# Supplementary material for: The NFIB‐ERO1A axis promotes breast cancer metastatic colonization of disseminated tumour cells
Source: EMBO Mol Med. 2021 Mar 10;13(4):e13162. doi: 10.15252/emmm.202013162 (PMC8033524; doi:10.15252/emmm.202013162)
Supplement: Supplementary file 3 — Dataset EV1 [file EMMM-13-e13162-s008.xlsx]

## Sheet: a.Sample information
Supplementary Table 1
Samples information of the samples used for the PB sequencing. Sample name, type of sample, organism and index used for barcoded sequencing is reported for each sample.
SampleName	SampleType	Organism	IndexRead
643609_Tumor	Primary tumour	Mouse	tagcttgt
643636_Tumor	Primary tumour	Mouse	cgatgttt
543631_Tumor	Primary tumour	Mouse	gccaatgt
543637_Tumor	Primary tumour	Mouse	acagtggt
543639_Tumor	Primary tumour	Mouse	atcacgtt
543625_Tumor	Primary tumour	Mouse	gatcagcg
540700_Tumor	Primary tumour	Mouse	cagatctg
543610_Tumor	Primary tumour	Mouse	attaggca
543641_Tumor	Primary tumour	Mouse	ggctacag
504701_Tumor	Primary tumour	Mouse	cttgtact
543626_Tumor	Primary tumour	Mouse	acttgatg
543630_Tumor	Primary tumour	Mouse	tgaccact
540712_Tumor	Primary tumour	Mouse	tggttgtt
542627_Tumor	Primary tumour	Mouse	tctcggtt
575515_Tumor	Primary tumour	Mouse	atcacgtt
575518_Tumor	Primary tumour	Mouse	gatcagcg
643636_LM1	LM cell line	Mouse	tagcttgt
643609_LM2	LM cell line	Mouse	cgatgttt
543631_LM3	LM cell line	Mouse	gccaatgt
543630_LM4	LM cell line	Mouse	acagtggt
540712_LM5	LM cell line	Mouse	atcacgtt
540700_LM7	LM cell line	Mouse	cagatctg
543632_Lung.Mets	Lung Metastases	Mouse	tctcggtt
543630_Lung.Mets	Lung Metastases	Mouse	gatcagcg
540712_Lung.Mets	Lung Metastases	Mouse	attaggca
543641_LM6	LM cell line	Mouse	ggctacag
586941_LM1.Macromets	Lung macro-metastases	Mouse	tgaactgg
571941_LM1.Macromets	Lung macro-metastases	Mouse	taacgctg
575518_LM9.Macromets	Lung macro-metastases	Mouse	ttggtatg
597079_LM9.Macromets1	Lung macro-metastases	Mouse	tacttcgg
597079_LM9.Macromets2	Lung macro-metastases	Mouse	tagcttgt
598079_LM9.Macromets	Lung macro-metastases	Mouse	cgatgttt
575515_LM8	LM cell line	Mouse	gccaatgt
575518_LM9	LM cell line	Mouse	acagtggt

## Sheet: b. Genes with insertion sites
Genes with insertion sites. overlap gene ENTREZID,gene symbol, number of total insertions and number of insertions per type.
overlap.gene.ENTREZID	overlap.gene.Symbol/UCSC ID transcript names /nearest transcription start site transcript name	nInsertions.total	nInsertions.strandOrientation.same	nInsertions.strandOrientation.opposite	nInsertions.type.intergenic	nInsertions.type.promoter	nInsertions.type.5pUTR	nInsertions.type.CDS	nInsertions.type.3pUTR	nInsertions.type.intron	nInsertions.type.ncRNA
94217	Lrp1b	16	5	11	0	0	0	0	0	16	0
Sorcs3	uc008hvx.1	15	8	7	15	0	0	0	0	0	0
18027	Nfia	14	11	3	0	0	0	0	1	13	0
108655	Foxp1	8	8	0	0	0	0	0	0	8	0
225028	Map4k3	7	7	0	0	0	0	0	0	7	0
235534	Acpl2	6	6	0	0	0	0	0	0	6	0
20564	Slit3	5	3	2	0	0	0	0	0	5	0
66673	Sorcs3	5	2	3	0	0	0	0	0	5	0
11789	Apc	4	2	2	0	0	0	0	0	4	0
20649	Sntb1	4	0	4	0	0	0	0	0	4	0
Klf5	uc007uvf.1	4	0	0	4	0	0	0	0	0	0
16764	Aff3	3	1	2	0	0	0	0	0	3	0
13131	Dab1	3	0	3	0	0	0	0	0	3	0
13824	Epb4.1l4a	3	2	1	0	0	0	0	0	3	0
633395	Gm10548	3	0	3	0	0	0	0	0	3	0
319991	Kif6	3	0	3	0	0	0	0	0	3	0
70144	Lrch3	3	3	0	0	0	0	0	0	3	0
192167	Nlgn1	3	3	0	0	0	0	0	0	3	0
80883	Ntng1	3	0	3	0	0	0	0	0	3	0
13476	Reep5	3	3	0	0	0	0	0	0	3	0
330222	Sdk1	3	2	1	0	0	0	0	0	3	0
218442	Serinc5	3	0	3	0	0	0	0	0	3	0
20897	Stra6	3	1	2	0	0	0	0	0	3	0
75812	Tasp1	3	3	0	0	0	0	0	0	3	0
Irak1bp1	uc009qvs.2	3	0	0	3	0	0	0	0	0	0
Psmd9	uc008znk.1	3	0	0	3	0	0	0	0	0	0
Fibin	uc008lmv.1	3	0	0	3	0	0	0	0	0	0
Fam120b	uc008aoj.2	3	0	0	3	0	0	0	0	0	0
Olfm1	uc008iyc.1	3	0	0	3	0	0	0	0	0	0
Hnrnpr	uc008vhx.1	3	0	0	3	0	0	0	0	0	0
Sptlc3	uc008mpd.1	3	0	0	3	0	0	0	0	0	0
229211	Acad9	2	2	0	0	0	0	0	2	0	0
70292	Afap1	2	1	1	0	0	0	0	0	2	0
243634	Ano2	2	1	1	0	0	0	0	0	2	0
66795	Atg10	2	1	1	0	1	0	0	0	1	0
110279	Bcr	2	0	2	0	0	0	0	1	1	0
66971	Cdk5rap1	2	0	2	0	2	0	0	0	0	0
68916	Cdkal1	2	0	2	0	0	0	0	0	2	0
74438	Clvs1	2	2	0	0	0	0	0	0	2	0
68588	Cthrc1	2	2	0	0	0	0	0	0	2	0
18163	Ctnnd2	2	1	1	0	0	0	0	0	2	0
13176	Dcc	2	1	1	0	0	0	0	0	2	0
55960	Ebag9	2	0	2	0	1	0	0	0	1	0
230857	Ece1	2	2	0	0	0	0	0	0	2	0
75698	Fam35a	2	2	0	0	0	0	0	0	2	0
14198	Fhit	2	1	1	0	0	0	0	0	2	0
14417	Gad2	2	2	0	0	0	0	0	0	2	0
100040617	Gm12603	2	2	0	0	2	0	0	0	0	0
328314	Gm5086	2	2	0	0	0	0	0	0	2	0
14571	Gpd2	2	2	0	0	1	0	0	0	2	0
14806	Grik2	2	1	1	0	0	0	0	0	2	0
79221	Hdac9	2	2	0	0	0	0	0	0	2	0
140486	Igf2bp1	2	2	0	0	0	0	0	0	2	0
665998	Krtap4-9	2	0	2	0	0	0	0	2	0	0
241568	Lrrc4c	2	1	1	0	0	0	0	0	2	0
50791	Magi2	2	1	1	0	0	0	0	0	2	0
235184	Msantd2	2	0	2	0	0	0	0	0	2	0
18028	Nfib	2	2	0	0	0	2	0	0	0	0
110784	Nr3c2	2	2	0	0	0	0	0	0	2	0
18187	Nrp2	2	1	1	0	0	0	0	0	2	0
76952	Nt5c2	2	1	1	0	0	0	0	0	2	0
72823	Pard3b	2	1	1	0	0	0	0	0	2	0
238871	Pde4d	2	0	2	0	0	0	0	0	2	0
69217	Plekha4	2	2	0	0	0	0	0	0	2	0
223828	Pphln1	2	1	1	0	0	0	0	0	2	0
71974	Prmt3	2	0	2	0	0	0	0	0	2	0
20204	Prrx2	2	2	0	0	0	0	0	0	2	0
19699	Reln	2	2	0	0	0	0	0	0	2	0
12395	Runx1t1	2	0	2	0	0	0	0	0	2	0
237979	Sdk2	2	1	1	0	0	0	0	0	1	0
210274	Shank2	2	0	2	0	0	0	0	0	2	0
20511	Slc1a2	2	2	0	0	0	0	0	0	2	0
20648	Snta1	2	0	2	0	0	0	0	0	2	0
20679	Sox6	2	2	0	0	0	0	0	0	2	0
94186	Strn3	2	0	0	0	0	0	0	0	2	0
192136	Sugct	2	1	1	0	0	0	0	0	2	0
64009	Syne1	2	2	0	0	0	0	0	0	2	0
27224	Tceb3	2	0	2	0	0	0	0	0	2	0
235956	Zfp825	2	0	2	0	2	0	0	0	0	0
Prps1	uc009uky.2	2	0	0	2	0	0	0	0	0	0
4930598F16Rik	uc029qsf.1	2	0	0	2	0	0	0	0	0	0
NA	uc007qeb.1	2	0	0	2	0	0	0	0	0	0
Cbln2	uc008fvd.1	2	0	0	2	0	0	0	0	0	0
Thbs2	uc008anb.2	2	0	0	2	0	0	0	0	0	0
Nfia	uc008tty.2	2	0	0	2	0	0	0	0	0	0
NA	uc029rtu.1	2	0	0	2	0	0	0	0	0	0
381270	42067	1	1	0	0	0	0	0	0	1	0
75394	0610040F04Rik	1	0	1	0	0	0	0	0	1	0
228356	1110051M20Rik	1	1	0	0	0	0	0	0	1	0
69784	1500009L16Rik	1	0	1	0	0	0	0	0	1	0
69364	1700012P22Rik	1	0	1	0	0	0	0	0	0	0
75514	1700013H16Rik	1	1	0	0	1	0	0	0	1	0
73283	1700036G14Rik	1	0	1	0	0	0	0	0	1	0
76633	1700112E06Rik	1	0	1	0	0	0	0	0	1	0
73624	1700123O12Rik	1	0	1	0	0	0	0	0	1	0
72518	2610307P16Rik	1	1	0	0	0	0	0	0	1	0
100502590	4930469G21Rik	1	1	0	0	0	0	0	0	1	0
67653	4930544G11Rik	1	0	1	0	0	1	0	0	0	0
71174	4933416M06Rik	1	0	1	0	0	0	0	0	1	0
66761	4933417A18Rik	1	0	1	0	0	0	0	0	1	0
217684	4933426M11Rik	1	0	1	0	0	0	0	0	1	0
74753	5830415F09Rik	1	0	1	0	1	0	0	0	0	0
71523	8430429K09Rik	1	1	0	0	0	0	0	0	1	0
74591	Abca12	1	0	1	0	0	0	0	0	1	0
233810	Abca16	1	1	0	0	0	0	0	0	1	0
224814	Abcc10	1	0	1	0	0	0	1	0	0	0
100705	Acacb	1	0	1	0	0	0	0	0	1	0
74121	Acoxl	1	1	0	0	0	0	0	0	1	0
328845	Acsbg2	1	0	1	0	0	0	0	0	1	0
74205	Acsl3	1	0	1	0	0	0	0	0	1	0
30947	Adat1	1	0	1	0	0	0	0	1	0	0
224129	Adcy5	1	0	1	0	0	0	0	0	1	0
226250	Afap1l2	1	1	0	0	0	0	0	0	1	0
347722	Agap1	1	0	1	0	0	0	0	0	1	0
229709	Ahcyl1	1	1	0	0	0	0	0	0	1	0
56248	Ak3	1	0	1	0	0	0	0	0	1	0
238161	Akap6	1	1	0	0	0	0	0	0	1	0
11648	Akp3	1	1	0	0	1	0	0	0	0	0
71481	Alpk1	1	0	1	0	0	0	0	0	1	0
11717	Ampd3	1	1	0	0	0	0	0	0	1	0
70797	Ankib1	1	0	1	0	0	0	0	0	1	0
77531	Anks1b	1	1	0	0	0	0	0	0	1	0
11769	Ap1s1	1	0	1	0	1	0	0	0	0	0
11784	Apba2	1	0	1	0	0	0	0	0	1	0
211673	Arfgef1	1	0	1	0	0	0	0	0	1	0
99889	Arfip1	1	1	0	0	0	0	0	0	1	0
622434	Arhgef26	1	1	0	0	0	0	0	0	1	0
71704	Arhgef3	1	0	1	0	0	0	0	0	1	0
276905	Armc7	1	0	1	0	0	0	0	0	1	0
11864	Arnt2	1	1	0	0	0	0	0	0	1	0
65973	Asph	1	1	0	0	0	0	0	0	1	0
11910	Atf3	1	1	0	0	0	0	0	0	1	0
109168	Atl3	1	0	1	0	0	0	0	0	1	0
11933	Atp1b3	1	0	1	0	0	0	0	0	1	0
27425	Atp5l	1	1	0	0	1	0	0	0	0	0
210933	Bai3	1	0	1	0	0	0	0	0	1	0
270802	BC048403	1	0	1	0	0	0	0	0	1	0
242602	BC055111	1	1	0	0	0	0	0	0	1	0
57278	Bcam	1	1	0	0	0	0	1	0	0	0
12048	Bcl2l1	1	0	1	0	0	0	0	0	1	0
320705	Bend6	1	1	0	0	0	0	0	0	1	0
12167	Bmpr1b	1	1	0	0	0	0	0	0	1	0
12168	Bmpr2	1	1	0	0	1	0	0	0	0	0
140475	Bsnd	1	0	1	0	0	0	0	0	1	0
74007	Btbd11	1	0	1	0	0	0	0	0	1	0
12296	Cacnb2	1	1	0	0	0	0	0	0	1	0
320405	Cadps2	1	0	1	0	0	0	0	0	1	0
227541	Camk1d	1	1	0	0	0	0	0	0	1	0
12367	Casp3	1	1	0	0	0	0	0	0	1	0
100503884	Ccdc149	1	1	0	0	0	0	0	0	1	0
320226	Ccdc171	1	0	1	0	0	0	0	0	1	0
56036	Ccnl2	1	1	0	0	0	0	0	0	1	0
232035	Ccser1	1	1	0	0	0	0	0	0	1	0
12527	Cd9	1	0	1	0	0	0	0	1	0	0
84544	Cd96	1	1	0	0	0	0	0	0	1	0
226751	Cdc42bpa	1	0	1	0	0	0	0	0	1	0
67849	Cdca5	1	0	1	0	0	0	0	1	0	0
14007	Celf2	1	1	0	0	0	0	0	0	1	0
230967	Cep104	1	1	0	0	0	0	0	0	1	0
75216	Cep128	1	0	1	0	0	0	0	0	1	0
68058	Chd1l	1	0	1	0	0	0	1	0	0	0
12661	Chl1	1	1	0	0	0	0	0	0	1	0
71367	Chst9	1	1	0	0	0	0	0	0	1	0
12821	Col17a1	1	1	0	0	0	0	0	0	1	0
213945	Col28a1	1	0	1	0	0	0	0	0	1	0
269132	Colgalt2	1	0	1	0	0	0	0	0	1	0
12862	Cox6a2	1	0	1	0	0	0	1	0	0	0
214642	Cped1	1	1	0	0	0	0	0	0	1	0
223978	Cpped1	1	0	1	0	0	0	0	0	1	0
54381	Cpq	1	0	1	0	0	0	0	0	1	0
55987	Cpxm2	1	1	0	0	0	0	0	0	1	0
77128	Crebrf	1	0	1	0	0	0	0	0	1	0
67087	Ctnnbip1	1	1	0	0	0	0	0	0	1	0
19158	Cyth2	1	1	0	0	1	0	0	0	0	0
13175	Dclk1	1	1	0	0	0	0	0	0	1	0
19347	Dennd5a	1	1	0	0	0	0	0	0	1	0
227333	Dgkd	1	1	0	0	0	0	0	0	1	0
23859	Dlg2	1	0	1	0	0	0	0	0	1	0
71228	Dlg5	1	1	0	0	0	0	0	0	1	0
224997	Dlgap1	1	0	1	0	0	0	0	0	1	0
56087	Dnah10	1	0	1	0	0	0	0	0	1	0
66861	Dnajc10	1	1	0	0	0	0	0	0	1	0
56629	Dnase2b	1	1	0	0	0	0	0	0	1	0
67299	Dock7	1	1	0	0	0	0	0	0	1	0
70127	Dpf3	1	0	1	0	0	0	0	0	1	0
99586	Dpyd	1	0	1	0	0	0	0	0	1	0
234663	Dync1li2	1	1	0	0	0	0	0	0	1	0
110350	Dync2h1	1	1	0	0	0	0	0	0	1	0
226419	Dyrk3	1	0	1	0	0	0	0	0	1	0
224170	Dzip3	1	1	0	0	0	0	0	0	1	0
242705	E2f2	1	0	1	0	0	0	0	0	1	0
223593	E430025E21Rik	1	1	0	0	0	0	0	0	1	0
13607	Eda	1	0	1	0	0	0	0	0	1	0
319634	Efcab5	1	0	1	0	0	0	0	0	1	0
77627	Efcab6	1	0	1	0	0	0	0	0	1	0
13640	Efna5	1	1	0	0	0	0	0	0	1	0
268780	Egflam	1	1	0	0	0	0	0	0	1	0
13660	Ehd1	1	1	0	0	0	0	0	0	1	0
13684	Eif4e	1	1	0	0	0	0	0	0	1	0
15568	Elavl1	1	0	1	0	0	0	0	0	1	0
13713	Elk3	1	1	0	0	0	0	0	0	1	0
13800	Enah	1	0	1	0	0	0	0	0	1	0
13839	Epha5	1	0	1	0	0	0	0	0	1	0
13840	Epha6	1	0	1	0	0	0	0	0	1	0
108670	Epsti1	1	1	0	0	0	0	0	0	1	0
13875	Erf	1	1	0	0	1	0	0	0	0	0
13982	Esr1	1	1	0	0	0	0	0	0	1	0
26381	Esrrg	1	1	0	0	0	0	0	0	1	0
110842	Etfa	1	0	1	0	0	0	0	0	1	0
70967	Eva1c	1	1	0	0	0	0	0	0	1	0
20336	Exoc4	1	0	1	0	0	0	0	0	1	0
75914	Exoc6b	1	0	1	0	0	0	0	0	1	0
50912	Exosc10	1	0	1	0	0	0	0	0	1	0
14063	F2rl1	1	1	0	0	0	0	0	0	1	0
242297	Fam110b	1	0	1	0	0	0	0	0	1	0
225358	Fam13b	1	0	1	0	0	0	0	0	1	0
75906	Fam184a	1	0	1	0	0	0	0	0	1	0
330323	Fam188b	1	1	0	0	0	0	0	0	1	0
66930	Fank1	1	0	1	0	0	0	0	0	1	0
270120	Fat3	1	1	0	0	0	0	0	0	1	0
106052	Fbxo4	1	1	0	0	1	0	0	0	1	0
14169	Fgf14	1	1	0	0	0	0	0	0	1	0
14181	Fgfbp1	1	0	1	0	1	0	0	0	1	0
75578	Fggy	1	1	0	0	0	0	0	0	1	0
225288	Fhod3	1	0	1	0	0	0	0	0	1	0
207854	Fmr1nb	1	1	0	0	0	0	0	0	1	0
230700	Foxj3	1	1	0	0	0	0	0	0	1	0
71375	Foxn3	1	0	1	0	0	0	0	0	1	0
72313	Fryl	1	1	0	0	0	0	0	0	1	0
78878	Ftx	1	0	1	0	0	0	0	0	1	0
23881	G3bp2	1	0	1	0	0	0	0	0	1	0
110886	Gabra5	1	0	1	0	0	0	0	0	1	0
14407	Gabrg3	1	0	1	0	0	0	0	0	1	0
271786	Galnt13	1	0	1	0	0	0	0	0	1	0
78754	Galnt15	1	0	1	0	0	0	0	0	1	0
270049	Galntl6	1	1	0	0	0	0	0	0	1	0
229542	Gatad2b	1	1	0	0	0	0	0	0	1	0
103988	Gck	1	1	0	0	0	0	0	0	1	0
56316	Ggcx	1	1	0	0	0	0	0	0	1	0
14634	Gli3	1	0	1	0	1	0	0	0	0	0
14652	Glp1r	1	0	1	0	0	0	0	0	1	0
100038600	Gm11529	1	1	0	0	0	0	0	0	1	0
622459	Gm12216	1	0	1	0	0	0	0	0	1	0
622167	Gm12718	1	1	0	0	0	0	0	0	1	0
100503197	Gm19589	1	1	0	0	0	0	0	0	1	0
331493	Gm5127	1	1	0	0	0	0	0	0	1	0
193022	Gm53	1	1	0	0	0	0	0	0	1	0
546325	Gm5936	1	1	0	0	1	0	0	0	0	0
667438	Gm8633	1	1	0	0	0	0	0	0	1	0
67769	Gpatch2	1	1	0	0	0	0	0	0	1	0
73274	Gpbp1	1	0	1	0	0	0	0	0	1	0
103978	Gpc5	1	0	1	0	0	0	0	0	1	0
23888	Gpc6	1	1	0	0	0	0	0	0	1	0
68453	Gpihbp1	1	1	0	0	0	0	0	0	0	0
14756	Gpld1	1	1	0	0	0	0	0	0	1	0
14772	Grk4	1	1	0	0	0	0	0	0	1	0
14873	Gsto1	1	0	1	0	0	0	0	0	1	0
15040	H2-T23	1	1	0	0	0	0	0	0	1	0
15107	Hadh	1	0	1	0	0	0	0	0	1	0
77446	Heg1	1	0	1	0	0	0	0	0	1	0
51810	Hnrnpu	1	1	0	0	0	0	1	0	0	0
15394	Hoxa1	1	0	1	0	1	0	0	0	0	0
545291	Hpse2	1	0	1	0	0	0	0	0	1	0
15525	Hspa4	1	1	0	0	1	0	0	0	0	0
15566	Htr7	1	1	0	0	0	0	0	0	1	0
22780	Ikzf3	1	0	1	0	0	0	0	0	1	0
16180	Il1rap	1	0	1	0	0	0	0	0	1	0
70435	Inf2	1	1	0	0	0	0	1	0	0	0
69718	Ipmk	1	1	0	0	0	0	0	0	1	0
70572	Ipo5	1	1	0	0	0	0	0	0	1	0
233726	Ipo7	1	0	1	0	1	0	0	0	0	0
434232	Iqck	1	1	0	0	0	0	0	0	1	0
241226	Itga8	1	0	1	0	0	0	0	0	1	0
16420	Itgb6	1	1	0	0	0	0	0	0	1	0
16420	Itgb6	1	0	1	0	1	0	0	0	0	0
16535	Kcnq1	1	0	1	0	0	0	0	0	1	0
22289	Kdm6a	1	0	1	0	0	0	0	0	1	0
16545	Kera	1	1	0	0	0	0	0	0	1	0
16554	Kif13b	1	1	0	0	0	0	0	0	1	0
228421	Kif18a	1	1	0	0	0	0	0	0	1	0
19348	Kif20a	1	0	1	0	0	0	0	0	1	0
16564	Kif21a	1	0	1	0	0	0	0	0	1	0
16571	Kif4	1	1	0	0	0	0	0	0	1	0
16574	Kif5c	1	0	1	0	0	0	0	0	1	0
67703	Kirrel3	1	1	0	0	0	0	0	0	1	0
93691	Klf7	1	0	1	0	0	0	0	0	1	0
231051	Kmt2c	1	0	1	0	0	0	0	0	1	0
320858	L3mbtl4	1	1	0	0	0	0	0	0	1	0
215951	Lace1	1	1	0	0	0	0	0	0	1	0
16775	Lama4	1	1	0	0	0	0	0	0	1	0
71835	Lancl2	1	1	0	0	0	0	0	0	1	0
16826	Ldb2	1	0	1	0	0	0	0	0	1	0
241576	Ldlrad3	1	1	0	0	0	0	0	1	0	0
269629	Lhfpl3	1	1	0	0	0	0	0	0	1	0
217325	Llgl2	1	1	0	0	0	0	0	0	1	0
30937	Lmcd1	1	1	0	0	0	0	0	0	1	0
319387	Lphn3	1	0	1	0	0	0	0	0	1	0
210126	Lpp	1	1	0	0	0	0	0	0	1	0
67144	Lrrc40	1	0	1	0	0	0	0	0	1	0
268890	Lsamp	1	1	0	0	0	0	0	0	1	0
67207	Lsm1	1	0	1	0	0	0	0	1	0	0
54135	Lsr	1	0	1	0	0	0	0	0	1	0
233271	Luzp2	1	0	1	0	0	0	0	0	1	0
107227	Macrod1	1	0	1	0	0	0	0	0	1	0
56150	Mad2l1	1	0	1	0	1	0	0	0	0	0
226778	Mark1	1	1	0	0	0	0	0	0	1	0
17196	Mbp	1	0	1	0	0	0	0	1	0	0
78038	Mccc2	1	1	0	0	0	0	0	0	1	0
215999	Mcu	1	1	0	0	0	0	0	0	1	0
52065	Mfhas1	1	0	1	0	0	0	0	0	1	0
67569	Mgat4c	1	1	0	0	0	0	0	0	1	0
17314	Mgmt	1	1	0	0	0	0	0	0	1	0
100499518	Mir3470a	1	0	1	0	0	0	0	0	1	0
210719	Mkx	1	1	0	0	0	0	0	0	1	0
218506	Mrps27	1	1	0	0	0	0	0	0	1	0
320183	Msrb3	1	1	0	0	0	0	0	0	1	0
211401	Mtss1	1	0	1	0	0	0	0	0	1	0
668940	Myh7b	1	1	0	0	0	0	0	0	1	0
17912	Myo1b	1	0	1	0	0	0	0	0	1	0
338367	Myo1d	1	0	1	0	0	0	0	0	1	0
329421	Myo3b	1	0	1	0	0	0	0	0	0	0
72560	Naalad2	1	0	1	0	0	0	0	0	1	0
108123	Napg	1	1	0	0	0	0	0	0	1	0
78286	Nav2	1	0	1	0	0	0	0	0	1	0
52589	Ncald	1	1	0	0	0	0	0	0	1	0
74103	Nebl	1	1	0	0	0	0	0	0	1	0
18003	Nedd9	1	1	0	0	0	0	0	0	1	0
208583	Nek11	1	1	0	0	0	0	0	0	1	0
59126	Nek6	1	0	1	0	0	0	0	0	1	0
100042480	Nhsl2	1	1	0	0	0	0	0	0	1	0
216749	Nmur2	1	0	1	0	0	0	0	0	1	0
18129	Notch2	1	1	0	0	0	0	0	0	1	0
74025	Nphp3	1	0	1	0	0	0	0	0	1	0
18227	Nr4a2	1	0	1	0	0	0	0	0	1	0
14536	Nr6a1	1	1	0	0	0	0	0	0	1	0
224109	Nrros	1	1	0	0	0	0	0	0	1	0
18193	Nsd1	1	0	1	0	0	0	1	0	0	0
18213	Ntrk3	1	0	1	0	0	0	0	0	1	0
101706	Numa1	1	1	0	0	0	0	0	0	1	0
18222	Numb	1	1	0	0	0	0	0	0	1	0
234865	Nup133	1	1	0	0	0	0	0	0	1	0
243300	Nyap1	1	1	0	0	0	0	0	0	1	0
23960	Oas1g	1	1	0	0	0	0	0	0	1	0
258461	Olfr1381	1	0	1	0	0	0	1	0	0	0
27047	Omd	1	0	1	0	0	0	0	0	1	0
50793	Orc3	1	1	0	0	0	0	0	0	1	0
74486	Osbpl10	1	0	1	0	0	0	0	0	1	0
209212	Osgin2	1	1	0	0	0	0	0	0	1	0
18422	Ott	1	0	1	0	0	0	0	0	1	0
170719	Oxr1	1	1	0	0	0	0	0	0	1	0
94045	P2rx5	1	0	1	0	0	0	0	0	1	0
217893	Pacs2	1	0	1	0	0	0	0	0	1	0
114301	Palmd	1	1	0	0	0	0	0	0	1	0
67307	Pbld2	1	1	0	0	0	0	0	0	1	0
18526	Pcdh10	1	1	0	0	0	0	0	0	1	0
11994	Pcdh15	1	1	0	0	0	0	0	0	1	0
225600	Pde6a	1	0	1	0	0	0	0	0	1	0
100710	Pds5b	1	1	0	0	0	0	0	0	1	0
239618	Pdzrn4	1	0	1	0	0	0	0	0	1	0
18628	Per3	1	1	0	0	0	0	0	0	1	0
319207	Pgbd1	1	0	1	0	0	0	0	1	0	0
209966	Pgbd5	1	1	0	0	0	0	0	0	1	0
18655	Pgk1	1	1	0	0	1	0	0	0	0	0
72157	Pgm2	1	1	0	0	0	0	0	0	1	0
192285	Phf21a	1	1	0	0	0	0	0	0	1	0
83946	Phip	1	1	1	0	0	0	0	0	2	0
17344	Pias2	1	0	1	0	0	0	1	0	0	0
18719	Pip5k1b	1	0	1	0	0	0	0	0	1	0
66776	Pisd-ps3	1	0	1	0	0	0	0	0	1	0
208076	Pknox2	1	0	1	0	0	0	0	0	1	0
27226	Pla2g7	1	0	1	0	0	0	0	0	1	0
18795	Plcb1	1	1	0	0	0	0	0	0	1	0
241075	Plekhm3	1	0	1	0	0	0	0	0	1	0
67448	Plxdc2	1	0	1	0	0	0	0	0	1	0
19009	Pou6f1	1	1	0	0	0	0	0	0	1	0
67916	Ppap2b	1	0	1	0	0	0	0	0	1	0
329251	Ppp1r12b	1	1	0	0	0	0	0	0	1	0
75276	Ppp1r1c	1	0	1	0	0	0	0	0	1	0
19055	Ppp3ca	1	0	1	0	0	0	0	0	1	0
74521	Ppp4r4	1	0	1	0	0	0	0	0	1	0
320717	Pptc7	1	1	0	0	0	0	0	0	1	0
54630	Prickle3	1	0	1	0	0	0	0	0	1	0
109042	Prkcdbp	1	1	0	0	1	0	0	0	0	0
18754	Prkce	1	0	1	0	0	0	0	0	1	0
19091	Prkg1	1	0	1	0	0	0	0	0	1	0
19122	Prnp	1	1	0	0	0	1	0	0	0	0
19139	Prps1	1	0	1	0	0	0	0	0	1	0
73336	Prss44	1	1	0	0	0	0	0	0	1	0
72351	Ptar1	1	1	0	0	1	0	0	0	0	0
19225	Ptgs2	1	0	1	0	0	0	0	0	1	0
14083	Ptk2	1	0	1	0	0	0	0	0	1	0
84113	Ptov1	1	0	1	0	0	0	0	0	1	0
19250	Ptpn14	1	1	0	0	0	0	0	0	1	0
19266	Ptprd	1	1	0	0	0	0	0	0	1	0
19270	Ptprg	1	0	1	0	0	0	0	0	1	0
67049	Pus3	1	0	1	0	0	0	0	0	1	0
70536	Qpct	1	1	0	0	0	0	0	0	1	0
29809	Rabgap1l	1	1	0	0	0	0	0	0	1	0
19360	Rad50	1	1	0	0	0	0	0	0	1	0
75646	Rai14	1	1	0	0	0	0	0	0	1	0
241308	Ralgps1	1	0	1	0	0	0	0	0	1	0
19383	Raly	1	1	0	0	0	0	0	0	1	0
107746	Rapgef1	1	1	0	0	0	0	0	0	1	0
56508	Rapgef4	1	1	0	0	0	0	0	0	1	0
114713	Rasa2	1	1	0	0	0	0	0	0	1	0
226525	Rasal2	1	0	1	0	0	0	0	0	1	0
240168	Rasgrp3	1	0	1	0	0	0	0	0	1	0
213464	Rbbp5	1	1	0	0	0	0	0	0	1	0
268859	Rbfox1	1	1	0	0	0	0	0	0	1	0
52897	Rbfox3	1	0	1	0	0	0	0	0	1	0
74013	Rftn2	1	0	1	0	0	0	0	0	1	0
19731	Rgl1	1	1	0	0	0	0	0	0	1	0
50779	Rgs6	1	0	1	0	0	0	0	0	1	0
11848	Rhoa	1	0	1	0	0	0	0	0	1	0
59040	Rhot1	1	1	0	0	0	0	0	0	1	0
108086	Rnf216	1	1	0	0	0	0	0	0	1	0
105239	Rnf44	1	0	1	0	0	0	0	0	1	0
268902	Robo2	1	0	1	0	0	0	0	0	1	0
26563	Ror1	1	0	1	0	0	0	0	0	1	0
244585	Rpgrip1l	1	0	1	0	0	0	0	1		0
20085	Rps19	1	1	0	0	0	0	0	1		0
73086	Rps6ka5	1	0	1	0	0	0	0	0	1	0
170728	Rtn4ip1	1	0	1	0	0	0	0	0	1	0
52822	Rufy3	1	0	1	0	0	0	0	0	1	0
12393	Runx2	1	0	1	0	0	0	0	0	1	0
319934	Sbf2	1	1	0	0	0	0	0	0	1	0
320271	Scai	1	1	0	0	0	0	0	0	1	0
107767	Scamp1	1	0	1	0	0	0	0	0	1	0
20778	Scarb1	1	1	0	0	0	0	0	0	1	0
56546	Sec1	1	1	0	0	0	0	0	0	1	0
208449	Sgms1	1	1	0	0	0	0	0	0	1	0
433323	Sgpp2	1	1	0	0	0	0	0	0	1	0
58194	Sh3kbp1	1	1	0	0	0	0	0	0	1	0
237353	Sh3rf3	1	1	0	0	0	0	0	0	1	0
620235	Siglec15	1	0	1	0	0	0	0	0	1	0
74206	Sipa1l3	1	1	0	0	0	0	0	0	1	0
78473	Skap1	1	1	0	0	0	0	0	0	1	0
72472	Slc16a10	1	0	1	0	0	0	0	0	1	0
229517	Slc25a44	1	0	1	0	0	0	0	0	1	0
353169	Slc2a12	1	0	1	0	0	0	0	0	1	0
210148	Slc30a6	1	1	0	0	0	0	0	0	1	0
215085	Slc35f1	1	1	0	0	0	0	0	0	1	0
72144	Slc37a3	1	1	0	0	0	0	0	0	1	0
338365	Slc41a2	1	1	0	0	0	0	0	0	1	0
28253	Slco1b2	1	0	1	0	0	0	0	0	1	0
14211	Smc2	1	0	1	0	0	0	0	0	1	0
103677	Smg6	1	0	1	0	0	0	0	0	1	0
76479	Smndc1	1	1	0	0	1	0	0	0	0	0
232187	Smyd5	1	1	0	0	0	0	1	0	0	0
100217416	Snora2b	1	1	0	0	0	0	0	0	1	0
64243	Snord116	1	1	0	0	0	0	1	0	0	0
20646	Snrpn	1	1	0	0	0	0	0	0	1	0
50850	Spast	1	1	0	0	0	0	0	0	1	0
238662	Spata31d1b	1	1	0	0	1	0	0	0	0	0
56632	Sphk2	1	0	1	0	0	0	0	0	1	0
216892	Spns2	1	1	0	0	0	0	0	0	1	0
20817	Srpk2	1	1	0	0	0	0	0	0	1	0
20441	St3gal3	1	0	1	0	0	0	0	0	1	0
20443	St3gal4	1	0	1	0	0	0	0	0	1	0
64213	St7	1	0	1	0	0	0	0	0	1	0
20842	Stag1	1	1	0	0	0	0	0	0	1	0
20855	Stc1	1	1	0	0	0	0	0	0	1	0
77485	Stk31	1	1	0	0	0	0	0	0	1	0
57752	Tacc2	1	0	1	0	0	0	0	0	1	0
223754	Tbc1d22a	1	0	1	0	0	0	0	0	1	0
108903	Tbcd	1	1	0	0	0	0	0	0	1	0
67923	Tceb1	1	0	1	0	0	0	0	0	0	1
27060	Tcirg1	1	0	1	0	0	0	0	0	1	0
23964	Tenm2	1	0	1	0	0	0	0	0	1	0
23965	Tenm3	1	1	0	0	0	0	0	0	1	0
240174	Thada	1	0	1	0	0	0	0	0	1	0
207596	Thsd4	1	1	0	0	0	0	0	0	1	0
403175	Tigd4	1	1	0	0	0	0	0	1	0	0
74094	Tjap1	1	0	1	0	0	0	0	0	1	0
209497	Tmem164	1	1	0	0	0	0	0	0	1	0
434008	Tmem178b	1	1	0	0	0	0	0	0	1	0
72649	Tmem209	1	0	1	0	0	0	0	0	1	0
333048	Tmem211	1	1	0	0	0	0	1	0	0	0
240873	Tnfsf18	1	1	0	0	0	0	0	0	1	0
21969	Top1	1	0	1	0	0	0	0	1	0	0
208263	Tor1aip1	1	1	0	0	0	0	0	0	1	0
170829	Tram2	1	0	1	0	0	0	0	0	1	0
223435	Trio	1	0	1	0	0	0	0	0	1	0
22067	Trpc5	1	0	1	0	0	0	0	0	1	0
171382	Trpm8	1	0	1	0	0	0	0	0	1	0
74196	Ttc27	1	1	0	0	0	0	0	0	1	0
72747	Ttc39c	1	0	1	0	0	0	0	0	1	0
68842	Tulp4	1	0	1	0	0	0	0	0	1	0
109658	Txlna	1	0	1	0	1	0	0	0	0	0
53382	Txnl1	1	1	0	0	0	0	0	0	1	0
22214	Ube2h	1	1	0	0	0	0	0	0	1	0
224826	Ubr2	1	1	0	0	1	0	0	0	0	0
226122	Ubtd1	1	0	1	0	0	0	0	0	1	0
327900	Ubtd2	1	1	0	0	1	0	0	0	0	0
209012	Ulk4	1	0	1	0	0	0	0	0	1	0
208898	Unc13c	1	1	0	0	0	0	0	0	1	0
210801	Unc5d	1	1	0	0	0	0	0	0	1	0
22217	Usp12	1	1	0	0	0	0	0	0	1	0
338362	Ust	1	0	1	0	0	0	0	0	1	0
218035	Vps41	1	1	0	0	0	0	0	0	1	0
69922	Vrk2	1	0	1	0	1	0	0	0	0	0
69922	Vrk2	1	0	1	0	1	0	0	0	0	0
53611	Vti1a	1	0	1	0	0	0	0	0	1	0
212996	Wbscr17	1	1	0	0	0	0	0	0	1	0
216560	Wdpcp	1	0	1	0	0	0	0	0	1	0
22388	Wdr1	1	1	0	0	0	0	0	0	1	0
104082	Wdr7	1	0	1	0	0	0	0	0	1	0
103784	Wdr92	1	1	0	0	0	0	0	1	0	0
24128	Xrn2	1	0	1	0	0	0	0	0	1	0
22612	Yes1	1	0	1	0	0	0	0	0	1	0
230584	Yipf1	1	0	1	0	0	0	0	0	1	0
67306	Zc2hc1a	1	0	1	0	0	0	0	0	1	0
237256	Zc3h12d	1	0	1	0	0	0	1	0	0	0
69035	Zdhhc3	1	1	0	0	0	0	0	0	1	0
240476	Zfp407	1	0	1	0	0	0	0	0	1	0
269023	Zfp608	1	0	1	0	0	0	0	0	1	0
72701	Zfp618	1	1	0	0	0	0	0	0	1	0
224694	Zfp81	1	1	0	0	0	0	0	0	1	0
382019	Zfp882	1	1	0	0	0	0	0	0	1	0
74464	Zswim5	1	0	1	0	0	0	0	0	1	0
NA	uc029uek.1	1	0	0	1	0	0	0	0	0	0
Insc	uc009jik.2	1	0	0	1	0	0	0	0	0	0
Zmynd8	uc008nyf.1	1	0	0	1	0	0	0	0	0	0
Kcnk9	uc007wbk.1	1	0	0	1	0	0	0	0	0	0
Dhx35	uc008nqs.1	1	0	0	1	0	0	0	0	0	0
Irak1bp1	uc009qvs.2	1	0	0	1	0	0	0	0	0	0
Prps1	uc009uky.2	1	0	0	1	0	0	0	0	0	0
Gm11487	uc008tio.1	1	0	0	1	0	0	0	0	0	0
Zfp622	uc007vjj.1	1	0	0	1	0	0	0	0	0	0
8430422H06Rik	uc029tlu.1	1	0	0	1	0	0	0	0	0	0
NA	uc029tsa.1	1	0	0	1	0	0	0	0	0	0
Igfbpl1	uc008ssy.1	1	0	0	1	0	0	0	0	0	0
NA	uc029ssg.1	1	0	0	1	0	0	0	0	0	0
Trpc6	uc009odk.1	1	0	0	1	0	0	0	0	0	0
Zfp438	uc008dyt.2	1	0	0	1	0	0	0	0	0	0
Gnat3	uc008wnr.1	1	0	0	1	0	0	0	0	0	0
Oxr1	uc007vot.2	1	0	0	1	0	0	0	0	0	0
Fbxo33	uc007nqk.2	1	0	0	1	0	0	0	0	0	0
Fbxo47	uc007lfa.1	1	0	0	1	0	0	0	0	0	0
NA	uc029ukh.1	1	0	0	1	0	0	0	0	0	0
Diap2	uc012hog.1	1	0	0	1	0	0	0	0	0	0
Npas2	uc007atd.2	1	0	0	1	0	0	0	0	0	0
NA	uc007axe.1	1	0	0	1	0	0	0	0	0	0
Tnpo1	uc007rpf.1	1	0	0	1	0	0	0	0	0	0
Slitrk1	uc007uyc.1	1	0	0	1	0	0	0	0	0	0
NA	uc008sat.1	1	0	0	1	0	0	0	0	0	0
Diap2	uc012hog.1	1	0	0	1	0	0	0	0	0	0
Diap2	uc012hog.1	1	0	0	1	0	0	0	0	0	0
Gm15104	uc012hql.1	1	0	0	1	0	0	0	0	0	0
Ccdc130	uc009mml.1	1	0	0	1	0	0	0	0	0	0
8430422H06Rik	uc029tlu.1	1	0	0	1	0	0	0	0	0	0
Diap2	uc012hog.1	1	0	0	1	0	0	0	0	0	0
8430422H06Rik	uc029tlu.1	1	0	0	1	0	0	0	0	0	0
Ctnnbip1	uc008vwm.2	1	0	0	1	0	0	0	0	0	0
Gm1821	uc007thb.2	1	0	0	1	0	0	0	0	0	0
Dynlrb2	uc009nog.1	1	0	0	1	0	0	0	0	0	0
NA	uc029spc.1	1	0	0	1	0	0	0	0	0	0
NA	uc008tvf.1	1	0	0	1	0	0	0	0	0	0
Ppap2b	uc008tye.1	1	0	0	1	0	0	0	0	0	0
Snord11	uc011wls.1	1	0	0	1	0	0	0	0	0	0
Ppap2b	uc008tye.1	1	0	0	1	0	0	0	0	0	0
Mmp16	uc008sbu.2	1	0	0	1	0	0	0	0	0	0
A730082K24Rik	uc009jil.1	1	0	0	1	0	0	0	0	0	0
NA	uc029sue.1	1	0	0	1	0	0	0	0	0	0
Vwa3a	uc009jmz.1	1	0	0	1	0	0	0	0	0	0
Smoc2	uc008ana.2	1	0	0	1	0	0	0	0	0	0
Stk31	uc012els.1	1	0	0	1	0	0	0	0	0	0
Tacr3	uc008rky.2	1	0	0	1	0	0	0	0	0	0
Baz2b	uc008jtr.1	1	0	0	1	0	0	0	0	0	0
Fndc1	uc008aip.1	1	0	0	1	0	0	0	0	0	0
Cdkn2c	uc008ucs.1	1	0	0	1	0	0	0	0	0	0
Irak1bp1	uc009qvs.2	1	0	0	1	0	0	0	0	0	0
Map2k6	uc007mdt.1	1	0	0	1	0	0	0	0	0	0
Gm16497	uc007nbo.2	1	0	0	1	0	0	0	0	0	0
Adra1a	uc007ukh.1	1	0	0	1	0	0	0	0	0	0
Mir135a-2	uc007gty.2	1	0	0	1	0	0	0	0	0	0
Sestd1	uc008kfx.3	1	0	0	1	0	0	0	0	0	0
Gli2	uc007cim.1	1	0	0	1	0	0	0	0	0	0
E230016M11Rik	uc009cfd.1	1	0	0	1	0	0	0	0	0	0
Fam53a	uc008xat.2	1	0	0	1	0	0	0	0	0	0
F2r	uc007rmn.1	1	0	0	1	0	0	0	0	0	0
NA	uc008osv.1	1	0	0	1	0	0	0	0	0	0
Slc30a8	uc007vrf.1	1	0	0	1	0	0	0	0	0	0
4930515B02Rik	uc029vag.1	1	0	0	1	0	0	0	0	0	0
NA	uc007pnu.1	1	0	0	1	0	0	0	0	0	0
4930544G11Rik	uc009cem.2	1	0	0	1	0	0	0	0	0	0
Atl2	uc008dqe.1	1	0	0	1	0	0	0	0	0	0
Ddah1	uc008rqr.2	1	0	0	1	0	0	0	0	0	0
Smurf2	uc007lzx.2	1	0	0	1	0	0	0	0	0	0
Sv2c	uc007rmt.2	1	0	0	1	0	0	0	0	0	0
Galnt5	uc012bvo.1	1	0	0	1	0	0	0	0	0	0
Mir101c	uc029wxb.1	1	0	0	1	0	0	0	0	0	0
Sik1	uc008bvr.1	1	0	0	1	0	0	0	0	0	0
Tmem39b	uc008uya.1	1	0	0	1	0	0	0	0	0	0
NA	uc029syc.1	1	0	0	1	0	0	0	0	0	0
Xylt1	uc009jjl.1	1	0	0	1	0	0	0	0	0	0
Fat4	uc008pbe.1	1	0	0	1	0	0	0	0	0	0
NA	uc012dgy.1	1	0	0	1	0	0	0	0	0	0
Vmn1r124	uc012fcy.1	1	0	0	1	0	0	0	0	0	0
Psd3	uc009lwc.1	1	0	0	1	0	0	0	0	0	0
NA	uc007qvk.1	1	0	0	1	0	0	0	0	0	0
Trps1	uc011zss.1	1	0	0	1	0	0	0	0	0	0
Lta4h	uc007guq.1	1	0	0	1	0	0	0	0	0	0
NA	uc007tuu.1	1	0	0	1	0	0	0	0	0	0
Smarca2	uc008hbn.1	1	0	0	1	0	0	0	0	0	0
NA	uc008hhl.1	1	0	0	1	0	0	0	0	0	0
Stxbp6	uc007nmc.1	1	0	0	1	0	0	0	0	0	0
NA	uc029uye.1	1	0	0	1	0	0	0	0	0	0
Chd2	uc009hrd.2	1	0	0	1	0	0	0	0	0	0
NA	uc007uzp.1	1	0	0	1	0	0	0	0	0	0
NA	uc007vle.1	1	0	0	1	0	0	0	0	0	0
Mettl14	uc008rfi.2	1	0	0	1	0	0	0	0	0	0
NA	uc029qtw.1	1	0	0	1	0	0	0	0	0	0
1700112H15Rik	uc029qvb.1	1	0	0	1	0	0	0	0	0	0
Rgs18	uc007cxl.1	1	0	0	1	0	0	0	0	0	0
Hao2	uc008qqj.2	1	0	0	1	0	0	0	0	0	0
NA	uc008dfe.2	1	0	0	1	0	0	0	0	0	0
Myl6	uc007hnb.1	1	0	0	1	0	0	0	0	0	0
Diap2	uc012hog.1	1	0	0	1	0	0	0	0	0	0
Qpct	uc008dpv.1	1	0	0	1	0	0	0	0	0	0
5033404E19Rik	uc011wyd.1	1	0	0	1	0	0	0	0	0	0
4930503H13Rik	uc012hqz.1	1	0	0	1	0	0	0	0	0	0
4930544G11Rik	uc009cem.2	1	0	0	1	0	0	0	0	0	0
Prss23	uc009iga.1	1	0	0	1	0	0	0	0	0	0
NA	uc029qtv.1	1	0	0	1	0	0	0	0	0	0
Gnat3	uc008wnr.1	1	0	0	1	0	0	0	0	0	0
Spef2	uc029sns.1	1	0	0	1	0	0	0	0	0	0
NA	uc007vit.1	1	0	0	1	0	0	0	0	0	0
Oxr1	uc007vot.2	1	0	0	1	0	0	0	0	0	0
NA	uc029sxp.1	1	0	0	1	0	0	0	0	0	0
Diap2	uc012hog.1	1	0	0	1	0	0	0	0	0	0
Lrrc4c	uc008lhf.2	1	0	0	1	0	0	0	0	0	0
Slc39a10	uc007axc.1	1	0	0	1	0	0	0	0	0	0
D1Ertd622e	uc007cfg.2	1	0	0	1	0	0	0	0	0	0
Vim	uc008ikb.2	1	0	0	1	0	0	0	0	0	0
4930441J16Rik	uc029tyc.1	1	0	0	1	0	0	0	0	0	0
Mmp16	uc008sbu.2	1	0	0	1	0	0	0	0	0	0
Defb50	uc009lbz.1	1	0	0	1	0	0	0	0	0	0
Irak1bp1	uc009qvs.2	1	0	0	1	0	0	0	0	0	0
1700092E19Rik	uc029rzk.1	1	0	0	1	0	0	0	0	0	0
Gdnf	uc007vee.1	1	0	0	1	0	0	0	0	0	0
NA	uc007vin.1	1	0	0	1	0	0	0	0	0	0
Zfp438	uc008dyt.2	1	0	0	1	0	0	0	0	0	0
Rfk	uc008gxo.2	1	0	0	1	0	0	0	0	0	0
NA	uc029tsa.1	1	0	0	1	0	0	0	0	0	0
Diap2	uc012hog.1	1	0	0	1	0	0	0	0	0	0
Gm11487	uc008tio.1	1	0	0	1	0	0	0	0	0	0
Spin2c	uc009urb.1	1	0	0	1	0	0	0	0	0	0
Piezo2	uc012bea.2	1	0	0	1	0	0	0	0	0	0
0610005C13Rik	uc029wfi.1	1	0	0	1	0	0	0	0	0	0
Trps1	uc007vra.1	1	0	0	1	0	0	0	0	0	0
Olfr1131	uc008kog.1	1	0	0	1	0	0	0	0	0	0
Gm10637	uc029wue.1	1	0	0	1	0	0	0	0	0	0
4933440J02Rik	uc029rfn.1	1	0	0	1	0	0	0	0	0	0
Klf7	uc007bgp.2	1	0	0	1	0	0	0	0	0	0
Pcsk1	uc007rfr.1	1	0	0	1	0	0	0	0	0	0
NA	uc029uyf.1	1	0	0	1	0	0	0	0	0	0
Agbl1	uc009hxb.1	1	0	0	1	0	0	0	0	0	0
Rnf182	uc007qgh.2	1	0	0	1	0	0	0	0	0	0
NA	uc029ujt.1	1	0	0	1	0	0	0	0	0	0
NA	uc007rus.2	1	0	0	1	0	0	0	0	0	0
Darc	uc007drg.1	1	0	0	1	0	0	0	0	0	0
Fam46b	uc008vct.2	1	0	0	1	0	0	0	0	0	0
1700022A21Rik	uc012dth.1	1	0	0	1	0	0	0	0	0	0
C1galt1	uc009axg.2	1	0	0	1	0	0	0	0	0	0
Trim72	uc009jxv.2	1	0	0	1	0	0	0	0	0	0
AU023762	uc009rwk.1	1	0	0	1	0	0	0	0	0	0
Sftpd	uc007tcr.2	1	0	0	1	0	0	0	0	0	0
Gm6760	uc009tim.3	1	0	0	1	0	0	0	0	0	0
4930415L06Rik	uc012hlr.1	1	0	0	1	0	0	0	0	0	0
Dcun1d3	uc009jly.2	1	0	0	1	0	0	0	0	0	0
Sumo2	uc007mhw.1	1	0	0	1	0	0	0	0	0	0
Dcun1d3	uc009jly.2	1	0	0	1	0	0	0	0	0	0
Sumo2	uc007mhw.1	1	0	0	1	0	0	0	0	0	0
Pappa	uc008thm.1	1	0	0	1	0	0	0	0	0	0
Insc	uc009jik.2	1	0	0	1	0	0	0	0	0	0
NA	uc029uek.1	1	0	0	1	0	0	0	0	0	0
Mageb18	uc009tsn.1	1	0	0	1	0	0	0	0	0	0
Cthrc1	uc007voa.1	1	0	0	1	0	0	0	0	0	0
Foxp1	uc012epq.1	1	0	0	1	0	0	0	0	0	0
NA	uc007rxq.1	1	0	0	1	0	0	0	0	0	0
Yipf5	uc008etd.1	1	0	0	1	0	0	0	0	0	0
NA	uc008jdt.3	1	0	0	1	0	0	0	0	0	0
Gm10007	uc029tta.1	1	0	0	1	0	0	0	0	0	0
Lrrc4c	uc008lhf.2	1	0	0	1	0	0	0	0	0	0
Tmem2	uc008gzd.1	1	0	0	1	0	0	0	0	0	0
Irak1bp1	uc009qvs.2	1	0	0	1	0	0	0	0	0	0
Galnt15	uc007syb.1	1	0	0	1	0	0	0	0	0	0
Lum	uc007gwz.2	1	0	0	1	0	0	0	0	0	0
Dsel	uc007chy.1	1	0	0	1	0	0	0	0	0	0
Gpat2	uc008mfj.1	1	0	0	1	0	0	0	0	0	0
Nxt1	uc008mtf.2	1	0	0	1	0	0	0	0	0	0
Hist2h2be	uc008qmj.1	1	0	0	1	0	0	0	0	0	0
Hao2	uc008qqj.2	1	0	0	1	0	0	0	0	0	0
Penk	uc008rxa.1	1	0	0	1	0	0	0	0	0	0
Brinp1	uc008thw.1	1	0	0	1	0	0	0	0	0	0
Cenpc1	uc008xxc.2	1	0	0	1	0	0	0	0	0	0
Ccdc132	uc009avd.2	1	0	0	1	0	0	0	0	0	0
AA545190	uc012eib.1	1	0	0	1	0	0	0	0	0	0
Vmn1r24	uc009cct.1	1	0	0	1	0	0	0	0	0	0
NA	uc029vvv.1	1	0	0	1	0	0	0	0	0	0
Fgf21	uc009gwe.1	1	0	0	1	0	0	0	0	0	0
Cars	uc009kpn.2	1	0	0	1	0	0	0	0	0	0
NA	uc009lry.1	1	0	0	1	0	0	0	0	0	0
Cd109	uc009qur.2	1	0	0	1	0	0	0	0	0	0
D430036J16Rik	uc009qvm.2	1	0	0	1	0	0	0	0	0	0
C130030K03Rik	uc029qxc.1	1	0	0	1	0	0	0	0	0	0
NA	uc007gwt.1	1	0	0	1	0	0	0	0	0	0
Spdl1	uc007ilc.2	1	0	0	1	0	0	0	0	0	0
NA	uc007ile.1	1	0	0	1	0	0	0	0	0	0
Tmem132e	uc011yaw.1	1	0	0	1	0	0	0	0	0	0
NA	uc029rym.1	1	0	0	1	0	0	0	0	0	0
Akr1e1	uc007pjs.1	1	0	0	1	0	0	0	0	0	0
Foxf2	uc007pzo.2	1	0	0	1	0	0	0	0	0	0
NA	uc029scl.1	1	0	0	1	0	0	0	0	0	0
NA	uc007vle.1	1	0	0	1	0	0	0	0	0	0
Oxr1	uc007vot.2	1	0	0	1	0	0	0	0	0	0
Kcnk9	uc007wbk.1	1	0	0	1	0	0	0	0	0	0
Vmn2r105	uc009vbj.1	1	0	0	1	0	0	0	0	0	0
Mut	uc008coo.2	1	0	0	1	0	0	0	0	0	0
Txndc2	uc008dge.2	1	0	0	1	0	0	0	0	0	0
NA	uc008djt.2	1	0	0	1	0	0	0	0	0	0
L3mbtl4	uc008dkk.2	1	0	0	1	0	0	0	0	0	0
Svil	uc008dyp.2	1	0	0	1	0	0	0	0	0	0
Greb1l	uc008eas.1	1	0	0	1	0	0	0	0	0	0
Pura	uc008enh.2	1	0	0	1	0	0	0	0	0	0
Lmnb1	uc012bdd.2	1	0	0	1	0	0	0	0	0	0
Apcdd1	uc008fdl.1	1	0	0	1	0	0	0	0	0	0
Piezo2	uc012bea.2	1	0	0	1	0	0	0	0	0	0
Got1	uc008hoj.1	1	0	0	1	0	0	0	0	0	0
3830403N18Rik	uc009tfy.1	1	0	0	1	0	0	0	0	0	0
NA	uc007beu.1	1	0	0	1	0	0	0	0	0	0
Gm20268	uc007cgb.2	1	0	0	1	0	0	0	0	0	0
NA	uc029qsm.1	1	0	0	1	0	0	0	0	0	0
Ddx18	uc007cjw.2	1	0	0	1	0	0	0	0	0	0
Mettl11b	uc011wus.1	1	0	0	1	0	0	0	0	0	0
Pou2f1	uc007djy.2	1	0	0	1	0	0	0	0	0	0
Taf3	uc008ihl.2	1	0	0	1	0	0	0	0	0	0
Lrrc4c	uc008lhf.2	1	0	0	1	0	0	0	0	0	0
NA	uc029udn.1	1	0	0	1	0	0	0	0	0	0
Sqrdl	uc008mbj.1	1	0	0	1	0	0	0	0	0	0
NA	uc029ujt.1	1	0	0	1	0	0	0	0	0	0
NA	uc008ost.1	1	0	0	1	0	0	0	0	0	0
NA	uc008osu.1	1	0	0	1	0	0	0	0	0	0
Pld1	uc008ott.2	1	0	0	1	0	0	0	0	0	0
2610316D01Rik	uc008pcx.2	1	0	0	1	0	0	0	0	0	0
4930539C22Rik	uc029uot.1	1	0	0	1	0	0	0	0	0	0
Ptgfr	uc008rsn.1	1	0	0	1	0	0	0	0	0	0
Cyp7a1	uc008rxk.1	1	0	0	1	0	0	0	0	0	0
Chd7	uc012daj.1	1	0	0	1	0	0	0	0	0	0
NA	uc008sdt.1	1	0	0	1	0	0	0	0	0	0
Map3k7	uc008seo.2	1	0	0	1	0	0	0	0	0	0
Cylc2	uc012dee.1	1	0	0	1	0	0	0	0	0	0
Dmrta1	uc008tol.1	1	0	0	1	0	0	0	0	0	0
Eva1b	uc008usn.1	1	0	0	1	0	0	0	0	0	0
5730409E04Rik	uc008utp.2	1	0	0	1	0	0	0	0	0	0
Fblim1	uc008vot.2	1	0	0	1	0	0	0	0	0	0
4921511H03Rik	uc008wjf.1	1	0	0	1	0	0	0	0	0	0
Ccdc149	uc029vhk.1	1	0	0	1	0	0	0	0	0	0
Dcun1d4	uc008xsy.2	1	0	0	1	0	0	0	0	0	0
Lphn3	uc008xwi.1	1	0	0	1	0	0	0	0	0	0
NA	uc029vjc.1	1	0	0	1	0	0	0	0	0	0
Dr1	uc008ynt.1	1	0	0	1	0	0	0	0	0	0
Cyp3a11	uc009amy.1	1	0	0	1	0	0	0	0	0	0
Gm20362	uc009ckc.2	1	0	0	1	0	0	0	0	0	0
Mical2	uc009jgl.2	1	0	0	1	0	0	0	0	0	0
Dcun1d3	uc009jly.2	1	0	0	1	0	0	0	0	0	0
Hs3st4	uc029woh.1	1	0	0	1	0	0	0	0	0	0
Glrx3	uc009kew.1	1	0	0	1	0	0	0	0	0	0
Slc10a2	uc009kub.1	1	0	0	1	0	0	0	0	0	0
NA	uc009kud.1	1	0	0	1	0	0	0	0	0	0
Aadat	uc009lte.1	1	0	0	1	0	0	0	0	0	0
BC030870	uc009lvi.3	1	0	0	1	0	0	0	0	0	0
Mir101c	uc029wxb.1	1	0	0	1	0	0	0	0	0	0
Olfr837	uc009ohe.2	1	0	0	1	0	0	0	0	0	0
Olfr958	uc009oyc.1	1	0	0	1	0	0	0	0	0	0
Sc5d	uc009pas.2	1	0	0	1	0	0	0	0	0	0
Snupn	uc009ptr.1	1	0	0	1	0	0	0	0	0	0
Tab2	uc007eir.2	1	0	0	1	0	0	0	0	0	0
NA	uc029qvs.1	1	0	0	1	0	0	0	0	0	0
Stx11	uc007ekg.2	1	0	0	1	0	0	0	0	0	0
Fig4	uc007exk.1	1	0	0	1	0	0	0	0	0	0
Alx1	uc007gyg.1	1	0	0	1	0	0	0	0	0	0
Acss3	uc011xna.1	1	0	0	1	0	0	0	0	0	0
Slit3	uc007ild.2	1	0	0	1	0	0	0	0	0	0
NA	uc029rpq.1	1	0	0	1	0	0	0	0	0	0
NA	uc029rsj.1	1	0	0	1	0	0	0	0	0	0
NA	uc029ryl.1	1	0	0	1	0	0	0	0	0	0
Akr1e1	uc007pjs.1	1	0	0	1	0	0	0	0	0	0
NA	uc007qvk.1	1	0	0	1	0	0	0	0	0	0
Cox7c	uc007riy.1	1	0	0	1	0	0	0	0	0	0
NA	uc029sda.1	1	0	0	1	0	0	0	0	0	0
4930596D02Rik	uc007tbk.1	1	0	0	1	0	0	0	0	0	0
Stk3	uc007vlz.1	1	0	0	1	0	0	0	0	0	0
NA	uc007wzr.1	1	0	0	1	0	0	0	0	0	0
NA	uc029suu.1	1	0	0	1	0	0	0	0	0	0
NA	uc007zfq.1	1	0	0	1	0	0	0	0	0	0
Pou1f1	uc007zqh.1	1	0	0	1	0	0	0	0	0	0
4930567J20Rik	uc007zqx.1	1	0	0	1	0	0	0	0	0	0
Adamts1	uc012aho.1	1	0	0	1	0	0	0	0	0	0
NA	uc029thz.1	1	0	0	1	0	0	0	0	0	0
NA	uc008djt.2	1	0	0	1	0	0	0	0	0	0
Gjd4	uc008eah.1	1	0	0	1	0	0	0	0	0	0
Spink5	uc008eup.1	1	0	0	1	0	0	0	0	0	0
NA	uc008fpd.1	1	0	0	1	0	0	0	0	0	0
NA	uc029tsc.1	1	0	0	1	0	0	0	0	0	0
Nlgn3	uc009txj.3	1	0	0	1	0	0	0	0	0	0
Prps1	uc009uky.2	1	0	0	1	0	0	0	0	0	0
Prps1	uc009uky.2	1	0	0	1	0	0	0	0	0	0
Sox11	uc007nfn.2	1	0	0	1	0	0	0	0	0	0
NA	uc009kbr.1	1	0	0	1	0	0	0	0	0	0
Eif4a3	uc007mqj.1	1	0	0	1	0	0	0	0	0	0
NA	uc008tvf.1	1	0	0	1	0	0	0	0	0	0
NA	uc008lfl.1	1	0	0	1	0	0	0	0	0	0
Prps1	uc009uky.2	1	0	0	1	0	0	0	0	0	0
Tcl1b2	uc007oxv.1	1	0	0	1	0	0	0	0	0	0
1700040L02Rik	uc007fml.1	1	0	0	1	0	0	0	0	0	0
Scd2	uc008hpp.2	1	0	0	1	0	0	0	0	0	0
Plekhb2	uc007apk.2	1	0	0	1	0	0	0	0	0	0
Api5	uc008lgx.1	1	0	0	1	0	0	0	0	0	0
3110043O21Rik	uc008sgw.1	1	0	0	1	0	0	0	0	0	0
Tpk1	uc009bsq.1	1	0	0	1	0	0	0	0	0	0
42256	uc007mnd.2	1	0	0	1	0	0	0	0	0	0
Gfod1	uc007qfx.1	1	0	0	1	0	0	0	0	0	0
NA	uc029sny.1	1	0	0	1	0	0	0	0	0	0
Tbc1d5	uc008cyy.2	1	0	0	1	0	0	0	0	0	0
NA	uc029rqu.1	1	0	0	1	0	0	0	0	0	0
NA	uc007amc.1	1	0	0	1	0	0	0	0	0	0
Zcchc2	uc007cgq.3	1	0	0	1	0	0	0	0	0	0
Pole4	uc009clj.1	1	0	0	1	0	0	0	0	0	0
Nup210	uc009cxt.1	1	0	0	1	0	0	0	0	0	0
Hhip	uc009mix.2	1	0	0	1	0	0	0	0	0	0
Kcnj1	uc009ory.1	1	0	0	1	0	0	0	0	0	0
Spred2	uc007icq.1	1	0	0	1	0	0	0	0	0	0
Cd180	uc007rrx.1	1	0	0	1	0	0	0	0	0	0
Asap1	uc007vzk.1	1	0	0	1	0	0	0	0	0	0
Zfp119a	uc008daf.1	1	0	0	1	0	0	0	0	0	0
Slitrk4	uc009tio.1	1	0	0	1	0	0	0	0	0	0
Mmadhc	uc008jqc.1	1	0	0	1	0	0	0	0	0	0
Acp6	uc008qoq.2	1	0	0	1	0	0	0	0	0	0
Tbx5	uc008zgz.2	1	0	0	1	0	0	0	0	0	0
NA	uc029vtm.1	1	0	0	1	0	0	0	0	0	0
Wscd1	uc007jxv.1	1	0	0	1	0	0	0	0	0	0
Zp4-ps	uc007plc.1	1	0	0	1	0	0	0	0	0	0
Rnf17	uc007ubx.1	1	0	0	1	0	0	0	0	0	0
Pcdh17	uc007uto.2	1	0	0	1	0	0	0	0	0	0
NA	uc029wrv.1	1	0	0	1	0	0	0	0	0	0
Rbm15	uc008qwz.1	1	0	0	1	0	0	0	0	0	0
Col6a4	uc012gzq.1	1	0	0	1	0	0	0	0	0	0
NA	uc008ibo.1	1	0	0	1	0	0	0	0	0	0
Pcmtd1	uc007agb.1	1	0	0	1	0	0	0	0	0	0
Lsm6	uc009mie.2	1	0	0	1	0	0	0	0	0	0
NA	uc029xle.1	1	0	0	1	0	0	0	0	0	0
NA	uc009dbf.1	1	0	0	1	0	0	0	0	0	0
NA	uc008hvy.1	1	0	0	1	0	0	0	0	0	0
A930001A20Rik	uc008oqu.1	1	0	0	1	0	0	0	0	0	0
Nfia	uc008tty.2	1	0	0	1	0	0	0	0	0	0
1700027A15Rik	uc007bla.2	1	0	0	1	0	0	0	0	0	0
NA	uc008tst.1	1	0	0	1	0	0	0	0	0	0
Mir744	uc011xwj.1	1	0	0	1	0	0	0	0	0	0
4930470H14Rik	uc029szf.1	1	0	0	1	0	0	0	0	0	0
Ddr1	uc008cim.1	1	0	0	1	0	0	0	0	0	0
NA	uc007dfp.1	1	0	0	1	0	0	0	0	0	0
NA	uc029upl.1	1	0	0	1	0	0	0	0	0	0
Csmd1	uc009kzp.1	1	0	0	1	0	0	0	0	0	0
Tubb2a-ps2	uc011yki.1	1	0	0	1	0	0	0	0	0	0
Trp63	uc007yux.1	1	0	0	1	0	0	0	0	0	0
Soga2	uc008djv.2	1	0	0	1	0	0	0	0	0	0
Cyp2c68	uc008hkd.2	1	0	0	1	0	0	0	0	0	0
Fgf13	uc009thv.1	1	0	0	1	0	0	0	0	0	0
A230108P19Rik	uc008igj.1	1	0	0	1	0	0	0	0	0	0
Klhl25	uc009hwz.2	1	0	0	1	0	0	0	0	0	0
NA	uc029qys.1	1	0	0	1	0	0	0	0	0	0
Foxc1	uc007pzp.1	1	0	0	1	0	0	0	0	0	0
NA	uc029sdi.1	1	0	0	1	0	0	0	0	0	0
Sh2d4b	uc007tcd.1	1	0	0	1	0	0	0	0	0	0
Gpc6	uc007uyj.1	1	0	0	1	0	0	0	0	0	0
Asb9	uc009uvs.1	1	0	0	1	0	0	0	0	0	0
NA	uc007axe.1	1	0	0	1	0	0	0	0	0	0
NA	uc029uls.1	1	0	0	1	0	0	0	0	0	0
Atp1a1	uc008qrj.2	1	0	0	1	0	0	0	0	0	0
Nfia	uc008tty.2	1	0	0	1	0	0	0	0	0	0
Bod1l	uc008xhe.3	1	0	0	1	0	0	0	0	0	0
Gpr12	uc009ani.1	1	0	0	1	0	0	0	0	0	0
NA	uc009dbf.1	1	0	0	1	0	0	0	0	0	0
NA	uc009fxd.1	1	0	0	1	0	0	0	0	0	0
Cln8	uc009kze.1	1	0	0	1	0	0	0	0	0	0
NA	uc009lrx.1	1	0	0	1	0	0	0	0	0	0
AU023762	uc009rwk.1	1	0	0	1	0	0	0	0	0	0
Gm10754	uc011xmh.1	1	0	0	1	0	0	0	0	0	0
Adra1b	uc007imz.1	1	0	0	1	0	0	0	0	0	0
Zfp36l1	uc007oal.1	1	0	0	1	0	0	0	0	0	0
NA	uc029soa.1	1	0	0	1	0	0	0	0	0	0
9330117O12Rik	uc029tmv.1	1	0	0	1	0	0	0	0	0	0
Ppp1r2-ps3	uc008hem.1	1	0	0	1	0	0	0	0	0	0
NA	uc007ywi.1	1	0	0	1	0	0	0	0	0	0
NA	uc007ywi.1	1	0	0	1	0	0	0	0	0	0
NA	uc007ywi.1	1	0	0	1	0	0	0	0	0	0
NA	uc007ywi.1	1	0	0	1	0	0	0	0	0	0
NA	uc007ywi.1	1	0	0	1	0	0	0	0	0	0
NA	uc007ywi.1	1	0	0	1	0	0	0	0	0	0
Slc5a7	uc008czw.1	1	0	0	1	0	0	0	0	0	0
Mir31	uc012dgx.1	1	0	0	1	0	0	0	0	0	0
NA	uc008hxi.1	1	0	0	1	0	0	0	0	0	0
Kcnj2	uc007mdw.2	1	0	0	1	0	0	0	0	0	0
NA	uc011ztg.2	1	0	0	1	0	0	0	0	0	0
Bloc1s4	uc008xez.1	1	0	0	1	0	0	0	0	0	0
Ttll7	uc012czj.1	1	0	0	1	0	0	0	0	0	0
Lyplal1	uc007dzm.2	1	0	0	1	0	0	0	0	0	0
Bloc1s4	uc008xez.1	1	0	0	1	0	0	0	0	0	0
Bloc1s4	uc008xez.1	1	0	0	1	0	0	0	0	0	0
Bloc1s4	uc008xez.1	1	0	0	1	0	0	0	0	0	0
NA	uc007ywi.1	1	0	0	1	0	0	0	0	0	0
Bloc1s4	uc008xez.1	1	0	0	1	0	0	0	0	0	0
4930567J20Rik	uc007zqx.1	1	0	0	1	0	0	0	0	0	0
NA	uc029qsh.1	1	0	0	1	0	0	0	0	0	0
Foxo1	uc008pei.2	1	0	0	1	0	0	0	0	0	0
Bloc1s4	uc008xez.1	1	0	0	1	0	0	0	0	0	0
NA	uc008yyv.1	1	0	0	1	0	0	0	0	0	0
4930568E12Rik	uc009odt.1	1	0	0	1	0	0	0	0	0	0
Gm8633	uc029rev.1	1	0	0	1	0	0	0	0	0	0
Hapln2	uc008ptq.2	1	0	0	1	0	0	0	0	0	0
NA	uc029rmy.1	1	0	0	1	0	0	0	0	0	0
Msx2	uc007qnw.1	1	0	0	1	0	0	0	0	0	0
Sis	uc012cqn.1	1	0	0	1	0	0	0	0	0	0
Rplp1	uc009pzt.1	1	0	0	1	0	0	0	0	0	0
1700060C16Rik	uc029wcp.1	1	0	0	1	0	0	0	0	0	0
Insig2	uc007cjq.1	1	0	0	1	0	0	0	0	0	0
NA	uc029vhz.1	1	0	0	1	0	0	0	0	0	0
2410131K14Rik	uc008zgj.1	1	0	0	1	0	0	0	0	0	0
Cldn5	uc007yok.2	1	0	0	1	0	0	0	0	0	0
Gm4906	uc012hew.1	1	0	0	1	0	0	0	0	0	0
NA	uc007ana.1	1	0	0	1	0	0	0	0	0	0
Zfp281	uc007cuw.2	1	0	0	1	0	0	0	0	0	0
Bbox1	uc008lmu.1	1	0	0	1	0	0	0	0	0	0
NA	uc008ygs.1	1	0	0	1	0	0	0	0	0	0
NA	uc009bpo.1	1	0	0	1	0	0	0	0	0	0
1700064J06Rik	uc029rjf.1	1	0	0	1	0	0	0	0	0	0
Ifi44	uc008rsk.2	1	0	0	1	0	0	0	0	0	0
Ins1	uc008hwd.1	1	0	0	1	0	0	0	0	0	0
Kcnip4	uc008xjx.1	1	0	0	1	0	0	0	0	0	0
Vta1	uc007ell.1	1	0	0	1	0	0	0	0	0	0
Gm17751	uc007bpy.1	1	0	0	1	0	0	0	0	0	0
NA	uc029wcg.1	1	0	0	1	0	0	0	0	0	0
Scn10a	uc009sbg.3	1	0	0	1	0	0	0	0	0	0
Gdf9	uc007iwa.2	1	0	0	1	0	0	0	0	0	0
5730507C01Rik	uc007ndb.2	1	0	0	1	0	0	0	0	0	0
NA	uc007qlf.1	1	0	0	1	0	0	0	0	0	0
Slc38a4	uc007xko.1	1	0	0	1	0	0	0	0	0	0
Gm12695	uc008ttm.1	1	0	0	1	0	0	0	0	0	0
NA	uc029wco.1	1	0	0	1	0	0	0	0	0	0
Enpp6	uc009lqq.1	1	0	0	1	0	0	0	0	0	0
Irx3	uc009msu.2	1	0	0	1	0	0	0	0	0	0
Lama2	uc007esg.2	1	0	0	1	0	0	0	0	0	0
Sowahc	uc011xed.1	1	0	0	1	0	0	0	0	0	0
Frs2	uc007hct.1	1	0	0	1	0	0	0	0	0	0
NA	uc007uys.1	1	0	0	1	0	0	0	0	0	0
Pced1b	uc007xkt.2	1	0	0	1	0	0	0	0	0	0
Gldc	uc008hej.1	1	0	0	1	0	0	0	0	0	0
Atg4c	uc008tut.1	1	0	0	1	0	0	0	0	0	0
Qpct	uc008dpv.1	1	0	0	1	0	0	0	0	0	0
Gm19276	uc029snv.1	1	0	0	1	0	0	0	0	0	0
Rgs2	uc007cxg.2	1	0	0	1	0	0	0	0	0	0
E2f3	uc007pyq.2	1	0	0	1	0	0	0	0	0	0
Dsc3	uc008eea.2	1	0	0	1	0	0	0	0	0	0
Rdh10	uc007ajm.1	1	0	0	1	0	0	0	0	0	0
4931408C20Rik	uc007amz.2	1	0	0	1	0	0	0	0	0	0
Kcnh7	uc008jvq.1	1	0	0	1	0	0	0	0	0	0
NA	uc029upm.1	1	0	0	1	0	0	0	0	0	0
Kap	uc009ekd.1	1	0	0	1	0	0	0	0	0	0
Pcdh15	uc007fpf.2	1	0	0	1	0	0	0	0	0	0
NA	uc029rox.1	1	0	0	1	0	0	0	0	0	0
NA	uc007ojx.1	1	0	0	1	0	0	0	0	0	0
A830009L08Rik	uc007rjs.1	1	0	0	1	0	0	0	0	0	0
Cthrc1	uc007voa.1	1	0	0	1	0	0	0	0	0	0
Grin2a	uc007ydc.1	1	0	0	1	0	0	0	0	0	0
A730046J19Rik	uc009umr.2	1	0	0	1	0	0	0	0	0	0
Gm6639	uc008oyr.1	1	0	0	1	0	0	0	0	0	0
Cenpe	uc008rkz.1	1	0	0	1	0	0	0	0	0	0
Blm	uc009iax.2	1	0	0	1	0	0	0	0	0	0
D730050B12Rik	uc029sce.1	1	0	0	1	0	0	0	0	0	0
NA	uc007vin.1	1	0	0	1	0	0	0	0	0	0
Cpn2	uc007ywm.1	1	0	0	1	0	0	0	0	0	0
Pros1	uc007zpx.1	1	0	0	1	0	0	0	0	0	0
Rprm	uc008jrp.1	1	0	0	1	0	0	0	0	0	0
Akr1e1	uc007pjs.1	1	0	0	1	0	0	0	0	0	0
Ctnnbip1	uc008vwm.2	1	0	0	1	0	0	0	0	0	0
Csdc2	uc007wxs.2	1	0	0	1	0	0	0	0	0	0
Gm10494	uc012axn.1	1	0	0	1	0	0	0	0	0	0
NA	uc007qeb.1	1	0	0	1	0	0	0	0	0	0
Epas1	uc008duj.2	1	0	0	1	0	0	0	0	0	0
Zfp804a	uc008khu.1	1	0	0	1	0	0	0	0	0	0
Asic5	uc008pop.1	1	0	0	1	0	0	0	0	0	0
Triqk	uc008sas.2	1	0	0	1	0	0	0	0	0	0
Ctnnbip1	uc008vwm.2	1	0	0	1	0	0	0	0	0	0
Slc35f6	uc008wvs.2	1	0	0	1	0	0	0	0	0	0
NA	uc008xka.1	1	0	0	1	0	0	0	0	0	0
Tdrd3	uc007uuf.3	1	0	0	1	0	0	0	0	0	0
Brd4	uc008bwe.1	1	0	0	1	0	0	0	0	0	0
Thoc1	uc008eal.1	1	0	0	1	0	0	0	0	0	0
NA	uc029upu.1	1	0	0	1	0	0	0	0	0	0
Pigv	uc008vdf.2	1	0	0	1	0	0	0	0	0	0
Barhl2	uc008ylm.1	1	0	0	1	0	0	0	0	0	0
Ceacam3	uc012fal.1	1	0	0	1	0	0	0	0	0	0
Btg4	uc009ple.1	1	0	0	1	0	0	0	0	0	0
Ccng1	uc007ilz.1	1	0	0	1	0	0	0	0	0	0
Mycn	uc007nbf.1	1	0	0	1	0	0	0	0	0	0
Rpl39l	uc007yde.1	1	0	0	1	0	0	0	0	0	0
NA	uc029syl.1	1	0	0	1	0	0	0	0	0	0
Oprk1	uc007afq.2	1	0	0	1	0	0	0	0	0	0
Mbd5	uc008jpv.1	1	0	0	1	0	0	0	0	0	0
Igsf21	uc008vmu.2	1	0	0	1	0	0	0	0	0	0
Fosl2	uc008wzi.2	1	0	0	1	0	0	0	0	0	0
Parp11	uc009dvz.1	1	0	0	1	0	0	0	0	0	0
Ap1m1	uc009mfp.1	1	0	0	1	0	0	0	0	0	0
Spred2	uc007icq.1	1	0	0	1	0	0	0	0	0	0
Wdr20rt	uc007nrk.1	1	0	0	1	0	0	0	0	0	0
Ctnna1	uc008ely.1	1	0	0	1	0	0	0	0	0	0
NA	uc009svh.1	1	0	0	1	0	0	0	0	0	0
NA	uc007rvt.1	1	0	0	1	0	0	0	0	0	0
Alpl	uc008vjr.2	1	0	0	1	0	0	0	0	0	0
Ppap2b	uc008tye.1	1	0	0	1	0	0	0	0	0	0
Zscan20	uc008uve.1	1	0	0	1	0	0	0	0	0	0
Pfkp	uc007pjz.1	1	0	0	1	0	0	0	0	0	0
Arl4a	uc007nkr.1	1	0	0	1	0	0	0	0	0	0
Coch	uc007nmr.2	1	0	0	1	0	0	0	0	0	0
1700042B14Rik	uc009urp.1	1	0	0	1	0	0	0	0	0	0
Fcrlb	uc007dmp.1	1	0	0	1	0	0	0	0	0	0
Lrrc4c	uc008lhf.2	1	0	0	1	0	0	0	0	0	0
Lce3f	uc008qey.1	1	0	0	1	0	0	0	0	0	0
NA	uc008tsu.1	1	0	0	1	0	0	0	0	0	0
Abcb5	uc007pij.2	1	0	0	1	0	0	0	0	0	0
Urah	uc009kif.1	1	0	0	1	0	0	0	0	0	0
Rbpms	uc009lkk.1	1	0	0	1	0	0	0	0	0	0
NA	uc008dsm.1	1	0	0	1	0	0	0	0	0	0
4930402F11Rik	uc029wgm.1	1	0	0	1	0	0	0	0	0	0
NA	uc009kud.1	1	0	0	1	0	0	0	0	0	0
Olfr813	uc007hqu.1	1	0	0	1	0	0	0	0	0	0
Ube3a	uc009heg.1	1	0	0	1	0	0	0	0	0	0
Mir101c	uc029wxb.1	1	0	0	1	0	0	0	0	0	0
Cdh7	uc011wqk.1	1	0	0	1	0	0	0	0	0	0
Klhdc8a	uc007con.1	1	0	0	1	0	0	0	0	0	0
Usp38	uc009mjd.1	1	0	0	1	0	0	0	0	0	0
NA	uc007rvt.1	1	0	0	1	0	0	0	0	0	0
NA	uc029wgi.1	1	0	0	1	0	0	0	0	0	0
NA	uc007ndf.1	1	0	0	1	0	0	0	0	0	0
4930503E24Rik	uc011xpg.1	1	0	0	1	0	0	0	0	0	0
Lrrc4c	uc008lhf.2	1	0	0	1	0	0	0	0	0	0
Lrrc20	uc007fgc.1	1	0	0	1	0	0	0	0	0	0
NA	uc029sfh.1	1	0	0	1	0	0	0	0	0	0
NA	uc007shx.1	1	0	0	1	0	0	0	0	0	0
Oplah	uc007wjo.1	1	0	0	1	0	0	0	0	0	0
Lipf	uc008hfw.1	1	0	0	1	0	0	0	0	0	0
NA	uc029vvu.1	1	0	0	1	0	0	0	0	0	0
Irx5	uc009mub.1	1	0	0	1	0	0	0	0	0	0
Itgb8	uc007pik.1	1	0	0	1	0	0	0	0	0	0
Esp18	uc029tht.1	1	0	0	1	0	0	0	0	0	0
Kcnk12	uc008dvc.1	1	0	0	1	0	0	0	0	0	0
1700019E08Rik	uc008jpm.1	1	0	0	1	0	0	0	0	0	0
Spag17	uc012cus.1	1	0	0	1	0	0	0	0	0	0
NA	uc009nzu.1	1	0	0	1	0	0	0	0	0	0
Snx19	uc009oqy.1	1	0	0	1	0	0	0	0	0	0
NA	uc029rfl.1	1	0	0	1	0	0	0	0	0	0
Dgkk	uc029xhu.1	1	0	0	1	0	0	0	0	0	0
Akap14	uc009syh.1	1	0	0	1	0	0	0	0	0	0
Tbx18	uc009qyh.2	1	0	0	1	0	0	0	0	0	0
4930488B22Rik	uc029qvc.1	1	0	0	1	0	0	0	0	0	0
NA	uc008dgp.1	1	0	0	1	0	0	0	0	0	0
Klf7	uc007bgp.2	1	0	0	1	0	0	0	0	0	0
Bard1	uc007bjm.2	1	0	0	1	0	0	0	0	0	0
1700112H15Rik	uc029qvb.1	1	0	0	1	0	0	0	0	0	0
Nsmaf	uc012dai.2	1	0	0	1	0	0	0	0	0	0
NA	uc029upn.1	1	0	0	1	0	0	0	0	0	0
Hs3st1	uc008xgy.2	1	0	0	1	0	0	0	0	0	0
Oas1d	uc008zik.2	1	0	0	1	0	0	0	0	0	0
Gatsl2	uc008zva.1	1	0	0	1	0	0	0	0	0	0
NA	uc009glf.1	1	0	0	1	0	0	0	0	0	0
NA	uc029qwo.1	1	0	0	1	0	0	0	0	0	0
1700019M22Rik	uc007old.2	1	0	0	1	0	0	0	0	0	0
Tmem2	uc008gzd.1	1	0	0	1	0	0	0	0	0	0
	total insertions	1252

## Sheet: c.Diversity
Dataset EV1
Diversity with insertion sites. Chromosomal coordinates, overlap strand orientation, overlap type, overlap gene ENTREZID , overlap gene Symbol, distance to nearest TSS, diversity is given for each transposon insertion sites.
id	seqnames	start	end	width	strand	context.5p	context.3p	overlap.type	overlap.strandOrientation	overlap.gene.ENTREZID	overlap.gene.Symbol	overlap.transcript.name	nearestTSS.distance	nearestTSS.strandOrientation	nearestTSS.gene.ENTREZID	nearestTSS.gene.Symbol	nearestTSS.transcript.name	div.643636_Tumor	div.504701_Tumor	div.540700_Tumor	div.540712_Tumor	div.542627_Tumor	div.543610_Tumor	div.543625_Tumor	div.543626_Tumor	div.543630_Tumor	div.543631_Tumor	div.543637_Tumor	div.543639_Tumor	div.543641_Tumor	div.643609_Tumor	div.575515_Tumor	div.575518_Tumor	div.540700_LM7	div.540712_LM5	div.540712_Lung.Mets	div.543630_LM4	div.543630_Lung.Mets	div.543631_LM3	div.543632.Lung.Mets	div.543641_LM6	div.643609_LM2	div.643636_LM1	div.571941_LM1.Macromets	div.586941_LM1.Macromets	div.575518_LM9.Macromets	div.575518_LM9	div.597079_LM9.Macromets1	div.597079_LM9.Macromets2
chr2:41943664:+	chr2	41943664	41943664	1	+	TTAA	ATAT	intron	opposite	94217	Lrp1b	uc008jon.1	709933	opposite	94217	Lrp1b	uc008jon.1	169	194	156	184	135	92	287	118	159	131	147	172	61	164	203	82	178	212	111	75	138	218	45	208	70	243	30	212	45	38	54	11
chr2:41943665:+	chr2	41943665	41943665	1	+	TAAA	TATG	intron	opposite	94217	Lrp1b	uc008jon.1	709932	opposite	94217	Lrp1b	uc008jon.1	12	4	8	1	6	0	12	6	14	0	1	6	0	6	0	0	14	16	2	0	0	18	0	14	0	11	0	0	0	0	0	0
chr2:42082648:-	chr2	42082648	42082648	1	-	TTAA	AAAC	intron	same	94217	Lrp1b	uc008jon.1	570949	same	94217	Lrp1b	uc008jon.1	0	0	0	0	0	0	0	0	0	0	0	0	0	0	0	0	0	0	0	0	0	0	0	0	0	0	0	0	0	0	0	0
chr2:42062934:-	chr2	42062934	42062934	1	-	TTAA	ACTC	intron	same	94217	Lrp1b	uc008jon.1	590663	same	94217	Lrp1b	uc008jon.1	0	0	0	0	0	0	0	0	0	0	0	0	0	0	0	0	0	0	0	0	0	0	0	0	0	0	0	0	0	0	0	0
chr2:42141914:+	chr2	42141914	42141914	1	+	TTAA	CAAA	intron	opposite	94217	Lrp1b	uc008jon.1	511683	opposite	94217	Lrp1b	uc008jon.1	0	0	0	1	0	0	0	0	1	0	0	0	0	0	0	0	0	0	0	0	0	0	0	0	0	0	0	0	0	0	0	0
chr2:42250281:+	chr2	42250281	42250281	1	+	TTAA	GAGG	intron	opposite	94217	Lrp1b	uc008jon.1	403316	opposite	94217	Lrp1b	uc008jon.1	0	1	0	0	0	0	0	0	1	0	0	0	0	0	0	0	0	0	0	0	0	0	0	0	0	0	0	0	0	0	0	0
chr2:42618373:+	chr2	42618373	42618373	1	+	TTAA	GTAC	intron	opposite	94217	Lrp1b	uc008jon.1	35224	opposite	94217	Lrp1b	uc008jon.1	0	0	0	1	0	0	0	0	0	0	0	0	0	0	0	0	0	1	0	0	0	0	0	0	0	0	0	0	0	0	0	0
chr2:41788370:-	chr2	41788370	41788370	1	-	TTAA	ACTT	intron	same	94217	Lrp1b	uc008jon.1	865227	same	94217	Lrp1b	uc008jon.1	0	0	0	1	0	0	0	0	0	0	0	0	0	0	0	0	0	0	0	0	0	0	0	0	0	0	0	0	0	0	0	0
chr2:42292444:-	chr2	42292444	42292444	1	-	TTAA	ATTA	intron	same	94217	Lrp1b	uc008jon.1	361153	same	94217	Lrp1b	uc008jon.1	0	0	0	1	0	0	0	0	0	0	0	0	0	0	0	0	0	0	0	0	0	0	0	0	0	0	0	0	0	0	0	0
chr2:42014700:+	chr2	42014700	42014700	1	+	CTAA	TCAG	intron	opposite	94217	Lrp1b	uc008jon.1	638897	opposite	94217	Lrp1b	uc008jon.1	0	0	0	0	1	0	0	0	0	0	0	0	0	0	0	0	0	0	0	0	0	0	0	0	0	0	0	0	0	0	0	0
chr2:41943666:+	chr2	41943666	41943666	1	+	AAAT	ATGA	intron	opposite	94217	Lrp1b	uc008jon.1	709931	opposite	94217	Lrp1b	uc008jon.1	1	0	0	0	0	0	0	1	0	0	0	0	0	0	0	0	1	0	0	0	0	0	0	0	0	0	0	0	0	0	0	0
chr2:41951236:-	chr2	41951236	41951236	1	-	TTAA	AATA	intron	same	94217	Lrp1b	uc008jon.1	702361	same	94217	Lrp1b	uc008jon.1	0	0	0	0	0	0	0	0	0	0	0	0	0	1	0	0	0	0	0	0	0	0	0	0	0	0	0	0	0	0	0	0
chr2:42026224:+	chr2	42026224	42026224	1	+	TTAT	ATTG	intron	opposite	94217	Lrp1b	uc008jon.1	627373	opposite	94217	Lrp1b	uc008jon.1	0	0	0	0	0	0	0	0	0	0	0	0	0	0	0	0	0	0	0	0	0	0	0	0	0	3	0	0	0	0	0	0
chr2:41943780:+	chr2	41943780	41943780	1	+	TTAA	AATA	intron	opposite	94217	Lrp1b	uc008jon.1	709817	opposite	94217	Lrp1b	uc008jon.1	0	0	0	0	0	0	0	0	0	0	0	0	0	0	0	0	0	0	0	0	0	1	0	0	0	0	0	0	0	0	0	0
chr2:41695613:+	chr2	41695613	41695613	1	+	TTAA	TTTT	intron	opposite	94217	Lrp1b	uc008jon.1	957984	opposite	94217	Lrp1b	uc008jon.1	0	0	0	0	0	0	0	1	0	0	0	0	0	0	0	0	0	0	0	0	0	0	0	0	0	0	0	0	0	0	0	0
chr2:42093364:+	chr2	42093364	42093364	1	+	TTAA	ATTT	intron	opposite	94217	Lrp1b	uc008jon.1	560233	opposite	94217	Lrp1b	uc008jon.1	0	0	0	0	0	0	0	0	0	0	0	0	0	0	0	0	0	1	1	0	0	0	0	0	0	0	0	0	0	0	0	0
chr6:99189403:-	chr6	99189403	99189403	1	-	TTAA	TCAG	intron	same	108655	Foxp1	uc009dbm.2	26373	same	108655	Foxp1	uc009dbj.2	184	190	167	176	151	148	250	136	136	80	195	158	152	190	274	278	222	204	69	192	134	210	38	189	204	222	300	240	303	132	297	136
chr6:99189402:-	chr6	99189402	99189402	1	-	TAAT	CAGG	intron	same	108655	Foxp1	uc009dbm.2	26372	same	108655	Foxp1	uc009dbj.2	0	1	0	0	0	0	0	0	4	0	10	0	0	0	0	0	1	1	1	0	1	2	0	2	2	2	0	0	0	0	0	0
chr6:99520096:-	chr6	99520096	99520096	1	-	TTAA	TGAA	intron	same	108655	Foxp1	uc012epq.1	896	same	108655	Foxp1	uc012epq.1	0	0	0	1	0	0	1	0	1	0	1	1	0	0	0	0	0	0	0	0	0	0	0	0	0	0	0	0	0	0	0	0
chr6:99070465:-	chr6	99070465	99070465	1	-	TTAA	AGGA	intron	same	108655	Foxp1	uc009dbj.2	41770	same	108655	Foxp1	uc009dbo.1	2	0	0	0	0	0	0	0	0	0	0	0	0	0	0	0	0	0	0	0	0	0	0	0	0	0	0	0	0	0	0	0
chr6:99220432:-	chr6	99220432	99220432	1	-	TTAA	AGTC	intron	same	108655	Foxp1	uc009dbm.2	46082	same	108655	Foxp1	uc009dbm.2	1	0	0	0	0	0	0	0	0	0	0	0	0	0	0	0	0	0	1	0	0	0	0	0	0	0	0	0	0	0	0	0
chr6:99121464:-	chr6	99121464	99121464	1	-	TTAA	GGCT	intron	same	108655	Foxp1	uc009dbj.2	41564	same	108655	Foxp1	uc009dbj.2	0	0	0	0	0	0	0	0	0	0	0	0	0	1	0	0	0	0	0	0	0	0	0	0	0	0	0	0	0	0	0	0
chr6:99189405:-	chr6	99189405	99189405	1	-	AATT	AATC	intron	same	108655	Foxp1	uc009dbm.2	26375	same	108655	Foxp1	uc009dbj.2	0	0	0	0	0	0	0	0	0	0	0	0	0	1	0	0	0	0	0	0	0	0	0	0	0	0	0	0	0	0	0	0
chr6:99039231:-	chr6	99039231	99039231	1	-	TTAA	GATT	intron	same	108655	Foxp1	uc009dbj.2	10536	same	108655	Foxp1	uc009dbo.1	0	0	0	0	0	0	0	0	0	0	1	0	0	0	0	0	0	0	0	0	0	0	0	0	0	0	0	0	0	0	0	0
chr4:97601591:+	chr4	97601591	97601591	1	+	TTAA	AATG	intron	same	18027	Nfia	uc008tty.2	16999	opposite	319865	E130114P18Rik	uc008ttn.2	132	103	50	141	55	64	256	101	106	92	102	88	117	116	215	188	70	216	82	186	110	213	43	233	53	83	70	70	248	270	80	32
chr4:97601592:+	chr4	97601592	97601592	1	+	TAAA	ATGC	intron	same	18027	Nfia	uc008tty.2	17000	opposite	319865	E130114P18Rik	uc008ttn.2	20	9	0	4	2	1	23	5	5	0	0	4	6	7	0	0	0	41	1	29	1	27	0	59	0	3	0	0	0	0	0	0
chr4:97663605:-	chr4	97663605	97663605	1	-	TTAA	AATT	intron	opposite	18027	Nfia	uc008tty.2	79013	same	319865	E130114P18Rik	uc008ttn.2	1	0	0	0	0	0	0	0	0	0	2	0	0	0	0	0	0	36	2	4	10	0	2	4	1	1	0	0	0	0	0	0
chr4:97917557:+	chr4	97917557	97917557	1	+	TTAA	AACA	intron	same	18027	Nfia	uc008tty.2	6523	same	18027	Nfia	uc008ttx.1	0	3	2	3	129	5	3	1	23	2	8	5	1	1	0	0	0	0	0	0	0	0	1	0	0	0	0	0	0	0	0	0
chr4:97601590:+	chr4	97601590	97601590	1	+	TTTA	AAAT	intron	same	18027	Nfia	uc008tty.2	16998	opposite	319865	E130114P18Rik	uc008ttn.2	1	0	0	0	0	0	0	1	0	0	0	0	0	0	0	0	0	0	0	1	0	2	0	2	0	0	0	0	0	0	0	0
chr4:97640219:+	chr4	97640219	97640219	1	+	TTAA	AATG	intron	same	18027	Nfia	uc008tty.2	55627	opposite	319865	E130114P18Rik	uc008ttn.2	1	0	0	0	0	0	0	0	0	0	0	0	0	0	0	0	0	0	0	0	1	0	0	1	0	0	0	0	0	0	0	0
chr4:98042587:+	chr4	98042587	98042587	1	+	TTAA	GAGG	3'UTR	same	18027	Nfia	uc008tty.2	126896	same	NA	NA	uc029uye.1	0	0	0	0	0	0	0	0	0	0	0	0	0	0	0	0	0	0	0	0	0	0	0	0	0	0	0	0	0	0	0	0
chr4:97602526:-	chr4	97602526	97602526	1	-	TTAA	AGGT	intron	opposite	18027	Nfia	uc008tty.2	17934	same	319865	E130114P18Rik	uc008ttn.2	1	0	0	0	0	0	0	0	1	0	0	0	0	0	0	0	0	0	0	0	0	0	0	0	0	0	0	0	0	0	0	0
chr4:97601588:+	chr4	97601588	97601588	1	+	CATT	TAAA	intron	same	18027	Nfia	uc008tty.2	16996	opposite	319865	E130114P18Rik	uc008ttn.2	0	0	0	1	0	0	1	0	0	0	0	0	0	1	0	0	0	0	0	0	0	0	0	0	0	0	0	0	0	0	0	0
chr4:97917558:+	chr4	97917558	97917558	1	+	TAAA	ACAG	intron	same	18027	Nfia	uc008tty.2	6524	same	18027	Nfia	uc008ttx.1	0	0	0	0	11	0	0	0	0	0	0	0	0	0	0	0	0	0	0	0	0	0	0	0	0	0	0	0	0	0	0	0
chr4:97917559:+	chr4	97917559	97917559	1	+	AAAA	CAGT	intron	same	18027	Nfia	uc008tty.2	6525	same	18027	Nfia	uc008ttx.1	0	0	0	0	1	0	0	0	0	0	0	0	0	0	0	0	0	0	0	0	0	0	0	0	0	0	0	0	0	0	0	0
chr4:97695470:-	chr4	97695470	97695470	1	-	TTAA	AGAA	intron	opposite	18027	Nfia	uc008tty.2	61810	same	NA	NA	uc008ttr.1	0	0	0	0	0	0	0	0	0	0	1	0	1	0	0	0	0	0	0	0	0	0	0	0	0	0	0	0	0	0	0	0
chr4:97601593:+	chr4	97601593	97601593	1	+	AAAA	TGCA	intron	same	18027	Nfia	uc008tty.2	17001	opposite	319865	E130114P18Rik	uc008ttn.2	0	0	0	0	0	0	0	0	0	0	0	0	0	0	0	0	0	0	1	0	0	1	0	0	0	0	0	0	0	0	0	0
chr4:97928776:+	chr4	97928776	97928776	1	+	TTAA	ATCC	intron	same	18027	Nfia	uc008tty.2	17742	same	18027	Nfia	uc008ttx.1	0	0	0	0	0	0	0	0	0	0	0	0	0	0	0	0	0	1	0	0	0	0	0	0	0	0	0	0	0	0	0	0
chr19:48592076:+	chr19	48592076	48592076	1	+	TTAA	GGTT	intron	same	66673	Sorcs3	uc008hvx.1	386050	same	66673	Sorcs3	uc008hvx.1	0	1	0	0	0	0	1	0	0	0	0	0	1	1	0	0	0	0	0	0	0	0	0	0	0	0	0	0	0	0	0	0
chr19:48686033:-	chr19	48686033	48686033	1	-	TAAA	GGAG	intron	opposite	66673	Sorcs3	uc008hvx.1	480007	opposite	66673	Sorcs3	uc008hvx.1	0	0	0	0	0	0	0	0	0	0	0	0	1	0	0	0	0	0	0	0	0	0	0	0	0	0	0	0	0	0	0	0
chr19:48686034:-	chr19	48686034	48686034	1	-	TTAA	AGGA	intron	opposite	66673	Sorcs3	uc008hvx.1	480008	opposite	66673	Sorcs3	uc008hvx.1	0	0	0	0	0	0	0	0	0	0	0	0	1	0	0	0	0	0	0	0	0	0	0	0	0	0	0	0	0	0	0	0
chr19:48703874:+	chr19	48703874	48703874	1	+	TTAA	TGGG	intron	same	66673	Sorcs3	uc008hvx.1	497848	same	66673	Sorcs3	uc008hvx.1	0	0	0	0	0	0	0	0	0	0	0	0	0	1	0	0	0	0	0	0	0	0	0	0	0	0	0	0	0	0	0	0
chr19:48707938:-	chr19	48707938	48707938	1	-	TTAA	AGAA	intron	opposite	66673	Sorcs3	uc008hvx.1	501912	opposite	66673	Sorcs3	uc008hvx.1	1	0	0	0	0	0	0	0	0	0	0	0	0	0	0	0	0	0	0	0	0	0	0	0	0	0	0	0	0	0	0	0
chr19:48807109:+	chr19	48807109	48807109	1	+	TTAA	ATGT	intergenic	NA	NA	NA	NA	601083	same	66673	Sorcs3	uc008hvx.1	1	0	0	0	0	0	0	0	0	0	0	0	0	0	0	0	0	0	0	0	0	0	0	0	0	0	0	0	0	0	0	0
chr19:48812941:+	chr19	48812941	48812941	1	+	TTAA	AGAT	intergenic	NA	NA	NA	NA	606915	same	66673	Sorcs3	uc008hvx.1	0	0	0	1	0	0	0	1	1	0	0	0	0	0	0	0	0	0	0	0	0	0	0	0	0	0	0	0	0	0	0	0
chr19:48859462:-	chr19	48859462	48859462	1	-	TTAA	CATT	intergenic	NA	NA	NA	NA	653436	opposite	66673	Sorcs3	uc008hvx.1	0	0	0	1	0	0	0	0	0	0	0	0	0	0	0	0	0	0	0	0	0	0	0	0	0	0	0	0	0	0	0	0
chr19:48888387:+	chr19	48888387	48888387	1	+	TTAA	GCAG	intergenic	NA	NA	NA	NA	682361	same	66673	Sorcs3	uc008hvx.1	1	0	0	0	0	0	0	0	1	1	1	0	1	0	0	0	0	1	1	0	0	0	0	1	0	0	0	0	0	0	0	0
chr19:48889292:-	chr19	48889292	48889292	1	-	TTAA	AAAC	intergenic	NA	NA	NA	NA	683266	opposite	66673	Sorcs3	uc008hvx.1	0	0	0	0	0	0	0	0	0	0	0	0	0	1	0	0	0	0	0	0	0	0	0	0	0	0	0	0	0	0	0	0
chr19:48985298:-	chr19	48985298	48985298	1	-	TAAA	AAGA	intergenic	NA	NA	NA	NA	779272	opposite	66673	Sorcs3	uc008hvx.1	0	0	0	0	0	0	0	0	0	0	0	0	0	1	0	0	0	0	0	0	0	0	0	0	0	0	0	0	0	0	0	0
chr19:48985299:-	chr19	48985299	48985299	1	-	TTAA	AAAG	intergenic	NA	NA	NA	NA	779273	opposite	66673	Sorcs3	uc008hvx.1	0	0	0	0	0	0	0	0	0	0	0	0	0	1	0	0	0	0	0	0	0	0	0	0	1	0	0	0	0	0	0	0
chr19:48985303:+	chr19	48985303	48985303	1	+	TTTA	ATAT	intergenic	NA	NA	NA	NA	779277	same	66673	Sorcs3	uc008hvx.1	5	0	1	0	3	0	0	1	0	0	0	0	0	4	0	0	6	2	0	0	0	0	0	0	0	1	0	0	0	0	0	0
chr19:48985304:+	chr19	48985304	48985304	1	+	TTAA	TATT	intergenic	NA	NA	NA	NA	779278	same	66673	Sorcs3	uc008hvx.1	146	103	157	129	121	139	159	112	130	79	73	136	149	153	173	68	178	90	49	25	53	33	29	83	140	85	4	1	0	24	1	2
chr19:48985305:+	chr19	48985305	48985305	1	+	TAAT	ATTT	intergenic	NA	NA	NA	NA	779279	same	66673	Sorcs3	uc008hvx.1	6	0	2	4	2	3	0	1	6	0	2	3	5	1	0	0	4	0	1	0	0	0	0	0	8	0	0	0	0	0	0	0
chr19:48987166:+	chr19	48987166	48987166	1	+	TTAA	AATT	intergenic	NA	NA	NA	NA	781140	same	66673	Sorcs3	uc008hvx.1	0	0	0	0	0	0	0	0	0	0	0	0	0	1	0	0	0	0	0	0	0	0	0	0	0	0	0	0	0	0	0	0
chr19:49016968:-	chr19	49016968	49016968	1	-	TTAA	TCCT	intergenic	NA	NA	NA	NA	810942	opposite	66673	Sorcs3	uc008hvx.1	0	0	0	0	0	0	0	0	0	0	0	0	0	0	0	0	0	1	1	0	0	0	0	0	0	0	0	0	0	0	0	0
chr19:49017184:-	chr19	49017184	49017184	1	-	TAAC	AAGC	intergenic	NA	NA	NA	NA	811158	opposite	66673	Sorcs3	uc008hvx.1	2	0	0	0	0	0	0	0	0	0	0	0	0	0	0	0	0	0	0	0	0	0	0	0	0	7	0	0	0	0	0	0
chr19:49017185:-	chr19	49017185	49017185	1	-	TTAA	CAAG	intergenic	NA	NA	NA	NA	811159	opposite	66673	Sorcs3	uc008hvx.1	83	0	0	51	0	1	2	4	5	34	31	0	1	0	10	8	10	24	40	8	32	14	9	38	11	205	26	188	44	6	48	8
chr19:49146230:+	chr19	49146230	49146230	1	+	TTAA	GATG	intergenic	NA	NA	NA	NA	940204	same	66673	Sorcs3	uc008hvx.1	0	0	0	1	0	0	0	0	0	0	0	0	0	0	0	0	0	0	0	0	0	0	0	0	0	0	0	0	0	0	0	0
chr4:82504922:-	chr4	82504922	82504922	1	-	TTAA	GGAG	5'UTR	same	18028	Nfib	uc008tkb.2	385	same	18028	Nfib	uc008tkb.2	104	0	1	69	2	1	0	1	6	53	40	2	2	0	45	23	6	40	50	12	53	13	9	55	15	231	308	227	81	20	82	27
chr4:82504921:-	chr4	82504921	82504921	1	-	TAAG	GAGG	5'UTR	same	18028	Nfib	uc008tkb.2	386	same	18028	Nfib	uc008tkb.2	8	0	0	0	0	0	0	0	0	0	0	0	0	0	0	0	0	0	0	0	0	0	0	0	0	15	0	0	0	0	0	0
chr16:32937574:+	chr16	32937574	32937574	1	+	TTAA	AGAA	intron	same	70144	Lrch3	uc007yzr.1	23473	same	70144	Lrch3	uc007yzr.1	17	1	6	120	6	3	7	2	19	30	19	6	5	6	0	0	0	17	13	0	16	1	0	19	0	18	0	0	0	0	0	0
chr16:32937575:+	chr16	32937575	32937575	1	+	TAAA	GAAC	intron	same	70144	Lrch3	uc007yzr.1	23474	same	70144	Lrch3	uc007yzr.1	0	0	0	5	0	0	0	0	0	2	0	0	0	0	0	0	0	0	0	0	0	0	0	0	0	0	0	0	0	0	0	0
chr16:32937576:+	chr16	32937576	32937576	1	+	AAAG	AACA	intron	same	70144	Lrch3	uc007yzr.1	23475	same	70144	Lrch3	uc007yzr.1	0	0	0	2	0	0	0	0	0	1	0	0	0	0	0	0	0	0	0	0	0	0	0	0	0	0	0	0	0	0	0	0
chr7:115809157:-	chr7	115809157	115809157	1	-	TTAA	GTAG	intron	same	20679	Sox6	uc009jio.1	7547	same	20679	Sox6	uc009jin.1	36	24	23	123	28	32	72	54	145	117	33	22	27	33	0	0	0	15	13	0	19	0	0	29	0	19	0	0	0	0	0	0
chr7:115809156:-	chr7	115809156	115809156	1	-	TAAG	TAGA	intron	same	20679	Sox6	uc009jio.1	7546	same	20679	Sox6	uc009jin.1	0	0	0	0	0	0	0	0	8	4	0	0	0	0	0	0	0	0	0	0	0	0	0	0	0	0	0	0	0	0	0	0
chr2:123436653:+	chr2	123436653	123436653	1	+	TTAA	ATAA	intergenic	NA	NA	NA	NA	464822	same	NA	NA	uc029uek.1	12	5	3	101	6	4	6	1	12	21	5	0	4	3	0	0	0	7	10	0	12	0	0	6	0	14	0	0	0	0	0	0
chr2:57251979:+	chr2	57251979	57251979	1	+	TTAA	GGTC	intron	same	14571	Gpd2	uc008jse.2	7619	same	14571	Gpd2	uc008jsd.1	18	2	4	105	7	2	7	1	16	27	9	2	3	4	0	0	0	9	7	1	13	0	1	14	0	11	0	0	0	0	0	0
chr2:57251980:+	chr2	57251980	57251980	1	+	TAAG	GTCC	intron	same	14571	Gpd2	uc008jse.2	7620	same	14571	Gpd2	uc008jsd.1	0	0	0	2	0	0	0	0	0	2	0	0	0	0	0	0	0	0	0	0	0	0	0	0	0	0	0	0	0	0	0	0
chr13:97564300:+	chr13	97564300	97564300	1	+	TTAA	GTTT	intron	same	328314	Gm5086	uc029sct.1	4299	same	328314	Gm5086	uc029sct.1	11	3	4	111	2	2	6	1	16	19	8	2	4	4	0	0	0	6	16	0	11	0	0	17	0	9	0	0	0	0	0	0
chr13:97564301:+	chr13	97564301	97564301	1	+	TAAG	TTTC	intron	same	328314	Gm5086	uc029sct.1	4300	same	328314	Gm5086	uc029sct.1	0	0	0	1	0	0	0	0	0	2	0	0	0	0	0	0	0	0	0	0	0	0	0	0	0	0	0	0	0	0	0	0
chr11:35276432:+	chr11	35276432	35276432	1	+	TTAA	GGGG	intron	same	20564	Slit3	uc007ild.2	73636	same	NA	NA	uc007ile.1	10	2	4	80	1	2	4	2	12	25	12	3	2	3	0	0	1	6	8	1	12	1	4	7	1	11	0	0	0	0	0	0
chr11:35276433:+	chr11	35276433	35276433	1	+	TAAG	GGGC	intron	same	20564	Slit3	uc007ild.2	73635	same	NA	NA	uc007ile.1	0	0	0	3	0	0	0	0	0	1	0	0	0	0	0	0	0	0	0	0	0	0	1	0	0	0	0	0	0	0	0	0
chr11:35365405:-	chr11	35365405	35365405	1	-	TTAA	GTTG	intron	opposite	20564	Slit3	uc007ild.2	15335	opposite	NA	NA	uc007ile.1	0	0	0	1	0	0	0	0	0	0	0	0	0	0	0	0	0	0	0	0	0	0	0	0	0	0	0	0	0	0	0	0
chr11:35122085:-	chr11	35122085	35122085	1	-	TTAA	GAAG	intron	opposite	20564	Slit3	uc007ild.2	628	opposite	20564	Slit3	uc007ild.2	0	0	0	1	0	0	0	0	0	0	0	0	0	0	0	0	0	0	0	0	0	0	0	0	0	0	0	0	0	0	0	0
chr7:114850752:-	chr7	114850752	114850752	1	-	TTAA	GGAG	intergenic	NA	NA	NA	NA	58689	opposite	233752	Insc	uc009jik.2	11	2	2	96	0	2	5	0	9	20	9	2	2	2	0	0	0	10	6	0	10	0	0	8	0	8	0	0	0	0	0	0
chr17:74820063:+	chr17	74820063	74820063	1	+	TTAA	AGAA	intron	same	74196	Ttc27	uc008dok.2	101428	same	74196	Ttc27	uc008dol.1	1	0	0	1	0	0	0	0	0	2	7	0	0	0	0	0	0	0	3	1	1	1	1	0	1	5	0	0	0	0	0	0
chr2:165936286:-	chr2	165936286	165936286	1	-	TTAA	GGAG	intergenic	NA	NA	NA	NA	39335	same	228880	Zmynd8	uc008nyf.1	1	0	0	0	0	0	0	0	0	2	1	0	0	0	0	0	0	2	1	1	4	0	1	1	0	1	0	0	0	0	0	0
chr6:66534901:-	chr6	66534901	66534901	1	-	TTAA	TGAT	promoter	opposite	56150	Mad2l1	uc009cen.1	566	opposite	56150	Mad2l1	uc009cen.1	0	0	0	0	0	0	0	0	0	0	0	0	0	0	0	0	0	0	0	0	0	0	0	0	0	0	0	0	0	0	0	0
chr15:72364186:+	chr15	72364186	72364186	1	+	TTAA	CTGA	intergenic	NA	NA	NA	NA	182092	opposite	223604	Kcnk9	uc007wbk.1	5	0	0	78	0	0	5	2	8	8	4	0	0	3	0	0	0	3	7	0	4	0	0	2	0	4	0	0	0	0	0	0
chr7:45551647:+	chr7	45551647	45551647	1	+	TTAA	TCTG	intron	same	69217	Plekha4	uc012fkl.1	1842	same	69217	Plekha4	uc009gvy.1	7	3	1	42	0	0	4	0	5	19	4	0	2	2	0	0	0	5	0	0	9	0	0	6	0	6	0	0	0	0	0	0
chr2:159194119:+	chr2	159194119	159194119	1	+	TTAA	CAGC	intergenic	NA	NA	NA	NA	399298	same	71715	Dhx35	uc008nqs.1	0	0	0	1	0	0	0	0	0	1	4	0	0	0	0	0	0	1	1	0	3	0	0	2	0	1	0	0	0	0	0	0
chr11:99786086:-	chr11	99786086	99786086	1	-	TTAA	GAGA	3'UTR	opposite	665998	Krtap4-9	uc007ljn.2	885	opposite	665998	Krtap4-9	uc007ljn.2	6	1	3	89	1	1	2	0	10	16	3	1	1	2	0	0	0	6	8	0	4	1	0	12	0	7	0	0	0	0	0	0
chr9:82789144:-	chr9	82789144	82789144	1	-	TTAA	TAAT	intergenic	NA	NA	NA	NA	40661	opposite	65099	Irak1bp1	uc009qvs.2	6	3	2	73	1	0	6	0	8	6	1	1	2	2	0	0	0	8	7	0	6	0	0	7	0	8	0	0	0	0	0	0
chr18:34221974:+	chr18	34221974	34221974	1	+	TTAA	AATC	intron	opposite	633395	Gm10548	uc008ekc.1	201	opposite	633395	Gm10548	uc008ekc.1	6	1	1	48	1	1	2	1	8	4	2	1	0	0	0	0	0	2	4	0	5	0	0	2	0	3	0	0	0	0	0	0
chrX:140496720:+	chrX	140496720	140496720	1	+	TTAA	AAAG	intergenic	NA	NA	NA	NA	40116	same	19139	Prps1	uc009uky.2	5	1	0	93	1	0	2	0	4	14	1	0	3	2	0	0	0	2	8	0	6	0	0	4	0	4	0	0	0	0	0	0
chr9:55505193:+	chr9	55505193	55505193	1	+	TTAA	GGAG	intron	opposite	110842	Etfa	uc009psl.2	7049	opposite	110842	Etfa	uc009psl.2	0	0	0	1	0	0	0	0	0	0	0	0	0	0	0	0	0	0	1	0	1	1	0	0	0	2	0	0	0	0	0	0
chr17:49729764:-	chr17	49729764	49729764	1	-	TTAA	AAAA	intron	opposite	319991	Kif6	uc008cyp.1	114591	opposite	319991	Kif6	uc008cyp.1	0	0	0	1	0	0	0	0	0	0	1	0	0	0	0	0	0	1	0	0	1	0	0	0	0	1	0	0	0	0	0	0
chr11:95978760:-	chr11	95978760	95978760	1	-	TTAA	ATAT	intron	same	140486	Igf2bp1	uc007lay.2	15376	same	100526468	Mir3063	uc029rns.1	1	0	0	1	0	0	0	0	1	0	1	0	2	0	0	0	1	1	0	1	1	2	0	1	1	2	0	0	0	0	0	0
chr2:140012160:-	chr2	140012160	140012160	1	-	TTAA	AAAA	intron	same	75812	Tasp1	uc008mpg.2	30053	same	75812	Tasp1	uc008mpm.1	1	0	0	3	0	0	0	0	0	1	3	0	0	0	0	0	0	0	1	0	2	0	1	0	0	1	0	0	0	0	0	0
chr14:34238128:-	chr14	34238128	34238128	1	-	TTAA	AACT	intron	same	75698	Fam35a	uc007tap.1	18081	opposite	319508	Syt15	uc007tal.2	2	0	0	1	0	0	0	0	0	1	4	0	0	0	0	0	0	1	0	0	2	0	0	0	0	2	0	0	0	0	0	0
chr13:49586135:-	chr13	49586135	49586135	1	-	TTAA	GTAT	intron	opposite	27047	Omd	uc007qjp.1	3387	opposite	27047	Omd	uc007qjp.1	1	0	0	1	0	0	0	0	0	1	0	0	0	0	0	0	0	0	1	0	2	0	0	0	0	2	0	0	0	0	0	0
chr7:91166879:-	chr7	91166879	91166879	1	-	TTAA	ATAC	intron	opposite	23859	Dlg2	uc009ihr.2	76092	opposite	23859	Dlg2	uc009ihr.2	0	0	0	1	0	0	0	0	0	0	1	0	0	0	0	0	0	0	1	0	0	0	0	1	0	0	0	0	0	0	0	0
chr4:89049984:+	chr4	89049984	89049984	1	+	TTAA	TAAC	promoter	same	100040617	Gm12603	uc008toe.2	322	same	100040617	Gm12603	uc008toe.2	9	4	161	2	2	9	63	14	37	7	14	101	4	16	0	0	5	5	1	1	2	1	0	1	1	1	0	0	0	0	0	0
chr4:73315534:-	chr4	73315534	73315534	1	-	TTAA	ACAA	intergenic	NA	NA	NA	NA	89537	same	433719	Gm11487	uc008tio.1	4	4	3	20	2	5	6	3	13	1	2	3	1	1	0	0	0	1	0	0	1	0	0	1	0	4	0	0	0	0	0	0
chr10:5490285:-	chr10	5490285	5490285	1	-	TTAA	ACTG	intron	same	64009	Syne1	uc007egn.1	60406	same	64009	Syne1	uc007egn.1	1	0	0	3	0	0	0	0	0	0	1	0	0	0	0	0	2	3	3	4	1	3	2	0	2	2	0	0	0	0	0	0
chr2:140012159:-	chr2	140012159	140012159	1	-	TAAA	AAAA	intron	same	75812	Tasp1	uc008mpg.2	30054	same	75812	Tasp1	uc008mpm.1	0	0	0	1	0	0	0	0	0	0	0	0	0	0	0	0	0	0	0	0	0	0	0	0	0	0	0	0	0	0	0	0
chr15:25981074:-	chr15	25981074	25981074	1	-	TTAA	TAGT	intergenic	NA	NA	NA	NA	3291	opposite	52521	Zfp622	uc007vjj.1	0	0	0	0	0	0	0	0	0	1	0	0	0	0	0	0	0	1	1	0	1	1	0	1	0	2	0	0	0	0	0	0
chr18:14229387:+	chr18	14229387	14229387	1	+	TTAA	AAAA	intergenic	NA	NA	NA	NA	2918	same	74529	8430422H06Rik	uc029tlu.1	0	0	0	0	0	0	0	0	0	1	2	0	0	0	0	0	0	1	0	0	1	0	0	0	0	1	0	0	0	0	0	0
chr19:32903430:+	chr19	32903430	32903430	1	+	TTAA	AATC	intergenic	NA	NA	NA	NA	25395	opposite	NA	NA	uc029tsa.1	0	0	0	0	0	0	0	0	0	1	1	0	0	0	0	0	0	0	2	0	1	0	0	0	0	1	0	0	0	0	0	0
chr7:49811288:-	chr7	49811288	49811288	1	-	TTAA	TAAA	intron	opposite	71974	Prmt3	uc009hbt.1	17643	opposite	71974	Prmt3	uc009hbu.1	1	0	0	0	0	0	0	0	0	0	3	0	0	0	0	0	0	2	3	1	2	2	0	2	0	3	0	0	0	0	0	0
chr4:45835507:+	chr4	45835507	45835507	1	+	TTAA	ATAA	intergenic	NA	NA	NA	NA	8679	opposite	75426	Igfbpl1	uc008ssy.1	0	0	0	0	0	0	0	0	0	0	1	0	1	0	0	0	0	0	0	0	0	0	0	0	0	2	0	0	0	0	0	0
chr15:76254291:-	chr15	76254291	76254291	1	-	TTAA	TGAA	intergenic	NA	NA	NA	NA	4496	opposite	NA	NA	uc029ssg.1	0	0	0	0	0	0	0	0	0	0	1	0	0	0	0	0	0	1	0	0	1	0	0	0	0	2	0	0	0	0	0	0
chr4:13799641:-	chr4	13799641	13799641	1	-	TTAA	ACTA	intron	opposite	12395	Runx1t1	uc008sau.2	14858	opposite	12395	Runx1t1	uc008sax.2	0	0	0	0	0	0	0	0	0	0	3	0	0	0	0	0	0	2	5	0	2	0	0	2	0	0	0	0	0	0	0	0
chr3:109936205:+	chr3	109936205	109936205	1	+	TTAA	CAGC	intron	opposite	80883	Ntng1	uc008rai.2	199824	opposite	80883	Ntng1	uc008rai.2	0	0	0	2	0	0	0	0	0	0	2	0	0	0	0	0	0	1	1	0	1	0	0	0	0	2	0	0	0	0	0	0
chr18:34370415:-	chr18	34370415	34370415	1	-	TTAA	AAAA	intron	same	13476	Reep5	uc008eki.2	2999	same	13476	Reep5	uc008eki.2	1	0	0	1	0	0	0	0	0	1	1	0	0	0	0	0	1	2	1	0	1	0	0	1	0	2	0	0	0	0	0	0
chr5:150780957:+	chr5	150780957	150780957	1	+	TTAA	ATGA	intron	same	100710	Pds5b	uc009auh.2	16055	same	100710	Pds5b	uc009auj.2	1	0	0	1	0	0	0	0	0	0	1	0	0	0	0	0	0	1	0	0	1	0	0	1	0	1	0	0	0	0	0	0
chr13:92660120:-	chr13	92660120	92660120	1	-	TTAA	AGAA	intron	opposite	218442	Serinc5	uc007rks.1	48981	opposite	218442	Serinc5	uc007rks.1	1	0	0	1	0	0	0	0	0	0	2	0	0	0	0	0	0	1	0	1	1	0	0	0	0	0	0	0	0	0	0	0
chr4:5963376:-	chr4	5963376	5963376	1	-	TTAA	GGAT	intron	opposite	242297	Fam110b	uc008rxg.1	190496	opposite	242297	Fam110b	uc008rxi.1	1	0	0	1	0	0	0	0	0	0	1	0	0	0	0	0	0	0	0	0	2	0	0	0	0	0	0	0	0	0	0	0
chrX:103611232:+	chrX	103611232	103611232	1	+	TTAA	ATTA	intron	opposite	78878	Ftx	uc009tzt.2	3959	opposite	78878	Ftx	uc009tzv.1	0	0	0	1	0	0	0	0	0	0	1	0	0	0	0	0	0	0	1	0	0	0	0	0	0	0	0	0	0	0	0	0
chr5:124810196:-	chr5	124810196	124810196	1	-	TTAA	AGAA	intron	opposite	56087	Dnah10	uc008zqp.2	8730	opposite	56087	Dnah10	uc008zqq.2	0	0	0	0	0	0	0	0	0	0	1	0	0	0	0	0	1	3	1	1	1	1	2	0	1	0	0	0	0	0	0	0
chr9:8518302:+	chr9	8518302	8518302	1	+	TTAA	TAGG	intergenic	NA	NA	NA	NA	25839	same	22068	Trpc6	uc009odk.1	1	0	0	0	0	0	0	0	0	0	1	0	0	0	0	0	0	1	1	0	1	0	0	1	0	1	0	0	0	0	0	0
chr18:5403009:+	chr18	5403009	5403009	1	+	TTAA	TAAT	intergenic	NA	NA	NA	NA	68569	opposite	240186	Zfp438	uc008dyt.2	1	0	0	0	0	0	0	0	0	0	3	0	0	0	0	0	0	0	0	0	1	0	0	0	0	0	0	0	0	0	0	0
chrUn_JH584304:31355:+	chrUn_JH584304	31355	31355	1	+	TTAA	AGAC	intron	opposite	66776	Pisd-ps3	uc029xhi.1	2362	same	NA	NA	uc029xhk.1	1	0	0	0	0	0	0	0	0	0	1	0	0	0	0	0	0	1	0	1	0	0	0	0	0	0	0	0	0	0	0	0
chr10:40096505:+	chr10	40096505	40096505	1	+	TTAA	GACA	intron	opposite	72472	Slc16a10	uc007ewm.2	45748	opposite	72472	Slc16a10	uc007ewm.2	0	0	0	0	0	0	0	0	0	0	2	0	0	0	0	0	0	2	1	0	2	0	0	0	0	2	0	0	0	0	0	0
chr1:156024616:-	chr1	156024616	156024616	1	-	TTAA	CGTC	intron	same	208263	Tor1aip1	uc011wtz.1	10200	same	208263	Tor1aip1	uc011wtz.1	0	0	0	0	0	0	0	0	0	0	0	0	0	0	0	0	0	0	0	0	1	0	0	0	0	0	0	0	0	0	0	0
chr8:58287544:-	chr8	58287544	58287544	1	-	TTAA	GAAA	intron	same	270049	Galntl6	uc012gea.2	413251	same	100271928	Gm15881	uc012geb.1	0	0	0	0	0	0	0	0	0	0	0	0	0	0	0	0	0	0	0	0	0	0	0	0	0	0	0	0	0	0	0	0
chr18:34370414:-	chr18	34370414	34370414	1	-	TAAA	AAAG	intron	same	13476	Reep5	uc008eki.2	3000	same	13476	Reep5	uc008eki.2	0	0	0	0	0	0	0	0	0	0	0	0	0	0	0	0	0	0	0	0	0	0	0	0	0	0	0	0	0	0	0	0
chr4:149521019:+	chr4	149521019	149521019	1	+	CTAA	TTCT	intron	same	67087	Ctnnbip1	uc008vwm.2	2777	same	67087	Ctnnbip1	uc008vwm.2	5	3	6	1	1	105	4	1	19	4	6	6	3	3	0	0	1	2	4	1	1	1	1	1	1	2	0	0	0	0	0	0
chr7:144389437:-	chr7	144389437	144389437	1	-	TTAA	AAAT	intron	opposite	210274	Shank2	uc009kqe.2	7188	opposite	210274	Shank2	uc009kqg.1	1	0	2	91	0	0	1	0	1	14	2	0	0	0	0	0	1	1	3	1	3	0	0	7	1	5	0	0	0	0	0	0
chr4:137931172:+	chr4	137931172	137931172	1	+	TTAA	GAAT	intron	same	230857	Ece1	uc008vjt.2	10382	same	230857	Ece1	uc008vjv.1	0	0	0	1	0	0	0	0	0	1	1	0	0	0	0	0	0	0	0	0	1	0	0	1	0	0	0	0	0	0	0	0
chr5:18156395:-	chr5	18156395	18156395	1	-	TTAA	AATA	intergenic	NA	NA	NA	NA	193824	opposite	242851	Gnat3	uc008wnr.1	0	0	0	1	0	0	0	0	0	1	0	0	0	0	0	0	0	0	1	0	1	0	0	0	0	0	0	0	0	0	0	0
chr15:41163564:-	chr15	41163564	41163564	1	-	TTAA	AAAT	intergenic	NA	NA	NA	NA	283917	opposite	170719	Oxr1	uc007vot.2	1	0	0	1	0	0	0	0	0	0	1	0	0	0	0	0	0	0	1	0	1	0	0	1	0	0	0	0	0	0	0	0
chr6:85444328:+	chr6	85444328	85444328	1	+	TTAA	GCCA	CDS	same	232187	Smyd5	uc009cpq.1	3716	opposite	73327	Pradc1	uc009cpt.1	1	0	0	1	0	0	0	0	0	0	0	0	0	0	0	0	0	0	1	0	1	0	0	0	0	0	0	0	0	0	0	0
chr1:21078407:+	chr1	21078407	21078407	1	+	TTAA	AGAG	intron	opposite	170829	Tram2	uc007alg.1	817	opposite	170829	Tram2	uc007alg.1	0	0	0	1	0	0	0	0	0	0	0	0	0	0	0	0	0	0	0	0	0	0	0	1	0	0	0	0	0	0	0	0
chr13:59711884:+	chr13	59711884	59711884	1	+	TTAA	AGAC	promoter	same	238662	Spata31d1b	uc007qva.1	399	same	238662	Spata31d1b	uc007qva.1	1	0	0	0	0	0	0	0	0	1	0	0	0	0	0	0	0	1	0	0	0	1	0	1	0	1	0	0	0	0	0	0
chr12:59237051:-	chr12	59237051	59237051	1	-	TTAA	CTAA	intergenic	NA	NA	NA	NA	17567	same	70611	Fbxo33	uc007nqk.2	0	0	0	0	0	0	0	0	0	1	0	0	0	0	0	0	0	0	0	0	0	0	0	0	0	0	0	0	0	0	0	0
chr9:96362304:+	chr9	96362304	96362304	1	+	TTAA	TGTC	intron	opposite	11933	Atp1b3	uc009rck.2	1994	opposite	11933	Atp1b3	uc009rck.2	0	0	0	0	0	0	0	0	0	0	0	0	0	0	0	0	0	0	0	1	0	0	1	0	1	0	0	0	0	0	0	0
chr11:97852320:+	chr11	97852320	97852320	1	+	TTAA	AAGG	intergenic	NA	NA	NA	NA	3231	opposite	72973	Fbxo47	uc007lfa.1	1	0	0	0	0	0	0	0	0	0	0	0	0	0	0	0	0	0	0	0	0	0	0	0	0	1	0	0	0	0	0	0
chr3:22948259:-	chr3	22948259	22948259	1	-	TTAA	ATAT	intergenic	NA	NA	NA	NA	422656	same	NA	NA	uc029ukh.1	0	0	0	0	0	0	0	0	0	0	1	0	0	0	0	0	0	0	0	0	1	0	0	1	0	1	0	0	0	0	0	0
chr4:9623007:-	chr4	9623007	9623007	1	-	TTAA	ACTT	intron	same	65973	Asph	uc008ryf.2	20709	same	65973	Asph	uc008ryj.2	0	0	0	0	0	0	0	0	0	0	1	0	0	0	0	0	0	0	0	0	1	0	0	0	0	1	0	0	0	0	0	0
chrX:130603510:-	chrX	130603510	130603510	1	-	TAAA	AAAA	intergenic	NA	NA	NA	NA	344432	opposite	54004	Diap2	uc012hog.1	0	0	0	0	0	0	0	0	0	0	1	0	0	0	0	0	0	0	0	0	1	0	0	0	0	1	0	0	0	0	0	0
chr1:39122151:-	chr1	39122151	39122151	1	-	TTAA	AGAA	intergenic	NA	NA	NA	NA	72120	opposite	18143	Npas2	uc007atd.2	0	0	0	0	0	0	0	0	0	0	1	0	0	0	0	0	0	0	0	0	0	0	0	0	0	1	0	0	0	0	0	0
chr1:48313337:-	chr1	48313337	48313337	1	-	TTAA	GAAG	intergenic	NA	NA	NA	NA	654485	opposite	NA	NA	uc007axe.1	0	0	0	0	0	0	0	0	0	0	1	0	0	0	0	0	0	0	0	0	0	0	0	0	0	1	0	0	0	0	0	0
chr13:98954047:+	chr13	98954047	98954047	1	+	TTAA	ATAC	intergenic	NA	NA	NA	NA	27662	opposite	238799	Tnpo1	uc007rpf.1	0	0	0	0	0	0	0	0	0	0	1	0	0	0	0	0	0	0	0	0	0	0	0	0	0	1	0	0	0	0	0	0
chr14:108760655:+	chr14	108760655	108760655	1	+	TTAA	CAAG	intergenic	NA	NA	NA	NA	153583	opposite	76965	Slitrk1	uc007uyc.1	0	0	0	0	0	0	0	0	0	0	0	0	0	0	0	0	0	0	0	0	1	0	0	0	0	1	0	0	0	0	0	0
chr12:112605853:+	chr12	112605853	112605853	1	+	TTAA	ATGG	CDS	same	70435	Inf2	uc007pes.1	1838	same	70435	Inf2	uc007pet.1	0	0	0	0	0	0	0	0	0	0	2	0	0	0	0	0	0	0	0	0	2	0	0	0	0	0	0	0	0	0	0	0
chr17:33354551:-	chr17	33354551	33354551	1	-	TTAA	TTTC	intron	same	224694	Zfp81	uc008byi.1	4326	same	224694	Zfp81	uc008byi.1	0	0	0	0	0	0	0	0	0	0	1	0	0	0	0	0	0	0	1	0	0	0	0	0	0	0	0	0	0	0	0	0
chr4:13331100:+	chr4	13331100	13331100	1	+	TTAA	TTTG	intergenic	NA	NA	NA	NA	337629	opposite	NA	NA	uc008sat.1	0	0	0	0	0	0	0	0	0	0	0	0	0	0	0	0	0	0	1	0	0	0	0	0	0	0	0	0	0	0	0	0
chr5:34737343:+	chr5	34737343	34737343	1	+	TTAA	ACTG	intron	same	14772	Grk4	uc008xcz.1	24396	same	15194	Htt	uc008xda.1	0	0	0	0	0	0	0	0	0	0	0	0	0	0	0	0	0	0	0	0	0	0	0	0	0	0	0	0	0	0	0	0
chr10:49440426:-	chr10	49440426	49440426	1	-	TTAA	TAAA	intron	same	14806	Grik2	uc007fag.2	344582	same	100418235	C130030K03Rik	uc029qxc.1	0	0	0	0	0	0	0	0	0	0	0	0	0	0	0	0	0	0	0	0	0	0	0	0	0	0	0	0	0	0	0	0
chr12:99328500:+	chr12	99328500	99328500	1	+	TTAA	AGTA	intron	opposite	71375	Foxn3	uc007ors.1	17897	same	NA	NA	uc007orw.1	0	0	0	0	0	0	0	0	0	0	0	0	0	0	0	0	0	0	0	0	0	0	0	0	0	0	0	0	0	0	0	0
chrX:130603509:-	chrX	130603509	130603509	1	-	AAAA	AAAA	intergenic	NA	NA	NA	NA	344431	opposite	54004	Diap2	uc012hog.1	0	0	0	0	0	0	0	0	0	0	0	0	0	0	0	0	0	0	0	0	0	0	0	0	0	0	0	0	0	0	0	0
chr17:74370297:+	chr17	74370297	74370297	1	+	TTAA	GTTA	intron	same	50850	Spast	uc008dnz.2	25310	same	210148	Slc30a6	uc008dob.2	0	0	0	0	0	0	0	0	0	0	0	0	0	0	0	0	0	0	0	0	0	0	0	0	0	0	0	0	0	0	0	0
chrX:130603511:-	chrX	130603511	130603511	1	-	TTAA	AAAA	intergenic	NA	NA	NA	NA	344433	opposite	54004	Diap2	uc012hog.1	0	0	0	0	0	0	0	0	0	0	0	0	0	0	0	0	0	0	0	0	0	0	0	0	0	0	0	0	0	0	0	0
chrX:150330457:-	chrX	150330457	150330457	1	-	TTAA	TTAA	intergenic	NA	NA	NA	NA	17092	same	333588	Gm15104	uc012hql.1	0	0	0	0	0	0	0	0	0	0	0	0	0	0	0	0	0	0	0	0	0	0	0	0	0	0	0	0	0	0	0	0
chr8:84339266:-	chr8	84339266	84339266	1	-	TTAA	GAGA	intergenic	NA	NA	NA	NA	68905	same	67736	Ccdc130	uc009mml.1	0	0	0	0	0	0	0	0	0	0	0	0	0	0	0	0	0	0	0	0	0	0	0	0	0	0	0	0	0	0	0	0
chr18:14229388:+	chr18	14229388	14229388	1	+	TAAA	AAAA	intergenic	NA	NA	NA	NA	2917	same	74529	8430422H06Rik	uc029tlu.1	0	0	0	0	0	0	0	0	0	0	0	0	0	0	0	0	0	0	0	0	0	0	0	0	0	0	0	0	0	0	0	0
chrX:130603512:-	chrX	130603512	130603512	1	-	TTTA	AAAA	intergenic	NA	NA	NA	NA	344434	opposite	54004	Diap2	uc012hog.1	0	0	0	0	0	0	0	0	0	0	0	0	0	0	0	0	0	0	0	0	0	0	0	0	0	0	0	0	0	0	0	0
chr2:140012161:-	chr2	140012161	140012161	1	-	TTTA	AAAA	intron	same	75812	Tasp1	uc008mpg.2	30052	same	75812	Tasp1	uc008mpm.1	0	0	0	0	0	0	0	0	0	0	0	0	0	0	0	0	0	0	0	0	0	0	0	0	0	0	0	0	0	0	0	0
chr18:14229386:+	chr18	14229386	14229386	1	+	TTTA	AAAA	intergenic	NA	NA	NA	NA	2919	same	74529	8430422H06Rik	uc029tlu.1	0	0	0	0	0	0	0	0	0	0	0	0	0	0	0	0	0	0	0	0	0	0	0	0	0	0	0	0	0	0	0	0
chr11:73161361:-	chr11	73161361	73161361	1	-	TTAA	TGAG	intron	opposite	94045	P2rx5	uc007kaa.2	830	opposite	94045	P2rx5	uc007kaa.2	1	0	4	1	1	0	0	0	3	11	1	0	0	0	0	0	0	2	1	0	1	0	0	2	0	0	0	0	0	0	0	0
chr4:149507165:+	chr4	149507165	149507165	1	+	TTAA	AGAA	intergenic	NA	NA	NA	NA	11075	same	67087	Ctnnbip1	uc008vwm.2	1	0	1	1	0	0	7	0	2	4	31	0	0	1	0	0	0	1	3	0	8	0	0	0	0	1	0	0	0	0	0	0
chr7:118958557:+	chr7	118958557	118958557	1	+	TTAA	TAGC	intron	same	434232	Iqck	uc009jku.1	21433	same	434232	Iqck	uc009jkw.1	0	0	0	13	0	0	0	0	1	0	0	0	0	0	0	0	0	0	0	0	0	0	0	0	0	0	0	0	0	0	0	0
chr14:45995776:+	chr14	45995776	45995776	1	+	TTAA	GATA	intergenic	NA	NA	NA	NA	88250	same	218963	Gm1821	uc007thb.2	1	0	0	1	0	0	0	0	1	1	0	0	1	0	0	0	0	0	0	0	0	0	0	0	0	0	0	0	0	0	0	0
chr8:116215467:+	chr8	116215467	116215467	1	+	TTAA	AAAG	intergenic	NA	NA	NA	NA	289547	same	75465	Dynlrb2	uc009nog.1	1	0	0	1	0	0	0	0	1	0	0	0	0	0	0	0	0	0	1	0	0	0	0	0	0	0	0	0	0	0	0	0
chr15:56832821:-	chr15	56832821	56832821	1	-	TTAA	ATAT	intergenic	NA	NA	NA	NA	42566	opposite	NA	NA	uc029spc.1	0	0	0	1	0	0	0	0	1	0	0	0	0	0	0	0	0	0	0	0	0	0	0	0	0	0	0	0	0	0	0	0
chr6:55204494:+	chr6	55204494	55204494	1	+	TTAA	ACTC	intron	same	330323	Fam188b	uc009cao.1	1110	same	330323	Fam188b	uc009cao.1	1	0	0	0	0	0	0	0	1	0	0	0	0	0	0	0	0	0	0	0	0	0	0	0	0	0	0	0	0	0	0	0
chr4:100633996:+	chr4	100633996	100633996	1	+	TTAA	CATT	intergenic	NA	NA	NA	NA	106194	opposite	NA	NA	uc008tvf.1	0	1	1	2	0	1	0	0	0	3	0	0	1	0	0	0	0	1	0	0	0	0	0	0	0	0	0	0	0	0	0	0
chr9:96573511:-	chr9	96573511	96573511	1	-	TTAA	TGCC	intron	same	114713	Rasa2	uc009rcn.1	57991	same	114713	Rasa2	uc009rcn.1	1	0	0	1	0	0	0	0	0	1	1	0	0	0	0	0	0	2	2	0	1	0	1	1	1	0	0	0	0	0	0	0
chr2:147023709:-	chr2	147023709	147023709	1	-	CTAA	CTTC	intron	opposite	24128	Xrn2	uc008msp.1	10648	opposite	24128	Xrn2	uc008msp.1	1	0	0	1	0	0	0	0	0	1	1	0	0	0	0	0	0	0	0	0	1	0	0	0	0	1	0	0	0	0	0	0
chr3:84595403:+	chr3	84595403	84595403	1	+	TTAA	ACAA	3'UTR	same	403175	Tigd4	uc008pqh.1	1828	same	403175	Tigd4	uc008pqh.1	1	0	0	1	0	0	0	0	0	1	1	0	0	0	0	0	0	0	1	0	0	0	0	0	0	1	0	0	0	0	0	0
chr9:82955413:-	chr9	82955413	82955413	1	-	TTAA	TGTC	intron	same	83946	Phip	uc009qvv.1	20075	same	83946	Phip	uc009qvv.1	1	0	0	1	0	0	0	0	0	1	1	0	0	0	0	0	0	0	1	0	0	0	0	0	0	1	0	0	0	0	0	0
chr4:105473974:-	chr4	105473974	105473974	1	-	TTAA	GGAG	intergenic	NA	NA	NA	NA	316626	opposite	67916	Ppap2b	uc008tye.1	1	0	0	1	0	0	0	0	0	1	1	0	0	0	0	0	0	0	0	0	1	0	0	0	0	0	0	0	0	0	0	0
chr1:59716200:+	chr1	59716200	59716200	1	+	TTAA	GTTC	intergenic	NA	NA	NA	NA	11391	same	100217421	Snord11	uc011wls.1	0	0	0	1	0	0	0	0	0	1	1	0	0	0	0	0	0	1	0	0	0	0	0	0	0	1	0	0	0	0	0	0
chr18:54941537:+	chr18	54941537	54941537	1	+	TTAA	TGAG	intron	opposite	269023	Zfp608	uc008eyc.2	42887	opposite	269023	Zfp608	uc008eyf.1	0	0	0	1	0	0	0	0	0	1	0	0	0	0	0	0	0	0	0	0	0	0	0	0	0	1	0	0	0	0	0	0
chr4:105550533:-	chr4	105550533	105550533	1	-	AGAC	CCTT	intergenic	NA	NA	NA	NA	393185	opposite	67916	Ppap2b	uc008tye.1	2	0	0	1	0	0	0	0	0	0	1	0	0	0	0	0	0	0	0	0	0	0	0	0	0	1	0	0	0	0	0	0
chr4:17227147:-	chr4	17227147	17227147	1	-	TTAA	ATCT	intergenic	NA	NA	NA	NA	625745	opposite	17389	Mmp16	uc008sbu.2	1	0	0	1	0	0	0	0	0	0	1	0	0	0	0	0	0	0	0	0	1	0	0	1	0	1	0	0	0	0	0	0
chr7:115017661:-	chr7	115017661	115017661	1	-	TTAA	GGGC	intergenic	NA	NA	NA	NA	66386	opposite	101786	A730082K24Rik	uc009jil.1	1	0	0	1	0	0	0	0	0	0	1	0	0	0	0	0	0	1	1	0	0	0	0	1	0	1	0	0	0	0	0	0
chr2:38512832:-	chr2	38512832	38512832	1	-	TTAA	GTTT	intron	opposite	59126	Nek6	uc008jnn.2	955	opposite	59126	Nek6	uc008jno.2	1	0	0	1	0	0	0	0	0	0	1	0	0	0	0	0	0	1	1	0	1	0	0	0	0	1	0	0	0	0	0	0
chr10:63022783:+	chr10	63022783	63022783	1	+	TTAA	TTAC	intron	same	67307	Pbld2	uc007fjr.1	964	opposite	432467	Hnrnph3	uc011xfk.1	1	0	0	1	0	0	0	0	0	0	1	0	0	0	0	0	0	0	0	0	1	0	0	0	0	0	0	0	0	0	0	0
chr15:85250231:-	chr15	85250231	85250231	1	-	TTAA	GTCT	intron	opposite	NA	NA	uc029sue.1	1380	opposite	NA	NA	uc029sue.1	1	0	0	1	0	0	0	0	0	0	0	0	0	0	0	0	0	1	0	0	0	0	0	0	0	0	0	0	0	0	0	0
chr7:120735038:+	chr7	120735038	120735038	1	+	TTAA	AGCA	intergenic	NA	NA	NA	NA	4518	same	233813	Vwa3a	uc009jmz.1	0	0	0	1	0	0	0	0	0	0	1	0	0	0	0	0	0	0	1	0	1	0	0	1	0	1	0	0	0	0	0	0
chr17:14408219:+	chr17	14408219	14408219	1	+	TTAA	CTTC	intergenic	NA	NA	NA	NA	9158	same	64074	Smoc2	uc008ana.2	0	0	0	1	0	0	0	0	0	0	1	0	0	0	0	0	0	0	0	0	1	0	0	1	0	1	0	0	0	0	0	0
chr14:32044444:-	chr14	32044444	32044444	1	-	TTAA	TGTG	intron	opposite	78754	Galnt15	uc007syb.1	15340	opposite	78754	Galnt15	uc007syb.1	0	0	0	1	0	0	0	0	0	0	1	0	0	0	0	0	0	0	0	0	1	0	0	1	0	1	0	0	0	0	0	0
chr2:102713994:+	chr2	102713994	102713994	1	+	TTAA	AACA	intron	same	20511	Slc1a2	uc008lid.2	7555	same	20511	Slc1a2	uc008lia.1	0	0	0	1	0	0	0	0	0	0	1	0	0	0	0	0	0	0	1	0	0	0	0	1	0	1	0	0	0	0	0	0
chr6:49505068:-	chr6	49505068	49505068	1	-	TTAA	ACAC	intergenic	NA	NA	NA	NA	65968	opposite	77485	Stk31	uc012els.1	0	0	0	1	0	0	0	0	0	0	1	0	0	0	0	0	0	0	0	0	1	0	0	0	0	1	0	0	0	0	0	0
chr13:74494277:+	chr13	74494277	74494277	1	+	TTAA	GGTC	promoter	opposite	235956	Zfp825	uc007rfg.1	326	opposite	235956	Zfp825	uc007rfg.1	0	0	0	1	0	0	0	0	0	0	1	0	0	0	0	0	0	0	1	0	0	0	0	0	0	1	0	0	0	0	0	0
chr8:25797249:-	chr8	25797249	25797249	1	-	TTAA	TGGT	3'UTR	opposite	67207	Lsm1	uc009lgz.1	11263	opposite	20845	Star	uc009lhb.1	0	0	0	1	0	0	0	0	0	0	1	0	0	0	0	0	0	0	1	0	1	0	0	0	0	0	0	0	0	0	0	0
chr1:88304163:-	chr1	88304163	88304163	1	-	TTAA	AGGG	intron	opposite	171382	Trpm8	uc029qrk.1	879	opposite	171382	Trpm8	uc029qrk.1	0	0	0	1	0	0	0	0	0	0	1	0	0	0	0	0	0	0	1	0	1	0	0	0	0	0	0	0	0	0	0	0
chr4:16013076:-	chr4	16013076	16013076	1	-	TTAA	TAGA	intron	same	209212	Osgin2	uc008sbp.1	800	same	209212	Osgin2	uc008sbp.1	0	0	0	1	0	0	0	0	0	0	1	0	0	0	0	0	0	0	1	0	0	0	0	0	0	0	0	0	0	0	0	0
chr8:104434085:-	chr8	104434085	104434085	1	-	TTAA	TGTC	intron	same	234663	Dync1li2	uc009nao.2	8961	same	234663	Dync1li2	uc009nao.2	0	0	0	1	0	0	0	0	0	0	1	0	0	0	0	0	0	0	0	0	0	0	0	0	0	0	0	0	0	0	0	0
chrX:7664587:-	chrX	7664587	7664587	1	-	TTAA	GCTG	intron	opposite	54630	Prickle3	uc009slu.1	1823	opposite	54630	Prickle3	uc009slw.1	0	0	0	1	0	0	0	0	0	0	1	0	0	0	0	0	0	0	0	0	0	0	0	0	0	0	0	0	0	0	0	0
chr3:134995042:-	chr3	134995042	134995042	1	-	TTAA	GAAT	intergenic	NA	NA	NA	NA	166034	opposite	21338	Tacr3	uc008rky.2	0	0	0	1	0	0	0	0	0	0	0	0	0	0	0	0	0	0	1	0	0	0	0	0	0	0	0	0	0	0	0	0
chr4:151006954:-	chr4	151006954	151006954	1	-	TTAA	GGAG	intron	same	18628	Per3	uc008vye.1	9856	opposite	24111	Uts2	uc008vyd.1	0	0	0	1	0	0	0	0	0	0	0	0	0	0	0	0	0	0	0	0	0	0	0	0	0	0	0	0	0	0	0	0
chr2:60160582:+	chr2	60160582	60160582	1	+	TTAA	GGAA	intergenic	NA	NA	NA	NA	34771	opposite	407823	Baz2b	uc008jtr.1	0	0	0	1	0	0	0	0	0	0	0	0	0	0	0	0	0	0	0	0	0	0	0	0	0	0	0	0	0	0	0	0
chr17:80693646:-	chr17	80693646	80693646	1	-	TTTA	AAAA	intron	same	225028	Map4k3	uc008drk.1	34446	same	225028	Map4k3	uc008drk.1	0	0	0	1	0	0	0	0	0	0	0	0	0	0	0	0	0	0	0	0	0	0	0	0	0	0	0	0	0	0	0	0
chr17:7850390:-	chr17	7850390	7850390	1	-	TTAA	CAAA	intergenic	NA	NA	NA	NA	23087	same	68655	Fndc1	uc008aip.1	0	0	0	1	0	0	0	0	0	0	0	0	0	0	0	0	0	0	0	0	0	0	0	0	0	0	0	0	0	0	0	0
chr4:109670407:-	chr4	109670407	109670407	1	-	TTAA	GAAT	intergenic	NA	NA	NA	NA	3749	same	12580	Cdkn2c	uc008ucs.1	0	0	0	1	0	0	0	0	0	0	0	0	0	0	0	0	0	0	0	0	0	0	0	0	0	0	0	0	0	0	0	0
chr9:82743062:-	chr9	82743062	82743062	1	-	TTAA	TTAA	intergenic	NA	NA	NA	NA	86743	opposite	65099	Irak1bp1	uc009qvs.2	0	0	0	1	0	0	0	0	0	0	0	0	0	0	0	0	0	0	0	0	0	0	0	0	0	0	0	0	0	0	0	0
chr15:30965510:+	chr15	30965510	30965510	1	+	TTAA	GGCT	intron	same	18163	Ctnnd2	uc007vjz.1	39285	same	18163	Ctnnd2	uc007vkb.1	0	0	0	1	0	0	0	0	0	0	0	0	0	0	0	0	0	0	0	0	0	0	0	0	0	0	0	0	0	0	0	0
chr15:59032685:+	chr15	59032685	59032685	1	+	TTAA	AAGA	intron	opposite	211401	Mtss1	uc007vtx.2	7911	opposite	211401	Mtss1	uc007vtx.2	0	0	0	1	0	0	0	0	0	0	0	0	0	0	0	0	0	0	0	0	0	0	0	0	0	0	0	0	0	0	0	0
chr3:26198176:-	chr3	26198176	26198176	1	-	TTAA	AAAA	intron	same	192167	Nlgn1	uc008otc.1	44868	same	192167	Nlgn1	uc008otb.1	1	0	0	0	0	0	0	0	0	1	1	0	0	0	0	0	1	1	0	0	1	0	0	0	1	1	0	0	0	0	0	0
chr2:30870900:+	chr2	30870900	30870900	1	+	TTAA	CAGT	intron	same	20204	Prrx2	uc008jcy.2	25532	same	20204	Prrx2	uc008jcy.2	1	0	0	0	0	0	0	0	0	1	1	0	0	0	0	0	0	1	1	0	1	0	0	1	0	1	0	0	0	0	0	0
chr9:58130842:-	chr9	58130842	58130842	1	-	TTAA	AAAC	intron	opposite	20897	Stra6	uc009pwf.1	1492	opposite	20897	Stra6	uc009pwj.2	1	0	0	0	0	0	0	0	0	1	1	0	0	0	0	0	0	0	1	0	1	0	0	0	0	1	0	0	0	0	0	0
chr14:117669423:+	chr14	117669423	117669423	1	+	TTAA	GCTT	intron	same	23888	Gpc6	uc007uyk.1	382822	opposite	13190	Dct	uc007uym.2	1	0	0	0	0	0	0	0	0	1	1	0	0	0	0	0	0	0	1	0	1	0	0	1	0	0	0	0	0	0	0	0
chr11:110698600:-	chr11	110698600	110698600	1	-	TTAA	ACAG	intergenic	NA	NA	NA	NA	219312	opposite	26399	Map2k6	uc007mdt.1	0	0	0	0	0	0	0	0	0	1	1	0	0	0	0	0	0	1	1	0	1	0	0	1	0	1	0	0	0	0	0	0
chr12:34487846:-	chr12	34487846	34487846	1	-	TTAA	AGGC	intron	same	79221	Hdac9	uc007niz.1	40498	same	79221	Hdac9	uc007nja.1	0	0	0	0	0	0	0	0	0	1	1	0	0	0	0	0	0	0	0	0	1	0	0	1	0	1	0	0	0	0	0	0
chr1:38622336:+	chr1	38622336	38622336	1	+	TTAA	GCCA	intron	opposite	16764	Aff3	uc007ass.2	4907	opposite	16764	Aff3	uc007asu.1	0	0	0	0	0	0	0	0	0	1	1	0	0	0	0	0	0	0	1	0	1	0	0	0	0	1	0	0	0	0	0	0
chr12:14301922:+	chr12	14301922	14301922	1	+	TTAA	GTAG	intergenic	NA	NA	NA	NA	40387	same	791361	Gm16497	uc007nbo.2	0	0	0	0	0	0	0	0	0	1	1	0	0	0	0	0	0	0	0	0	1	0	0	0	0	1	0	0	0	0	0	0
chr16:46094366:-	chr16	46094366	46094366	1	-	TTAA	TTTG	intron	same	84544	Cd96	uc007zjf.2	25881	same	84544	Cd96	uc007zjf.2	0	0	0	0	0	0	0	0	0	1	1	0	0	0	0	0	0	0	0	0	1	0	0	0	0	1	0	0	0	0	0	0
chr4:129641586:+	chr4	129641586	129641586	1	+	TTAA	AATA	promoter	opposite	109658	Txlna	uc008uxx.2	520	opposite	109658	Txlna	uc008uxy.2	0	0	0	0	0	0	0	0	0	1	1	0	0	0	0	0	0	0	1	0	0	0	0	0	0	1	0	0	0	0	0	0
chr16:11890221:+	chr16	11890221	11890221	1	+	TTAA	ATAA	intron	opposite	223978	Cpped1	uc007yfm.1	11142	same	791359	Gm9961	uc007yfq.1	0	0	0	0	0	0	0	0	0	1	0	0	0	0	0	0	0	0	0	0	0	0	0	0	0	1	0	0	0	0	0	0
chr10:8362320:+	chr10	8362320	8362320	1	+	TTAA	AGAA	intron	opposite	338362	Ust	uc007eit.1	60077	opposite	338362	Ust	uc011xaa.1	0	0	0	0	0	0	0	0	0	1	1	0	0	0	0	0	0	0	0	0	1	0	0	0	0	0	0	0	0	0	0	0
chr18:63779151:-	chr18	63779151	63779151	1	-	TTAA	AAAG	intron	opposite	104082	Wdr7	uc008fea.2	70455	opposite	104082	Wdr7	uc008fdz.2	0	0	0	0	0	0	0	0	0	1	0	0	0	0	0	0	0	0	0	0	1	0	0	0	0	0	0	0	0	0	0	0
chr14:66510834:-	chr14	66510834	66510834	1	-	TTAA	AAGG	intergenic	NA	NA	NA	NA	124423	opposite	11549	Adra1a	uc007ukh.1	0	0	0	0	0	0	0	0	0	1	0	0	0	0	0	0	0	0	0	0	0	0	0	0	0	0	0	0	0	0	0	0
chr10:93306017:-	chr10	93306017	93306017	1	-	TTAA	ACTG	intron	same	13713	Elk3	uc011xlt.1	5141	same	13713	Elk3	uc011xlt.1	0	0	0	0	0	0	0	0	0	0	0	0	0	0	0	0	1	0	0	0	0	0	1	0	2	0	0	0	0	0	0	0
chr2:91367146:-	chr2	91367146	91367146	1	-	TTAA	TAGG	intron	same	228356	1110051M20Rik	uc008kvs.1	77495	same	228356	1110051M20Rik	uc008kvs.1	0	0	0	0	0	0	0	0	0	0	0	0	0	0	0	0	0	0	0	1	0	0	1	0	0	0	0	0	0	0	0	0
chr10:91997199:-	chr10	91997199	91997199	1	-	TTAA	GGAG	intergenic	NA	NA	NA	NA	74985	same	723955	Mir135a-2	uc007gty.2	0	0	0	0	0	0	0	0	0	0	0	0	0	0	0	0	0	0	0	0	0	0	1	0	0	0	0	0	0	0	0	0
chr4:9425539:+	chr4	9425539	9425539	1	+	TTAA	GGAT	intron	same	74438	Clvs1	uc008rye.2	156221	same	74438	Clvs1	uc008ryc.2	1	0	0	0	0	0	0	0	0	0	1	0	0	0	0	0	0	1	0	0	1	0	0	1	0	1	0	0	0	0	0	0
chr2:77302999:-	chr2	77302999	77302999	1	-	TTAA	CCAA	intergenic	NA	NA	NA	NA	22406	same	228071	Sestd1	uc008kfx.3	1	0	0	0	0	0	0	0	0	0	1	0	0	0	0	0	0	0	0	0	1	0	0	1	0	1	0	0	0	0	0	0
chr19:41997462:-	chr19	41997462	41997462	1	-	TTAA	TGCC	intron	opposite	226122	Ubtd1	uc008hmz.1	15698	opposite	226122	Ubtd1	uc008hmz.1	1	0	0	0	0	0	0	1	0	0	0	0	0	0	0	0	0	0	0	0	0	0	0	0	0	1	0	0	0	0	0	0
chr1:119125644:-	chr1	119125644	119125644	1	-	TTAA	ATGT	intergenic	NA	NA	NA	NA	72024	same	14633	Gli2	uc007cim.1	1	0	0	0	0	0	0	0	0	0	0	0	0	0	0	0	0	1	0	0	0	0	0	0	0	1	0	0	0	0	0	0
chr3:107686978:-	chr3	107686978	107686978	1	-	TTAA	AACA	intron	same	229709	Ahcyl1	uc008qxj.1	9569	same	229709	Ahcyl1	uc008qxj.1	1	0	0	0	0	0	0	0	0	0	0	0	0	0	0	0	0	0	0	0	0	0	0	1	0	0	0	0	0	0	0	0
chr6:61233616:+	chr6	61233616	61233616	1	+	TTAA	TGGC	intron	same	232035	Ccser1	uc009cdu.2	52805	opposite	100504262	A730020E08Rik	uc009cdt.1	1	0	0	0	0	0	0	0	0	0	1	0	0	0	0	0	0	1	0	0	0	0	0	0	0	0	0	0	0	0	0	0
chr11:26594153:+	chr11	26594153	26594153	1	+	TTAA	GGTT	promoter	opposite	69922	Vrk2	uc007igf.2	232	opposite	69922	Vrk2	uc007igf.2	1	0	0	0	0	0	0	0	0	0	1	0	0	0	0	0	0	0	0	0	0	0	0	0	0	0	0	0	0	0	0	0
chr2:57123287:+	chr2	57123287	57123287	1	+	TTAA	CTCC	intron	opposite	18227	Nr4a2	uc008jrx.2	715	opposite	18227	Nr4a2	uc008jrx.2	1	0	0	0	0	0	0	0	0	0	1	0	0	0	0	0	0	0	0	0	0	0	0	0	0	0	0	0	0	0	0	0
chr4:107343110:-	chr4	107343110	107343110	1	-	TTAA	GGCT	intron	opposite	230584	Yipf1	uc008tzs.2	2123	opposite	230584	Yipf1	uc012dic.1	1	0	0	0	0	0	0	0	0	0	0	0	0	0	0	0	0	0	0	0	0	0	0	0	0	0	0	0	0	0	0	0
chr6:67031988:+	chr6	67031988	67031988	1	+	TTAA	GGAT	intergenic	NA	NA	NA	NA	4610	same	320172	E230016M11Rik	uc009cfd.1	1	0	0	0	0	0	0	0	0	0	0	0	0	0	0	0	0	0	0	0	0	0	0	0	0	0	0	0	0	0	0	0
chr5:33628542:+	chr5	33628542	33628542	1	+	TTAA	TGTA	intron	same	NA	NA	uc008xau.1	1092	opposite	74504	Fam53a	uc008xat.2	0	0	0	0	0	0	0	0	0	0	1	0	0	0	0	0	0	0	1	1	1	1	0	1	1	1	0	0	0	0	0	0
chr11:53301528:-	chr11	53301528	53301528	1	-	TTAA	CTGT	promoter	same	15525	Hspa4	uc007ivq.1	1048	same	15525	Hspa4	uc007ivq.1	0	0	0	0	0	0	0	0	0	0	1	0	0	0	0	0	1	0	0	1	1	0	0	0	0	1	0	0	0	0	0	0
chr7:101970626:+	chr7	101970626	101970626	1	+	TTAA	AGAA	intron	same	101706	Numa1	uc009ipz.1	782	same	101706	Numa1	uc009iqb.1	0	0	0	0	0	0	0	0	0	0	1	0	0	0	0	0	0	1	1	0	1	0	0	0	0	1	0	0	0	0	0	0
chr1:62793693:+	chr1	62793693	62793693	1	+	TTAA	GGCT	intron	same	18187	Nrp2	uc007bfj.1	1038	opposite	74992	4930487H11Rik	uc029qou.1	0	0	0	0	0	0	0	0	0	0	1	0	0	0	0	0	0	0	1	0	1	0	0	0	0	1	0	0	0	0	0	0
chr13:95586798:-	chr13	95586798	95586798	1	-	TTAA	TGTT	intergenic	NA	NA	NA	NA	31634	same	14062	F2r	uc007rmn.1	0	0	0	0	0	0	0	0	0	0	1	0	0	0	0	0	0	0	0	0	1	0	0	0	0	1	0	0	0	0	0	0
chr3:21910800:-	chr3	21910800	21910800	1	-	TTAA	GATC	intergenic	NA	NA	NA	NA	110026	same	NA	NA	uc008osv.1	0	0	0	0	0	0	0	0	0	0	1	0	0	0	0	0	0	0	0	0	1	0	0	0	0	1	0	0	0	0	0	0
chr14:10155471:-	chr14	10155471	10155471	1	-	TTAA	TAAT	intron	same	14198	Fhit	uc007sfj.1	271375	opposite	100042415	Mnd1-ps	uc011zfy.1	0	0	0	0	0	0	0	0	0	0	1	0	0	0	0	0	0	0	1	0	0	0	0	0	0	1	0	0	0	0	0	0
chr15:52354740:-	chr15	52354740	52354740	1	-	TTAA	TAAG	intergenic	NA	NA	NA	NA	59186	opposite	239436	Slc30a8	uc007vrf.1	0	0	0	0	0	0	0	0	0	0	1	0	0	0	0	0	0	0	0	0	0	0	0	0	0	1	0	0	0	0	0	0
chr6:33469164:-	chr6	33469164	33469164	1	-	TTAA	GGGA	intron	opposite	20336	Exoc4	uc009bgr.1	214870	same	NA	NA	uc029vuc.1	0	0	0	0	0	0	0	0	0	0	1	0	0	0	0	0	0	0	0	0	0	0	0	0	0	1	0	0	0	0	0	0
chrX:159928622:+	chrX	159928622	159928622	1	+	TTAA	GATC	intron	same	58194	Sh3kbp1	uc012hre.1	14098	same	58194	Sh3kbp1	uc009usz.2	0	0	0	0	0	0	0	0	0	0	1	0	0	0	0	0	0	0	0	0	0	0	0	0	0	1	0	0	0	0	0	0
chr4:140880208:-	chr4	140880208	140880208	1	-	TTAA	ACTT	intergenic	NA	NA	NA	NA	7514	opposite	75128	4930515B02Rik	uc029vag.1	0	0	0	0	0	0	0	0	0	0	1	0	0	0	0	0	0	0	0	0	0	0	0	0	0	1	0	0	0	0	0	0
chr9:100952224:+	chr9	100952224	100952224	1	+	TTAA	TAAC	intron	same	20842	Stag1	uc009rez.1	82650	opposite	66904	Pccb	uc009rfc.1	0	0	0	0	0	0	0	0	0	0	0	0	0	0	0	0	0	0	1	0	1	0	0	0	0	1	0	0	0	0	0	0
chr13:99399085:+	chr13	99399085	99399085	1	+	TTAA	ATCT	intron	same	218506	Mrps27	uc007rpn.1	13740	opposite	320893	6430562O15Rik	uc007rpp.2	0	0	0	0	0	0	0	0	0	0	0	0	0	0	0	0	0	0	1	0	1	0	0	0	0	1	0	0	0	0	0	0
chr13:16739393:-	chr13	16739393	16739393	1	-	TTAA	AGAG	intergenic	NA	NA	NA	NA	715969	same	NA	NA	uc007pnu.1	0	0	0	0	0	0	0	0	0	0	0	0	0	0	0	0	0	1	0	0	1	0	0	0	0	1	0	0	0	0	0	0
chr13:101257488:-	chr13	101257488	101257488	1	-	TTAA	GGGT	intron	opposite	71174	4933416M06Rik	uc029scy.1	3168	opposite	71174	4933416M06Rik	uc029scy.1	0	0	0	0	0	0	0	0	0	0	0	0	0	0	0	0	0	0	0	0	1	0	0	0	0	1	0	0	0	0	0	0
chr1:89643987:-	chr1	89643987	89643987	1	-	TTAA	AAAT	intron	opposite	347722	Agap1	uc007byw.1	16233	opposite	347722	Agap1	uc007byy.1	0	0	0	0	0	0	0	0	0	0	0	0	0	0	0	0	0	0	0	0	1	0	0	0	0	1	0	0	0	0	0	0
chr1:181995445:+	chr1	181995445	181995445	1	+	TTAA	GAAC	intron	opposite	13800	Enah	uc007dxp.1	24534	opposite	13800	Enah	uc007dxp.1	0	0	0	0	0	0	0	0	0	0	0	0	0	0	0	0	0	0	0	0	0	0	0	0	0	1	0	0	0	0	0	0
chr6:65960093:+	chr6	65960093	65960093	1	+	TTAA	AGGA	intergenic	NA	NA	NA	NA	7521	same	67653	4930544G11Rik	uc009cem.2	0	0	0	0	0	0	0	0	0	0	0	0	0	0	0	0	0	0	0	0	0	0	0	0	0	1	0	0	0	0	0	0
chr4:105226351:-	chr4	105226351	105226351	1	-	CTAA	GTAA	intron	opposite	67916	Ppap2b	uc008tye.1	69003	opposite	67916	Ppap2b	uc008tye.1	0	0	0	0	0	0	0	0	0	0	0	0	0	0	0	0	0	0	0	0	0	0	0	0	0	1	0	0	0	0	0	0
chr4:117980635:+	chr4	117980635	117980635	1	+	TTAA	TACC	intron	opposite	20441	St3gal3	uc008ujk.2	50871	opposite	11876	Artn	uc008ujh.1	0	0	0	0	0	0	0	0	0	0	0	0	0	0	0	0	0	0	0	0	0	0	0	0	0	1	0	0	0	0	0	0
chr17:79846625:+	chr17	79846625	79846625	1	+	TTAA	GGAC	intergenic	NA	NA	NA	NA	49497	opposite	56298	Atl2	uc008dqe.1	0	0	0	0	0	0	0	0	0	0	0	0	0	0	0	0	0	0	0	0	0	0	0	0	0	1	0	0	0	0	0	0
chr3:145728401:-	chr3	145728401	145728401	1	-	TTAA	AGAA	intergenic	NA	NA	NA	NA	30290	opposite	69219	Ddah1	uc008rqr.2	0	0	0	0	0	0	0	0	0	0	0	0	0	0	0	0	0	0	0	0	0	1	0	0	1	0	0	0	0	0	0	0
chr11:95978759:-	chr11	95978759	95978759	1	-	TAAA	TATT	intron	same	140486	Igf2bp1	uc007lay.2	15375	same	100526468	Mir3063	uc029rns.1	0	0	0	0	0	0	0	0	0	0	0	0	1	0	0	0	0	0	0	0	0	0	0	0	0	0	0	0	0	0	0	0
chr17:36032856:-	chr17	36032856	36032856	1	-	TTAA	AGCT	intron	same	15040	H2-T23	uc008cjr.1	154	same	15040	H2-T23	uc008cjr.1	0	0	0	0	0	0	0	0	0	0	1	0	0	0	0	0	0	0	0	0	0	0	0	1	0	0	0	0	0	0	0	0
chr11:106928587:-	chr11	106928587	106928587	1	-	TTAA	AATT	intergenic	NA	NA	NA	NA	7871	same	66313	Smurf2	uc007lzx.2	0	0	0	0	0	0	0	0	0	0	0	0	0	0	0	0	0	0	1	0	0	1	0	1	0	0	0	0	0	0	0	0
chr13:96162019:+	chr13	96162019	96162019	1	+	TTAA	TATC	intergenic	NA	NA	NA	NA	29441	opposite	75209	Sv2c	uc007rmt.2	0	0	0	0	0	0	0	0	0	0	0	0	0	0	0	0	0	0	0	0	0	0	0	1	0	0	0	0	0	0	0	0
chr2:57920020:-	chr2	57920020	57920020	1	-	TTAA	AGGC	intergenic	NA	NA	NA	NA	78134	opposite	241391	Galnt5	uc012bvo.1	0	0	0	0	0	0	0	0	0	0	0	0	0	0	0	0	0	0	0	0	0	0	0	1	0	0	0	0	0	0	0	0
chr9:3024194:-	chr9	3024194	3024194	1	-	GAGA	AATG	intergenic	NA	NA	NA	NA	14548	same	100628572	Mir101c	uc029wxb.1	0	0	0	0	0	0	0	0	0	0	0	0	0	0	0	0	0	0	0	0	0	0	0	1	0	0	0	0	0	0	0	0
chr9:37516920:-	chr9	37516920	37516920	1	-	TTAA	AAAG	intron	opposite	235184	Msantd2	uc009oux.1	11168	opposite	69524	Esam	uc009ouz.2	0	0	0	0	0	0	0	0	0	0	1	0	0	0	0	0	0	0	0	0	1	0	0	0	0	0	0	0	0	0	0	0
chr17:31774149:+	chr17	31774149	31774149	1	+	TTAA	ATAA	intergenic	NA	NA	NA	NA	81642	opposite	17691	Sik1	uc008bvr.1	0	0	0	0	0	0	0	0	0	0	1	0	0	0	0	0	0	0	0	0	1	0	0	0	0	0	0	0	0	0	0	0
chr4:129699142:+	chr4	129699142	129699142	1	+	TTAA	AGGC	intergenic	NA	NA	NA	NA	2303	opposite	230770	Tmem39b	uc008uya.1	0	0	0	0	0	0	0	0	0	0	1	0	0	0	0	0	0	0	0	0	1	0	0	0	0	0	0	0	0	0	0	0
chr16:77767079:-	chr16	77767079	77767079	1	-	TTAA	CATC	intergenic	NA	NA	NA	NA	8267	opposite	NA	NA	uc029syc.1	0	0	0	0	0	0	0	0	0	0	1	0	0	0	0	0	0	0	1	0	0	0	0	0	0	0	0	0	0	0	0	0
chr4:136173316:-	chr4	136173316	136173316	1	-	ACTT	AAGC	intron	opposite	242705	E2f2	uc008vht.2	921	opposite	242705	E2f2	uc008vht.2	0	0	0	0	0	0	0	0	0	0	1	0	0	0	0	0	0	0	1	0	0	0	0	0	0	0	0	0	0	0	0	0
chr7:117219407:+	chr7	117219407	117219407	1	+	TTAA	ATGT	intergenic	NA	NA	NA	NA	161571	same	233781	Xylt1	uc009jjl.1	0	0	0	0	0	0	0	0	0	0	1	0	0	0	0	0	0	0	1	0	0	0	0	0	0	0	0	0	0	0	0	0
chr9:16008996:-	chr9	16008996	16008996	1	-	TTAA	AATA	intron	same	270120	Fat3	uc009ogj.1	51173	same	270120	Fat3	uc009ogk.1	0	0	0	0	0	0	0	0	0	0	1	0	0	0	0	0	0	0	0	0	0	0	0	0	0	0	0	0	0	0	0	0
chr3:39046509:-	chr3	39046509	39046509	1	-	TTAA	GCCT	intergenic	NA	NA	NA	NA	159568	opposite	329628	Fat4	uc008pbe.1	0	0	0	0	0	0	0	0	0	0	1	0	0	0	0	0	0	0	0	0	0	0	0	0	0	0	0	0	0	0	0	0
chr3:146584199:-	chr3	146584199	146584199	1	-	TTAA	TCCT	intron	same	56629	Dnase2b	uc008rrn.2	12412	same	56629	Dnase2b	uc008rrn.2	0	0	0	0	0	0	0	0	0	0	1	0	0	0	0	0	0	0	0	0	0	0	0	0	0	0	0	0	0	0	0	0
chr3:45383418:+	chr3	45383418	45383418	1	+	TTAA	GCAC	intron	same	18526	Pcdh10	uc008pcy.1	5019	same	18526	Pcdh10	uc012cpg.1	0	0	0	0	0	0	0	0	0	0	1	0	0	0	0	0	0	0	0	0	0	0	0	0	0	0	0	0	0	0	0	0
chr3:90301864:+	chr3	90301864	90301864	1	+	TTAA	ATTC	intron	same	229542	Gatad2b	uc008qca.1	8679	same	229542	Gatad2b	uc008qca.1	0	0	0	0	0	0	0	0	0	0	1	0	0	0	0	0	0	0	0	0	0	0	0	0	0	0	0	0	0	0	0	0
chr18:6979888:-	chr18	6979888	6979888	1	-	TTAA	ACGT	intron	same	210719	Mkx	uc008dzp.2	24890	same	210719	Mkx	uc008dzp.2	0	0	0	0	0	0	0	0	0	0	1	0	0	0	0	0	0	0	0	0	0	0	0	0	0	0	0	0	0	0	0	0
chr4:88936287:-	chr4	88936287	88936287	1	-	TTAA	TCTG	intergenic	NA	NA	NA	NA	20128	opposite	NA	NA	uc012dgy.1	0	0	0	0	0	0	0	0	0	0	0	0	0	0	0	0	0	0	1	0	1	0	0	0	0	0	0	0	0	0	0	0
chr14:22812808:-	chr14	22812808	22812808	1	-	TTAA	AGTA	intron	opposite	76633	1700112E06Rik	uc007slz.2	228401	opposite	76633	1700112E06Rik	uc007sly.1	0	0	0	0	0	0	0	0	0	0	0	0	0	0	0	0	0	0	0	0	1	0	0	0	0	0	0	0	0	0	0	0
chr17:80693645:-	chr17	80693645	80693645	1	-	TTAA	AAAA	intron	same	225028	Map4k3	uc008drk.1	34447	same	225028	Map4k3	uc008drk.1	0	0	0	0	0	0	0	0	0	0	0	0	0	0	0	0	0	0	0	0	1	0	0	0	0	0	0	0	0	0	0	0
chr17:47011746:-	chr17	47011746	47011746	1	-	TTAA	AACT	promoter	same	224826	Ubr2	uc008cup.2	1213	same	224826	Ubr2	uc008cup.2	0	0	0	0	0	0	0	0	0	0	0	0	0	0	0	0	0	0	0	0	1	0	0	0	0	0	0	0	0	0	0	0
chr1:38591060:-	chr1	38591060	38591060	1	-	TTAA	ACAC	intron	same	16764	Aff3	uc007ass.2	36183	same	16764	Aff3	uc007asu.1	0	0	0	0	0	0	0	0	0	0	0	0	0	0	0	0	0	0	0	0	1	0	0	0	0	0	0	0	0	0	0	0
chr5:43982076:+	chr5	43982076	43982076	1	+	TTAA	TAGT	promoter	opposite	14181	Fgfbp1	uc008xid.2	313	opposite	14181	Fgfbp1	uc008xid.2	0	0	0	0	0	0	0	0	0	0	0	0	0	0	0	0	0	1	1	0	0	0	0	0	0	0	0	0	0	0	0	0
chr2:39092600:-	chr2	39092600	39092600	1	-	TTAA	GATT	intron	same	320271	Scai	uc008jof.1	27114	same	76899	Golga1	uc008joe.1	0	0	0	0	0	0	0	0	0	0	0	0	0	0	0	0	0	0	1	0	0	0	0	0	0	0	0	0	0	0	0	0
chr10:4749564:+	chr10	4749564	4749564	1	+	TTAA	ATAA	intron	same	13982	Esr1	uc007egx.2	37250	same	13982	Esr1	uc011wzq.1	0	0	0	0	0	0	0	0	0	0	0	0	0	0	0	0	0	0	1	0	0	0	0	0	0	0	0	0	0	0	0	0
chr13:29661348:+	chr13	29661348	29661348	1	+	TTAA	AGAA	intron	opposite	68916	Cdkal1	uc007pyn.1	194239	opposite	68916	Cdkal1	uc007pyn.1	0	0	0	0	0	0	0	0	0	0	0	0	0	0	0	0	0	0	1	0	0	0	0	0	0	0	0	0	0	0	0	0
chr9:108308751:-	chr9	108308751	108308751	1	-	TTAA	AGGA	intron	opposite	11848	Rhoa	uc009rpe.2	2545	opposite	11848	Rhoa	uc009rpe.2	0	0	0	0	0	0	0	0	0	0	0	0	0	0	0	0	0	1	0	0	0	0	0	0	0	0	0	0	0	0	0	0
chr7:21222279:+	chr7	21222279	21222279	1	+	TTAA	AGAA	intergenic	NA	NA	NA	NA	38337	opposite	670764	Vmn1r124	uc012fcy.1	0	0	0	0	0	0	0	0	0	0	0	0	0	0	0	0	0	0	0	0	0	0	0	0	0	0	0	0	0	0	0	0
chr5:137047090:+	chr5	137047090	137047090	1	+	TTAA	AGGG	promoter	opposite	11769	Ap1s1	uc009abm.1	1029	opposite	11769	Ap1s1	uc009abm.1	0	0	0	0	0	0	0	0	0	0	0	0	0	0	0	0	0	0	0	0	0	0	0	0	0	0	0	0	0	0	0	0
chr11:3373837:+	chr11	3373837	3373837	1	+	TTAA	TATC	intron	opposite	100499518	Mir3470a	uc029rka.1	2444	opposite	16886	Limk2	uc007hst.1	0	0	0	0	0	0	0	0	0	0	0	0	0	0	0	0	0	0	0	0	0	0	0	0	0	0	0	0	0	0	0	0
chr15:93464266:-	chr15	93464266	93464266	1	-	TTAA	GATC	intron	opposite	223828	Pphln1	uc007xix.1	45177	same	106042	Prickle1	uc007xjc.2	0	0	0	0	0	0	0	0	0	0	0	0	0	0	0	0	0	0	0	0	0	0	0	0	0	0	0	0	0	0	0	0
chr8:68084736:+	chr8	68084736	68084736	1	+	TTAA	AGAA	intergenic	NA	NA	NA	NA	22449	opposite	234353	Psd3	uc009lwc.1	0	0	0	0	0	0	0	0	0	0	0	0	0	0	0	0	0	0	0	0	0	0	0	0	0	0	0	0	0	0	0	0
chr11:113811332:+	chr11	113811332	113811332	1	+	TTAA	GAGC	intron	opposite	237979	Sdk2	uc007mfd.1	14886	opposite	237979	Sdk2	uc007mfd.1	0	0	0	0	0	0	0	0	0	0	0	0	0	0	0	0	0	0	0	0	0	0	0	0	0	0	0	0	0	0	0	0
chr7:110402462:-	chr7	110402462	110402462	1	-	TTAA	TTTT	intron	same	319934	Sbf2	uc009jfe.2	36564	same	319934	Sbf2	uc012fsf.1	0	0	0	0	0	0	0	0	0	0	0	0	0	0	0	0	0	0	0	0	0	0	0	0	0	0	0	0	0	0	0	0
chr13:60482502:+	chr13	60482502	60482502	1	+	TTAA	TGCA	intergenic	NA	NA	NA	NA	6224	opposite	NA	NA	uc007qvk.1	0	0	0	0	0	0	0	0	0	0	0	0	0	0	0	0	0	0	0	0	0	0	0	0	0	0	0	0	0	0	0	0
chr5:35908511:+	chr5	35908511	35908511	1	+	TTAA	TATG	intron	same	70292	Afap1	uc008xej.1	15191	same	70292	Afap1	uc008xej.1	0	0	0	0	0	0	0	0	0	0	0	0	0	0	0	0	0	0	0	0	0	0	0	0	0	0	0	0	0	0	0	0
chr15:50916203:+	chr15	50916203	50916203	1	+	TTAA	AAAC	intergenic	NA	NA	NA	NA	26161	opposite	83925	Trps1	uc011zss.1	0	0	0	0	0	0	0	0	0	0	0	0	0	0	0	0	0	0	0	0	0	0	0	0	0	0	0	0	0	0	0	0
chr10:93403198:-	chr10	93403198	93403198	1	-	TTAA	AGTT	intergenic	NA	NA	NA	NA	50197	opposite	16993	Lta4h	uc007guq.1	0	0	0	0	0	0	0	0	0	0	0	0	0	0	0	0	0	0	0	0	0	0	0	0	0	0	0	0	0	0	0	0
chr8:91218334:+	chr8	91218334	91218334	1	+	TTAA	TGAC	3'UTR	opposite	244585	Rpgrip1l	uc009msp.1	82837	opposite	14339	Aktip	uc009mso.1	0	0	0	0	0	0	0	0	0	0	0	0	0	0	0	0	0	0	0	0	0	0	0	0	0	0	0	0	0	0	0	0
chr17:80693644:-	chr17	80693644	80693644	1	-	TAAA	AAAA	intron	same	225028	Map4k3	uc008drk.1	34448	same	225028	Map4k3	uc008drk.1	0	0	0	0	0	0	0	0	0	0	0	0	0	0	0	0	0	0	0	0	0	0	0	0	0	0	0	0	0	0	0	0
chr14:54190429:-	chr14	54190429	54190429	1	-	TTAA	AGGA	intron	opposite	NA	NA	uc007tuu.1	1239	opposite	NA	NA	uc007tuu.1	0	0	0	0	0	0	0	0	0	0	0	0	0	0	0	0	0	0	0	0	0	0	0	0	0	0	0	0	0	0	0	0
chr19:26409238:+	chr19	26409238	26409238	1	+	TTAA	ATGG	intergenic	NA	NA	NA	NA	195921	same	67155	Smarca2	uc008hbn.1	0	0	0	0	0	0	0	0	0	0	0	0	0	0	0	0	0	0	0	0	0	0	0	0	0	0	0	0	0	0	0	0
chr19:36497914:-	chr19	36497914	36497914	1	-	TTAA	AAGC	intergenic	NA	NA	NA	NA	46756	same	NA	NA	uc008hhl.1	0	0	0	0	0	0	0	0	0	0	0	0	0	0	0	0	0	0	0	0	0	0	0	0	0	0	0	0	0	0	0	0
chr4:100204319:-	chr4	100204319	100204319	1	-	TTAA	GTGA	intron	opposite	26563	Ror1	uc008tvc.1	108527	opposite	26563	Ror1	uc008tvc.1	0	0	0	0	0	0	0	0	0	0	0	0	0	0	0	0	0	0	0	0	0	0	0	0	0	0	0	0	0	0	0	0
chr12:45152003:+	chr12	45152003	45152003	1	+	TTAA	TTAG	intergenic	NA	NA	NA	NA	77519	opposite	217517	Stxbp6	uc007nmc.1	0	0	0	0	0	0	0	0	0	0	0	0	0	0	0	0	0	0	0	0	0	0	0	0	0	0	0	0	0	0	0	0
chr7:132133359:-	chr7	132133359	132133359	1	-	TTAA	AGTC	intron	same	55987	Cpxm2	uc009kbu.2	20811	opposite	NA	NA	uc009kbw.1	0	0	0	0	0	0	0	0	0	0	0	0	0	0	0	0	0	0	0	0	0	0	0	0	0	0	0	0	0	0	0	0
chr7:30968362:+	chr7	30968362	30968362	1	+	TTAA	AAAA	intron	opposite	54135	Lsr	uc009ghj.2	5106	opposite	54135	Lsr	uc009ghj.2	0	0	0	0	0	0	0	0	0	0	0	0	0	0	0	0	0	0	0	0	0	0	0	0	0	0	0	0	0	0	0	0
chr19:55315277:-	chr19	55315277	55315277	1	-	TTAA	TACA	intron	opposite	53611	Vti1a	uc008hxv.1	754	same	66980	Zdhhc6	uc008hxq.1	0	0	0	0	0	0	0	0	0	0	0	0	0	0	0	0	0	0	0	0	0	0	0	0	0	0	0	0	0	0	0	0
chr4:98199952:+	chr4	98199952	98199952	1	+	TTAA	AAAT	intergenic	NA	NA	NA	NA	30467	same	NA	NA	uc029uye.1	0	0	0	0	0	0	0	0	0	0	0	0	0	0	0	0	0	0	0	0	0	0	0	0	0	0	0	0	0	0	0	0
chr7:73552285:-	chr7	73552285	73552285	1	-	TTAA	AGAA	intergenic	NA	NA	NA	NA	10538	same	244059	Chd2	uc009hrd.2	0	0	0	0	0	0	0	0	0	0	0	0	0	0	0	0	0	0	0	0	0	0	0	0	0	0	0	0	0	0	0	0
chr14:120127790:+	chr14	120127790	120127790	1	+	TTAA	ATGG	intron	opposite	NA	NA	uc007uzp.1	67661	opposite	NA	NA	uc007uzp.1	0	0	0	0	0	0	0	0	0	0	0	0	0	0	0	0	0	0	0	0	0	0	0	0	0	0	0	0	0	0	0	0
chr15:33915340:-	chr15	33915340	33915340	1	-	TTAA	CAGT	intergenic	NA	NA	NA	NA	83891	opposite	NA	NA	uc007vle.1	0	0	0	0	0	0	0	0	0	0	0	0	0	0	0	0	0	0	0	0	0	0	0	0	0	0	0	0	0	0	0	0
chr3:123391154:-	chr3	123391154	123391154	1	-	TTAA	GGCA	intergenic	NA	NA	NA	NA	5163	same	210529	Mettl14	uc008rfi.2	0	0	0	0	0	0	0	0	0	0	0	0	0	0	0	0	0	0	0	0	0	0	0	0	0	0	0	0	0	0	0	0
chr1:147978663:-	chr1	147978663	147978663	1	-	TTAA	GGTA	intergenic	NA	NA	NA	NA	214826	same	NA	NA	uc029qtw.1	0	0	0	0	0	0	0	0	0	0	0	0	0	0	0	0	0	0	0	0	0	0	0	0	0	0	0	0	0	0	0	0
chr4:95636912:+	chr4	95636912	95636912	1	+	TTAA	TTAG	intron	same	75578	Fggy	uc008tsw.2	57490	same	75578	Fggy	uc008tsx.2	0	0	0	0	0	0	0	0	0	0	0	0	0	0	0	0	0	0	0	0	0	0	0	0	0	0	0	0	0	0	0	0
chr5:25348227:+	chr5	25348227	25348227	1	+	TTAA	GGAG	intron	opposite	231051	Kmt2c	uc008wsv.1	47650	opposite	231051	Kmt2c	uc008wsu.1	0	0	0	0	0	0	0	0	0	0	0	0	0	0	0	0	0	0	0	0	0	0	0	0	0	0	0	0	0	0	0	0
chr7:143146630:-	chr7	143146630	143146630	1	-	TTAA	TGGA	intron	opposite	16535	Kcnq1	uc009kpb.1	37435	opposite	16535	Kcnq1	uc012fxw.1	0	0	0	0	0	0	0	0	0	0	0	0	0	0	0	0	0	0	0	0	0	0	0	0	0	0	0	0	0	0	0	0
chr5:114204964:-	chr5	114204964	114204964	1	-	TTAA	ACAG	intron	opposite	100705	Acacb	uc008yzi.2	5184	opposite	100705	Acacb	uc008yzj.2	0	0	0	0	0	0	0	0	0	0	0	0	0	0	0	0	0	0	0	0	0	0	0	0	0	0	0	0	0	0	0	0
chr1:184594157:+	chr1	184594157	184594157	1	+	TTAA	AGAA	intergenic	NA	NA	NA	NA	36465	opposite	73590	1700112H15Rik	uc029qvb.1	0	0	0	0	0	0	0	0	0	0	0	0	0	0	0	0	0	0	0	0	0	0	0	0	0	0	0	0	0	0	0	0
chr6:85024834:+	chr6	85024834	85024834	1	+	TTAA	AGGA	intron	opposite	75914	Exoc6b	uc009cpa.2	44678	opposite	75914	Exoc6b	uc009cpa.2	0	0	0	0	0	0	0	0	0	0	0	0	0	0	0	0	0	0	0	0	0	0	0	0	0	0	0	0	0	0	0	0
chr6:23627334:+	chr6	23627334	23627334	1	+	CATG	GCTA	intron	opposite	320405	Cadps2	uc009bbe.2	22871	opposite	NA	NA	uc029vtq.1	0	0	0	0	0	0	0	0	0	0	0	0	0	0	0	0	0	0	0	0	0	0	0	0	0	0	0	0	0	0	0	0
chr2:134791226:+	chr2	134791226	134791226	1	+	TTAA	GAAA	intron	same	18795	Plcb1	uc008mnv.2	5061	same	18795	Plcb1	uc008mnv.2	0	0	0	0	0	0	0	0	0	0	0	0	0	0	0	0	0	0	0	0	0	0	0	0	0	0	0	0	0	0	0	0
chr1:145095372:-	chr1	145095372	145095372	1	-	TTAA	AATT	intergenic	NA	NA	NA	NA	319950	same	64214	Rgs18	uc007cxl.1	0	0	0	0	0	0	0	0	0	0	0	0	0	0	0	0	0	0	0	0	0	0	0	0	0	0	0	0	0	0	0	0
chr2:127988091:+	chr2	127988091	127988091	1	+	TTAA	AGAT	intron	same	74121	Acoxl	uc008mgg.2	133462	same	74121	Acoxl	uc008mgg.2	0	0	0	0	0	0	0	0	0	0	0	0	0	0	0	0	0	0	0	0	0	0	0	0	0	0	0	0	0	0	0	0
chr17:80693643:-	chr17	80693643	80693643	1	-	AAAA	AAAA	intron	same	225028	Map4k3	uc008drk.1	34449	same	225028	Map4k3	uc008drk.1	0	0	0	0	0	0	0	0	0	0	0	0	0	0	0	0	0	0	0	0	0	0	0	0	0	0	0	0	0	0	0	0
chr4:34582536:-	chr4	34582536	34582536	1	-	TTAA	AGTC	intron	same	50793	Orc3	uc008sgb.2	5906	same	50793	Orc3	uc008sge.1	0	0	0	0	0	0	0	0	0	0	0	0	0	0	0	0	0	0	0	0	0	0	0	0	0	0	0	0	0	0	0	0
chr7:109948894:-	chr7	109948894	109948894	1	-	TTAA	AGAT	intron	same	19347	Dennd5a	uc009jek.1	11527	same	19347	Dennd5a	uc009jek.1	0	0	0	0	0	0	0	0	0	0	0	0	0	0	0	0	0	0	0	0	0	0	0	0	0	0	0	0	0	0	0	0
chr6:72415306:+	chr6	72415306	72415306	1	+	TTAA	CCAG	intron	same	56316	Ggcx	uc009cio.1	972	same	56316	Ggcx	uc009cio.1	0	0	0	0	0	0	0	0	0	0	0	0	0	0	0	0	0	0	0	0	0	0	0	0	0	0	0	0	0	0	0	0
chr16:90831614:+	chr16	90831614	90831614	1	+	TTAA	GGCC	intron	same	70967	Eva1c	uc007zwp.2	754	same	70967	Eva1c	uc007zwq.2	0	0	0	0	0	0	0	0	0	0	0	0	0	0	0	0	0	0	0	0	0	0	0	0	0	0	0	0	0	0	0	0
chr3:98895523:-	chr3	98895523	98895523	1	-	TTAA	CTGC	intergenic	NA	NA	NA	NA	2292	same	56185	Hao2	uc008qqj.2	0	0	0	0	0	0	0	0	0	0	0	0	0	0	0	0	0	0	0	0	0	0	0	0	0	0	0	0	0	0	0	0
chr17:59562356:+	chr17	59562356	59562356	1	+	TTAA	TAGC	intergenic	NA	NA	NA	NA	159416	opposite	NA	NA	uc008dfe.2	0	0	0	0	0	0	0	0	0	0	0	0	0	0	0	0	0	0	0	0	0	0	0	0	0	0	0	0	0	0	0	0
chr17:80693647:-	chr17	80693647	80693647	1	-	TTTT	AAAA	intron	same	225028	Map4k3	uc008drk.1	34445	same	225028	Map4k3	uc008drk.1	0	0	0	0	0	0	0	0	0	0	0	0	0	0	0	0	0	0	0	0	0	0	0	0	0	0	0	0	0	0	0	0
chr7:84388408:-	chr7	84388408	84388408	1	-	TTAA	TGTA	intron	same	11864	Arnt2	uc009ieh.1	15876	same	11864	Arnt2	uc009ieg.1	0	0	0	0	0	0	0	0	0	0	0	0	0	0	0	0	0	0	0	0	0	0	0	0	0	0	0	0	0	0	0	0
chr9:35564553:-	chr9	35564553	35564553	1	-	TTAA	AGAT	intron	opposite	67049	Pus3	uc012gqj.1	5249	opposite	67049	Pus3	uc009otg.1	0	0	0	0	0	0	0	0	0	0	0	0	0	0	0	0	0	0	0	0	0	0	0	0	0	0	0	0	0	0	0	0
chr10:128490428:-	chr10	128490428	128490428	1	-	TTAA	AAGG	intergenic	NA	NA	NA	NA	2316	same	17904	Myl6	uc007hnb.1	0	0	0	0	0	0	0	0	0	0	0	0	0	0	0	0	0	0	0	0	0	0	0	0	0	0	0	0	0	0	0	0
chrX:130603508:-	chrX	130603508	130603508	1	-	AAAA	AAAA	intergenic	NA	NA	NA	NA	344430	opposite	54004	Diap2	uc012hog.1	0	0	0	0	0	0	0	0	0	0	0	0	0	0	0	0	0	0	0	0	0	0	0	0	0	0	0	0	0	0	0	0
chr2:80350192:+	chr2	80350192	80350192	1	+	TTAA	AGAT	intron	same	66861	Dnajc10	uc008khj.1	34725	same	66861	Dnajc10	uc008khi.1	0	0	0	0	0	0	0	0	0	0	0	0	0	0	0	0	0	0	0	0	0	0	0	0	0	0	0	0	0	0	0	0
chr17:79092100:+	chr17	79092100	79092100	1	+	TTAA	AGGA	intergenic	NA	NA	NA	NA	40193	same	70536	Qpct	uc008dpv.1	0	0	0	0	0	0	0	0	0	0	0	0	0	0	0	0	0	0	0	0	0	0	0	0	0	0	0	0	0	0	0	0
chr12:80813611:-	chr12	80813611	80813611	1	-	TTAA	TACT	intron	opposite	217684	4933426M11Rik	uc007obi.2	23078	opposite	217684	4933426M11Rik	uc007obi.2	0	0	0	0	0	0	0	0	0	0	0	0	0	0	0	0	0	0	0	0	0	0	0	0	0	0	0	0	0	0	0	0
chrX:106703825:+	chrX	106703825	106703825	1	+	TTAA	GAGT	intron	same	331493	Gm5127	uc009ubv.1	100362	opposite	58861	Cysltr1	uc009ubt.1	0	0	0	0	0	0	0	0	0	0	0	0	0	0	0	0	0	0	0	0	0	0	0	0	0	0	0	0	0	0	0	0
chr1:185655150:-	chr1	185655150	185655150	1	-	TTAA	GGCT	intergenic	NA	NA	NA	NA	157843	opposite	114668	5033404E19Rik	uc011wyd.1	0	0	0	0	0	0	0	0	0	0	0	0	0	0	0	0	0	0	0	0	0	0	0	0	0	0	0	0	0	0	0	0
chr3:26198175:-	chr3	26198175	26198175	1	-	TAAA	AAAA	intron	same	192167	Nlgn1	uc008otc.1	44867	same	192167	Nlgn1	uc008otb.1	0	0	0	0	0	0	0	0	0	0	0	0	0	0	0	0	0	0	0	0	0	0	0	0	0	0	0	0	0	0	0	0
chr14:120912425:+	chr14	120912425	120912425	1	+	TTAA	TGGT	intron	same	70572	Ipo5	uc007uzy.1	1230	same	70572	Ipo5	uc007uzy.1	0	0	0	0	0	0	0	0	0	0	0	0	0	0	0	0	0	0	0	0	0	0	0	0	0	0	0	0	0	0	0	0
chr17:80693642:-	chr17	80693642	80693642	1	-	AAAA	AAAA	intron	same	225028	Map4k3	uc008drk.1	34450	same	225028	Map4k3	uc008drk.1	0	0	0	0	0	0	0	0	0	0	0	0	0	0	0	0	0	0	0	0	0	0	0	0	0	0	0	0	0	0	0	0
chr9:60010283:-	chr9	60010283	60010283	1	-	TTAA	AGAA	intron	same	207596	Thsd4	uc009pyx.2	8697	same	207596	Thsd4	uc009pyz.1	0	0	0	0	0	0	0	0	0	0	0	0	0	0	0	0	0	0	0	0	0	0	0	0	0	0	0	0	0	0	0	0
chr9:37516919:-	chr9	37516919	37516919	1	-	TAAA	AAGG	intron	opposite	235184	Msantd2	uc009oux.1	11169	opposite	69524	Esam	uc009ouz.2	0	0	0	0	0	0	0	0	0	0	0	0	0	0	0	0	0	0	0	0	0	0	0	0	0	0	0	0	0	0	0	0
chr17:80693648:-	chr17	80693648	80693648	1	-	TTTT	TAAA	intron	same	225028	Map4k3	uc008drk.1	34444	same	225028	Map4k3	uc008drk.1	0	0	0	0	0	0	0	0	0	0	0	0	0	0	0	0	0	0	0	0	0	0	0	0	0	0	0	0	0	0	0	0
chr12:34487845:-	chr12	34487845	34487845	1	-	TAAA	GGCT	intron	same	79221	Hdac9	uc007niz.1	40499	same	79221	Hdac9	uc007nja.1	0	0	0	0	0	0	0	0	0	0	0	0	0	0	0	0	0	0	0	0	0	0	0	0	0	0	0	0	0	0	0	0
chr17:49729763:-	chr17	49729763	49729763	1	-	TAAA	AAAT	intron	opposite	319991	Kif6	uc008cyp.1	114590	opposite	319991	Kif6	uc008cyp.1	0	0	0	0	0	0	0	0	0	0	0	0	0	0	0	0	0	0	0	0	0	0	0	0	0	0	0	0	0	0	0	0
chrX:156869377:-	chrX	156869377	156869377	1	-	TTAA	GTGA	intergenic	NA	NA	NA	NA	329893	opposite	74941	4930503H13Rik	uc012hqz.1	0	0	0	0	0	0	0	0	0	0	0	0	0	0	0	0	0	0	0	0	0	0	0	0	0	0	0	0	0	0	0	0
chr2:102713995:+	chr2	102713995	102713995	1	+	TAAA	ACAA	intron	same	20511	Slc1a2	uc008lid.2	7556	same	20511	Slc1a2	uc008lia.1	0	0	0	0	0	0	0	0	0	0	0	0	0	0	0	0	0	0	0	0	0	0	0	0	0	0	0	0	0	0	0	0
chr6:65960094:+	chr6	65960094	65960094	1	+	TAAA	GGAA	intergenic	NA	NA	NA	NA	7522	same	67653	4930544G11Rik	uc009cem.2	0	0	0	0	0	0	0	0	0	0	0	0	0	0	0	0	0	0	0	0	0	0	0	0	0	0	0	0	0	0	0	0
chr7:89561533:-	chr7	89561533	89561533	1	-	TTAA	ACTA	intergenic	NA	NA	NA	NA	34357	same	76453	Prss23	uc009iga.1	0	0	0	0	0	0	0	0	0	0	0	0	0	0	0	0	0	0	0	0	0	0	0	0	0	0	0	0	0	0	0	0
chr9:58130841:-	chr9	58130841	58130841	1	-	TAAA	AACC	intron	opposite	20897	Stra6	uc009pwf.1	1491	opposite	20897	Stra6	uc009pwj.2	0	0	0	0	0	0	0	0	0	0	0	0	0	0	0	0	0	0	0	0	0	0	0	0	0	0	0	0	0	0	0	0
chr1:145957455:-	chr1	145957455	145957455	1	-	TTAA	ATAG	intergenic	NA	NA	NA	NA	423157	opposite	NA	NA	uc029qtv.1	0	0	0	0	0	0	0	0	0	0	0	0	0	0	0	0	0	0	0	0	0	0	0	0	0	0	0	0	0	0	0	0
chr2:30870903:+	chr2	30870903	30870903	1	+	ACAG	TGAG	intron	same	20204	Prrx2	uc008jcy.2	25535	same	20204	Prrx2	uc008jcy.2	0	0	0	0	0	0	0	0	0	0	0	0	0	0	0	0	0	0	0	0	0	0	0	0	0	0	0	0	0	0	0	0
chr5:18156394:-	chr5	18156394	18156394	1	-	TAAA	ATAA	intergenic	NA	NA	NA	NA	193823	opposite	242851	Gnat3	uc008wnr.1	0	0	0	0	0	0	0	0	0	0	0	0	0	0	0	0	0	0	0	0	0	0	0	0	0	0	0	0	0	0	0	0
chr7:49811289:-	chr7	49811289	49811289	1	-	TTTA	ATAA	intron	opposite	71974	Prmt3	uc009hbt.1	17642	opposite	71974	Prmt3	uc009hbu.1	0	0	0	0	0	0	0	0	0	0	0	0	0	0	0	0	0	0	0	0	0	0	0	0	0	0	0	0	0	0	0	0
chr7:110796675:+	chr7	110796675	110796675	1	+	TTAA	AGAA	intron	same	11717	Ampd3	uc009jfl.1	4785	opposite	NA	NA	uc009jfo.1	0	0	0	0	0	0	0	0	0	0	0	0	0	0	0	0	0	0	0	0	0	0	0	0	0	0	0	0	0	0	0	0
chr10:73940218:+	chr10	73940218	73940218	1	+	ATAA	AACA	intron	same	11994	Pcdh15	uc007fpe.1	118350	same	11994	Pcdh15	uc007fpf.2	0	0	0	0	0	0	0	0	0	0	0	0	0	0	0	0	0	0	0	0	0	0	0	0	0	0	0	0	0	0	0	0
chr13:92660117:-	chr13	92660117	92660117	1	-	AAGA	AGAA	intron	opposite	218442	Serinc5	uc007rks.1	48978	opposite	218442	Serinc5	uc007rks.1	0	0	0	0	0	0	0	0	0	0	0	0	0	0	0	0	0	0	0	0	0	0	0	0	0	0	0	0	0	0	0	0
chr13:92660119:-	chr13	92660119	92660119	1	-	TAAA	GAAG	intron	opposite	218442	Serinc5	uc007rks.1	48980	opposite	218442	Serinc5	uc007rks.1	0	0	0	0	0	0	0	0	0	0	0	0	0	0	0	0	0	0	0	0	0	0	0	0	0	0	0	0	0	0	0	0
chr15:9913642:-	chr15	9913642	9913642	1	-	TTAA	AGAA	intergenic	NA	NA	NA	NA	164835	same	320277	Spef2	uc029sns.1	0	0	0	0	0	0	0	0	0	0	0	0	0	0	0	0	0	0	0	0	0	0	0	0	0	0	0	0	0	0	0	0
chr15:24740263:+	chr15	24740263	24740263	1	+	TTAA	TAGC	intergenic	NA	NA	NA	NA	287094	opposite	NA	NA	uc007vit.1	0	0	0	0	0	0	0	0	0	0	0	0	0	0	0	0	0	0	0	0	0	0	0	0	0	0	0	0	0	0	0	0
chr15:41163563:-	chr15	41163563	41163563	1	-	TAAA	AATT	intergenic	NA	NA	NA	NA	283918	opposite	170719	Oxr1	uc007vot.2	0	0	0	0	0	0	0	0	0	0	0	0	0	0	0	0	0	0	0	0	0	0	0	0	0	0	0	0	0	0	0	0
chr16:53881164:-	chr16	53881164	53881164	1	-	ATAT	AAAC	intergenic	NA	NA	NA	NA	1005835	same	NA	NA	uc029sxp.1	0	0	0	0	0	0	0	0	0	0	0	0	0	0	0	0	0	0	0	0	0	0	0	0	0	0	0	0	0	0	0	0
chr17:26727179:-	chr17	26727179	26727179	1	-	TTAA	TTTG	intron	opposite	77128	Crebrf	uc008bej.1	11528	opposite	77128	Crebrf	uc008bej.1	0	0	0	0	0	0	0	0	0	0	0	0	0	0	0	0	0	0	0	0	0	0	0	0	0	0	0	0	0	0	0	0
chr17:49729765:-	chr17	49729765	49729765	1	-	TTTA	AAAA	intron	opposite	319991	Kif6	uc008cyp.1	114592	opposite	319991	Kif6	uc008cyp.1	0	0	0	0	0	0	0	0	0	0	0	0	0	0	0	0	0	0	0	0	0	0	0	0	0	0	0	0	0	0	0	0
chrX:130603507:-	chrX	130603507	130603507	1	-	AAAA	AAAA	intergenic	NA	NA	NA	NA	344429	opposite	54004	Diap2	uc012hog.1	0	0	0	0	0	0	0	0	0	0	0	0	0	0	0	0	0	0	0	0	0	0	0	0	0	0	0	0	0	0	0	0
chr2:98667233:-	chr2	98667233	98667233	1	-	CTAA	ATAT	intergenic	NA	NA	NA	NA	1199558	opposite	241568	Lrrc4c	uc008lhf.2	0	0	0	0	0	0	0	0	0	0	0	0	0	0	0	0	0	0	0	0	0	0	0	0	0	0	0	0	0	0	0	0
chr1:38622337:+	chr1	38622337	38622337	1	+	TAAG	CCAG	intron	opposite	16764	Aff3	uc007ass.2	4906	opposite	16764	Aff3	uc007asu.1	0	0	0	0	0	0	0	0	0	0	0	0	0	0	0	0	0	0	0	0	0	0	0	0	0	0	0	0	0	0	0	0
chr1:46935579:+	chr1	46935579	46935579	1	+	AACC	TCAG	intergenic	NA	NA	NA	NA	82069	opposite	227059	Slc39a10	uc007axc.1	0	0	0	0	0	0	0	0	0	0	0	0	0	0	0	0	0	0	0	0	0	0	0	0	0	0	0	0	0	0	0	0
chr1:97530862:+	chr1	97530862	97530862	1	+	CAAA	AGGC	intergenic	NA	NA	NA	NA	130813	opposite	52392	D1Ertd622e	uc007cfg.2	0	0	0	0	0	0	0	0	0	0	0	0	0	0	0	0	0	0	0	0	0	0	0	0	0	0	0	0	0	0	0	0
chr2:13621804:-	chr2	13621804	13621804	1	-	GCAA	TAGT	intergenic	NA	NA	NA	NA	47492	opposite	22352	Vim	uc008ikb.2	0	0	0	0	0	0	0	0	0	0	0	0	0	0	0	0	0	0	0	0	0	0	0	0	0	0	0	0	0	0	0	0
chr2:74405964:-	chr2	74405964	74405964	1	-	GAAG	GTAG	intergenic	NA	NA	NA	NA	98246	same	73962	4930441J16Rik	uc029tyc.1	0	0	0	0	0	0	0	0	0	0	0	0	0	0	0	0	0	0	0	0	0	0	0	0	0	0	0	0	0	0	0	0
chr3:109936206:+	chr3	109936206	109936206	1	+	TAAC	AGCT	intron	opposite	80883	Ntng1	uc008rai.2	199823	opposite	80883	Ntng1	uc008rai.2	0	0	0	0	0	0	0	0	0	0	0	0	0	0	0	0	0	0	0	0	0	0	0	0	0	0	0	0	0	0	0	0
chr4:9425540:+	chr4	9425540	9425540	1	+	TAAG	GATC	intron	same	74438	Clvs1	uc008rye.2	156222	same	74438	Clvs1	uc008ryc.2	0	0	0	0	0	0	0	0	0	0	0	0	0	0	0	0	0	0	0	0	0	0	0	0	0	0	0	0	0	0	0	0
chr4:13799640:-	chr4	13799640	13799640	1	-	TAAA	CTAC	intron	opposite	12395	Runx1t1	uc008sau.2	14857	opposite	12395	Runx1t1	uc008sax.2	0	0	0	0	0	0	0	0	0	0	0	0	0	0	0	0	0	0	0	0	0	0	0	0	0	0	0	0	0	0	0	0
chr4:17227146:-	chr4	17227146	17227146	1	-	TAAA	TCTG	intergenic	NA	NA	NA	NA	625746	opposite	17389	Mmp16	uc008sbu.2	0	0	0	0	0	0	0	0	0	0	0	0	0	0	0	0	0	0	0	0	0	0	0	0	0	0	0	0	0	0	0	0
chr4:137931173:+	chr4	137931173	137931173	1	+	TAAG	AATG	intron	same	230857	Ece1	uc008vjt.2	10383	same	230857	Ece1	uc008vjv.1	0	0	0	0	0	0	0	0	0	0	0	0	0	0	0	0	0	0	0	0	0	0	0	0	0	0	0	0	0	0	0	0
chr8:21810123:+	chr8	21810123	21810123	1	+	AATA	TATG	intergenic	NA	NA	NA	NA	13415	same	387334	Defb50	uc009lbz.1	0	0	0	0	0	0	0	0	0	0	0	0	0	0	0	0	0	0	0	0	0	0	0	0	0	0	0	0	0	0	0	0
chr9:82789143:-	chr9	82789143	82789143	1	-	TAAT	AATC	intergenic	NA	NA	NA	NA	40662	opposite	65099	Irak1bp1	uc009qvs.2	0	0	0	0	0	0	0	0	0	0	0	0	0	0	0	0	0	0	0	0	0	0	0	0	0	0	0	0	0	0	0	0
chr10:5490284:-	chr10	5490284	5490284	1	-	TAAA	CTGG	intron	same	64009	Syne1	uc007egn.1	60407	same	64009	Syne1	uc007egn.1	0	0	0	0	0	0	0	0	0	0	0	0	0	0	0	0	0	0	0	0	0	0	0	0	0	0	0	0	0	0	0	0
chr11:26594154:+	chr11	26594154	26594154	1	+	TAAG	GTTA	promoter	opposite	69922	Vrk2	uc007igf.2	233	opposite	69922	Vrk2	uc007igf.2	0	0	0	0	0	0	0	0	0	0	0	0	0	0	0	0	0	0	0	0	0	0	0	0	0	0	0	0	0	0	0	0
chr13:17206826:+	chr13	17206826	17206826	1	+	TTAA	AGAA	intron	opposite	192136	Sugct	uc007pnx.3	487938	opposite	192136	Sugct	uc007pnx.3	0	0	0	0	0	0	0	0	0	0	0	0	0	0	0	0	0	0	0	0	0	0	0	0	0	0	0	0	0	0	0	0
chr13:26217380:+	chr13	26217380	26217380	1	+	TTAA	GATT	intergenic	NA	NA	NA	NA	95025	opposite	73576	1700092E19Rik	uc029rzk.1	0	0	0	0	0	0	0	0	0	0	0	0	0	0	0	0	0	0	0	0	0	0	0	0	0	0	0	0	0	0	0	0
chr13:74494278:+	chr13	74494278	74494278	1	+	TAAG	GTCC	promoter	opposite	235956	Zfp825	uc007rfg.1	327	opposite	235956	Zfp825	uc007rfg.1	0	0	0	0	0	0	0	0	0	0	0	0	0	0	0	0	0	0	0	0	0	0	0	0	0	0	0	0	0	0	0	0
chr14:34238127:-	chr14	34238127	34238127	1	-	TAAA	ACTG	intron	same	75698	Fam35a	uc007tap.1	18080	opposite	319508	Syt15	uc007tal.2	0	0	0	0	0	0	0	0	0	0	0	0	0	0	0	0	0	0	0	0	0	0	0	0	0	0	0	0	0	0	0	0
chr14:69029912:+	chr14	69029912	69029912	1	+	TTAA	GACC	intron	same	20855	Stc1	uc007ulz.1	622	same	20855	Stc1	uc007ulz.1	0	0	0	0	0	0	0	0	0	0	0	0	0	0	0	0	0	0	0	0	0	0	0	0	0	0	0	0	0	0	0	0
chr15:7723437:+	chr15	7723437	7723437	1	+	TTAA	ACAC	intergenic	NA	NA	NA	NA	87573	same	14573	Gdnf	uc007vee.1	0	0	0	0	0	0	0	0	0	0	0	0	0	0	0	0	0	0	0	0	0	0	0	0	0	0	0	0	0	0	0	0
chr15:20540270:+	chr15	20540270	20540270	1	+	CACA	CAGC	intron	same	NA	NA	uc007vin.1	91079	same	NA	NA	uc007vin.1	0	0	0	0	0	0	0	0	0	0	0	0	0	0	0	0	0	0	0	0	0	0	0	0	0	0	0	0	0	0	0	0
chr16:48945865:-	chr16	48945865	48945865	1	-	TTAA	TCCG	intron	same	224170	Dzip3	uc007zjz.2	7282	same	224170	Dzip3	uc007zjy.1	0	0	0	0	0	0	0	0	0	0	0	0	0	0	0	0	0	0	0	0	0	0	0	0	0	0	0	0	0	0	0	0
chr18:5403010:+	chr18	5403010	5403010	1	+	TAAT	AATG	intergenic	NA	NA	NA	NA	68570	opposite	240186	Zfp438	uc008dyt.2	0	0	0	0	0	0	0	0	0	0	0	0	0	0	0	0	0	0	0	0	0	0	0	0	0	0	0	0	0	0	0	0
chr19:17416463:+	chr19	17416463	17416463	1	+	CCAA	ACTG	intergenic	NA	NA	NA	NA	22419	same	54391	Rfk	uc008gxo.2	0	0	0	0	0	0	0	0	0	0	0	0	0	0	0	0	0	0	0	0	0	0	0	0	0	0	0	0	0	0	0	0
chr19:32903429:+	chr19	32903429	32903429	1	+	TTTA	AAAT	intergenic	NA	NA	NA	NA	25394	opposite	NA	NA	uc029tsa.1	0	0	0	0	0	0	0	0	0	0	0	0	0	0	0	0	0	0	0	0	0	0	0	0	0	0	0	0	0	0	0	0
chrX:130603513:-	chrX	130603513	130603513	1	-	ATTT	AAAA	intergenic	NA	NA	NA	NA	344435	opposite	54004	Diap2	uc012hog.1	0	0	0	0	0	0	0	0	0	0	0	0	0	0	0	0	0	0	0	0	0	0	0	0	0	0	0	0	0	0	0	0
chr1:87123538:+	chr1	87123538	87123538	1	+	TTAA	TACA	promoter	same	11648	Akp3	uc011wom.2	1434	same	11648	Akp3	uc011wom.2	0	4	5	2	2	85	3	4	17	0	4	7	4	1	0	0	0	0	1	0	0	0	0	0	0	0	0	0	0	0	0	0
chr4:73315533:-	chr4	73315533	73315533	1	-	TAAA	CAAG	intergenic	NA	NA	NA	NA	89538	same	433719	Gm11487	uc008tio.1	0	0	0	1	0	0	0	0	3	0	0	0	0	0	0	0	0	0	0	0	0	0	0	0	0	0	0	0	0	0	0	0
chr2:155624927:+	chr2	155624927	155624927	1	+	TTAA	ACAA	intron	same	668940	Myh7b	uc008nla.1	2046	same	735275	Mir499	uc012chd.1	0	0	1	0	0	1	2	1	2	0	1	0	1	0	0	0	0	0	0	0	0	0	0	0	0	0	0	0	0	0	0	0
chr5:137739420:-	chr5	137739420	137739420	1	-	TTAA	AGAA	intron	same	243300	Nyap1	uc009adq.1	577	same	243300	Nyap1	uc009adq.1	2	1	2	5	0	0	0	0	1	7	1	0	2	1	0	0	0	0	1	0	0	0	0	1	0	0	0	0	0	0	0	0
chrX:153882029:-	chrX	153882029	153882029	1	-	CTAA	TAGC	intergenic	NA	NA	NA	NA	49735	opposite	278240	Spin2c	uc009urb.1	0	0	0	2	0	0	0	0	1	1	0	0	0	0	0	0	0	0	0	0	0	0	0	0	0	0	0	0	0	0	0	0
chr11:53822515:+	chr11	53822515	53822515	1	+	TTAA	GTTT	intron	opposite	622459	Gm12216	uc007ixa.1	27594	opposite	622459	Gm12216	uc007ixb.1	0	0	0	2	0	0	0	0	1	0	0	0	0	0	0	0	0	0	0	0	0	0	0	1	0	0	0	0	0	0	0	0
chr18:63415431:-	chr18	63415431	63415431	1	-	TTAA	ATAC	intergenic	NA	NA	NA	NA	28247	same	667742	Piezo2	uc012bea.2	0	0	0	2	0	0	0	0	1	0	0	0	0	0	0	0	0	0	0	0	0	0	0	1	0	0	0	0	0	0	0	0
chr2:7292509:-	chr2	7292509	7292509	1	-	TTAA	TAGC	intron	same	14007	Celf2	uc008igv.3	13425	same	NA	NA	uc029tvq.1	0	0	0	2	0	0	0	0	1	0	0	0	0	0	0	0	0	0	0	0	0	0	0	0	0	0	0	0	0	0	0	0
chr4:104525437:-	chr4	104525437	104525437	1	-	TTAA	GTAA	intron	opposite	13131	Dab1	uc008txu.1	157876	opposite	13131	Dab1	uc008txv.1	0	1	0	1	0	0	1	1	1	1	1	0	1	0	0	0	0	0	0	0	0	0	0	0	0	0	0	0	0	0	0	0
chr18:33920778:-	chr18	33920778	33920778	1	-	TTAA	GCAC	intron	same	13824	Epb4.1l4a	uc008ejx.1	85643	same	13824	Epb4.1l4a	uc008ejx.1	1	0	0	1	0	0	0	0	1	1	0	0	0	0	0	0	0	0	1	0	0	0	0	1	0	1	0	0	0	0	0	0
chr7:45815088:-	chr7	45815088	45815088	1	-	TTAA	GCAC	promoter	same	19158	Cyth2	uc009gxf.2	771	same	19158	Cyth2	uc009gxf.2	1	0	0	1	0	0	0	0	1	0	0	0	0	0	0	0	0	0	0	0	0	0	0	0	0	0	0	0	0	0	0	0
chr7:45593277:+	chr7	45593277	45593277	1	+	TTAA	AACA	intergenic	NA	NA	NA	NA	18100	opposite	71661	0610005C13Rik	uc029wfi.1	1	0	0	1	0	0	0	0	1	0	0	0	0	0	0	0	0	0	0	0	0	0	0	0	0	0	0	0	0	0	0	0
chr15:50268108:-	chr15	50268108	50268108	1	-	TTAA	GACT	intergenic	NA	NA	NA	NA	559412	same	83925	Trps1	uc007vra.1	0	0	0	1	0	0	0	0	1	0	1	0	0	0	0	0	0	0	0	0	0	0	0	0	0	0	0	0	0	0	0	0
chr17:79078045:+	chr17	79078045	79078045	1	+	TTAA	AGCA	intron	same	70536	Qpct	uc008dpv.1	26138	same	70536	Qpct	uc008dpv.1	0	1	0	1	0	0	0	0	1	0	0	0	0	0	0	0	0	0	0	0	0	0	0	0	0	0	0	0	0	0	0	0
chr2:87625204:-	chr2	87625204	87625204	1	-	TGAG	GTCA	intergenic	NA	NA	NA	NA	3260	opposite	258652	Olfr1131	uc008kog.1	0	0	0	1	0	0	0	0	1	0	0	0	0	0	0	0	0	0	0	0	0	0	0	0	0	0	0	0	0	0	0	0
chr18:63679861:-	chr18	63679861	63679861	1	-	TTAA	TGTG	intron	same	53382	Txnl1	uc008fdx.1	12497	same	53382	Txnl1	uc008fdx.1	0	0	0	1	0	0	0	0	1	0	0	0	0	0	0	0	0	0	0	0	0	0	0	0	0	0	0	0	0	0	0	0
chr2:33305275:+	chr2	33305275	33305275	1	+	TTAA	GCAT	intron	opposite	241308	Ralgps1	uc008jhm.1	31621	opposite	241308	Ralgps1	uc008jht.1	0	0	0	0	1	1	0	0	1	0	0	0	0	0	0	0	0	0	0	0	0	0	0	0	0	0	0	0	0	0	0	0
chr8:87285325:-	chr8	87285325	87285325	1	-	GCAA	AGGT	intergenic	NA	NA	NA	NA	85474	same	100038706	Gm10637	uc029wue.1	0	0	0	0	1	1	0	0	1	0	0	0	0	0	0	0	0	0	0	0	0	0	0	0	0	0	0	0	0	0	0	0
chr10:111573129:+	chr10	111573129	111573129	1	+	TCTA	TTGC	intergenic	NA	NA	NA	NA	21143	opposite	71321	4933440J02Rik	uc029rfn.1	0	0	0	0	1	0	0	0	1	0	0	0	1	0	0	0	0	0	0	0	0	0	0	0	0	0	0	0	0	0	0	0
chr1:64216178:-	chr1	64216178	64216178	1	-	TTAA	AGAA	intergenic	NA	NA	NA	NA	94751	same	93691	Klf7	uc007bgp.2	0	2	1	0	1	0	0	0	1	0	1	1	0	0	0	0	0	0	0	0	0	0	0	0	0	0	0	0	0	0	0	0
chr13:75365753:-	chr13	75365753	75365753	1	-	ATCT	GTGC	intergenic	NA	NA	NA	NA	275765	opposite	18548	Pcsk1	uc007rfr.1	0	0	0	0	0	0	0	0	1	0	0	0	1	0	0	0	0	0	0	0	0	0	0	0	0	0	0	0	0	0	0	0
chr6:22015775:+	chr6	22015775	22015775	1	+	TTAA	ACAC	intron	same	214642	Cped1	uc009bav.1	29864	same	214642	Cped1	uc009bav.1	0	1	1	0	0	0	0	0	1	0	1	0	0	0	0	0	0	0	0	0	0	0	0	0	0	0	0	0	0	0	0	0
chr3:36091567:+	chr3	36091567	36091567	1	+	TTAA	TGAT	3'UTR	same	229211	Acad9	uc008oze.1	19387	same	NA	NA	uc008ozf.1	0	1	0	0	0	0	0	0	1	0	1	0	0	0	0	0	0	0	0	0	0	0	0	0	0	0	0	0	0	0	0	0
chr4:100045610:-	chr4	100045610	100045610	1	-	TTAA	GTTA	intergenic	NA	NA	NA	NA	9845	same	NA	NA	uc029uyf.1	0	1	0	0	0	0	0	0	1	0	0	0	0	0	0	0	0	0	0	0	0	0	0	0	0	0	0	0	0	0	0	0
chr16:26688218:-	chr16	26688218	26688218	1	-	TTAA	AAGC	intron	opposite	16180	Il1rap	uc007yvd.2	65181	opposite	NA	NA	uc029sws.1	0	0	0	0	0	0	0	0	1	0	0	0	0	0	0	0	0	0	0	0	0	0	0	0	0	0	0	0	0	0	0	0
chr7:77173406:+	chr7	77173406	77173406	1	+	TTAA	AGAC	intergenic	NA	NA	NA	NA	762343	same	244071	Agbl1	uc009hxb.1	0	0	0	0	0	0	0	0	1	0	0	0	0	0	0	0	0	0	0	0	0	0	0	0	0	0	0	0	0	0	0	0
chr13:43607953:-	chr13	43607953	43607953	1	-	TTAA	CAAC	intergenic	NA	NA	NA	NA	7843	opposite	328234	Rnf182	uc007qgh.2	0	0	0	0	0	0	0	0	1	0	0	0	0	0	0	0	0	0	0	0	0	0	0	0	0	0	0	0	0	0	0	0
chr2:5608614:-	chr2	5608614	5608614	1	-	TTAA	GTTA	intron	same	227541	Camk1d	uc008ifp.1	106049	same	227541	Camk1d	uc008ifp.1	0	0	0	0	0	0	0	0	1	0	0	0	0	0	0	0	0	0	0	0	0	0	0	0	0	0	0	0	0	0	0	0
chr6:30500396:+	chr6	30500396	30500396	1	+	TTAA	GGCT	intron	opposite	72649	Tmem209	uc009bfh.1	9309	opposite	72649	Tmem209	uc009bfh.1	0	0	0	0	0	0	0	0	1	0	0	0	0	0	0	0	0	0	0	0	0	0	0	0	0	0	0	0	0	0	0	0
chr3:12355228:-	chr3	12355228	12355228	1	-	ATAT	CTAC	intergenic	NA	NA	NA	NA	132496	same	NA	NA	uc029ujt.1	0	0	0	0	0	0	0	0	1	0	0	0	0	0	0	0	0	0	0	0	0	0	0	0	0	0	0	0	0	0	0	0
chr13:108002871:+	chr13	108002871	108002871	1	+	TTAA	AGAG	intergenic	NA	NA	NA	NA	1348	same	NA	NA	uc007rus.2	0	0	0	0	0	0	0	0	1	0	0	0	0	0	0	0	0	0	0	0	0	0	0	0	0	0	0	0	0	0	0	0
chr1:173322304:-	chr1	173322304	173322304	1	-	AGGA	AGAG	intergenic	NA	NA	NA	NA	11198	same	13349	Darc	uc007drg.1	0	0	0	0	0	0	0	0	1	0	0	0	0	0	0	0	0	0	0	0	0	0	0	0	0	0	0	0	0	0	0	0
chr2:131918218:+	chr2	131918218	131918218	1	+	TTAA	GCAG	5'UTR	same	19122	Prnp	uc008mly.2	8289	same	19122	Prnp	uc008mly.2	0	0	0	0	0	0	0	0	1	0	0	0	0	0	0	0	0	0	0	0	0	0	0	0	0	0	0	0	0	0	0	0
chr4:104525436:-	chr4	104525436	104525436	1	-	TAAG	TAAT	intron	opposite	13131	Dab1	uc008txu.1	157875	opposite	13131	Dab1	uc008txv.1	0	0	0	0	0	0	0	0	1	0	0	0	0	0	0	0	0	0	0	0	0	0	0	0	0	0	0	0	0	0	0	0
chr4:133426798:-	chr4	133426798	133426798	1	-	AAAA	AAAA	intergenic	NA	NA	NA	NA	53334	opposite	100342	Fam46b	uc008vct.2	0	0	0	0	0	0	0	0	1	0	0	0	0	0	0	0	0	0	0	0	0	0	0	0	0	0	0	0	0	0	0	0
chr5:24633347:+	chr5	24633347	24633347	1	+	TTAG	TCGC	intergenic	NA	NA	NA	NA	12105	same	72252	1700022A21Rik	uc012dth.1	0	0	0	0	0	0	0	0	1	0	0	0	0	0	0	0	0	0	0	0	0	0	0	0	0	0	0	0	0	0	0	0
chr6:7779695:-	chr6	7779695	7779695	1	-	TTAA	GTCT	intergenic	NA	NA	NA	NA	65528	opposite	94192	C1galt1	uc009axg.2	0	0	0	0	0	0	0	0	1	0	0	0	0	0	0	0	0	0	0	0	0	0	0	0	0	0	0	0	0	0	0	0
chr7:128014604:+	chr7	128014604	128014604	1	+	CAAA	TCAG	intergenic	NA	NA	NA	NA	10225	same	434246	Trim72	uc009jxv.2	0	0	0	0	0	0	0	0	1	0	0	0	0	0	0	0	0	0	0	0	0	0	0	0	0	0	0	0	0	0	0	0
chr8:76958065:+	chr8	76958065	76958065	1	+	AGAA	GTAA	intron	same	110784	Nr3c2	uc009mhl.1	55556	same	110784	Nr3c2	uc009mhl.1	0	0	0	0	0	0	0	0	1	0	0	0	0	0	0	0	0	0	0	0	0	0	0	0	0	0	0	0	0	0	0	0
chr9:18328929:+	chr9	18328929	18328929	1	+	TTAA	AAAA	intron	opposite	72560	Naalad2	uc009ogn.1	36661	same	66917	Chordc1	uc009ogm.1	0	0	0	0	0	0	0	0	1	0	0	0	0	0	0	0	0	0	0	0	0	0	0	0	0	0	0	0	0	0	0	0
chr9:113124671:-	chr9	113124671	113124671	1	-	TCAA	GCAG	intergenic	NA	NA	NA	NA	462480	same	102688	AU023762	uc009rwk.1	0	0	0	0	0	0	0	0	1	0	0	0	0	0	0	0	0	0	0	0	0	0	0	0	0	0	0	0	0	0	0	0
chr14:10178923:+	chr14	10178923	10178923	1	+	TTAA	GGAG	intron	opposite	14198	Fhit	uc007sfj.1	274490	opposite	14198	Fhit	uc007sfj.1	0	0	0	0	0	0	0	0	1	0	0	0	0	0	0	0	0	0	0	0	0	0	0	0	0	0	0	0	0	0	0	0
chr14:41273228:-	chr14	41273228	41273228	1	-	CTAC	ACAG	intergenic	NA	NA	NA	NA	88029	same	20390	Sftpd	uc007tcr.2	0	0	0	0	0	0	0	0	1	0	0	0	0	0	0	0	0	0	0	0	0	0	0	0	0	0	0	0	0	0	0	0
chrX:63565493:+	chrX	63565493	63565493	1	+	CCCA	AAAA	intergenic	NA	NA	NA	NA	586704	opposite	627470	Gm6760	uc009tim.3	0	0	0	0	0	0	0	0	1	0	0	0	0	0	0	0	0	0	0	0	0	0	0	0	0	0	0	0	0	0	0	0
chrX:90021100:+	chrX	90021100	90021100	1	+	TATT	CCCA	intergenic	NA	NA	NA	NA	88247	opposite	245511	4930415L06Rik	uc012hlr.1	0	0	0	0	0	0	0	0	1	0	0	0	0	0	0	0	0	0	0	0	0	0	0	0	0	0	0	0	0	0	0	0
chr7:119850653:+	chr7	119850653	119850653	1	+	TAAA	ATGG	intergenic	NA	NA	NA	NA	44804	opposite	233805	Dcun1d3	uc009jly.2	0	2	0	41	0	0	0	0	0	9	0	0	0	0	0	0	0	0	0	0	0	0	0	0	0	0	0	0	0	0	0	0
chr11:115543497:+	chr11	115543497	115543497	1	+	TTTA	AAAA	intergenic	NA	NA	NA	NA	7266	opposite	170930	Sumo2	uc007mhw.1	0	0	0	32	0	0	0	0	0	5	0	0	1	0	0	0	0	0	0	0	0	0	0	0	0	0	0	0	0	0	0	0
chr7:119850652:+	chr7	119850652	119850652	1	+	TTAA	AATG	intergenic	NA	NA	NA	NA	44805	opposite	233805	Dcun1d3	uc009jly.2	0	0	0	17	0	0	0	0	0	4	0	0	0	0	0	0	0	0	0	0	0	0	0	0	0	0	0	0	0	0	0	0
chr11:115543496:+	chr11	115543496	115543496	1	+	ATTT	AAAA	intergenic	NA	NA	NA	NA	7265	opposite	170930	Sumo2	uc007mhw.1	0	0	0	7	0	0	0	0	0	1	0	0	0	0	0	0	0	0	0	0	0	0	0	0	0	0	0	0	0	0	0	0
chr2:72107811:+	chr2	72107811	72107811	1	+	ATGC	CAAG	intron	same	56508	Rapgef4	uc008kbm.2	32916	same	56508	Rapgef4	uc008kbp.1	0	0	0	6	0	0	0	0	0	1	0	0	0	0	0	0	0	0	1	0	0	0	0	0	0	0	0	0	0	0	0	0
chr4:64815912:-	chr4	64815912	64815912	1	-	TTAA	TAGC	intergenic	NA	NA	NA	NA	308261	opposite	18491	Pappa	uc008thm.1	0	0	0	6	0	0	0	0	0	0	0	0	0	0	0	0	0	0	0	0	0	0	0	0	0	0	0	0	0	0	0	0
chrX:140496721:+	chrX	140496721	140496721	1	+	TAAA	AAGA	intergenic	NA	NA	NA	NA	40117	same	19139	Prps1	uc009uky.2	0	0	0	5	0	0	0	0	0	4	0	0	0	0	0	0	0	0	0	0	0	0	0	0	0	0	0	0	0	0	0	0
chrX:140496722:+	chrX	140496722	140496722	1	+	AAAA	AGAA	intergenic	NA	NA	NA	NA	40118	same	19139	Prps1	uc009uky.2	0	0	0	5	0	0	0	0	0	2	0	0	0	0	0	0	0	0	0	0	0	0	0	0	0	0	0	0	0	0	0	0
chr7:114850751:-	chr7	114850751	114850751	1	-	TAAG	GAGG	intergenic	NA	NA	NA	NA	58688	opposite	233752	Insc	uc009jik.2	0	0	0	4	0	0	0	0	0	2	0	0	0	0	0	0	0	0	0	0	0	0	0	0	0	0	0	0	0	0	0	0
chr9:96861776:-	chr9	96861776	96861776	1	-	TTAA	TTTA	intron	same	235534	Acpl2	uc009rcu.1	27645	same	235534	Acpl2	uc009rcu.1	0	0	0	4	0	0	1	0	0	0	0	0	0	0	0	0	0	0	0	0	1	0	0	0	0	0	0	0	0	0	0	0
chr7:144389436:-	chr7	144389436	144389436	1	-	TAAA	AATG	intron	opposite	210274	Shank2	uc009kqe.2	7189	opposite	210274	Shank2	uc009kqg.1	0	0	0	3	0	0	0	0	0	2	0	0	0	0	0	0	0	0	0	0	0	0	0	0	0	0	0	0	0	0	0	0
chr2:123436654:+	chr2	123436654	123436654	1	+	TAAA	TAAG	intergenic	NA	NA	NA	NA	464821	same	NA	NA	uc029uek.1	0	0	0	3	0	0	0	0	0	1	0	0	0	0	0	0	0	0	0	0	0	0	0	0	0	0	0	0	0	0	0	0
chr15:41825753:+	chr15	41825753	41825753	1	+	TTAA	TGGA	intron	same	170719	Oxr1	uc007vot.2	5204	same	170719	Oxr1	uc011zso.1	0	0	0	3	0	0	0	0	0	0	0	0	0	0	0	0	0	0	0	0	1	0	0	0	0	0	0	0	0	0	0	0
chrX:92644780:-	chrX	92644780	92644780	1	-	TTAA	TAGC	intergenic	NA	NA	NA	NA	45207	same	215641	Mageb18	uc009tsn.1	0	0	0	3	0	0	0	0	0	0	0	0	0	0	0	0	0	0	0	0	0	0	0	0	0	0	0	0	0	0	0	0
chr18:71392635:+	chr18	71392635	71392635	1	+	TTAA	TAGC	intron	opposite	13176	Dcc	uc008fop.1	182832	same	NA	NA	uc029tpw.1	0	0	0	3	0	0	0	0	0	0	0	0	0	0	0	0	0	0	0	0	0	0	0	0	0	0	0	0	0	0	0	0
chr15:39047622:-	chr15	39047622	39047622	1	-	TTAA	CTTA	intergenic	NA	NA	NA	NA	29309	opposite	68588	Cthrc1	uc007voa.1	0	0	0	2	0	0	0	0	0	1	0	0	0	0	0	0	0	0	0	0	1	0	0	0	0	0	0	0	0	0	0	0
chr18:34221975:+	chr18	34221975	34221975	1	+	TAAA	ATCC	intron	opposite	633395	Gm10548	uc008ekc.1	202	opposite	633395	Gm10548	uc008ekc.1	0	0	0	2	0	0	0	0	0	0	0	0	0	0	0	0	0	0	0	0	0	0	0	0	0	0	0	0	0	0	0	0
chr2:154391646:+	chr2	154391646	154391646	1	+	TTAA	AACT	intron	opposite	20648	Snta1	uc008nje.2	13429	opposite	20648	Snta1	uc012cgu.1	0	1	1	1	0	0	0	0	0	14	1	0	2	1	0	0	0	0	0	0	0	0	0	0	0	0	0	0	0	0	0	0
chr6:99525515:-	chr6	99525515	99525515	1	-	TTAA	AGAG	intergenic	NA	NA	NA	NA	4521	same	108655	Foxp1	uc012epq.1	2	1	0	1	0	0	0	0	0	1	1	0	0	0	0	0	0	0	0	0	1	0	0	0	0	0	0	0	0	0	0	0
chr13:114584275:-	chr13	114584275	114584275	1	-	TTAA	AGGA	intergenic	NA	NA	NA	NA	22808	same	NA	NA	uc007rxq.1	0	0	0	1	0	0	0	0	0	1	0	0	0	0	0	0	0	0	0	0	0	0	0	0	0	1	0	0	0	0	0	0
chr7:45551657:+	chr7	45551657	45551657	1	+	CTAA	TCTG	intron	same	69217	Plekha4	uc012fkl.1	1852	same	69217	Plekha4	uc009gvy.1	0	0	0	1	0	0	0	0	0	1	0	0	0	0	0	0	0	0	0	0	0	0	0	0	0	0	0	0	0	0	0	0
chr11:99786085:-	chr11	99786085	99786085	1	-	TAAG	AGAG	3'UTR	opposite	665998	Krtap4-9	uc007ljn.2	884	opposite	665998	Krtap4-9	uc007ljn.2	0	0	0	1	0	0	0	0	0	1	0	0	0	0	0	0	0	0	0	0	0	0	0	0	0	0	0	0	0	0	0	0
chr10:59605546:-	chr10	59605546	59605546	1	-	TTAA	ACAA	intron	same	215999	Mcu	uc007fdt.3	11145	same	215999	Mcu	uc007fdt.3	0	0	0	1	0	0	1	0	0	0	0	0	0	0	0	0	0	0	0	0	0	0	0	0	0	0	0	0	0	0	0	0
chr15:39077999:+	chr15	39077999	39077999	1	+	TTAA	AACC	intron	same	68588	Cthrc1	uc007voa.1	1066	same	68588	Cthrc1	uc007voa.1	1	0	0	1	1	0	0	0	0	0	0	0	0	0	0	0	0	0	0	0	0	0	0	0	0	0	0	0	0	0	0	0
chr18:40141372:-	chr18	40141372	40141372	1	-	TTAA	AGTC	intergenic	NA	NA	NA	NA	78026	same	67180	Yipf5	uc008etd.1	0	1	1	1	1	0	0	0	0	0	0	0	0	1	0	0	0	1	0	0	0	0	0	0	0	0	0	0	0	0	0	0
chr2:31442900:-	chr2	31442900	31442900	1	-	TTAA	CAAC	intron	opposite	NA	NA	uc008jds.3	3869	opposite	NA	NA	uc008jdt.3	0	0	1	1	0	1	0	0	0	0	0	0	0	0	0	0	0	0	0	0	1	0	0	0	0	1	0	0	0	0	0	0
chr19:58226409:-	chr19	58226409	58226409	1	-	TTAA	AGAG	intergenic	NA	NA	NA	NA	69794	opposite	791347	Gm10007	uc029tta.1	1	0	0	1	0	0	0	0	0	0	0	0	0	0	0	0	0	0	0	0	0	0	0	0	0	1	0	0	0	0	0	0
chr2:98666636:+	chr2	98666636	98666636	1	+	GAGA	AATG	intergenic	NA	NA	NA	NA	1198961	same	241568	Lrrc4c	uc008lhf.2	1	0	0	1	0	0	0	0	0	0	0	0	0	0	0	0	0	0	0	1	0	0	0	0	0	0	0	0	0	0	0	0
chr19:21946549:-	chr19	21946549	21946549	1	-	TTAA	GCTT	intergenic	NA	NA	NA	NA	168206	opposite	83921	Tmem2	uc008gzd.1	1	0	0	1	0	0	0	0	0	0	0	0	0	0	0	0	0	0	0	0	0	0	0	0	0	0	0	0	0	0	0	0
chr6:52159795:+	chr6	52159795	52159795	1	+	TTAA	GGAG	promoter	opposite	15394	Hoxa1	uc009bxx.1	1477	opposite	15394	Hoxa1	uc009bxy.1	1	0	0	1	0	0	0	0	0	0	0	0	0	0	0	0	0	0	0	0	0	0	0	0	0	0	0	0	0	0	0	0
chr9:82714456:-	chr9	82714456	82714456	1	-	TTAA	AGGA	intergenic	NA	NA	NA	NA	115349	opposite	65099	Irak1bp1	uc009qvs.2	1	0	0	1	0	0	0	0	0	0	0	0	0	0	0	0	0	0	0	0	0	0	0	0	0	0	0	0	0	0	0	0
chr14:31931649:+	chr14	31931649	31931649	1	+	TTAA	AATA	intergenic	NA	NA	NA	NA	97453	same	78754	Galnt15	uc007syb.1	1	0	0	1	0	0	0	0	0	0	0	0	0	0	0	0	0	0	0	0	0	0	0	0	0	0	0	0	0	0	0	0
chr2:55091648:-	chr2	55091648	55091648	1	-	TCAT	GCTA	intron	opposite	271786	Galnt13	uc008jrq.1	320166	opposite	NA	NA	uc008jrt.1	0	0	0	1	0	0	0	0	0	0	0	0	0	0	0	0	0	0	0	0	1	0	0	1	0	1	0	0	0	0	0	0
chr10:97550166:-	chr10	97550166	97550166	1	-	TTAA	ATTG	intergenic	NA	NA	NA	NA	15334	opposite	17022	Lum	uc007gwz.2	0	0	0	1	0	0	0	0	0	0	1	0	0	0	0	0	0	0	0	0	0	0	0	0	0	1	0	0	0	0	0	0
chr18:33869081:-	chr18	33869081	33869081	1	-	TTAA	ACAC	intron	same	13824	Epb4.1l4a	uc008ejx.1	36286	same	13824	Epb4.1l4a	uc012baw.1	0	0	0	1	0	0	0	0	0	0	0	0	0	0	0	0	0	0	0	0	0	0	0	0	0	1	0	0	0	0	0	0
chr18:34458852:+	chr18	34458852	34458852	1	+	TTAA	TGCT	intron	opposite	225358	Fam13b	uc008eko.1	10599	opposite	225358	Fam13b	uc008ekn.1	0	0	0	1	0	0	0	0	0	0	0	0	0	0	0	0	0	0	0	0	0	0	0	0	0	1	0	0	0	0	0	0
chr7:110017655:-	chr7	110017655	110017655	1	-	TTAA	TGAG	promoter	opposite	233726	Ipo7	uc009jet.1	769	opposite	233726	Ipo7	uc009jet.1	0	1	0	1	0	0	0	0	0	0	0	1	0	0	0	0	0	0	0	0	1	0	0	0	0	0	0	0	0	0	0	0
chr18:12644642:-	chr18	12644642	12644642	1	-	TTAA	TAAA	intron	opposite	72747	Ttc39c	uc008eci.2	1108	opposite	72747	Ttc39c	uc008eci.2	0	0	0	1	0	0	0	0	0	0	1	0	0	0	0	0	0	0	1	0	0	0	0	0	0	0	0	0	0	0	0	0
chr17:46282067:+	chr17	46282067	46282067	1	+	TTAA	GAAA	intron	opposite	74094	Tjap1	uc008csf.2	371	opposite	74094	Tjap1	uc008csj.1	0	0	0	1	0	0	0	0	0	0	1	0	0	0	0	0	0	1	0	0	0	0	0	0	0	0	0	0	0	0	0	0
chrX:140457459:-	chrX	140457459	140457459	1	-	TTAA	GGGT	intron	opposite	19139	Prps1	uc009uky.2	855	opposite	19139	Prps1	uc009uky.2	0	0	0	1	0	0	0	0	0	0	0	0	0	0	0	0	0	1	0	0	1	0	0	0	0	0	0	0	0	0	0	0
chr6:40124227:+	chr6	40124227	40124227	1	+	TTAA	AGGT	intron	same	434008	Tmem178b	uc009bmj.1	13973	same	434008	Tmem178b	uc009bmj.1	0	0	0	1	0	0	0	0	0	0	0	0	0	0	0	0	0	0	1	0	0	0	0	0	0	0	0	0	0	0	0	0
chrX:106186725:+	chrX	106186725	106186725	1	+	GGAA	TTCT	promoter	same	18655	Pgk1	uc009ubo.1	398	same	18655	Pgk1	uc009ubo.1	0	0	0	1	0	0	0	0	0	0	0	0	0	0	0	0	0	0	0	0	0	0	0	0	0	0	0	0	0	0	0	0
chr9:35110469:+	chr9	35110469	35110469	1	+	TTAA	GGAG	intron	opposite	20443	St3gal4	uc009osm.1	6258	same	78934	4930581F22Rik	uc009oso.1	0	0	0	1	0	0	0	0	0	0	0	0	0	0	0	0	0	0	0	0	0	0	0	0	0	0	0	0	0	0	0	0
chr1:62264044:-	chr1	62264044	62264044	1	-	TTAA	TTAT	intron	opposite	72823	Pard3b	uc007bfe.2	253736	opposite	72823	Pard3b	uc011wma.1	0	0	0	1	0	0	0	0	0	0	0	0	0	0	0	0	0	0	0	0	0	0	0	0	0	0	0	0	0	0	0	0
chr1:113375033:+	chr1	113375033	113375033	1	+	TTAA	ATAT	intergenic	NA	NA	NA	NA	1510114	opposite	319901	Dsel	uc007chy.1	0	0	0	1	0	0	0	0	0	0	0	0	0	0	0	0	0	0	0	0	0	0	0	0	0	0	0	0	0	0	0	0
chr1:157355379:+	chr1	157355379	157355379	1	+	ATAA	AAAA	intron	opposite	226525	Rasal2	uc007ddg.2	56972	same	69953	2810025M15Rik	uc007ddi.1	0	0	0	1	0	0	0	0	0	0	0	0	0	0	0	0	0	0	0	0	0	0	0	0	0	0	0	0	0	0	0	0
chr1:189842163:+	chr1	189842163	189842163	1	+	TTAA	AAGC	intron	same	19250	Ptpn14	uc007eat.1	2879	same	19250	Ptpn14	uc007eaw.1	0	0	0	1	0	0	0	0	0	0	0	0	0	0	0	0	0	0	0	0	0	0	0	0	0	0	0	0	0	0	0	0
chr2:17536814:-	chr2	17536814	17536814	1	-	TTAA	AGAT	intron	same	74103	Nebl	uc008ila.1	74024	same	NA	NA	uc008ile.1	0	0	0	1	0	0	0	0	0	0	0	0	0	0	0	0	0	0	0	0	0	0	0	0	0	0	0	0	0	0	0	0
chr2:60713723:-	chr2	60713723	60713723	1	-	TTAA	AGAG	intron	same	16420	Itgb6	uc008jul.2	8879	same	16420	Itgb6	uc008jul.2	0	0	0	1	0	0	0	0	0	0	0	0	0	0	0	0	0	0	0	0	0	0	0	0	0	0	0	0	0	0	0	0
chr2:127415536:-	chr2	127415536	127415536	1	-	CTAC	CCAC	intergenic	NA	NA	NA	NA	9662	opposite	215456	Gpat2	uc008mfj.1	0	0	0	1	0	0	0	0	0	0	0	0	0	0	0	0	0	0	0	0	0	0	0	0	0	0	0	0	0	0	0	0
chr2:148639786:-	chr2	148639786	148639786	1	-	TTAA	AGCC	intergenic	NA	NA	NA	NA	32828	opposite	56488	Nxt1	uc008mtf.2	0	0	0	1	0	0	0	0	0	0	0	0	0	0	0	0	0	0	0	0	0	0	0	0	0	0	0	0	0	0	0	0
chr3:55398081:+	chr3	55398081	55398081	1	+	TTAA	GAAG	intron	same	13175	Dclk1	uc008pgk.2	63676	same	13175	Dclk1	uc012cpq.1	0	0	0	1	0	0	0	0	0	0	0	0	0	0	0	0	0	0	0	0	0	0	0	0	0	0	0	0	0	0	0	0
chr3:96227277:-	chr3	96227277	96227277	1	-	TTAA	GAGA	intergenic	NA	NA	NA	NA	6155	opposite	319190	Hist2h2be	uc008qmj.1	0	0	0	1	0	0	0	0	0	0	0	0	0	0	0	0	0	0	0	0	0	0	0	0	0	0	0	0	0	0	0	0
chr3:98031813:+	chr3	98031813	98031813	1	+	CTAG	GAAG	intron	same	18129	Notch2	uc008qpn.1	18274	same	18129	Notch2	uc008qpn.1	0	0	0	1	0	0	0	0	0	0	0	0	0	0	0	0	0	0	0	0	0	0	0	0	0	0	0	0	0	0	0	0
chr3:98985365:+	chr3	98985365	98985365	1	+	ATAC	AGAA	intergenic	NA	NA	NA	NA	92134	opposite	56185	Hao2	uc008qqj.2	0	0	0	1	0	0	0	0	0	0	0	0	0	0	0	0	0	0	0	0	0	0	0	0	0	0	0	0	0	0	0	0
chr3:116932865:-	chr3	116932865	116932865	1	-	TTAA	TGGT	intron	same	114301	Palmd	uc008rcx.1	35401	opposite	74654	4930455H04Rik	uc029uoi.1	0	0	0	1	0	0	0	0	0	0	0	0	0	0	0	0	0	0	0	0	0	0	0	0	0	0	0	0	0	0	0	0
chr3:142002893:-	chr3	142002893	142002893	1	-	TTAA	TGTT	intron	same	12167	Bmpr1b	uc008roj.1	20641	same	12167	Bmpr1b	uc008roi.1	0	0	0	1	0	0	0	0	0	0	0	0	0	0	0	0	0	0	0	0	0	0	0	0	0	0	0	0	0	0	0	0
chr4:4187974:+	chr4	4187974	4187974	1	+	TTAA	TTTG	ncRNA	same	NA	NA	uc008rxb.1	49158	opposite	18619	Penk	uc008rxa.1	0	0	0	1	0	0	0	0	0	0	0	0	0	0	0	0	0	0	0	0	0	0	0	0	0	0	0	0	0	0	0	0
chr4:68178675:-	chr4	68178675	68178675	1	-	TCCA	GGTC	intergenic	NA	NA	NA	NA	775721	same	56710	Brinp1	uc008thw.1	0	0	0	1	0	0	0	0	0	0	0	0	0	0	0	0	0	0	0	0	0	0	0	0	0	0	0	0	0	0	0	0
chr4:98985782:-	chr4	98985782	98985782	1	-	CTCC	CTAT	intron	same	67299	Dock7	uc008tuo.1	23556	same	67299	Dock7	uc008tuo.1	0	0	0	1	0	0	0	0	0	0	0	0	0	0	0	0	0	0	0	0	0	0	0	0	0	0	0	0	0	0	0	0
chr4:136021050:+	chr4	136021050	136021050	1	+	TTAA	AAAG	intron	opposite	27224	Tceb3	uc008vhp.1	598	opposite	27224	Tceb3	uc008vhp.1	0	0	0	1	0	0	0	0	0	0	0	0	0	0	0	0	0	0	0	0	0	0	0	0	0	0	0	0	0	0	0	0
chr4:136021051:+	chr4	136021051	136021051	1	+	TAAA	AAGT	intron	opposite	27224	Tceb3	uc008vhp.1	597	opposite	27224	Tceb3	uc008vhp.1	0	0	0	1	0	0	0	0	0	0	0	0	0	0	0	0	0	0	0	0	0	0	0	0	0	0	0	0	0	0	0	0
chr5:81041363:-	chr5	81041363	81041363	1	-	GGGA	GGAG	intron	opposite	319387	Lphn3	uc008xwi.1	19769	opposite	319387	Lphn3	uc008xwo.1	0	0	0	1	0	0	0	0	0	0	0	0	0	0	0	0	0	0	0	0	0	0	0	0	0	0	0	0	0	0	0	0
chr5:85932465:-	chr5	85932465	85932465	1	-	AAAA	GAGA	intergenic	NA	NA	NA	NA	133117	same	12617	Cenpc1	uc008xxc.2	0	0	0	1	0	0	0	0	0	0	0	0	0	0	0	0	0	0	0	0	0	0	0	0	0	0	0	0	0	0	0	0
chr6:3614487:+	chr6	3614487	3614487	1	+	ATAA	AAAG	intergenic	NA	NA	NA	NA	55509	same	73288	Ccdc132	uc009avd.2	0	0	0	1	0	0	0	0	0	0	0	0	0	0	0	0	0	0	0	0	0	0	0	0	0	0	0	0	0	0	0	0
chr6:10885883:+	chr6	10885883	10885883	1	+	TTAA	TGGC	intergenic	NA	NA	NA	NA	88494	opposite	57866	AA545190	uc012eib.1	0	0	0	1	0	0	0	0	0	0	0	0	0	0	0	0	0	0	0	0	0	0	0	0	0	0	0	0	0	0	0	0
chr6:57960228:-	chr6	57960228	57960228	1	-	TTAA	CATA	intergenic	NA	NA	NA	NA	3696	same	171191	Vmn1r24	uc009cct.1	0	0	0	1	0	0	0	0	0	0	0	0	0	0	0	0	0	0	0	0	0	0	0	0	0	0	0	0	0	0	0	0
chr6:59924581:-	chr6	59924581	59924581	1	-	TTAA	TTGC	intergenic	NA	NA	NA	NA	14219	same	NA	NA	uc029vvv.1	0	0	0	1	0	0	0	0	0	0	0	0	0	0	0	0	0	0	0	0	0	0	0	0	0	0	0	0	0	0	0	0
chr6:103681783:+	chr6	103681783	103681783	1	+	TTAA	TAGC	intron	same	12661	Chl1	uc009dcj.1	15983	same	12661	Chl1	uc009dcn.1	0	0	0	1	0	0	0	0	0	0	0	0	0	0	0	0	0	0	0	0	0	0	0	0	0	0	0	0	0	0	0	0
chr7:45602095:+	chr7	45602095	45602095	1	+	TTAA	GTAA	intergenic	NA	NA	NA	NA	13394	opposite	56636	Fgf21	uc009gwe.1	0	0	0	1	0	0	0	0	0	0	0	0	0	0	0	0	0	0	0	0	0	0	0	0	0	0	0	0	0	0	0	0
chr7:45714099:+	chr7	45714099	45714099	1	+	TTAA	GGGA	intron	opposite	56632	Sphk2	uc009gwt.2	1107	opposite	56632	Sphk2	uc009gwt.2	0	0	0	1	0	0	0	0	0	0	0	0	0	0	0	0	0	0	0	0	0	0	0	0	0	0	0	0	0	0	0	0
chr7:105482813:-	chr7	105482813	105482813	1	-	TTAA	AACG	promoter	same	109042	Prkcdbp	uc009iye.1	615	same	109042	Prkcdbp	uc009iye.1	0	0	0	1	0	0	0	0	0	0	0	0	0	0	0	0	0	0	0	0	0	0	0	0	0	0	0	0	0	0	0	0
chr7:128205977:+	chr7	128205977	128205977	1	+	TTAA	GGGA	CDS	opposite	12862	Cox6a2	uc009jyi.1	388	opposite	12862	Cox6a2	uc009jyi.1	0	0	0	1	0	0	0	0	0	0	0	0	0	0	0	0	0	0	0	0	0	0	0	0	0	0	0	0	0	0	0	0
chr7:137058125:+	chr7	137058125	137058125	1	+	TGCA	GAGA	intron	same	17314	Mgmt	uc009keq.1	163513	same	17314	Mgmt	uc009keq.1	0	0	0	1	0	0	0	0	0	0	0	0	0	0	0	0	0	0	0	0	0	0	0	0	0	0	0	0	0	0	0	0
chr7:143604981:-	chr7	143604981	143604981	1	-	GGAA	AGTC	intergenic	NA	NA	NA	NA	4890	same	27267	Cars	uc009kpn.2	0	0	0	1	0	0	0	0	0	0	0	0	0	0	0	0	0	0	0	0	0	0	0	0	0	0	0	0	0	0	0	0
chr8:51982773:+	chr8	51982773	51982773	1	+	GTAA	ATGA	intergenic	NA	NA	NA	NA	373837	same	NA	NA	uc009lry.1	0	0	0	1	0	0	0	0	0	0	0	0	0	0	0	0	0	0	0	0	0	0	0	0	0	0	0	0	0	0	0	0
chr9:34889408:+	chr9	34889408	34889408	1	+	TTAA	AAAT	intron	same	67703	Kirrel3	uc009osg.1	22375	same	67703	Kirrel3	uc009osl.1	0	0	0	1	0	0	0	0	0	0	0	0	0	0	0	0	0	0	0	0	0	0	0	0	0	0	0	0	0	0	0	0
chr9:36986559:+	chr9	36986559	36986559	1	+	AAAA	AACC	intron	opposite	208076	Pknox2	uc009oue.2	29198	same	NA	NA	uc009oui.1	0	0	0	1	0	0	0	0	0	0	0	0	0	0	0	0	0	0	0	0	0	0	0	0	0	0	0	0	0	0	0	0
chr9:78965247:-	chr9	78965247	78965247	1	-	TTAA	AAGC	intergenic	NA	NA	NA	NA	349700	opposite	235505	Cd109	uc009qur.2	0	0	0	1	0	0	0	0	0	0	0	0	0	0	0	0	0	0	0	0	0	0	0	0	0	0	0	0	0	0	0	0
chr9:81584213:+	chr9	81584213	81584213	1	+	TTAA	TAAA	intergenic	NA	NA	NA	NA	47716	same	319405	D430036J16Rik	uc009qvm.2	0	0	0	1	0	0	0	0	0	0	0	0	0	0	0	0	0	0	0	0	0	0	0	0	0	0	0	0	0	0	0	0
chr9:82789145:-	chr9	82789145	82789145	1	-	ATTA	ATAA	intergenic	NA	NA	NA	NA	40660	opposite	65099	Irak1bp1	uc009qvs.2	0	0	0	1	0	0	0	0	0	0	0	0	0	0	0	0	0	0	0	0	0	0	0	0	0	0	0	0	0	0	0	0
chr9:82789148:-	chr9	82789148	82789148	1	-	ATCA	TTAA	intergenic	NA	NA	NA	NA	40657	opposite	65099	Irak1bp1	uc009qvs.2	0	0	0	1	0	0	0	0	0	0	0	0	0	0	0	0	0	0	0	0	0	0	0	0	0	0	0	0	0	0	0	0
chr9:82858624:-	chr9	82858624	82858624	1	-	TTAA	CAAG	intergenic	NA	NA	NA	NA	28817	opposite	65099	Irak1bp1	uc009qvs.2	0	0	0	1	0	0	0	0	0	0	0	0	0	0	0	0	0	0	0	0	0	0	0	0	0	0	0	0	0	0	0	0
chr9:82964064:+	chr9	82964064	82964064	1	+	TTAA	ATAT	intron	opposite	83946	Phip	uc009qvv.1	11424	opposite	83946	Phip	uc009qvv.1	0	0	0	1	0	0	0	0	0	0	0	0	0	0	0	0	0	0	0	0	0	0	0	0	0	0	0	0	0	0	0	0
chr9:96863056:-	chr9	96863056	96863056	1	-	TAAA	AAAA	intron	same	235534	Acpl2	uc009rcu.1	26365	same	235534	Acpl2	uc009rcu.1	0	0	0	1	0	0	0	0	0	0	0	0	0	0	0	0	0	0	0	0	0	0	0	0	0	0	0	0	0	0	0	0
chr9:96863057:-	chr9	96863057	96863057	1	-	TTAA	AAAA	intron	same	235534	Acpl2	uc009rcu.1	26364	same	235534	Acpl2	uc009rcu.1	0	0	0	1	0	0	0	0	0	0	0	0	0	0	0	0	0	0	0	0	0	0	0	0	0	0	0	0	0	0	0	0
chr9:96863058:-	chr9	96863058	96863058	1	-	TTTA	AAAA	intron	same	235534	Acpl2	uc009rcu.1	26363	same	235534	Acpl2	uc009rcu.1	0	0	0	1	0	0	0	0	0	0	0	0	0	0	0	0	0	0	0	0	0	0	0	0	0	0	0	0	0	0	0	0
chr9:104014854:-	chr9	104014854	104014854	1	-	ACAC	TAGG	intron	opposite	74025	Nphp3	uc009rhb.2	12309	opposite	74025	Nphp3	uc009rhb.2	0	0	0	1	0	0	0	0	0	0	0	0	0	0	0	0	0	0	0	0	0	0	0	0	0	0	0	0	0	0	0	0
chr10:43913308:-	chr10	43913308	43913308	1	-	CCAC	ATAG	intron	opposite	170728	Rtn4ip1	uc007ezp.1	11500	opposite	170728	Rtn4ip1	uc007ezp.1	0	0	0	1	0	0	0	0	0	0	0	0	0	0	0	0	0	0	0	0	0	0	0	0	0	0	0	0	0	0	0	0
chr10:49004639:+	chr10	49004639	49004639	1	+	TTAA	ATTG	intergenic	NA	NA	NA	NA	91203	opposite	100418235	C130030K03Rik	uc029qxc.1	0	0	0	1	0	0	0	0	0	0	0	0	0	0	0	0	0	0	0	0	0	0	0	0	0	0	0	0	0	0	0	0
chr10:53026166:+	chr10	53026166	53026166	1	+	GCAA	GGTC	intron	same	215085	Slc35f1	uc007fbk.2	253981	opposite	100038725	Cep85l	uc007fbl.2	0	0	0	1	0	0	0	0	0	0	0	0	0	0	0	0	0	0	0	0	0	0	0	0	0	0	0	0	0	0	0	0
chr10:83321927:-	chr10	83321927	83321927	1	-	TTAA	AGGA	intron	same	338365	Slc41a2	uc007gkf.1	15889	same	338365	Slc41a2	uc007gkf.1	0	0	0	1	0	0	0	0	0	0	0	0	0	0	0	0	0	0	0	0	0	0	0	0	0	0	0	0	0	0	0	0
chr10:85459441:-	chr10	85459441	85459441	1	-	TTAA	AAAC	intron	opposite	74007	Btbd11	uc007glg.2	72626	opposite	74007	Btbd11	uc007glg.2	0	0	0	1	0	0	0	0	0	0	0	0	0	0	0	0	0	0	0	0	0	0	0	0	0	0	0	0	0	0	0	0
chr10:95827038:+	chr10	95827038	95827038	1	+	TTAA	AAAT	intergenic	NA	NA	NA	NA	48120	same	NA	NA	uc007gwt.1	0	0	0	1	0	0	0	0	0	0	0	0	0	0	0	0	0	0	0	0	0	0	0	0	0	0	0	0	0	0	0	0
chr11:34866938:+	chr11	34866938	34866938	1	+	TTAA	AAAG	intergenic	NA	NA	NA	NA	33296	opposite	70385	Spdl1	uc007ilc.2	0	0	0	1	0	0	0	0	0	0	0	0	0	0	0	0	0	0	0	0	0	0	0	0	0	0	0	0	0	0	0	0
chr11:35348291:+	chr11	35348291	35348291	1	+	TTAA	TGGA	intron	same	NA	NA	uc007ile.1	1777	same	NA	NA	uc007ile.1	0	0	0	1	0	0	0	0	0	0	0	0	0	0	0	0	0	0	0	0	0	0	0	0	0	0	0	0	0	0	0	0
chr11:82495539:-	chr11	82495539	82495539	1	-	CCCC	AAGA	intergenic	NA	NA	NA	NA	60605	opposite	270893	Tmem132e	uc011yaw.1	0	0	0	1	0	0	0	0	0	0	0	0	0	0	0	0	0	0	0	0	0	0	0	0	0	0	0	0	0	0	0	0
chr11:115483895:-	chr11	115483895	115483895	1	-	TTAA	CCAG	intron	opposite	276905	Armc7	uc007mht.1	7918	same	50773	Nt5c	uc007mhu.1	0	0	0	1	0	0	0	0	0	0	0	0	0	0	0	0	0	0	0	0	0	0	0	0	0	0	0	0	0	0	0	0
chr12:115651967:+	chr12	115651967	115651967	1	+	TTAA	CCAT	intron	opposite	NA	NA	uc029ryi.1	35502	opposite	NA	NA	uc029rym.1	0	0	0	1	0	0	0	0	0	0	0	0	0	0	0	0	0	0	0	0	0	0	0	0	0	0	0	0	0	0	0	0
chr13:4867177:-	chr13	4867177	4867177	1	-	GACC	TTAT	intergenic	NA	NA	NA	NA	258012	same	56043	Akr1e1	uc007pjs.1	0	0	0	1	0	0	0	0	0	0	0	0	0	0	0	0	0	0	0	0	0	0	0	0	0	0	0	0	0	0	0	0
chr13:29421070:+	chr13	29421070	29421070	1	+	TTAA	ATAA	intron	opposite	68916	Cdkal1	uc007pyn.1	388675	same	NA	NA	uc007pym.1	0	0	0	1	0	0	0	0	0	0	0	0	0	0	0	0	0	0	0	0	0	0	0	0	0	0	0	0	0	0	0	0
chr13:31643044:+	chr13	31643044	31643044	1	+	GAAG	GTTG	intergenic	NA	NA	NA	NA	17227	same	14238	Foxf2	uc007pzo.2	0	0	0	1	0	0	0	0	0	0	0	0	0	0	0	0	0	0	0	0	0	0	0	0	0	0	0	0	0	0	0	0
chr13:84621522:+	chr13	84621522	84621522	1	+	TTAA	CCCT	intergenic	NA	NA	NA	NA	83971	same	NA	NA	uc029scl.1	0	0	0	1	0	0	0	0	0	0	0	0	0	0	0	0	0	0	0	0	0	0	0	0	0	0	0	0	0	0	0	0
chr14:11919694:-	chr14	11919694	11919694	1	-	CAAA	GGGT	intron	opposite	19270	Ptprg	uc007sfl.1	270248	opposite	19270	Ptprg	uc007sfn.2	0	0	0	1	0	0	0	0	0	0	0	0	0	0	0	0	0	0	0	0	0	0	0	0	0	0	0	0	0	0	0	0
chr15:3979699:-	chr15	3979699	3979699	1	-	TTAA	TATC	promoter	same	106052	Fbxo4	uc007vcf.2	125	same	106052	Fbxo4	uc007vcf.2	0	0	0	1	0	0	0	0	0	0	0	0	0	0	0	0	0	0	0	0	0	0	0	0	0	0	0	0	0	0	0	0
chr15:10641305:-	chr15	10641305	10641305	1	-	ATTA	AAAT	intron	same	75646	Rai14	uc007vgl.1	41011	opposite	100038608	Gm10389	uc011zri.1	0	0	0	1	0	0	0	0	0	0	0	0	0	0	0	0	0	0	0	0	0	0	0	0	0	0	0	0	0	0	0	0
chr15:33292802:-	chr15	33292802	33292802	1	-	AATG	AAAA	intron	opposite	54381	Cpq	uc007vkz.1	113136	same	73486	1700084J12Rik	uc011zry.1	0	0	0	1	0	0	0	0	0	0	0	0	0	0	0	0	0	0	0	0	0	0	0	0	0	0	0	0	0	0	0	0
chr15:33908893:+	chr15	33908893	33908893	1	+	TTAA	AGAA	intergenic	NA	NA	NA	NA	77444	same	NA	NA	uc007vle.1	0	0	0	1	0	0	0	0	0	0	0	0	0	0	0	0	0	0	0	0	0	0	0	0	0	0	0	0	0	0	0	0
chr15:37625749:-	chr15	37625749	37625749	1	-	CACA	TGCC	intron	same	52589	Ncald	uc011zsg.1	108886	same	52589	Ncald	uc007vnk.1	0	0	0	1	0	0	0	0	0	0	0	0	0	0	0	0	0	0	0	0	0	0	0	0	0	0	0	0	0	0	0	0
chr15:41312673:-	chr15	41312673	41312673	1	-	TTAA	TAAG	intergenic	NA	NA	NA	NA	134808	opposite	170719	Oxr1	uc007vot.2	0	0	0	1	0	0	0	0	0	0	0	0	0	0	0	0	0	0	0	0	0	0	0	0	0	0	0	0	0	0	0	0
chr15:44618832:-	chr15	44618832	44618832	1	-	TTAA	ACCT	promoter	opposite	55960	Ebag9	uc007vpz.1	480	opposite	55960	Ebag9	uc007vpz.1	0	0	0	1	0	0	0	0	0	0	0	0	0	0	0	0	0	0	0	0	0	0	0	0	0	0	0	0	0	0	0	0
chr15:72297180:-	chr15	72297180	72297180	1	-	TTAA	GGTG	intergenic	NA	NA	NA	NA	249098	same	223604	Kcnk9	uc007wbk.1	0	0	0	1	0	0	0	0	0	0	0	0	0	0	0	0	0	0	0	0	0	0	0	0	0	0	0	0	0	0	0	0
chr17:20245213:+	chr17	20245213	20245213	1	+	AAAA	CTGA	intergenic	NA	NA	NA	NA	10340	opposite	627743	Vmn2r105	uc009vbj.1	0	0	0	1	0	0	0	0	0	0	0	0	0	0	0	0	0	0	0	0	0	0	0	0	0	0	0	0	0	0	0	0
chr17:41546585:-	chr17	41546585	41546585	1	-	TTTA	AAAA	intergenic	NA	NA	NA	NA	611899	opposite	17850	Mut	uc008coo.2	0	0	0	1	0	0	0	0	0	0	0	0	0	0	0	0	0	0	0	0	0	0	0	0	0	0	0	0	0	0	0	0
chr17:56860095:+	chr17	56860095	56860095	1	+	TTAA	AAAA	intron	opposite	328845	Acsbg2	uc008ddi.1	14351	opposite	328845	Acsbg2	uc008ddi.1	0	0	0	1	0	0	0	0	0	0	0	0	0	0	0	0	0	0	0	0	0	0	0	0	0	0	0	0	0	0	0	0
chr17:65630373:+	chr17	65630373	65630373	1	+	TTAA	ACAA	intergenic	NA	NA	NA	NA	9382	opposite	213272	Txndc2	uc008dge.2	0	0	0	1	0	0	0	0	0	0	0	0	0	0	0	0	0	0	0	0	0	0	0	0	0	0	0	0	0	0	0	0
chr17:66260284:-	chr17	66260284	66260284	1	-	TGAG	AAAT	intergenic	NA	NA	NA	NA	32054	opposite	NA	NA	uc008djt.2	0	0	0	1	0	0	0	0	0	0	0	0	0	0	0	0	0	0	0	0	0	0	0	0	0	0	0	0	0	0	0	0
chr17:68268242:+	chr17	68268242	68268242	1	+	TTAA	AAAA	intergenic	NA	NA	NA	NA	5554	same	320858	L3mbtl4	uc008dkk.2	0	0	0	1	0	0	0	0	0	0	0	0	0	0	0	0	0	0	0	0	0	0	0	0	0	0	0	0	0	0	0	0
chr17:70183919:-	chr17	70183919	70183919	1	-	TTAA	TAAA	intron	opposite	224997	Dlgap1	uc008dky.1	214550	opposite	224997	Dlgap1	uc008dky.1	0	0	0	1	0	0	0	0	0	0	0	0	0	0	0	0	0	0	0	0	0	0	0	0	0	0	0	0	0	0	0	0
chr17:74402692:+	chr17	74402692	74402692	1	+	TTAA	GTCT	intron	same	210148	Slc30a6	uc008dob.2	7083	same	210148	Slc30a6	uc008dob.2	0	0	0	1	0	0	0	0	0	0	0	0	0	0	0	0	0	0	0	0	0	0	0	0	0	0	0	0	0	0	0	0
chr18:4981731:-	chr18	4981731	4981731	1	-	TTAA	AGGA	intron	opposite	NA	NA	uc008dym.2	10640	opposite	225115	Svil	uc008dyp.2	0	0	0	1	0	0	0	0	0	0	0	0	0	0	0	0	0	0	0	0	0	0	0	0	0	0	0	0	0	0	0	0
chr18:10290266:-	chr18	10290266	10290266	1	-	TTAA	AGAA	intergenic	NA	NA	NA	NA	34912	opposite	381157	Greb1l	uc008eas.1	0	0	0	1	0	0	0	0	0	0	0	0	0	0	0	0	0	0	0	0	0	0	0	0	0	0	0	0	0	0	0	0
chr18:33922116:+	chr18	33922116	33922116	1	+	TTAA	AGAA	intron	opposite	13824	Epb4.1l4a	uc008ejx.1	84305	opposite	13824	Epb4.1l4a	uc008ejx.1	0	0	0	1	0	0	0	0	0	0	0	0	0	0	0	0	0	0	0	0	0	0	0	0	0	0	0	0	0	0	0	0
chr18:34221775:+	chr18	34221775	34221775	1	+	TTAA	ATCA	intron	opposite	633395	Gm10548	uc008ekc.1	2	opposite	633395	Gm10548	uc008ekc.1	0	0	0	1	0	0	0	0	0	0	0	0	0	0	0	0	0	0	0	0	0	0	0	0	0	0	0	0	0	0	0	0
chr18:34224782:-	chr18	34224782	34224782	1	-	TTAA	TACA	intron	opposite	11789	Apc	uc008ekd.1	3009	same	633395	Gm10548	uc008ekc.1	0	0	0	1	0	0	0	0	0	0	0	0	0	0	0	0	0	0	0	0	0	0	0	0	0	0	0	0	0	0	0	0
chr18:34259307:+	chr18	34259307	34259307	1	+	TTAA	GCAG	intron	same	11789	Apc	uc008ekd.1	11612	same	11789	Apc	uc008ekf.1	0	0	0	1	0	0	0	0	0	0	0	0	0	0	0	0	0	0	0	0	0	0	0	0	0	0	0	0	0	0	0	0
chr18:34268983:+	chr18	34268983	34268983	1	+	TTAA	AATA	intron	same	11789	Apc	uc008ekd.1	21288	same	11789	Apc	uc008ekf.1	0	0	0	1	0	0	0	0	0	0	0	0	0	0	0	0	0	0	0	0	0	0	0	0	0	0	0	0	0	0	0	0
chr18:34355832:-	chr18	34355832	34355832	1	-	TTAA	AAAA	intron	same	13476	Reep5	uc008eki.2	17582	same	13476	Reep5	uc008eki.2	0	0	0	1	0	0	0	0	0	0	0	0	0	0	0	0	0	0	0	0	0	0	0	0	0	0	0	0	0	0	0	0
chr18:34623996:-	chr18	34623996	34623996	1	-	TAAA	AATG	intron	opposite	19348	Kif20a	uc012bba.1	627	opposite	19348	Kif20a	uc012bba.1	0	0	0	1	0	0	0	0	0	0	0	0	0	0	0	0	0	0	0	0	0	0	0	0	0	0	0	0	0	0	0	0
chr18:36275238:+	chr18	36275238	36275238	1	+	TTAA	CATA	intergenic	NA	NA	NA	NA	5923	same	19290	Pura	uc008enh.2	0	0	0	1	0	0	0	0	0	0	0	0	0	0	0	0	0	0	0	0	0	0	0	0	0	0	0	0	0	0	0	0
chr18:56677904:+	chr18	56677904	56677904	1	+	TTAA	ACAA	intergenic	NA	NA	NA	NA	29908	same	16906	Lmnb1	uc012bdd.2	0	0	0	1	0	0	0	0	0	0	0	0	0	0	0	0	0	0	0	0	0	0	0	0	0	0	0	0	0	0	0	0
chr18:61241223:-	chr18	61241223	61241223	1	-	TTAA	AAAA	intron	opposite	225600	Pde6a	uc008fbv.1	18087	same	NA	NA	uc008fbw.1	0	0	0	1	0	0	0	0	0	0	0	0	0	0	0	0	0	0	0	0	0	0	0	0	0	0	0	0	0	0	0	0
chr18:62903184:+	chr18	62903184	62903184	1	+	TTAA	TAAT	intergenic	NA	NA	NA	NA	19142	same	494504	Apcdd1	uc008fdl.1	0	0	0	1	0	0	0	0	0	0	0	0	0	0	0	0	0	0	0	0	0	0	0	0	0	0	0	0	0	0	0	0
chr18:62995480:+	chr18	62995480	62995480	1	+	TTAA	TTTC	intron	same	108123	Napg	uc008fdp.2	17563	same	108123	Napg	uc008fdp.2	0	0	0	1	0	0	0	0	0	0	0	0	0	0	0	0	0	0	0	0	0	0	0	0	0	0	0	0	0	0	0	0
chr18:63415154:-	chr18	63415154	63415154	1	-	TTAA	ATGT	intergenic	NA	NA	NA	NA	27970	same	667742	Piezo2	uc012bea.2	0	0	0	1	0	0	0	0	0	0	0	0	0	0	0	0	0	0	0	0	0	0	0	0	0	0	0	0	0	0	0	0
chr18:63417443:+	chr18	63417443	63417443	1	+	TTAA	AGTT	intergenic	NA	NA	NA	NA	30259	opposite	667742	Piezo2	uc012bea.2	0	0	0	1	0	0	0	0	0	0	0	0	0	0	0	0	0	0	0	0	0	0	0	0	0	0	0	0	0	0	0	0
chr19:43499125:+	chr19	43499125	43499125	1	+	TTAA	ACTA	intergenic	NA	NA	NA	NA	8308	opposite	14718	Got1	uc008hoj.1	0	0	0	1	0	0	0	0	0	0	0	0	0	0	0	0	0	0	0	0	0	0	0	0	0	0	0	0	0	0	0	0
chr19:47674231:-	chr19	47674231	47674231	1	-	TTAA	ATAA	intron	same	12821	Col17a1	uc008hvi.2	17810	same	12821	Col17a1	uc008hvi.2	0	0	0	1	0	0	0	0	0	0	0	0	0	0	0	0	0	0	0	0	0	0	0	0	0	0	0	0	0	0	0	0
chrX:18189743:-	chrX	18189743	18189743	1	-	TTAA	ATAG	intron	opposite	22289	Kdm6a	uc009ssj.1	26358	opposite	22289	Kdm6a	uc009ssn.1	0	0	0	1	0	0	0	0	0	0	0	0	0	0	0	0	0	0	0	0	0	0	0	0	0	0	0	0	0	0	0	0
chrX:56067058:-	chrX	56067058	56067058	1	-	CTAA	AATT	intergenic	NA	NA	NA	NA	69513	opposite	70691	3830403N18Rik	uc009tfy.1	0	0	0	1	0	0	0	0	0	0	0	0	0	0	0	0	0	0	0	0	0	0	0	0	0	0	0	0	0	0	0	0
chrX:68780297:+	chrX	68780297	68780297	1	+	TTAA	TAGC	intron	same	207854	Fmr1nb	uc012hjh.1	18457	same	207854	Fmr1nb	uc012hjh.1	0	0	0	1	0	0	0	0	0	0	0	0	0	0	0	0	0	0	0	0	0	0	0	0	0	0	0	0	0	0	0	0
chrX:142819680:+	chrX	142819680	142819680	1	+	AGAG	GACT	intron	same	209497	Tmem164	uc009ulx.2	15738	same	NA	NA	uc029xng.1	0	0	0	1	0	0	0	0	0	0	0	0	0	0	0	0	0	0	0	0	0	0	0	0	0	0	0	0	0	0	0	0
chr1:60647289:-	chr1	60647289	60647289	1	-	TTAA	AGGG	intergenic	NA	NA	NA	NA	56969	opposite	NA	NA	uc007beu.1	0	0	0	1	0	0	0	0	0	0	0	0	0	0	0	0	0	0	0	0	0	0	0	0	0	0	0	0	0	0	0	0
chr1:72467878:-	chr1	72467878	72467878	1	-	TTAA	AGCG	intron	same	381270	42067	uc007bkn.1	68685	same	381270	42067	uc007bkn.1	0	0	0	1	0	0	0	0	0	0	0	0	0	0	0	0	0	0	0	0	0	0	0	0	0	0	0	0	0	0	0	0
chr1:78348429:+	chr1	78348429	78348429	1	+	TGAA	AGAG	intron	same	433323	Sgpp2	uc007bqe.1	38082	same	433323	Sgpp2	uc007bqe.1	0	0	0	1	0	0	0	0	0	0	0	0	0	0	0	0	0	0	0	0	0	0	0	0	0	0	0	0	0	0	0	0
chr1:95857897:+	chr1	95857897	95857897	1	+	TTAA	TCAG	intergenic	NA	NA	NA	NA	141378	opposite	75381	4930598F16Rik	uc029qsf.1	0	0	0	1	0	0	0	0	0	0	0	0	0	0	0	0	0	0	0	0	0	0	0	0	0	0	0	0	0	0	0	0
chr1:102111611:-	chr1	102111611	102111611	1	-	GCAA	AATG	intergenic	NA	NA	NA	NA	955842	opposite	100504525	Gm20268	uc007cgb.2	0	0	0	1	0	0	0	0	0	0	0	0	0	0	0	0	0	0	0	0	0	0	0	0	0	0	0	0	0	0	0	0
chr1:104497105:-	chr1	104497105	104497105	1	-	TTAA	AAAA	intergenic	NA	NA	NA	NA	159771	opposite	NA	NA	uc029qsm.1	0	0	0	1	0	0	0	0	0	0	0	0	0	0	0	0	0	0	0	0	0	0	0	0	0	0	0	0	0	0	0	0
chr1:122372529:+	chr1	122372529	122372529	1	+	TTAA	AATA	intergenic	NA	NA	NA	NA	804548	opposite	66942	Ddx18	uc007cjw.2	0	0	0	1	0	0	0	0	0	0	0	0	0	0	0	0	0	0	0	0	0	0	0	0	0	0	0	0	0	0	0	0
chr1:161159996:-	chr1	161159996	161159996	1	-	CTCT	GGAG	intron	same	100502590	4930469G21Rik	uc011wup.1	681	same	100502590	4930469G21Rik	uc011wup.1	0	0	0	1	0	0	0	0	0	0	0	0	0	0	0	0	0	0	0	0	0	0	0	0	0	0	0	0	0	0	0	0
chr1:163663074:-	chr1	163663074	163663074	1	-	GGAA	ATAT	intergenic	NA	NA	NA	NA	62157	same	240879	Mettl11b	uc011wus.1	0	0	0	1	0	0	0	0	0	0	0	0	0	0	0	0	0	0	0	0	0	0	0	0	0	0	0	0	0	0	0	0
chr1:166018865:+	chr1	166018865	166018865	1	+	ATCC	CCAG	intergenic	NA	NA	NA	NA	16230	opposite	18986	Pou2f1	uc007djy.2	0	0	0	1	0	0	0	0	0	0	0	0	0	0	0	0	0	0	0	0	0	0	0	0	0	0	0	0	0	0	0	0
chr2:10053444:+	chr2	10053444	10053444	1	+	TTAA	AGGC	intergenic	NA	NA	NA	NA	4834	opposite	209361	Taf3	uc008ihl.2	0	0	0	1	0	0	0	0	0	0	0	0	0	0	0	0	0	0	0	0	0	0	0	0	0	0	0	0	0	0	0	0
chr2:12210857:+	chr2	12210857	12210857	1	+	CTGG	TCAG	intron	opposite	241226	Itga8	uc008ijk.1	90388	same	338535	E030013I19Rik	uc008ijm.2	0	0	0	1	0	0	0	0	0	0	0	0	0	0	0	0	0	0	0	0	0	0	0	0	0	0	0	0	0	0	0	0
chr2:29721948:+	chr2	29721948	29721948	1	+	GAAT	GGAG	intron	same	107746	Rapgef1	uc008izt.1	19754	same	107746	Rapgef1	uc008izx.1	0	0	0	1	0	0	0	0	0	0	0	0	0	0	0	0	0	0	0	0	0	0	0	0	0	0	0	0	0	0	0	0
chr2:38834259:-	chr2	38834259	38834259	1	-	CGAT	AAAG	intron	same	14536	Nr6a1	uc012buu.1	18475	opposite	387176	Mir181a-2	uc012buv.1	0	0	0	1	0	0	0	0	0	0	0	0	0	0	0	0	0	0	0	0	0	0	0	0	0	0	0	0	0	0	0	0
chr2:98662354:-	chr2	98662354	98662354	1	-	TGCA	GGAC	intergenic	NA	NA	NA	NA	1194679	opposite	241568	Lrrc4c	uc008lhf.2	0	0	0	1	0	0	0	0	0	0	0	0	0	0	0	0	0	0	0	0	0	0	0	0	0	0	0	0	0	0	0	0
chr2:100850876:+	chr2	100850876	100850876	1	+	TTAA	TAGC	intergenic	NA	NA	NA	NA	616451	opposite	NA	NA	uc029udn.1	0	0	0	1	0	0	0	0	0	0	0	0	0	0	0	0	0	0	0	0	0	0	0	0	0	0	0	0	0	0	0	0
chr2:122877521:+	chr2	122877521	122877521	1	+	TTAA	TAGC	intergenic	NA	NA	NA	NA	95521	same	59010	Sqrdl	uc008mbj.1	0	0	0	1	0	0	0	0	0	0	0	0	0	0	0	0	0	0	0	0	0	0	0	0	0	0	0	0	0	0	0	0
chr2:154388324:+	chr2	154388324	154388324	1	+	TAAA	AAAA	intron	opposite	20648	Snta1	uc008nje.2	10107	opposite	20648	Snta1	uc012cgu.1	0	0	0	1	0	0	0	0	0	0	0	0	0	0	0	0	0	0	0	0	0	0	0	0	0	0	0	0	0	0	0	0
chr3:12625524:-	chr3	12625524	12625524	1	-	TTAA	TAGC	intergenic	NA	NA	NA	NA	402792	same	NA	NA	uc029ujt.1	0	0	0	1	0	0	0	0	0	0	0	0	0	0	0	0	0	0	0	0	0	0	0	0	0	0	0	0	0	0	0	0
chr3:21034736:-	chr3	21034736	21034736	1	-	TTAA	GCAC	intergenic	NA	NA	NA	NA	551440	same	NA	NA	uc008ost.1	0	0	0	1	0	0	0	0	0	0	0	0	0	0	0	0	0	0	0	0	0	0	0	0	0	0	0	0	0	0	0	0
chr3:21373704:-	chr3	21373704	21373704	1	-	AACA	AGAA	intergenic	NA	NA	NA	NA	388826	same	NA	NA	uc008osu.1	0	0	0	1	0	0	0	0	0	0	0	0	0	0	0	0	0	0	0	0	0	0	0	0	0	0	0	0	0	0	0	0
chr3:27928741:-	chr3	27928741	27928741	1	-	AAAA	AAAA	intergenic	NA	NA	NA	NA	9938	opposite	18805	Pld1	uc008ott.2	0	0	0	1	0	0	0	0	0	0	0	0	0	0	0	0	0	0	0	0	0	0	0	0	0	0	0	0	0	0	0	0
chr3:45044157:+	chr3	45044157	45044157	1	+	CTTG	AAAG	intergenic	NA	NA	NA	NA	334102	opposite	72511	2610316D01Rik	uc008pcx.2	0	0	0	1	0	0	0	0	0	0	0	0	0	0	0	0	0	0	0	0	0	0	0	0	0	0	0	0	0	0	0	0
chr3:62344036:+	chr3	62344036	62344036	1	+	TCAG	GGTC	intron	same	622434	Arhgef26	uc008pjm.1	5258	same	622434	Arhgef26	uc008pjm.1	0	0	0	1	0	0	0	0	0	0	0	0	0	0	0	0	0	0	0	0	0	0	0	0	0	0	0	0	0	0	0	0
chr3:97589964:+	chr3	97589964	97589964	1	+	TCAA	TCAG	CDS	opposite	68058	Chd1l	uc008qow.1	20225	opposite	68058	Chd1l	uc008qow.1	0	0	0	1	0	0	0	0	0	0	0	0	0	0	0	0	0	0	0	0	0	0	0	0	0	0	0	0	0	0	0	0
chr3:110056365:+	chr3	110056365	110056365	1	+	AATT	CAAT	intron	opposite	80883	Ntng1	uc008rai.2	79664	opposite	80883	Ntng1	uc008rai.2	0	0	0	1	0	0	0	0	0	0	0	0	0	0	0	0	0	0	0	0	0	0	0	0	0	0	0	0	0	0	0	0
chr3:134608004:+	chr3	134608004	134608004	1	+	TTAA	GTAA	intergenic	NA	NA	NA	NA	184368	opposite	75208	4930539C22Rik	uc029uot.1	0	0	0	1	0	0	0	0	0	0	0	0	0	0	0	0	0	0	0	0	0	0	0	0	0	0	0	0	0	0	0	0
chr3:151846819:+	chr3	151846819	151846819	1	+	ACAG	AACT	intergenic	NA	NA	NA	NA	9290	opposite	19220	Ptgfr	uc008rsn.1	0	0	0	1	0	0	0	0	0	0	0	0	0	0	0	0	0	0	0	0	0	0	0	0	0	0	0	0	0	0	0	0
chr4:6239666:+	chr4	6239666	6239666	1	+	AAGA	AGAA	intergenic	NA	NA	NA	NA	35964	opposite	13122	Cyp7a1	uc008rxk.1	0	0	0	1	0	0	0	0	0	0	0	0	0	0	0	0	0	0	0	0	0	0	0	0	0	0	0	0	0	0	0	0
chr4:8921794:-	chr4	8921794	8921794	1	-	CTCA	GGGG	intergenic	NA	NA	NA	NA	65122	opposite	320790	Chd7	uc012daj.1	0	0	0	1	0	0	0	0	0	0	0	0	0	0	0	0	0	0	0	0	0	0	0	0	0	0	0	0	0	0	0	0
chr4:23188617:+	chr4	23188617	23188617	1	+	AGGA	CAAG	intergenic	NA	NA	NA	NA	87005	opposite	NA	NA	uc008sdt.1	0	0	0	1	0	0	0	0	0	0	0	0	0	0	0	0	0	0	0	0	0	0	0	0	0	0	0	0	0	0	0	0
chr4:31868568:-	chr4	31868568	31868568	1	-	AAAA	CTGA	intergenic	NA	NA	NA	NA	95538	opposite	26409	Map3k7	uc008seo.2	0	0	0	1	0	0	0	0	0	0	0	0	0	0	0	0	0	0	0	0	0	0	0	0	0	0	0	0	0	0	0	0
chr4:50869533:-	chr4	50869533	50869533	1	-	TTAA	GAGG	intergenic	NA	NA	NA	NA	347144	opposite	74914	Cylc2	uc012dee.1	0	0	0	1	0	0	0	0	0	0	0	0	0	0	0	0	0	0	0	0	0	0	0	0	0	0	0	0	0	0	0	0
chr4:89838183:-	chr4	89838183	89838183	1	-	TCAA	AAAG	intergenic	NA	NA	NA	NA	149984	opposite	242523	Dmrta1	uc008tol.1	0	0	0	1	0	0	0	0	0	0	0	0	0	0	0	0	0	0	0	0	0	0	0	0	0	0	0	0	0	0	0	0
chr4:99936062:+	chr4	99936062	99936062	1	+	TCAA	ACTT	intron	same	72157	Pgm2	uc008tva.2	6610	same	72157	Pgm2	uc008tva.2	0	0	0	1	0	0	0	0	0	0	0	0	0	0	0	0	0	0	0	0	0	0	0	0	0	0	0	0	0	0	0	0
chr4:103472292:+	chr4	103472292	103472292	1	+	TTAA	GAGC	intron	same	622167	Gm12718	uc008txr.1	89791	same	622167	Gm12718	uc008txr.1	0	0	0	1	0	0	0	0	0	0	0	0	0	0	0	0	0	0	0	0	0	0	0	0	0	0	0	0	0	0	0	0
chr4:126142622:+	chr4	126142622	126142622	1	+	ACAA	AAGT	intergenic	NA	NA	NA	NA	5380	same	230752	Eva1b	uc008usn.1	0	0	0	1	0	0	0	0	0	0	0	0	0	0	0	0	0	0	0	0	0	0	0	0	0	0	0	0	0	0	0	0
chr4:126638454:+	chr4	126638454	126638454	1	+	ACAT	ATAG	intergenic	NA	NA	NA	NA	28599	same	230757	5730409E04Rik	uc008utp.2	0	0	0	1	0	0	0	0	0	0	0	0	0	0	0	0	0	0	0	0	0	0	0	0	0	0	0	0	0	0	0	0
chr4:141575852:-	chr4	141575852	141575852	1	-	TTAA	ATAT	intergenic	NA	NA	NA	NA	24071	same	74202	Fblim1	uc008vot.2	0	0	0	1	0	0	0	0	0	0	0	0	0	0	0	0	0	0	0	0	0	0	0	0	0	0	0	0	0	0	0	0
chr4:154003415:+	chr4	154003415	154003415	1	+	AATT	GGAG	intron	same	230967	Cep104	uc008wax.1	8387	same	72946	Lrrc47	uc008way.1	0	0	0	1	0	0	0	0	0	0	0	0	0	0	0	0	0	0	0	0	0	0	0	0	0	0	0	0	0	0	0	0
chr5:3789417:+	chr5	3789417	3789417	1	+	GAAA	AAAG	intron	opposite	70797	Ankib1	uc008who.2	13691	opposite	70797	Ankib1	uc008who.2	0	0	0	1	0	0	0	0	0	0	0	0	0	0	0	0	0	0	0	0	0	0	0	0	0	0	0	0	0	0	0	0
chr5:6644969:-	chr5	6644969	6644969	1	-	TTGA	GAAA	intergenic	NA	NA	NA	NA	659194	opposite	70920	4921511H03Rik	uc008wjf.1	0	0	0	1	0	0	0	0	0	0	0	0	0	0	0	0	0	0	0	0	0	0	0	0	0	0	0	0	0	0	0	0
chr5:20339117:+	chr5	20339117	20339117	1	+	TTAA	TAGC	intron	same	50791	Magi2	uc012dsm.1	110895	same	50791	Magi2	uc008wnx.1	0	0	0	1	0	0	0	0	0	0	0	0	0	0	0	0	0	0	0	0	0	0	0	0	0	0	0	0	0	0	0	0
chr5:21995108:-	chr5	21995108	21995108	1	-	TTAA	AAGA	intron	same	19699	Reln	uc008wpi.1	15193	same	19699	Reln	uc008wpk.1	0	0	0	1	0	0	0	0	0	0	0	0	0	0	0	0	0	0	0	0	0	0	0	0	0	0	0	0	0	0	0	0
chr5:35986907:-	chr5	35986907	35986907	1	-	TTAA	GAGT	intron	opposite	70292	Afap1	uc008xej.1	93587	opposite	70292	Afap1	uc008xej.1	0	0	0	1	0	0	0	0	0	0	0	0	0	0	0	0	0	0	0	0	0	0	0	0	0	0	0	0	0	0	0	0
chr5:52491278:+	chr5	52491278	52491278	1	+	AAGA	GGAG	intergenic	NA	NA	NA	NA	19734	opposite	100503884	Ccdc149	uc029vhk.1	0	0	0	1	0	0	0	0	0	0	0	0	0	0	0	0	0	0	0	0	0	0	0	0	0	0	0	0	0	0	0	0
chr5:73475792:-	chr5	73475792	73475792	1	-	TTAA	AAGG	intergenic	NA	NA	NA	NA	5262	opposite	100737	Dcun1d4	uc008xsy.2	0	0	0	1	0	0	0	0	0	0	0	0	0	0	0	0	0	0	0	0	0	0	0	0	0	0	0	0	0	0	0	0
chr5:79955332:+	chr5	79955332	79955332	1	+	TTAA	TAGC	intergenic	NA	NA	NA	NA	1065238	same	319387	Lphn3	uc008xwi.1	0	0	0	1	0	0	0	0	0	0	0	0	0	0	0	0	0	0	0	0	0	0	0	0	0	0	0	0	0	0	0	0
chr5:89278366:+	chr5	89278366	89278366	1	+	TGCA	AATA	intergenic	NA	NA	NA	NA	167658	opposite	NA	NA	uc029vjc.1	0	0	0	1	0	0	0	0	0	0	0	0	0	0	0	0	0	0	0	0	0	0	0	0	0	0	0	0	0	0	0	0
chr5:108263898:+	chr5	108263898	108263898	1	+	TTAA	TAGC	intergenic	NA	NA	NA	NA	4998	same	13486	Dr1	uc008ynt.1	0	0	0	1	0	0	0	0	0	0	0	0	0	0	0	0	0	0	0	0	0	0	0	0	0	0	0	0	0	0	0	0
chr5:120883797:+	chr5	120883797	120883797	1	+	AAAG	GTAG	intron	opposite	23960	Oas1g	uc008zii.1	3800	opposite	23960	Oas1g	uc008zii.1	0	0	0	1	0	0	0	0	0	0	0	0	0	0	0	0	0	0	0	0	0	0	0	0	0	0	0	0	0	0	0	0
chr5:123221900:+	chr5	123221900	123221900	1	+	ACAA	AAAC	intergenic	NA	NA	NA	NA	6289	same	67151	Psmd9	uc008znk.1	0	0	0	1	0	0	0	0	0	0	0	0	0	0	0	0	0	0	0	0	0	0	0	0	0	0	0	0	0	0	0	0
chr5:145893410:+	chr5	145893410	145893410	1	+	GGAA	GGAG	intergenic	NA	NA	NA	NA	13555	opposite	13112	Cyp3a11	uc009amy.1	0	0	0	1	0	0	0	0	0	0	0	0	0	0	0	0	0	0	0	0	0	0	0	0	0	0	0	0	0	0	0	0
chr6:78945929:-	chr6	78945929	78945929	1	-	TTAA	TAGC	intergenic	NA	NA	NA	NA	86112	opposite	100504701	Gm20362	uc009ckc.2	0	0	0	1	0	0	0	0	0	0	0	0	0	0	0	0	0	0	0	0	0	0	0	0	0	0	0	0	0	0	0	0
chr6:112328545:+	chr6	112328545	112328545	1	+	CCAA	GGAG	intron	same	30937	Lmcd1	uc009ddv.2	38225	opposite	100503613	5031434C07Rik	uc009ddw.1	0	0	0	1	0	0	0	0	0	0	0	0	0	0	0	0	0	0	0	0	0	0	0	0	0	0	0	0	0	0	0	0
chr6:125460361:+	chr6	125460361	125460361	1	+	GCAA	AAAA	3'UTR	opposite	12527	Cd9	uc009dun.1	34062	same	NA	NA	uc009duo.1	0	0	0	1	0	0	0	0	0	0	0	0	0	0	0	0	0	0	0	0	0	0	0	0	0	0	0	0	0	0	0	0
chr6:125892654:+	chr6	125892654	125892654	1	+	AGCT	GGAG	intron	same	243634	Ano2	uc009duv.1	73487	opposite	NA	NA	uc029vyp.1	0	0	0	1	0	0	0	0	0	0	0	0	0	0	0	0	0	0	0	0	0	0	0	0	0	0	0	0	0	0	0	0
chr6:141634144:-	chr6	141634144	141634144	1	-	TTAA	ATAA	intron	opposite	28253	Slco1b2	uc009eoq.1	4625	opposite	28253	Slco1b2	uc009eoq.1	0	0	0	1	0	0	0	0	0	0	0	0	0	0	0	0	0	0	0	0	0	0	0	0	0	0	0	0	0	0	0	0
chr7:49379107:-	chr7	49379107	49379107	1	-	AATA	AAAT	intron	opposite	78286	Nav2	uc009hbd.2	14385	opposite	78286	Nav2	uc009hbk.1	0	0	0	1	0	0	0	0	0	0	0	0	0	0	0	0	0	0	0	0	0	0	0	0	0	0	0	0	0	0	0	0
chr7:64736093:-	chr7	64736093	64736093	1	-	CTCA	GAAG	intron	opposite	11784	Apba2	uc009hgj.2	136946	same	66647	Ndnl2	uc009hgm.1	0	0	0	1	0	0	0	0	0	0	0	0	0	0	0	0	0	0	0	0	0	0	0	0	0	0	0	0	0	0	0	0
chr7:78479445:+	chr7	78479445	78479445	1	+	GAGA	AGAG	intron	opposite	18213	Ntrk3	uc009hxf.2	98392	opposite	18213	Ntrk3	uc009hxf.2	0	0	0	1	0	0	0	0	0	0	0	0	0	0	0	0	0	0	0	0	0	0	0	0	0	0	0	0	0	0	0	0
chr7:112202734:-	chr7	112202734	112202734	1	-	AAAA	GAAA	intergenic	NA	NA	NA	NA	23101	opposite	320878	Mical2	uc009jgl.2	0	0	0	1	0	0	0	0	0	0	0	0	0	0	0	0	0	0	0	0	0	0	0	0	0	0	0	0	0	0	0	0
chr7:119850651:+	chr7	119850651	119850651	1	+	CTTA	AAAT	intergenic	NA	NA	NA	NA	44806	opposite	233805	Dcun1d3	uc009jly.2	0	0	0	1	0	0	0	0	0	0	0	0	0	0	0	0	0	0	0	0	0	0	0	0	0	0	0	0	0	0	0	0
chr7:123973492:+	chr7	123973492	123973492	1	+	TTAG	AAAA	intergenic	NA	NA	NA	NA	9688	same	628779	Hs3st4	uc029woh.1	0	0	0	1	0	0	0	0	0	0	0	0	0	0	0	0	0	0	0	0	0	0	0	0	0	0	0	0	0	0	0	0
chr7:130633976:-	chr7	130633976	130633976	1	-	TTAT	TGAA	intron	opposite	57752	Tacc2	uc009kae.1	12266	opposite	57752	Tacc2	uc009kah.1	0	0	0	1	0	0	0	0	0	0	0	0	0	0	0	0	0	0	0	0	0	0	0	0	0	0	0	0	0	0	0	0
chr7:137811714:-	chr7	137811714	137811714	1	-	TTAA	AAAG	intergenic	NA	NA	NA	NA	374065	opposite	30926	Glrx3	uc009kew.1	0	0	0	1	0	0	0	0	0	0	0	0	0	0	0	0	0	0	0	0	0	0	0	0	0	0	0	0	0	0	0	0
chr8:5846737:+	chr8	5846737	5846737	1	+	TAAA	AATA	intergenic	NA	NA	NA	NA	741504	opposite	20494	Slc10a2	uc009kub.1	0	0	0	1	0	0	0	0	0	0	0	0	0	0	0	0	0	0	0	0	0	0	0	0	0	0	0	0	0	0	0	0
chr8:7427499:-	chr8	7427499	7427499	1	-	AAAA	AAAA	intergenic	NA	NA	NA	NA	907577	opposite	NA	NA	uc009kud.1	0	0	0	1	0	0	0	0	0	0	0	0	0	0	0	0	0	0	0	0	0	0	0	0	0	0	0	0	0	0	0	0
chr8:60153616:-	chr8	60153616	60153616	1	-	TTAA	GGGC	intergenic	NA	NA	NA	NA	352507	opposite	23923	Aadat	uc009lte.1	0	0	0	1	0	0	0	0	0	0	0	0	0	0	0	0	0	0	0	0	0	0	0	0	0	0	0	0	0	0	0	0
chr8:65232173:+	chr8	65232173	65232173	1	+	TAAG	TAGC	intergenic	NA	NA	NA	NA	102635	opposite	407795	BC030870	uc009lvi.3	0	0	0	1	0	0	0	0	0	0	0	0	0	0	0	0	0	0	0	0	0	0	0	0	0	0	0	0	0	0	0	0
chr8:77082746:+	chr8	77082746	77082746	1	+	TAGT	AAAG	intron	same	110784	Nr3c2	uc009mhl.1	180237	same	110784	Nr3c2	uc009mhl.1	0	0	0	1	0	0	0	0	0	0	0	0	0	0	0	0	0	0	0	0	0	0	0	0	0	0	0	0	0	0	0	0
chr8:111967290:+	chr8	111967290	111967290	1	+	TTAA	AAAG	3'UTR	opposite	30947	Adat1	uc009nnc.1	25011	opposite	30947	Adat1	uc009nnc.1	0	0	0	1	0	0	0	0	0	0	0	0	0	0	0	0	0	0	0	0	0	0	0	0	0	0	0	0	0	0	0	0
chr9:3017114:+	chr9	3017114	3017114	1	+	ACAG	TGTG	intergenic	NA	NA	NA	NA	21628	opposite	100628572	Mir101c	uc029wxb.1	0	0	0	1	0	0	0	0	0	0	0	0	0	0	0	0	0	0	0	0	0	0	0	0	0	0	0	0	0	0	0	0
chr9:19132989:+	chr9	19132989	19132989	1	+	TAAA	GTTT	intergenic	NA	NA	NA	NA	3938	same	258558	Olfr837	uc009ohe.2	0	0	0	1	0	0	0	0	0	0	0	0	0	0	0	0	0	0	0	0	0	0	0	0	0	0	0	0	0	0	0	0
chr9:39558485:-	chr9	39558485	39558485	1	-	TTAA	AAAA	intergenic	NA	NA	NA	NA	7615	same	258327	Olfr958	uc009oyc.1	0	0	0	1	0	0	0	0	0	0	0	0	0	0	0	0	0	0	0	0	0	0	0	0	0	0	0	0	0	0	0	0
chr9:42281143:+	chr9	42281143	42281143	1	+	AAAA	ATAA	intergenic	NA	NA	NA	NA	16842	opposite	235293	Sc5d	uc009pas.2	0	0	0	1	0	0	0	0	0	0	0	0	0	0	0	0	0	0	0	0	0	0	0	0	0	0	0	0	0	0	0	0
chr9:44921815:-	chr9	44921815	44921815	1	-	TTAA	AAGA	promoter	same	27425	Atp5l	uc009per.2	1072	same	27425	Atp5l	uc009per.2	0	0	0	1	0	0	0	0	0	0	0	0	0	0	0	0	0	0	0	0	0	0	0	0	0	0	0	0	0	0	0	0
chr9:56947046:-	chr9	56947046	56947046	1	-	CTAA	GGGG	intergenic	NA	NA	NA	NA	3877	opposite	66069	Snupn	uc009ptr.1	0	0	0	1	0	0	0	0	0	0	0	0	0	0	0	0	0	0	0	0	0	0	0	0	0	0	0	0	0	0	0	0
chr9:73919887:-	chr9	73919887	73919887	1	-	TTAA	CAAA	intron	same	208898	Unc13c	uc009qrb.1	13679	same	208898	Unc13c	uc009qrb.1	0	0	0	1	0	0	0	0	0	0	0	0	0	0	0	0	0	0	0	0	0	0	0	0	0	0	0	0	0	0	0	0
chr9:96863059:-	chr9	96863059	96863059	1	-	ATTT	AAAA	intron	same	235534	Acpl2	uc009rcu.1	26362	same	235534	Acpl2	uc009rcu.1	0	0	0	1	0	0	0	0	0	0	0	0	0	0	0	0	0	0	0	0	0	0	0	0	0	0	0	0	0	0	0	0
chr9:96863060:-	chr9	96863060	96863060	1	-	AATT	TAAA	intron	same	235534	Acpl2	uc009rcu.1	26361	same	235534	Acpl2	uc009rcu.1	0	0	0	1	0	0	0	0	0	0	0	0	0	0	0	0	0	0	0	0	0	0	0	0	0	0	0	0	0	0	0	0
chr9:115183033:-	chr9	115183033	115183033	1	-	TTAA	GTAA	intron	opposite	74486	Osbpl10	uc009ryl.1	3024	same	NA	NA	uc009ryo.1	0	0	0	1	0	0	0	0	0	0	0	0	0	0	0	0	0	0	0	0	0	0	0	0	0	0	0	0	0	0	0	0
chr10:8023130:-	chr10	8023130	8023130	1	-	TTAA	TAAA	intergenic	NA	NA	NA	NA	67006	same	68652	Tab2	uc007eir.2	0	0	0	1	0	0	0	0	0	0	0	0	0	0	0	0	0	0	0	0	0	0	0	0	0	0	0	0	0	0	0	0
chr10:12109251:-	chr10	12109251	12109251	1	-	AGGA	AAGC	intergenic	NA	NA	NA	NA	415436	same	NA	NA	uc029qvs.1	0	0	0	1	0	0	0	0	0	0	0	0	0	0	0	0	0	0	0	0	0	0	0	0	0	0	0	0	0	0	0	0
chr10:12981091:+	chr10	12981091	12981091	1	+	TTAA	GTCA	intergenic	NA	NA	NA	NA	16831	opposite	74732	Stx11	uc007ekg.2	0	0	0	1	0	0	0	0	0	0	0	0	0	0	0	0	0	0	0	0	0	0	0	0	0	0	0	0	0	0	0	0
chr10:22699482:-	chr10	22699482	22699482	1	-	AGGG	AAAT	intron	opposite	353169	Slc2a12	uc007epo.2	31964	same	237336	Tbpl1	uc007epp.2	0	0	0	1	0	0	0	0	0	0	0	0	0	0	0	0	0	0	0	0	0	0	0	0	0	0	0	0	0	0	0	0
chr10:41352790:-	chr10	41352790	41352790	1	-	GTAA	GTCC	intergenic	NA	NA	NA	NA	49548	same	103199	Fig4	uc007exk.1	0	0	0	1	0	0	0	0	0	0	0	0	0	0	0	0	0	0	0	0	0	0	0	0	0	0	0	0	0	0	0	0
chr10:42460856:-	chr10	42460856	42460856	1	-	TAAA	AAAA	intron	same	215951	Lace1	uc007eyq.1	17708	same	215951	Lace1	uc007eyq.1	0	0	0	1	0	0	0	0	0	0	0	0	0	0	0	0	0	0	0	0	0	0	0	0	0	0	0	0	0	0	0	0
chr10:59042654:+	chr10	59042654	59042654	1	+	ACAA	AAAG	intron	same	237353	Sh3rf3	uc007fdj.2	22996	same	237353	Sh3rf3	uc007fdl.1	0	0	0	1	0	0	0	0	0	0	0	0	0	0	0	0	0	0	0	0	0	0	0	0	0	0	0	0	0	0	0	0
chr10:83731854:-	chr10	83731854	83731854	1	-	TTAA	GCAG	intron	opposite	69784	1500009L16Rik	uc007gkm.2	8988	opposite	69784	1500009L16Rik	uc007gkm.2	0	0	0	1	0	0	0	0	0	0	0	0	0	0	0	0	0	0	0	0	0	0	0	0	0	0	0	0	0	0	0	0
chr10:98348289:-	chr10	98348289	98348289	1	-	GGAA	TAAG	intron	same	667438	Gm8633	uc029rev.1	3577	same	667438	Gm8633	uc029rev.1	0	0	0	1	0	0	0	0	0	0	0	0	0	0	0	0	0	0	0	0	0	0	0	0	0	0	0	0	0	0	0	0
chr10:102927553:+	chr10	102927553	102927553	1	+	ATAA	AAAA	intergenic	NA	NA	NA	NA	101223	opposite	216285	Alx1	uc007gyg.1	0	0	0	1	0	0	0	0	0	0	0	0	0	0	0	0	0	0	0	0	0	0	0	0	0	0	0	0	0	0	0	0
chr10:107147213:+	chr10	107147213	107147213	1	+	AAAA	AAAT	intergenic	NA	NA	NA	NA	23548	opposite	380660	Acss3	uc011xna.1	0	0	0	1	0	0	0	0	0	0	0	0	0	0	0	0	0	0	0	0	0	0	0	0	0	0	0	0	0	0	0	0
chr11:34978261:+	chr11	34978261	34978261	1	+	TTAA	AGCA	intergenic	NA	NA	NA	NA	143194	same	20564	Slit3	uc007ild.2	0	0	0	1	0	0	0	0	0	0	0	0	0	0	0	0	0	0	0	0	0	0	0	0	0	0	0	0	0	0	0	0
chr11:56033201:+	chr11	56033201	56033201	1	+	AAAA	CTGA	intron	opposite	216749	Nmur2	uc007izq.1	7785	opposite	216749	Nmur2	uc007izq.1	0	0	0	1	0	0	0	0	0	0	0	0	0	0	0	0	0	0	0	0	0	0	0	0	0	0	0	0	0	0	0	0
chr11:74999094:-	chr11	74999094	74999094	1	-	GGAA	AACA	intron	opposite	103677	Smg6	uc007kcz.1	66896	same	735274	Mir684-1	uc011xzf.1	0	0	0	1	0	0	0	0	0	0	0	0	0	0	0	0	0	0	0	0	0	0	0	0	0	0	0	0	0	0	0	0
chr11:96556086:+	chr11	96556086	96556086	1	+	TTAA	ATCA	intron	same	78473	Skap1	uc007lcc.2	72303	same	78473	Skap1	uc007lch.1	0	0	0	1	0	0	0	0	0	0	0	0	0	0	0	0	0	0	0	0	0	0	0	0	0	0	0	0	0	0	0	0
chr11:112185116:+	chr11	112185116	112185116	1	+	ATAA	AATC	intergenic	NA	NA	NA	NA	246347	opposite	NA	NA	uc029rpq.1	0	0	0	1	0	0	0	0	0	0	0	0	0	0	0	0	0	0	0	0	0	0	0	0	0	0	0	0	0	0	0	0
chr11:115827233:+	chr11	115827233	115827233	1	+	TTAA	ACAT	intron	same	217325	Llgl2	uc007mit.1	3174	same	217325	Llgl2	uc007mit.1	0	0	0	1	0	0	0	0	0	0	0	0	0	0	0	0	0	0	0	0	0	0	0	0	0	0	0	0	0	0	0	0
chr12:48716106:-	chr12	48716106	48716106	1	-	GTAA	AAAG	intergenic	NA	NA	NA	NA	85628	opposite	NA	NA	uc029rsj.1	0	0	0	1	0	0	0	0	0	0	0	0	0	0	0	0	0	0	0	0	0	0	0	0	0	0	0	0	0	0	0	0
chr12:83457186:+	chr12	83457186	83457186	1	+	TTTG	GAGG	intron	opposite	70127	Dpf3	uc007odc.1	30521	opposite	70127	Dpf3	uc007odc.1	0	0	0	1	0	0	0	0	0	0	0	0	0	0	0	0	0	0	0	0	0	0	0	0	0	0	0	0	0	0	0	0
chr12:114920086:-	chr12	114920086	114920086	1	-	CAGA	ATAT	intron	same	NA	NA	uc029ryi.1	174684	same	NA	NA	uc029ryl.1	0	0	0	1	0	0	0	0	0	0	0	0	0	0	0	0	0	0	0	0	0	0	0	0	0	0	0	0	0	0	0	0
chr13:4822502:+	chr13	4822502	4822502	1	+	TGCC	AAAC	intergenic	NA	NA	NA	NA	213337	opposite	56043	Akr1e1	uc007pjs.1	0	0	0	1	0	0	0	0	0	0	0	0	0	0	0	0	0	0	0	0	0	0	0	0	0	0	0	0	0	0	0	0
chr13:17529084:-	chr13	17529084	17529084	1	-	TTAA	TAGC	intron	same	192136	Sugct	uc007pnx.3	165680	same	192136	Sugct	uc007pnx.3	0	0	0	1	0	0	0	0	0	0	0	0	0	0	0	0	0	0	0	0	0	0	0	0	0	0	0	0	0	0	0	0
chr13:21442404:+	chr13	21442404	21442404	1	+	TAAA	TATT	3'UTR	opposite	319207	Pgbd1	uc011ywp.1	1345	opposite	319207	Pgbd1	uc007pqk.2	0	0	0	1	0	0	0	0	0	0	0	0	0	0	0	0	0	0	0	0	0	0	0	0	0	0	0	0	0	0	0	0
chr13:34945945:-	chr13	34945945	34945945	1	-	CTAA	GTGT	intron	opposite	66761	4933417A18Rik	uc007qbt.2	17863	same	69123	Eci3	uc007qbv.1	0	0	0	1	0	0	0	0	0	0	0	0	0	0	0	0	0	0	0	0	0	0	0	0	0	0	0	0	0	0	0	0
chr13:39678693:-	chr13	39678693	39678693	1	-	AGAA	AAAG	intergenic	NA	NA	NA	NA	112690	same	NA	NA	uc007qeb.1	0	0	0	1	0	0	0	0	0	0	0	0	0	0	0	0	0	0	0	0	0	0	0	0	0	0	0	0	0	0	0	0
chr13:60402250:+	chr13	60402250	60402250	1	+	CTTA	GATT	intergenic	NA	NA	NA	NA	86476	opposite	NA	NA	uc007qvk.1	0	0	0	1	0	0	0	0	0	0	0	0	0	0	0	0	0	0	0	0	0	0	0	0	0	0	0	0	0	0	0	0
chr13:86030314:+	chr13	86030314	86030314	1	+	ACAA	AAAT	intergenic	NA	NA	NA	NA	16480	opposite	12867	Cox7c	uc007riy.1	0	0	0	1	0	0	0	0	0	0	0	0	0	0	0	0	0	0	0	0	0	0	0	0	0	0	0	0	0	0	0	0
chr13:91224830:-	chr13	91224830	91224830	1	-	TTTA	AAGT	promoter	same	66795	Atg10	uc007rjr.1	842	same	66795	Atg10	uc007rjr.1	0	0	0	1	0	0	0	0	0	0	0	0	0	0	0	0	0	0	0	0	0	0	0	0	0	0	0	0	0	0	0	0
chr13:106104905:+	chr13	106104905	106104905	1	+	TTAA	TAGC	intergenic	NA	NA	NA	NA	190687	opposite	NA	NA	uc029sda.1	0	0	0	1	0	0	0	0	0	0	0	0	0	0	0	0	0	0	0	0	0	0	0	0	0	0	0	0	0	0	0	0
chr13:111465427:+	chr13	111465427	111465427	1	+	GAAA	GGAG	intron	opposite	73274	Gpbp1	uc007rvv.2	22942	opposite	73274	Gpbp1	uc007rvv.2	0	0	0	1	0	0	0	0	0	0	0	0	0	0	0	0	0	0	0	0	0	0	0	0	0	0	0	0	0	0	0	0
chr14:35937346:-	chr14	35937346	35937346	1	-	ATAA	GCAT	intergenic	NA	NA	NA	NA	125367	same	239036	4930596D02Rik	uc007tbk.1	0	0	0	1	0	0	0	0	0	0	0	0	0	0	0	0	0	0	0	0	0	0	0	0	0	0	0	0	0	0	0	0
chr14:115245205:-	chr14	115245205	115245205	1	-	ATGG	AAGC	intron	opposite	103978	Gpc5	uc007uyi.2	152989	opposite	103978	Gpc5	uc007uyh.2	0	0	0	1	0	0	0	0	0	0	0	0	0	0	0	0	0	0	0	0	0	0	0	0	0	0	0	0	0	0	0	0
chr15:7285812:-	chr15	7285812	7285812	1	-	TTAA	AAAG	intron	same	268780	Egflam	uc007vea.1	112491	same	268780	Egflam	uc007vea.1	0	0	0	1	0	0	0	0	0	0	0	0	0	0	0	0	0	0	0	0	0	0	0	0	0	0	0	0	0	0	0	0
chr15:35162732:+	chr15	35162732	35162732	1	+	TAAA	ATTG	intergenic	NA	NA	NA	NA	6925	opposite	56274	Stk3	uc007vlz.1	0	0	0	1	0	0	0	0	0	0	0	0	0	0	0	0	0	0	0	0	0	0	0	0	0	0	0	0	0	0	0	0
chr15:39078000:+	chr15	39078000	39078000	1	+	TAAA	ACCT	intron	same	68588	Cthrc1	uc007voa.1	1067	same	68588	Cthrc1	uc007voa.1	0	0	0	1	0	0	0	0	0	0	0	0	0	0	0	0	0	0	0	0	0	0	0	0	0	0	0	0	0	0	0	0
chr15:44635707:-	chr15	44635707	44635707	1	-	GGGA	GAAG	intron	opposite	55960	Ebag9	uc007vpz.1	16065	opposite	55960	Ebag9	uc007vqb.1	0	0	0	1	0	0	0	0	0	0	0	0	0	0	0	0	0	0	0	0	0	0	0	0	0	0	0	0	0	0	0	0
chr15:82958555:+	chr15	82958555	82958555	1	+	GGAG	GGAG	intergenic	NA	NA	NA	NA	24314	same	NA	NA	uc007wzr.1	0	0	0	1	0	0	0	0	0	0	0	0	0	0	0	0	0	0	0	0	0	0	0	0	0	0	0	0	0	0	0	0
chr15:83937351:+	chr15	83937351	83937351	1	+	CTGT	GGAA	intron	opposite	77627	Efcab6	uc007xbq.1	1255	opposite	77627	Efcab6	uc007xbq.1	0	0	0	1	0	0	0	0	0	0	0	0	0	0	0	0	0	0	0	0	0	0	0	0	0	0	0	0	0	0	0	0
chr15:92938884:-	chr15	92938884	92938884	1	-	AGAA	AAAG	intergenic	NA	NA	NA	NA	141468	opposite	NA	NA	uc029suu.1	0	0	0	1	0	0	0	0	0	0	0	0	0	0	0	0	0	0	0	0	0	0	0	0	0	0	0	0	0	0	0	0
chr16:33763253:-	chr16	33763253	33763253	1	-	CAAA	AAAG	intron	opposite	77446	Heg1	uc007zai.1	7702	opposite	77446	Heg1	uc007zaj.1	0	0	0	1	0	0	0	0	0	0	0	0	0	0	0	0	0	0	0	0	0	0	0	0	0	0	0	0	0	0	0	0
chr16:39831852:-	chr16	39831852	39831852	1	-	AAAA	AAAA	intergenic	NA	NA	NA	NA	152518	opposite	NA	NA	uc007zfq.1	0	0	0	1	0	0	0	0	0	0	0	0	0	0	0	0	0	0	0	0	0	0	0	0	0	0	0	0	0	0	0	0
chr16:65475809:+	chr16	65475809	65475809	1	+	ATTT	CTGA	intergenic	NA	NA	NA	NA	44819	same	18736	Pou1f1	uc007zqh.1	0	0	0	1	0	0	0	0	0	0	0	0	0	0	0	0	0	0	0	0	0	0	0	0	0	0	0	0	0	0	0	0
chr16:71726759:-	chr16	71726759	71726759	1	-	TAAA	ATAC	intergenic	NA	NA	NA	NA	476854	opposite	78221	4930567J20Rik	uc007zqx.1	0	0	0	1	0	0	0	0	0	0	0	0	0	0	0	0	0	0	0	0	0	0	0	0	0	0	0	0	0	0	0	0
chr16:85773550:-	chr16	85773550	85773550	1	-	GCAA	GGTC	intergenic	NA	NA	NA	NA	29564	same	11504	Adamts1	uc012aho.1	0	0	0	1	0	0	0	0	0	0	0	0	0	0	0	0	0	0	0	0	0	0	0	0	0	0	0	0	0	0	0	0
chr17:30926345:-	chr17	30926345	30926345	1	-	AGAG	GTAG	intron	opposite	14652	Glp1r	uc008bud.1	24477	opposite	14652	Glp1r	uc008bud.1	0	0	0	1	0	0	0	0	0	0	0	0	0	0	0	0	0	0	0	0	0	0	0	0	0	0	0	0	0	0	0	0
chr17:45225257:-	chr17	45225257	45225257	1	-	GGAA	GAAG	intergenic	NA	NA	NA	NA	166725	opposite	NA	NA	uc029thz.1	0	0	0	1	0	0	0	0	0	0	0	0	0	0	0	0	0	0	0	0	0	0	0	0	0	0	0	0	0	0	0	0
chr17:66247588:+	chr17	66247588	66247588	1	+	GGGA	AAAG	intergenic	NA	NA	NA	NA	19358	same	NA	NA	uc008djt.2	0	0	0	1	0	0	0	0	0	0	0	0	0	0	0	0	0	0	0	0	0	0	0	0	0	0	0	0	0	0	0	0
chr17:84412717:+	chr17	84412717	84412717	1	+	TAAA	AAAG	intron	opposite	240174	Thada	uc012axy.1	22992	opposite	240174	Thada	uc008dst.1	0	0	0	1	0	0	0	0	0	0	0	0	0	0	0	0	0	0	0	0	0	0	0	0	0	0	0	0	0	0	0	0
chr18:9258432:-	chr18	9258432	9258432	1	-	TTAA	TAGC	intergenic	NA	NA	NA	NA	24376	same	225152	Gjd4	uc008eah.1	0	0	0	1	0	0	0	0	0	0	0	0	0	0	0	0	0	0	0	0	0	0	0	0	0	0	0	0	0	0	0	0
chr18:34224666:-	chr18	34224666	34224666	1	-	TTAA	ATCA	intron	opposite	11789	Apc	uc008ekd.1	2893	same	633395	Gm10548	uc008ekc.1	0	0	0	1	0	0	0	0	0	0	0	0	0	0	0	0	0	0	0	0	0	0	0	0	0	0	0	0	0	0	0	0
chr18:43944346:+	chr18	43944346	43944346	1	+	AAAA	AAAA	intergenic	NA	NA	NA	NA	18894	same	72432	Spink5	uc008eup.1	0	0	0	1	0	0	0	0	0	0	0	0	0	0	0	0	0	0	0	0	0	0	0	0	0	0	0	0	0	0	0	0
chr18:74107598:-	chr18	74107598	74107598	1	-	ACAA	GGAG	intergenic	NA	NA	NA	NA	42494	opposite	NA	NA	uc008fpd.1	0	0	0	1	0	0	0	0	0	0	0	0	0	0	0	0	0	0	0	0	0	0	0	0	0	0	0	0	0	0	0	0
chr19:3904724:+	chr19	3904724	3904724	1	+	AAAA	AAAA	intron	opposite	27060	Tcirg1	uc008fxj.2	505	opposite	27060	Tcirg1	uc008fxk.2	0	0	0	1	0	0	0	0	0	0	0	0	0	0	0	0	0	0	0	0	0	0	0	0	0	0	0	0	0	0	0	0
chr19:7129416:+	chr19	7129416	7129416	1	+	TCAA	AGGG	intron	same	107227	Macrod1	uc008gkg.2	23686	opposite	396184	Flrt1	uc008gkh.3	0	0	0	1	0	0	0	0	0	0	0	0	0	0	0	0	0	0	0	0	0	0	0	0	0	0	0	0	0	0	0	0
chr19:35310211:+	chr19	35310211	35310211	1	+	TTGA	TTAT	intergenic	NA	NA	NA	NA	232060	same	NA	NA	uc029tsc.1	0	0	0	1	0	0	0	0	0	0	0	0	0	0	0	0	0	0	0	0	0	0	0	0	0	0	0	0	0	0	0	0
chr19:35987527:-	chr19	35987527	35987527	1	-	TTAA	AAAT	intron	same	15566	Htr7	uc008hhd.1	17462	same	15566	Htr7	uc012bkx.1	0	0	0	1	0	0	0	0	0	0	0	0	0	0	0	0	0	0	0	0	0	0	0	0	0	0	0	0	0	0	0	0
chrX:53754844:-	chrX	53754844	53754844	1	-	GTAA	GGAG	intron	same	75514	1700013H16Rik	uc009tfj.2	2986	same	75514	1700013H16Rik	uc009tfj.2	0	0	0	1	0	0	0	0	0	0	0	0	0	0	0	0	0	0	0	0	0	0	0	0	0	0	0	0	0	0	0	0
chrX:101326488:-	chrX	101326488	101326488	1	-	AGCA	GGGG	intergenic	NA	NA	NA	NA	27308	opposite	245537	Nlgn3	uc009txj.3	0	0	0	1	0	0	0	0	0	0	0	0	0	0	0	0	0	0	0	0	0	0	0	0	0	0	0	0	0	0	0	0
chrX:140496718:+	chrX	140496718	140496718	1	+	TTTT	AAAA	intergenic	NA	NA	NA	NA	40114	same	19139	Prps1	uc009uky.2	0	0	0	1	0	0	0	0	0	0	0	0	0	0	0	0	0	0	0	0	0	0	0	0	0	0	0	0	0	0	0	0
chrX:140496724:+	chrX	140496724	140496724	1	+	AAAG	AAGA	intergenic	NA	NA	NA	NA	40120	same	19139	Prps1	uc009uky.2	0	0	0	1	0	0	0	0	0	0	0	0	0	0	0	0	0	0	0	0	0	0	0	0	0	0	0	0	0	0	0	0
chrX:144638369:+	chrX	144638369	144638369	1	+	TCAA	AATG	intron	opposite	22067	Trpc5	uc009umv.1	49810	opposite	22067	Trpc5	uc009umv.1	0	0	0	1	0	0	0	0	0	0	0	0	0	0	0	0	0	0	0	0	0	0	0	0	0	0	0	0	0	0	0	0
chrX:147935612:-	chrX	147935612	147935612	1	-	TTAA	TAGC	intron	opposite	18422	Ott	uc009unl.2	57380	opposite	18422	Ott	uc009unm.1	0	0	0	1	0	0	0	0	0	0	0	0	0	0	0	0	0	0	0	0	0	0	0	0	0	0	0	0	0	0	0	0
chr2:154373348:+	chr2	154373348	154373348	1	+	TTAA	GAAA	promoter	opposite	66971	Cdk5rap1	uc008njb.1	628	opposite	66971	Cdk5rap1	uc008njb.1	0	0	0	0	0	0	0	0	0	3	0	0	0	0	0	0	0	0	0	0	0	0	0	0	0	0	0	0	0	0	0	0
chr12:27769937:+	chr12	27769937	27769937	1	+	TTAA	AACT	intergenic	NA	NA	NA	NA	427218	opposite	20666	Sox11	uc007nfn.2	0	0	0	0	0	0	0	0	0	2	0	0	0	0	0	0	0	0	0	0	0	0	0	0	0	0	0	0	0	0	0	0
chr11:80697499:+	chr11	80697499	80697499	1	+	TTAA	AAGT	intron	opposite	338367	Myo1d	uc007kmh.1	82525	opposite	338367	Myo1d	uc007kmh.1	0	0	0	0	0	0	0	0	0	2	0	0	0	0	0	0	0	0	0	0	0	0	0	0	0	0	0	0	0	0	0	0
chrX:100691750:+	chrX	100691750	100691750	1	+	TTAA	TGTA	intron	same	16571	Kif4	uc009twh.2	38096	same	71584	Gdpd2	uc009twi.2	1	0	0	0	0	0	0	0	0	1	0	0	0	0	0	0	0	0	1	0	0	0	0	0	0	0	0	0	0	0	0	0
chr19:24318957:+	chr19	24318957	24318957	1	+	TTAA	AGGA	intron	opposite	18719	Pip5k1b	uc008hap.1	38370	opposite	14297	Fxn	uc008hao.1	0	0	0	0	0	0	0	0	0	1	0	0	0	1	0	0	0	0	0	0	0	0	0	0	0	0	0	0	0	0	0	0
chr2:60723829:+	chr2	60723829	60723829	1	+	TTAA	TGGG	promoter	opposite	16420	Itgb6	uc008jul.2	1225	opposite	16420	Itgb6	uc008jul.2	0	0	2	0	0	0	0	0	0	1	0	0	4	0	0	0	0	0	0	0	0	0	0	0	0	0	0	0	0	0	0	0
chr7:131836426:+	chr7	131836426	131836426	1	+	TTAA	AGTT	intergenic	NA	NA	NA	NA	61961	same	NA	NA	uc009kbr.1	0	1	0	0	0	0	0	0	0	1	0	0	0	0	0	0	0	0	0	0	0	0	0	0	0	0	0	0	0	0	0	0
chr2:154373151:+	chr2	154373151	154373151	1	+	TTAA	TTAG	promoter	opposite	66971	Cdk5rap1	uc008njb.1	431	opposite	66971	Cdk5rap1	uc008njb.1	0	0	0	0	0	0	0	0	0	1	0	0	0	0	0	0	0	0	0	0	0	0	0	0	0	0	0	0	0	0	0	0
chr11:119305471:-	chr11	119305471	119305471	1	-	TTAA	TCAA	intergenic	NA	NA	NA	NA	5427	same	192170	Eif4a3	uc007mqj.1	0	0	0	0	0	0	0	0	0	1	0	0	0	0	0	0	0	0	0	0	0	0	0	0	0	0	0	0	0	0	0	0
chr13:94275534:+	chr13	94275534	94275534	1	+	ATAA	GGAG	intron	opposite	107767	Scamp1	uc007rls.1	9746	opposite	107767	Scamp1	uc007rls.1	0	0	0	0	0	0	0	0	0	1	0	0	0	0	0	0	0	0	0	0	0	0	0	0	0	0	0	0	0	0	0	0
chr2:96496991:+	chr2	96496991	96496991	1	+	TTAA	AAAA	intron	same	241568	Lrrc4c	uc008lhc.1	71578	same	NA	NA	uc008lhe.1	0	0	0	0	0	0	0	0	0	1	0	0	0	0	0	0	0	0	0	0	0	0	0	0	0	0	0	0	0	0	0	0
chr7:120490586:+	chr7	120490586	120490586	1	+	TTAA	TAGC	intron	same	233810	Abca16	uc012fsz.1	68884	same	233810	Abca16	uc012fsz.1	0	0	0	0	0	0	0	0	0	1	0	0	0	0	0	0	0	0	0	0	0	0	0	0	0	0	0	0	0	0	0	0
chr4:100633997:+	chr4	100633997	100633997	1	+	TAAC	ATTC	intergenic	NA	NA	NA	NA	106195	opposite	NA	NA	uc008tvf.1	0	0	0	0	0	0	0	0	0	1	0	0	0	0	0	0	0	0	0	0	0	0	0	0	0	0	0	0	0	0	0	0
chr2:92734359:-	chr2	92734359	92734359	1	-	TTAA	AACA	intergenic	NA	NA	NA	NA	126976	opposite	NA	NA	uc008lfl.1	0	0	0	0	0	0	0	0	0	1	0	0	0	0	0	0	0	0	0	0	0	0	0	0	0	0	0	0	0	0	0	0
chr2:160647434:-	chr2	160647434	160647434	1	-	ACAC	ACAG	3'UTR	opposite	21969	Top1	uc008nqx.1	1536	opposite	21969	Top1	uc008nqx.1	0	0	0	0	0	0	0	0	0	1	0	0	0	0	0	0	0	0	0	0	0	0	0	0	0	0	0	0	0	0	0	0
chr11:53690761:-	chr11	53690761	53690761	1	-	TTAA	TAGC	intron	same	19360	Rad50	uc007iwt.1	16557	same	19360	Rad50	uc007iwt.1	0	0	0	0	0	0	0	0	0	1	0	0	0	0	0	0	0	0	0	0	0	0	0	0	0	0	0	0	0	0	0	0
chr13:55312917:-	chr13	55312917	55312917	1	-	CTCA	GGAG	CDS	opposite	18193	Nsd1	uc007qqd.1	9062	same	19336	Rab24	uc007qqk.1	0	0	0	0	0	0	0	0	0	1	0	0	0	0	0	0	0	0	0	0	0	0	0	0	0	0	0	0	0	0	0	0
chrX:140496723:+	chrX	140496723	140496723	1	+	AAAA	GAAG	intergenic	NA	NA	NA	NA	40119	same	19139	Prps1	uc009uky.2	0	0	0	0	0	0	0	0	0	1	0	0	0	0	0	0	0	0	0	0	0	0	0	0	0	0	0	0	0	0	0	0
chr12:105098857:-	chr12	105098857	105098857	1	-	AACA	GATA	intergenic	NA	NA	NA	NA	48175	opposite	27381	Tcl1b2	uc007oxv.1	0	0	0	0	0	0	1	1	0	0	0	0	0	1	0	0	0	0	0	0	0	0	0	0	0	0	0	0	0	0	0	0
chr4:119566181:+	chr4	119566181	119566181	1	+	TTAA	CCAC	intron	same	230700	Foxj3	uc008umq.1	26492	same	230700	Foxj3	uc008umq.1	0	1	0	0	0	0	1	0	0	0	0	0	0	1	0	0	0	0	0	0	0	0	0	0	0	0	0	0	0	0	0	0
chr6:8105576:+	chr6	8105576	8105576	1	+	TTAA	ATGT	intron	opposite	213945	Col28a1	uc009axi.1	25812	opposite	213945	Col28a1	uc009axj.1	0	0	0	0	0	0	1	0	0	0	1	0	0	0	0	0	0	0	1	0	1	0	0	0	0	1	0	0	0	0	0	0
chr10:68554897:-	chr10	68554897	68554897	1	-	TTAA	AGCA	intergenic	NA	NA	NA	NA	13021	same	73287	1700040L02Rik	uc007fml.1	0	1	0	0	0	0	1	0	0	0	0	0	0	0	0	0	0	0	0	0	0	0	0	0	0	0	0	0	0	0	0	0
chr19:44281728:+	chr19	44281728	44281728	1	+	TTAA	GAAA	intergenic	NA	NA	NA	NA	11947	same	20250	Scd2	uc008hpp.2	0	1	0	0	0	0	1	0	0	0	0	0	0	0	0	0	0	0	0	0	0	0	0	0	0	0	0	0	0	0	0	0
chr1:33877122:-	chr1	33877122	33877122	1	-	TGGT	ACAG	intron	same	320705	Bend6	uc007aoc.1	6719	same	320705	Bend6	uc007aoe.1	0	0	0	0	0	0	1	0	0	0	0	0	0	0	0	0	0	0	0	0	0	0	0	0	0	0	0	0	0	0	0	0
chr1:34934934:-	chr1	34934934	34934934	1	-	CAAA	AATG	intergenic	NA	NA	NA	NA	84974	opposite	226971	Plekhb2	uc007apk.2	0	0	0	0	0	0	1	0	0	0	0	0	0	0	0	0	0	0	0	0	0	0	0	0	0	0	0	0	0	0	0	0
chr2:94586772:+	chr2	94586772	94586772	1	+	ACAA	TCAA	intergenic	NA	NA	NA	NA	148624	opposite	11800	Api5	uc008lgx.1	0	0	0	0	0	0	1	0	0	0	0	0	0	0	0	0	0	0	0	0	0	0	0	0	0	0	0	0	0	0	0	0
chr2:110368516:-	chr2	110368516	110368516	1	-	TTAA	AAGA	intergenic	NA	NA	NA	NA	5522	same	67606	Fibin	uc008lmv.1	0	0	0	0	0	0	1	0	0	0	0	0	0	0	0	0	0	0	0	0	0	0	0	0	0	0	0	0	0	0	0	0
chr3:138548625:+	chr3	138548625	138548625	1	+	GAGA	ATAT	intron	same	13684	Eif4e	uc008rnn.1	22203	same	100316706	Mir1956	uc012cym.1	0	0	0	0	0	0	1	0	0	0	0	0	0	0	0	0	0	0	0	0	0	0	0	0	0	0	0	0	0	0	0	0
chr4:35270632:-	chr4	35270632	35270632	1	-	TTAT	TTAC	intergenic	NA	NA	NA	NA	44508	same	73205	3110043O21Rik	uc008sgw.1	0	0	0	0	0	0	1	0	0	0	0	0	0	0	0	0	0	0	0	0	0	0	0	0	0	0	0	0	0	0	0	0
chr4:148569149:-	chr4	148569149	148569149	1	-	CTAA	GTCT	intron	opposite	50912	Exosc10	uc008vut.2	10721	opposite	50912	Exosc10	uc008vut.2	0	0	0	0	0	0	1	0	0	0	0	0	0	0	0	0	0	0	0	0	0	0	0	0	0	0	0	0	0	0	0	0
chr5:113236044:+	chr5	113236044	113236044	1	+	TGGT	GCAG	CDS	same	333048	Tmem211	uc008yub.1	9134	same	333048	Tmem211	uc008yub.1	0	0	0	0	0	0	1	0	0	0	0	0	0	0	0	0	0	0	0	0	0	0	0	0	0	0	0	0	0	0	0	0
chr6:43867704:+	chr6	43867704	43867704	1	+	TAAA	AATG	intergenic	NA	NA	NA	NA	201528	opposite	29807	Tpk1	uc009bsq.1	0	0	0	0	0	0	1	0	0	0	0	0	0	0	0	0	0	0	0	0	0	0	0	0	0	0	0	0	0	0	0	0
chr10:53633879:+	chr10	53633879	53633879	1	+	GAGT	TCCA	intron	opposite	75906	Fam184a	uc007fbt.2	3439	opposite	71567	Mcm9	uc007fbq.1	0	0	0	0	0	0	1	0	0	0	0	0	0	0	0	0	0	0	0	0	0	0	0	0	0	0	0	0	0	0	0	0
chr11:17233319:+	chr11	17233319	17233319	1	+	TCTA	TCAG	3'UTR	same	103784	Wdr92	uc007icd.1	21425	same	103784	Wdr92	uc007icd.1	0	0	0	0	0	0	1	0	0	0	0	0	0	0	0	0	0	0	0	0	0	0	0	0	0	0	0	0	0	0	0	0
chr11:117187793:-	chr11	117187793	117187793	1	-	CAGT	TTTG	intergenic	NA	NA	NA	NA	11867	opposite	53860	42256	uc007mnd.2	0	0	0	0	0	0	1	0	0	0	0	0	0	0	0	0	0	0	0	0	0	0	0	0	0	0	0	0	0	0	0	0
chr13:43314029:-	chr13	43314029	43314029	1	-	GAGG	TCAG	intergenic	NA	NA	NA	NA	9856	same	328232	Gfod1	uc007qfx.1	0	0	0	0	0	0	1	0	0	0	0	0	0	0	0	0	0	0	0	0	0	0	0	0	0	0	0	0	0	0	0	0
chr13:108808097:-	chr13	108808097	108808097	1	-	TTAA	AATG	intron	opposite	238871	Pde4d	uc007rvg.2	153991	opposite	238871	Pde4d	uc007rvg.2	0	0	0	0	0	0	1	0	0	0	0	0	0	0	0	0	0	0	0	0	0	0	0	0	0	0	0	0	0	0	0	0
chr15:14628210:+	chr15	14628210	14628210	1	+	GCAC	TCAG	intergenic	NA	NA	NA	NA	137752	same	NA	NA	uc029sny.1	0	0	0	0	0	0	1	0	0	0	0	0	0	0	0	0	0	0	0	0	0	0	0	0	0	0	0	0	0	0	0	0
chr17:51211256:+	chr17	51211256	51211256	1	+	TTAT	ATAC	intergenic	NA	NA	NA	NA	31906	opposite	72238	Tbc1d5	uc008cyy.2	0	0	0	0	0	0	1	0	0	0	0	0	0	0	0	0	0	0	0	0	0	0	0	0	0	0	0	0	0	0	0	0
chr12:10596147:-	chr12	10596147	10596147	1	-	TTAA	ATAG	intergenic	NA	NA	NA	NA	96174	same	NA	NA	uc029rqu.1	0	0	0	0	3	1	0	0	0	0	0	0	0	0	0	0	0	0	0	0	0	0	0	0	0	0	0	0	0	0	0	0
chr1:23429474:+	chr1	23429474	23429474	1	+	ATAA	ATAT	intergenic	NA	NA	NA	NA	31701	opposite	NA	NA	uc007amc.1	0	0	0	0	1	0	0	0	0	0	0	0	0	0	0	0	0	0	0	0	0	0	0	0	0	0	0	0	0	0	0	0
chr1:105968809:-	chr1	105968809	105968809	1	-	AAGA	TCAG	intergenic	NA	NA	NA	NA	21596	opposite	227449	Zcchc2	uc007cgq.3	0	0	0	0	1	0	0	0	0	0	0	0	0	0	0	0	0	0	0	0	0	0	0	0	0	0	0	0	0	0	0	0
chr2:14612089:+	chr2	14612089	14612089	1	+	CTAA	AACA	intron	same	12296	Cacnb2	uc008ikm.2	6972	same	12296	Cacnb2	uc008ikn.1	0	0	0	0	1	0	0	0	0	0	0	0	0	0	0	0	0	0	0	0	0	0	0	0	0	0	0	0	0	0	0	0
chr2:49742475:-	chr2	49742475	49742475	1	-	GTGA	CCAG	intron	opposite	16574	Kif5c	uc008jpy.1	45210	opposite	71897	Lypd6b	uc008jpz.1	0	0	0	0	1	0	0	0	0	0	0	0	0	0	0	0	0	0	0	0	0	0	0	0	0	0	0	0	0	0	0	0
chr2:97238585:-	chr2	97238585	97238585	1	-	ACTG	TCAG	intron	opposite	241568	Lrrc4c	uc008lhc.1	229088	opposite	241568	Lrrc4c	uc008lhf.2	0	0	0	0	1	0	0	0	0	0	0	0	0	0	0	0	0	0	0	0	0	0	0	0	0	0	0	0	0	0	0	0
chr6:82616664:-	chr6	82616664	82616664	1	-	TCTA	TCAG	intergenic	NA	NA	NA	NA	36200	same	66979	Pole4	uc009clj.1	0	0	0	0	1	0	0	0	0	0	0	0	0	0	0	0	0	0	0	0	0	0	0	0	0	0	0	0	0	0	0	0
chr6:91007586:+	chr6	91007586	91007586	1	+	GGAA	AATG	intergenic	NA	NA	NA	NA	47830	opposite	54563	Nup210	uc009cxt.1	0	0	0	0	1	0	0	0	0	0	0	0	0	0	0	0	0	0	0	0	0	0	0	0	0	0	0	0	0	0	0	0
chr8:80145288:+	chr8	80145288	80145288	1	+	TTAG	AGAT	intergenic	NA	NA	NA	NA	87279	opposite	15245	Hhip	uc009mix.2	0	0	0	0	1	0	0	0	0	0	0	0	0	0	0	0	0	0	0	0	0	0	0	0	0	0	0	0	0	0	0	0
chr8:124411338:-	chr8	124411338	124411338	1	-	ATAT	GCAG	intron	same	209966	Pgbd5	uc009nxb.1	22597	same	209966	Pgbd5	uc009nxb.1	0	0	0	0	1	0	0	0	0	0	0	0	0	0	0	0	0	0	0	0	0	0	0	0	0	0	0	0	0	0	0	0
chr9:32405919:-	chr9	32405919	32405919	1	-	TTAA	ATAA	intergenic	NA	NA	NA	NA	11933	opposite	56379	Kcnj1	uc009ory.1	0	0	0	0	1	0	0	0	0	0	0	0	0	0	0	0	0	0	0	0	0	0	0	0	0	0	0	0	0	0	0	0
chr10:7866242:-	chr10	7866242	7866242	1	-	GTCA	TCAG	CDS	opposite	237256	Zc3h12d	uc007eiq.2	29860	opposite	100628581	Mir5104	uc029qvq.1	0	0	0	0	1	0	0	0	0	0	0	0	0	0	0	0	0	0	0	0	0	0	0	0	0	0	0	0	0	0	0	0
chr10:101852288:+	chr10	101852288	101852288	1	+	TTAA	ATCC	intron	same	67569	Mgat4c	uc029rfb.1	79595	same	100526516	Mir3059	uc011xms.1	0	0	0	0	1	0	0	0	0	0	0	0	0	0	0	0	0	0	0	0	0	0	0	0	0	0	0	0	0	0	0	0
chr11:19730966:-	chr11	19730966	19730966	1	-	CTGC	TTAA	intergenic	NA	NA	NA	NA	193475	opposite	114716	Spred2	uc007icq.1	0	0	0	0	1	0	0	0	0	0	0	0	0	0	0	0	0	0	0	0	0	0	0	0	0	0	0	0	0	0	0	0
chr11:36109783:+	chr11	36109783	36109783	1	+	GGCA	TCAG	intron	opposite	23964	Tenm2	uc007ilk.1	129693	opposite	211652	Wwc1	uc007ili.1	0	0	0	0	1	0	0	0	0	0	0	0	0	0	0	0	0	0	0	0	0	0	0	0	0	0	0	0	0	0	0	0
chr13:102322194:-	chr13	102322194	102322194	1	-	AGAA	ATAT	intergenic	NA	NA	NA	NA	371363	opposite	17079	Cd180	uc007rrx.1	0	0	0	0	1	0	0	0	0	0	0	0	0	0	0	0	0	0	0	0	0	0	0	0	0	0	0	0	0	0	0	0
chr14:24178302:-	chr14	24178302	24178302	1	-	TTAG	TCAG	intron	same	71228	Dlg5	uc011zhm.1	314	same	71228	Dlg5	uc011zhm.1	0	0	0	0	1	0	0	0	0	0	0	0	0	0	0	0	0	0	0	0	0	0	0	0	0	0	0	0	0	0	0	0
chr15:64507265:+	chr15	64507265	64507265	1	+	TTAA	TATT	intergenic	NA	NA	NA	NA	124345	opposite	13196	Asap1	uc007vzk.1	0	0	0	0	1	0	0	0	0	0	0	0	0	0	0	0	0	0	0	0	0	0	0	0	0	0	0	0	0	0	0	0
chr16:42052580:+	chr16	42052580	42052580	1	+	ATGG	TCAG	intron	same	268890	Lsamp	uc007zfr.1	127827	same	NA	NA	uc007zfu.1	0	0	0	0	1	0	0	0	0	0	0	0	0	0	0	0	0	0	0	0	0	0	0	0	0	0	0	0	0	0	0	0
chr17:55855901:-	chr17	55855901	55855901	1	-	GGCA	TCAG	intergenic	NA	NA	NA	NA	23028	same	104349	Zfp119a	uc008daf.1	0	0	0	0	1	0	0	0	0	0	0	0	0	0	0	0	0	0	0	0	0	0	0	0	0	0	0	0	0	0	0	0
chr17:68578353:+	chr17	68578353	68578353	1	+	TCTT	ATTT	intron	same	320858	L3mbtl4	uc008dkm.2	258782	same	622645	Tmem200c	uc029tkm.1	0	0	0	0	1	0	0	0	0	0	0	0	0	0	0	0	0	0	0	0	0	0	0	0	0	0	0	0	0	0	0	0
chrX:64377212:-	chrX	64377212	64377212	1	-	TATT	TATT	intergenic	NA	NA	NA	NA	100215	same	245446	Slitrk4	uc009tio.1	0	0	0	0	1	0	0	0	0	0	0	0	0	0	0	0	0	0	0	0	0	0	0	0	0	0	0	0	0	0	0	0
chr2:70398208:-	chr2	70398208	70398208	1	-	TTAA	CTTC	intron	opposite	329421	Myo3b	uc008jzd.2	76714	opposite	64406	Sp5	uc008jzg.1	0	1	0	0	0	1	0	0	0	0	0	0	0	0	0	0	0	0	0	0	0	0	0	0	0	0	0	0	0	0	0	0
chr1:187249408:+	chr1	187249408	187249408	1	+	TCAA	ATAC	intron	same	67769	Gpatch2	uc007dzy.2	33896	same	67769	Gpatch2	uc007dzx.2	0	0	0	0	0	1	0	0	0	0	0	0	0	0	0	0	0	0	0	0	0	0	0	0	0	0	0	0	0	0	0	0
chr2:50209725:-	chr2	50209725	50209725	1	-	CAAG	CATT	intergenic	NA	NA	NA	NA	86951	same	109129	Mmadhc	uc008jqc.1	0	0	0	0	0	1	0	0	0	0	0	0	0	0	0	0	0	0	0	0	0	0	0	0	0	0	0	0	0	0	0	0
chr3:97141891:-	chr3	97141891	97141891	1	-	TTAA	TCTA	intergenic	NA	NA	NA	NA	16885	opposite	66659	Acp6	uc008qoq.2	0	0	0	0	0	1	0	0	0	0	0	0	0	0	0	0	0	0	0	0	0	0	0	0	0	0	0	0	0	0	0	0
chr5:119922637:-	chr5	119922637	119922637	1	-	GAGG	TGAG	intergenic	NA	NA	NA	NA	87973	opposite	21388	Tbx5	uc008zgz.2	0	0	0	0	0	1	0	0	0	0	0	0	0	0	0	0	0	0	0	0	0	0	0	0	0	0	0	0	0	0	0	0
chr5:141738774:+	chr5	141738774	141738774	1	+	GTAA	GCAG	intron	same	330222	Sdk1	uc009ail.2	118012	same	330222	Sdk1	uc009ain.2	0	0	0	0	0	1	0	0	0	0	0	0	0	0	0	0	0	0	0	0	0	0	0	0	0	0	0	0	0	0	0	0
chr6:20239876:-	chr6	20239876	20239876	1	-	AGAA	TATT	intergenic	NA	NA	NA	NA	737474	same	NA	NA	uc029vtm.1	0	0	0	0	0	1	0	0	0	0	0	0	0	0	0	0	0	0	0	0	0	0	0	0	0	0	0	0	0	0	0	0
chr6:30269646:-	chr6	30269646	30269646	1	-	CTTC	GGAG	intron	same	22214	Ube2h	uc009bez.3	25842	same	22214	Ube2h	uc009bey.3	0	0	0	0	0	1	0	0	0	0	0	0	0	0	0	0	0	0	0	0	0	0	0	0	0	0	0	0	0	0	0	0
chr11:71712225:+	chr11	71712225	71712225	1	+	ATTT	CCAG	intergenic	NA	NA	NA	NA	38477	same	216881	Wscd1	uc007jxv.1	0	0	0	0	0	1	0	0	0	0	0	0	0	0	0	0	0	0	0	0	0	0	0	0	0	0	0	0	0	0	0	0
chr13:11476625:+	chr13	11476625	11476625	1	+	ACGC	TGCT	intergenic	NA	NA	NA	NA	45426	same	664793	Zp4-ps	uc007plc.1	0	0	0	0	0	1	0	0	0	0	0	0	0	0	0	0	0	0	0	0	0	0	0	0	0	0	0	0	0	0	0	0
chr14:56395068:+	chr14	56395068	56395068	1	+	GCTG	TAGG	intergenic	NA	NA	NA	NA	7628	same	30054	Rnf17	uc007ubx.1	0	0	0	0	0	1	0	0	0	0	0	0	0	0	0	0	0	0	0	0	0	0	0	0	0	0	0	0	0	0	0	0
chr14:82303193:-	chr14	82303193	82303193	1	-	GAAA	GGCT	intergenic	NA	NA	NA	NA	2140369	opposite	219228	Pcdh17	uc007uto.2	0	0	0	0	0	1	0	0	0	0	0	0	0	0	0	0	0	0	0	0	0	0	0	0	0	0	0	0	0	0	0	0
chr18:86909052:+	chr18	86909052	86909052	1	+	GCAA	TCAG	intergenic	NA	NA	NA	NA	196146	same	12405	Cbln2	uc008fvd.1	0	0	0	0	0	1	0	0	0	0	0	0	0	0	0	0	0	0	0	0	0	0	0	0	0	0	0	0	0	0	0	0
chr15:55824110:-	chr15	55824110	55824110	1	-	TTAA	AAAA	intron	same	20649	Sntb1	uc007vsk.1	82838	same	20649	Sntb1	uc007vsk.1	0	0	0	0	0	0	0	0	0	0	11	0	0	0	0	0	20	8	0	121	0	7	2	0	5	3	0	0	0	0	0	0
chr12:51667895:+	chr12	51667895	51667895	1	+	TTAA	AATA	intron	opposite	94186	Strn3	uc007nmt.2	19759	opposite	94186	Strn3	uc011ylt.1	0	0	0	0	0	0	0	0	0	0	0	0	0	0	0	0	1	1	0	1	0	1	1	0	1	1	0	0	0	0	0	0
chr19:31313679:+	chr19	31313679	31313679	1	+	TTAA	CCTT	intron	opposite	19091	Prkg1	uc008heo.2	97282	opposite	78103	8430431K14Rik	uc008hes.1	0	0	0	0	0	0	0	0	0	0	0	0	0	0	0	0	1	1	0	1	0	1	1	0	1	1	0	0	0	0	0	0
chr8:25420218:+	chr8	25420218	25420218	1	+	TTAA	CACA	intergenic	NA	NA	NA	NA	34041	same	NA	NA	uc029wrv.1	0	0	0	0	0	0	0	0	0	0	0	0	0	0	0	0	1	1	0	1	0	1	1	0	0	1	0	0	0	0	0	0
chr3:107377611:+	chr3	107377611	107377611	1	+	TTAA	ACAT	intergenic	NA	NA	NA	NA	44321	opposite	229700	Rbm15	uc008qwz.1	0	0	0	0	0	0	0	0	0	0	0	0	0	0	0	0	0	0	0	0	0	0	1	0	0	1	0	0	0	0	0	0
chr9:106103288:-	chr9	106103288	106103288	1	-	TTAA	GCTA	intergenic	NA	NA	NA	NA	6596	same	68553	Col6a4	uc012gzq.1	0	0	0	0	0	0	0	0	0	0	0	0	0	0	0	0	1	1	0	1	0	1	1	0	1	0	0	0	0	0	0	0
chr11:80214320:+	chr11	80214320	80214320	1	+	TTAA	AAAG	intron	same	59040	Rhot1	uc007klo.2	5182	same	NA	NA	uc007klr.1	0	0	0	0	0	0	0	0	0	0	0	0	0	0	0	0	1	1	0	1	0	1	1	0	1	0	0	0	0	0	0	0
chr13:54688221:+	chr13	54688221	54688221	1	+	TTAA	ACAG	intron	opposite	105239	Rnf44	uc007qot.2	20	opposite	105239	Rnf44	uc007qow.2	0	0	0	0	0	0	0	0	0	0	0	0	0	0	0	0	1	0	1	0	0	1	1	0	1	0	0	0	0	0	0	0
chr5:23618026:-	chr5	23618026	23618026	1	-	TTAA	CTCC	intron	same	20817	Srpk2	uc008wqe.1	1454	same	20817	Srpk2	uc008wqe.1	0	0	0	0	0	0	0	0	0	0	0	0	0	0	0	0	0	0	0	1	0	0	1	0	1	0	0	0	0	0	0	0
chr19:59963186:+	chr19	59963186	59963186	1	+	TTAA	GGCA	intergenic	NA	NA	NA	NA	19463	same	NA	NA	uc008ibo.1	0	0	0	0	0	0	0	0	0	0	0	0	0	0	0	0	0	1	0	0	0	0	1	0	1	0	0	0	0	0	0	0
chr1:150098338:-	chr1	150098338	150098338	1	-	TTAA	AAGA	intron	opposite	19225	Ptgs2	uc007cxv.1	1427	same	320019	Ptgs2os	uc007cxu.2	0	0	0	0	0	0	0	0	0	0	0	0	0	0	0	0	0	0	0	0	0	0	1	0	1	0	0	0	0	0	0	0
chr14:77966325:+	chr14	77966325	77966325	1	+	TTAA	TTTT	intron	same	108670	Epsti1	uc007use.2	62085	same	108670	Epsti1	uc007usd.2	0	0	0	0	0	0	0	0	0	0	0	0	0	0	0	0	0	0	1	0	0	1	1	0	0	0	0	0	0	0	0	0
chr5:143044681:-	chr5	143044681	143044681	1	-	TTAA	GATC	intron	same	108086	Rnf216	uc009ajm.2	68338	same	108086	Rnf216	uc009ajm.2	0	0	0	0	0	0	0	0	0	0	0	0	0	0	0	0	0	0	0	0	0	1	1	0	0	0	0	0	0	0	0	0
chr10:49713291:+	chr10	49713291	49713291	1	+	TTAA	ATAG	intron	opposite	14806	Grik2	uc007fag.2	75462	opposite	14806	Grik2	uc007fag.2	0	0	0	0	0	0	0	0	0	0	0	0	0	0	0	0	0	0	0	1	0	0	1	0	0	0	0	0	0	0	0	0
chr9:105259232:-	chr9	105259232	105259232	1	-	TTAA	AGTA	intron	same	208583	Nek11	uc009rhy.2	114149	same	73532	1700080E11Rik	uc012gzn.1	0	0	0	0	0	0	0	0	0	0	0	0	0	0	0	0	0	0	0	0	0	0	1	0	0	0	0	0	0	0	0	0
chr11:35276431:+	chr11	35276431	35276431	1	+	ATTA	AGGG	intron	same	20564	Slit3	uc007ild.2	73637	same	NA	NA	uc007ile.1	0	0	0	0	0	0	0	0	0	0	0	0	0	0	0	0	0	0	0	0	0	0	1	0	0	0	0	0	0	0	0	0
chr1:7059365:-	chr1	7059365	7059365	1	-	TTAA	AGAT	intergenic	NA	NA	NA	NA	29554	opposite	319263	Pcmtd1	uc007agb.1	0	0	0	0	0	0	0	0	0	0	0	0	0	0	0	0	0	0	0	0	0	0	1	0	0	0	0	0	0	0	0	0
chr1:71413494:+	chr1	71413494	71413494	1	+	TTAA	TACC	intron	opposite	74591	Abca12	uc011wmq.1	1415	opposite	74591	Abca12	uc011wmq.1	0	0	0	0	0	0	0	0	0	0	0	0	0	0	0	0	0	0	0	0	0	0	1	0	0	0	0	0	0	0	0	0
chr4:63050090:+	chr4	63050090	63050090	1	+	TTAA	AATG	intron	same	72701	Zfp618	uc008tfm.2	84515	same	72701	Zfp618	uc008tfm.2	0	0	0	0	0	0	0	0	0	0	0	0	0	0	0	0	0	0	0	0	0	0	1	0	0	0	0	0	0	0	0	0
chr8:78738782:+	chr8	78738782	78738782	1	+	TTAA	AAAG	intergenic	NA	NA	NA	NA	82369	opposite	78651	Lsm6	uc009mie.2	0	0	0	0	0	0	0	0	0	0	0	0	0	0	0	0	0	0	0	0	0	0	1	0	0	0	0	0	0	0	0	0
chr12:51667896:+	chr12	51667896	51667896	1	+	TAAA	ATAT	intron	opposite	94186	Strn3	uc007nmt.2	19760	opposite	94186	Strn3	uc011ylt.1	0	0	0	0	0	0	0	0	0	0	0	0	0	0	0	0	0	0	0	0	0	0	1	0	0	0	0	0	0	0	0	0
chr17:62657679:-	chr17	62657679	62657679	1	-	TTAA	GATT	intron	same	13640	Efna5	uc008dfg.2	29319	same	NA	NA	uc008dfi.1	0	0	0	0	0	0	0	0	0	0	0	0	0	0	0	0	0	0	0	0	0	0	1	0	0	0	0	0	0	0	0	0
chrX:80674599:+	chrX	80674599	80674599	1	+	TTAA	GATG	intergenic	NA	NA	NA	NA	51109	same	NA	NA	uc029xle.1	0	0	0	0	0	0	0	0	0	0	0	0	0	0	0	0	0	0	0	0	0	0	1	0	0	0	0	0	0	0	0	0
chr15:30416025:-	chr15	30416025	30416025	1	-	GTAA	AACA	intron	opposite	18163	Ctnnd2	uc007vjz.1	15959	opposite	NA	NA	uc011zrt.2	1	0	0	0	0	0	0	0	0	0	0	0	0	0	0	0	0	0	0	0	0	0	0	0	0	1	0	0	0	0	0	0
chr6:98730937:-	chr6	98730937	98730937	1	-	TTAA	GATG	intergenic	NA	NA	NA	NA	33262	same	NA	NA	uc009dbf.1	1	0	0	0	0	0	0	0	0	0	0	0	0	0	0	0	0	1	0	0	1	0	0	0	1	0	0	0	0	0	0	0
chr19:49324525:-	chr19	49324525	49324525	1	-	TTAA	TGTC	intergenic	NA	NA	NA	NA	822412	opposite	NA	NA	uc008hvy.1	1	0	0	0	0	0	0	0	0	0	0	0	0	0	0	0	0	0	0	0	0	0	0	1	0	0	0	0	0	0	0	0
chr3:15054196:+	chr3	15054196	15054196	1	+	TTAA	GCTG	intergenic	NA	NA	NA	NA	82994	same	77127	A930001A20Rik	uc008oqu.1	1	0	0	0	0	0	0	0	0	0	1	0	0	0	0	0	0	0	0	0	1	0	0	0	0	0	0	0	0	0	0	0
chr15:90991944:+	chr15	90991944	90991944	1	+	TTAA	TTCA	intron	opposite	16564	Kif21a	uc007xhs.2	32195	opposite	16564	Kif21a	uc007xhr.2	1	0	0	0	0	0	0	0	0	0	0	0	0	0	0	0	0	0	0	0	1	0	0	0	0	0	0	0	0	0	0	0
chr1:191174675:-	chr1	191174675	191174675	1	-	GTAG	ACAC	intron	same	11910	Atf3	uc007ece.1	8657	same	11910	Atf3	uc007ece.1	1	0	2	0	0	0	0	0	0	0	0	0	0	0	0	0	0	0	0	0	0	0	0	0	0	0	0	0	0	0	0	0
chr4:97550803:+	chr4	97550803	97550803	1	+	TTAA	GGAG	intergenic	NA	NA	NA	NA	31139	same	18027	Nfia	uc008tty.2	1	0	0	0	0	0	0	0	0	0	0	0	0	0	0	0	0	0	0	0	0	0	0	0	0	0	0	0	0	0	0	0
chr13:91166318:+	chr13	91166318	91166318	1	+	TTAA	AAAC	intron	opposite	66795	Atg10	uc007rjr.1	57668	opposite	66795	Atg10	uc007rjr.1	1	0	0	0	0	0	0	0	0	0	0	0	0	0	0	0	0	0	0	0	0	0	0	0	0	0	0	0	0	0	0	0
chr4:83820768:-	chr4	83820768	83820768	1	-	TTAA	GAAT	intron	opposite	320226	Ccdc171	uc008tlc.1	124838	opposite	320226	Ccdc171	uc008tlf.1	1	0	0	0	0	0	0	0	0	0	0	0	0	0	0	0	0	0	0	0	0	0	0	0	0	0	0	0	0	0	0	0
chr2:22679980:+	chr2	22679980	22679980	1	+	TTAA	AAAG	intron	same	14417	Gad2	uc008inj.1	25696	same	100628608	Mir3967	uc029tvy.1	1	0	0	0	0	0	0	0	0	0	0	0	0	0	0	0	0	0	0	0	0	0	0	0	0	0	0	0	0	0	0	0
chr1:51856576:+	chr1	51856576	51856576	1	+	TTAA	ATAC	intron	opposite	17912	Myo1b	uc007axr.2	59397	opposite	17912	Myo1b	uc007axr.2	1	0	0	0	0	0	0	0	0	0	0	0	0	0	0	0	0	0	0	0	0	0	0	0	0	0	0	0	0	0	0	0
chr1:73060724:-	chr1	73060724	73060724	1	-	TTAA	GAGA	intergenic	NA	NA	NA	NA	36137	opposite	69449	1700027A15Rik	uc007bla.2	1	0	0	0	0	0	0	0	0	0	0	0	0	0	0	0	0	0	0	0	0	0	0	0	0	0	0	0	0	0	0	0
chr4:95188700:+	chr4	95188700	95188700	1	+	TTAA	GTAC	intergenic	NA	NA	NA	NA	4612	same	NA	NA	uc008tst.1	1	0	0	0	0	0	0	0	0	0	0	0	0	0	0	0	0	0	0	0	0	0	0	0	0	0	0	0	0	0	0	0
chr11:65648484:-	chr11	65648484	65648484	1	-	TTTA	GCAG	intergenic	NA	NA	NA	NA	86347	same	791070	Mir744	uc011xwj.1	1	0	0	0	0	0	0	0	0	0	0	0	0	0	0	0	0	0	0	0	0	0	0	0	0	0	0	0	0	0	0	0
chr17:4015575:+	chr17	4015575	4015575	1	+	CAGA	ACAG	intergenic	NA	NA	NA	NA	67419	opposite	75815	4930470H14Rik	uc029szf.1	1	0	0	0	0	0	0	0	0	0	0	0	0	0	0	0	0	0	0	0	0	0	0	0	0	0	0	0	0	0	0	0
chr17:35715200:+	chr17	35715200	35715200	1	+	CCCA	GCAG	intergenic	NA	NA	NA	NA	10600	opposite	12305	Ddr1	uc008cim.1	1	0	0	0	0	0	0	0	0	0	0	0	0	0	0	0	0	0	0	0	0	0	0	0	0	0	0	0	0	0	0	0
chr15:92426362:-	chr15	92426362	92426362	1	-	ACAA	ACAG	intron	opposite	239618	Pdzrn4	uc011zye.1	29551	opposite	239618	Pdzrn4	uc011zye.1	1	0	0	0	0	0	0	0	0	0	0	0	0	0	0	0	0	0	0	0	0	0	0	0	0	0	0	0	0	0	0	0
chr16:35229885:-	chr16	35229885	35229885	1	-	GTCT	GCAG	intron	opposite	224129	Adcy5	uc007zbj.1	74248	opposite	224129	Adcy5	uc007zbj.1	1	0	0	0	0	0	0	0	0	0	0	0	0	0	0	0	0	0	0	0	0	0	0	0	0	0	0	0	0	0	0	0
chr1:87930420:+	chr1	87930420	87930420	1	+	AGAG	GCTG	intron	same	227333	Dgkd	uc011wos.1	4861	same	227333	Dgkd	uc007bxu.2	1	0	0	0	0	0	0	0	0	0	0	0	0	0	0	0	0	0	0	0	0	0	0	0	0	0	0	0	0	0	0	0
chr1:161634539:+	chr1	161634539	161634539	1	+	GGAG	TCTG	intergenic	NA	NA	NA	NA	92137	opposite	NA	NA	uc007dfp.1	1	0	0	0	0	0	0	0	0	0	0	0	0	0	0	0	0	0	0	0	0	0	0	0	0	0	0	0	0	0	0	0
chr4:4707531:-	chr4	4707531	4707531	1	-	TCCA	AATC	intergenic	NA	NA	NA	NA	57169	same	NA	NA	uc029upl.1	1	0	0	0	0	0	0	0	0	0	0	0	0	0	0	0	0	0	0	0	0	0	0	0	0	0	0	0	0	0	0	0
chr4:76929311:-	chr4	76929311	76929311	1	-	TGAG	GCAG	intron	same	19266	Ptprd	uc008tjp.1	335005	same	19266	Ptprd	uc008tjm.1	1	0	0	0	0	0	0	0	0	0	0	0	0	0	0	0	0	0	0	0	0	0	0	0	0	0	0	0	0	0	0	0
chr5:20218906:-	chr5	20218906	20218906	1	-	TAAA	TTGG	intron	opposite	50791	Magi2	uc012dsm.1	9314	opposite	50791	Magi2	uc008wnx.1	1	0	0	0	0	0	0	0	0	0	0	0	0	0	0	0	0	0	0	0	0	0	0	0	0	0	0	0	0	0	0	0
chr6:65952647:-	chr6	65952647	65952647	1	-	AGCA	GGAG	5'UTR	opposite	67653	4930544G11Rik	uc009cem.2	75	opposite	67653	4930544G11Rik	uc009cem.2	1	0	0	0	0	0	0	0	0	0	0	0	0	0	0	0	0	0	0	0	0	0	0	0	0	0	0	0	0	0	0	0
chr8:17590475:-	chr8	17590475	17590475	1	-	TGGG	AATG	intergenic	NA	NA	NA	NA	55089	same	94109	Csmd1	uc009kzp.1	1	0	0	0	0	0	0	0	0	0	0	0	0	0	0	0	0	0	0	0	0	0	0	0	0	0	0	0	0	0	0	0
chr10:75128746:-	chr10	75128746	75128746	1	-	GTGT	GTAG	intron	opposite	110279	Bcr	uc007fqb.2	45224	opposite	110279	Bcr	uc007fqc.2	1	0	0	0	0	0	0	0	0	0	0	0	0	0	0	0	0	0	0	0	0	0	0	0	0	0	0	0	0	0	0	0
chr10:97610682:+	chr10	97610682	97610682	1	+	TTAA	TCAC	intron	same	16545	Kera	uc007gxa.1	3476	same	16545	Kera	uc007gxa.1	1	0	0	0	0	0	0	0	0	0	0	0	0	0	0	0	0	0	0	0	0	0	0	0	0	0	0	0	0	0	0	0
chr12:11683435:+	chr12	11683435	11683435	1	+	TCTG	GGAG	intergenic	NA	NA	NA	NA	199463	opposite	627110	Tubb2a-ps2	uc011yki.1	1	0	0	0	0	0	0	0	0	0	0	0	0	0	0	0	0	0	0	0	0	0	0	0	0	0	0	0	0	0	0	0
chr16:25924832:-	chr16	25924832	25924832	1	-	CCAA	TTAG	intergenic	NA	NA	NA	NA	59154	opposite	22061	Trp63	uc007yux.1	1	0	0	0	0	0	0	0	0	0	0	0	0	0	0	0	0	0	0	0	0	0	0	0	0	0	0	0	0	0	0	0
chr17:66471516:-	chr17	66471516	66471516	1	-	GAAA	TATG	intergenic	NA	NA	NA	NA	21765	same	68617	Soga2	uc008djv.2	1	0	0	0	0	0	0	0	0	0	0	0	0	0	0	0	0	0	0	0	0	0	0	0	0	0	0	0	0	0	0	0
chr19:39762829:+	chr19	39762829	39762829	1	+	AAAT	TCAG	intergenic	NA	NA	NA	NA	21727	opposite	433247	Cyp2c68	uc008hkd.2	1	0	0	0	0	0	0	0	0	0	0	0	0	0	0	0	0	0	0	0	0	0	0	0	0	0	0	0	0	0	0	0
chrX:59770676:-	chrX	59770676	59770676	1	-	TTGG	GGAG	intergenic	NA	NA	NA	NA	185106	same	14168	Fgf13	uc009thv.1	1	0	0	0	0	0	0	0	0	0	0	0	0	0	0	0	0	0	0	0	0	0	0	0	0	0	0	0	0	0	0	0
chr1:160650328:-	chr1	160650328	160650328	1	-	TTAA	GCAG	intron	same	29809	Rabgap1l	uc007dej.2	72574	same	620246	Gpr52	uc011wum.1	1	0	0	0	0	0	0	0	0	0	0	0	0	0	0	0	0	0	0	0	0	0	0	0	0	0	0	0	0	0	0	0
chr2:6180364:-	chr2	6180364	6180364	1	-	TTAA	TCAG	intergenic	NA	NA	NA	NA	12886	opposite	320132	A230108P19Rik	uc008igj.1	1	0	0	0	0	0	0	0	0	0	0	0	0	0	0	0	0	0	0	0	0	0	0	0	0	0	0	0	0	0	0	0
chr2:109296359:+	chr2	109296359	109296359	1	+	TGTG	AATG	intron	same	228421	Kif18a	uc008lma.1	15620	same	228421	Kif18a	uc008lly.1	1	0	0	0	0	0	0	0	0	0	0	0	0	0	0	0	0	0	0	0	0	0	0	0	0	0	0	0	0	0	0	0
chr3:85471420:-	chr3	85471420	85471420	1	-	AAGA	GGAA	intron	same	99889	Arfip1	uc008pqg.2	81968	same	NA	NA	uc008pqp.1	1	0	0	0	0	0	0	0	0	0	0	0	0	0	0	0	0	0	0	0	0	0	0	0	0	0	0	0	0	0	0	0
chr7:59752738:-	chr7	59752738	59752738	1	-	CTGG	ACAG	promoter	same	64243	Snord116	uc029wga.1	1157	same	64243	Snord116	uc029wga.1	1	0	0	0	0	0	0	0	0	0	0	0	0	0	0	0	0	0	0	0	0	0	0	0	0	0	0	0	0	0	0	0
chr7:75906617:+	chr7	75906617	75906617	1	+	TTAA	AATG	intergenic	NA	NA	NA	NA	58278	same	207952	Klhl25	uc009hwz.2	1	0	0	0	0	0	0	0	0	0	0	0	0	0	0	0	0	0	0	0	0	0	0	0	0	0	0	0	0	0	0	0
chr10:71732894:+	chr10	71732894	71732894	1	+	CTAA	AATG	intergenic	NA	NA	NA	NA	160208	opposite	NA	NA	uc029qys.1	1	0	0	0	0	0	0	0	0	0	0	0	0	0	0	0	0	0	0	0	0	0	0	0	0	0	0	0	0	0	0	0
chr13:31794072:+	chr13	31794072	31794072	1	+	TTAA	TGAG	intergenic	NA	NA	NA	NA	12573	same	17300	Foxc1	uc007pzp.1	1	0	0	0	0	0	0	0	0	0	0	0	0	0	0	0	0	0	0	0	0	0	0	0	0	0	0	0	0	0	0	0
chr13:114699813:-	chr13	114699813	114699813	1	-	TTAA	TCAG	intergenic	NA	NA	NA	NA	22841	opposite	NA	NA	uc029sdi.1	1	0	0	0	0	0	0	0	0	0	0	0	0	0	0	0	0	0	0	0	0	0	0	0	0	0	0	0	0	0	0	0
chr14:40351455:-	chr14	40351455	40351455	1	-	TTAA	TTTG	intergenic	NA	NA	NA	NA	502891	same	328381	Sh2d4b	uc007tcd.1	1	0	0	0	0	0	0	0	0	0	0	0	0	0	0	0	0	0	0	0	0	0	0	0	0	0	0	0	0	0	0	0
chr14:116545655:-	chr14	116545655	116545655	1	-	GCAC	TCAG	intergenic	NA	NA	NA	NA	379659	opposite	23888	Gpc6	uc007uyj.1	1	0	0	0	0	0	0	0	0	0	0	0	0	0	0	0	0	0	0	0	0	0	0	0	0	0	0	0	0	0	0	0
chr17:15391569:-	chr17	15391569	15391569	1	-	AGGA	AAAG	intergenic	NA	NA	NA	NA	4632	opposite	67544	Fam120b	uc008aoj.2	1	0	0	0	0	0	0	0	0	0	0	0	0	0	0	0	0	0	0	0	0	0	0	0	0	0	0	0	0	0	0	0
chr19:43283816:+	chr19	43283816	43283816	1	+	TTGG	CCAG	intron	opposite	545291	Hpse2	uc008hoe.2	16879	same	NA	NA	uc008hof.1	1	0	0	0	0	0	0	0	0	0	0	0	0	0	0	0	0	0	0	0	0	0	0	0	0	0	0	0	0	0	0	0
chr19:56989708:-	chr19	56989708	56989708	1	-	GCTC	ACAG	intron	same	226250	Afap1l2	uc008hzm.2	18507	same	NA	NA	uc008hzp.1	1	0	0	0	0	0	0	0	0	0	0	0	0	0	0	0	0	0	0	0	0	0	0	0	0	0	0	0	0	0	0	0
chrX:164705816:-	chrX	164705816	164705816	1	-	AGCG	GCAG	intergenic	NA	NA	NA	NA	207912	opposite	69299	Asb9	uc009uvs.1	1	0	0	0	0	0	0	0	0	0	0	0	0	0	0	0	0	0	0	0	0	0	0	0	0	0	0	0	0	0	0	0
chr1:47722409:-	chr1	47722409	47722409	1	-	TTAA	AAAA	intergenic	NA	NA	NA	NA	63557	opposite	NA	NA	uc007axe.1	1	0	0	0	0	0	0	0	0	0	0	0	0	0	0	0	0	0	0	0	0	0	0	0	0	0	0	0	0	0	0	0
chr1:64052124:+	chr1	64052124	64052124	1	+	TGGA	GGAA	intron	opposite	93691	Klf7	uc007bgo.2	16537	opposite	NA	NA	uc007bgn.1	1	0	0	0	0	0	0	0	0	0	0	0	0	0	0	0	0	0	0	0	0	0	0	0	0	0	0	0	0	0	0	0
chr2:22679981:+	chr2	22679981	22679981	1	+	TAAA	AAGG	intron	same	14417	Gad2	uc008inj.1	25697	same	100628608	Mir3967	uc029tvy.1	1	0	0	0	0	0	0	0	0	0	0	0	0	0	0	0	0	0	0	0	0	0	0	0	0	0	0	0	0	0	0	0
chr3:42636507:+	chr3	42636507	42636507	1	+	TTAA	TCGT	intergenic	NA	NA	NA	NA	132371	opposite	NA	NA	uc029uls.1	1	0	0	0	0	0	0	0	0	0	0	0	0	0	0	0	0	0	0	0	0	0	0	0	0	0	0	0	0	0	0	0
chr3:69439963:+	chr3	69439963	69439963	1	+	ACAA	GGAT	intron	same	242083	Ppm1l	uc008pmg.1	25331	same	NA	NA	uc029umi.1	1	0	0	0	0	0	0	0	0	0	0	0	0	0	0	0	0	0	0	0	0	0	0	0	0	0	0	0	0	0	0	0
chr3:101624287:-	chr3	101624287	101624287	1	-	TTAG	AAAT	intergenic	NA	NA	NA	NA	19579	same	11928	Atp1a1	uc008qrj.2	1	0	0	0	0	0	0	0	0	0	0	0	0	0	0	0	0	0	0	0	0	0	0	0	0	0	0	0	0	0	0	0
chr4:97550804:+	chr4	97550804	97550804	1	+	TAAG	GAGG	intergenic	NA	NA	NA	NA	31138	same	18027	Nfia	uc008tty.2	1	0	0	0	0	0	0	0	0	0	0	0	0	0	0	0	0	0	0	0	0	0	0	0	0	0	0	0	0	0	0	0
chr5:22257809:-	chr5	22257809	22257809	1	-	GGTC	AAAG	intron	same	19699	Reln	uc008wpi.1	86895	same	19699	Reln	uc008wpi.1	1	0	0	0	0	0	0	0	0	0	0	0	0	0	0	0	0	0	0	0	0	0	0	0	0	0	0	0	0	0	0	0
chr5:41864839:+	chr5	41864839	41864839	1	+	AATG	TCTG	intergenic	NA	NA	NA	NA	20523	opposite	665775	Bod1l	uc008xhe.3	1	0	0	0	0	0	0	0	0	0	0	0	0	0	0	0	0	0	0	0	0	0	0	0	0	0	0	0	0	0	0	0
chr5:125278211:-	chr5	125278211	125278211	1	-	CCCG	TCAG	intron	same	20778	Scarb1	uc008zrd.2	62882	same	20778	Scarb1	uc008zrd.2	1	0	0	0	0	0	0	0	0	0	0	0	0	0	0	0	0	0	0	0	0	0	0	0	0	0	0	0	0	0	0	0
chr5:142210009:+	chr5	142210009	142210009	1	+	TTAA	AAGC	intron	same	330222	Sdk1	uc009ail.2	191487	same	17425	Foxk1	uc009aio.1	1	0	0	0	0	0	0	0	0	0	0	0	0	0	0	0	0	0	0	0	0	0	0	0	0	0	0	0	0	0	0	0
chr5:146660015:+	chr5	146660015	146660015	1	+	TCAA	GCAG	intergenic	NA	NA	NA	NA	74775	opposite	14738	Gpr12	uc009ani.1	1	0	0	0	0	0	0	0	0	0	0	0	0	0	0	0	0	0	0	0	0	0	0	0	0	0	0	0	0	0	0	0
chr6:98730936:-	chr6	98730936	98730936	1	-	TAAG	ATGC	intergenic	NA	NA	NA	NA	33261	same	NA	NA	uc009dbf.1	1	0	0	0	0	0	0	0	0	0	0	0	0	0	0	0	0	0	0	0	0	0	0	0	0	0	0	0	0	0	0	0
chr7:25252633:-	chr7	25252633	25252633	1	-	TTAA	AGGC	promoter	same	13875	Erf	uc009frz.2	1874	same	13875	Erf	uc009frz.2	1	0	0	0	0	0	0	0	0	0	0	0	0	0	0	0	0	0	0	0	0	0	0	0	0	0	0	0	0	0	0	0
chr7:27801110:-	chr7	27801110	27801110	1	-	GTGT	TAGG	intergenic	NA	NA	NA	NA	6085	opposite	NA	NA	uc009fxd.1	1	0	0	0	0	0	0	0	0	0	0	0	0	0	0	0	0	0	0	0	0	0	0	0	0	0	0	0	0	0	0	0
chr8:14883442:+	chr8	14883442	14883442	1	+	ACAA	GGAG	intergenic	NA	NA	NA	NA	5093	same	26889	Cln8	uc009kze.1	1	0	0	0	0	0	0	0	0	0	0	0	0	0	0	0	0	0	0	0	0	0	0	0	0	0	0	0	0	0	0	0
chr8:50515119:-	chr8	50515119	50515119	1	-	ATTC	AATG	intron	same	NA	NA	uc009lrx.1	2522	same	NA	NA	uc009lrx.1	1	0	0	0	0	0	0	0	0	0	0	0	0	0	0	0	0	0	0	0	0	0	0	0	0	0	0	0	0	0	0	0
chr8:123936520:-	chr8	123936520	123936520	1	-	TTTG	TGAG	intron	same	234865	Nup133	uc009nws.2	12744	same	234865	Nup133	uc009nws.2	1	0	0	0	0	0	0	0	0	0	0	0	0	0	0	0	0	0	0	0	0	0	0	0	0	0	0	0	0	0	0	0
chr9:113341376:+	chr9	113341376	113341376	1	+	TGAA	TCAG	intergenic	NA	NA	NA	NA	245775	opposite	102688	AU023762	uc009rwk.1	1	0	0	0	0	0	0	0	0	0	0	0	0	0	0	0	0	0	0	0	0	0	0	0	0	0	0	0	0	0	0	0
chr10:97972232:+	chr10	97972232	97972232	1	+	ACAA	AGAG	intergenic	NA	NA	NA	NA	5141	opposite	100038699	Gm10754	uc011xmh.1	1	0	0	0	0	0	0	0	0	0	0	0	0	0	0	0	0	0	0	0	0	0	0	0	0	0	0	0	0	0	0	0
chr11:5918322:-	chr11	5918322	5918322	1	-	TCAA	TCAG	intron	same	103988	Gck	uc007hxn.1	3188	same	103988	Gck	uc007hxm.1	1	0	0	0	0	0	0	0	0	0	0	0	0	0	0	0	0	0	0	0	0	0	0	0	0	0	0	0	0	0	0	0
chr11:43920442:+	chr11	43920442	43920442	1	+	GAGA	GGAG	intergenic	NA	NA	NA	NA	19231	opposite	11548	Adra1b	uc007imz.1	1	0	0	0	0	0	0	0	0	0	0	0	0	0	0	0	0	0	0	0	0	0	0	0	0	0	0	0	0	0	0	0
chr11:96253650:+	chr11	96253650	96253650	1	+	CCAG	GCAG	intron	same	193022	Gm53	uc007lbm.2	1989	same	193022	Gm53	uc007lbm.2	1	0	0	0	0	0	0	0	0	0	0	0	0	0	0	0	0	0	0	0	0	0	0	0	0	0	0	0	0	0	0	0
chr11:113904363:-	chr11	113904363	113904363	1	-	TGAT	TATG	intron	same	237979	Sdk2	uc007mfe.1	78143	same	237979	Sdk2	uc007mfd.1	1	0	0	0	0	0	0	0	0	0	0	0	0	0	0	0	0	0	0	0	0	0	0	0	0	0	0	0	0	0	0	0
chr12:80027413:+	chr12	80027413	80027413	1	+	ATAA	TCAA	intergenic	NA	NA	NA	NA	85599	opposite	12192	Zfp36l1	uc007oal.1	1	0	0	0	0	0	0	0	0	0	0	0	0	0	0	0	0	0	0	0	0	0	0	0	0	0	0	0	0	0	0	0
chr15:15498441:-	chr15	15498441	15498441	1	-	CTAA	TATT	intergenic	NA	NA	NA	NA	181494	same	NA	NA	uc029soa.1	1	0	0	0	0	0	0	0	0	0	0	0	0	0	0	0	0	0	0	0	0	0	0	0	0	0	0	0	0	0	0	0
chr18:54692430:-	chr18	54692430	54692430	1	-	AAAT	TGTG	intergenic	NA	NA	NA	NA	80685	opposite	328957	9330117O12Rik	uc029tmv.1	1	0	0	0	0	0	0	0	0	0	0	0	0	0	0	0	0	0	0	0	0	0	0	0	0	0	0	0	0	0	0	0
chr18:71588151:-	chr18	71588151	71588151	1	-	ATAA	TATT	intron	same	13176	Dcc	uc008fop.1	378348	opposite	NA	NA	uc029tpw.1	1	0	0	0	0	0	0	0	0	0	0	0	0	0	0	0	0	0	0	0	0	0	0	0	0	0	0	0	0	0	0	0
chr19:30437445:-	chr19	30437445	30437445	1	-	CACA	CATG	intergenic	NA	NA	NA	NA	102233	same	546723	Ppp1r2-ps3	uc008hem.1	1	0	0	0	0	0	0	0	0	0	0	0	0	0	0	0	0	0	0	0	0	0	0	0	0	0	0	0	0	0	0	0
chr19:32377897:-	chr19	32377897	32377897	1	-	GACA	TAGG	intron	same	208449	Sgms1	uc008hfg.2	10556	same	208449	Sgms1	uc008hfg.2	1	0	0	0	0	0	0	0	0	0	0	0	0	0	0	0	0	0	0	0	0	0	0	0	0	0	0	0	0	0	0	0
chrX:74836836:+	chrX	74836836	74836836	1	+	ACTG	GGAG	promoter	same	546325	Gm5936	uc009tpk.1	359	same	546325	Gm5936	uc009tpk.1	1	0	0	0	0	0	0	0	0	0	0	0	0	0	0	0	0	0	0	0	0	0	0	0	0	0	0	0	0	0	0	0
chr16:29882069:-	chr16	29882069	29882069	1	-	AAAA	AAAA	intergenic	NA	NA	NA	NA	64447	same	NA	NA	uc007ywi.1	0	0	0	0	0	0	0	0	0	0	0	1	0	2	0	0	0	0	0	0	0	0	0	0	0	0	0	0	0	0	0	0
chr16:29882070:-	chr16	29882070	29882070	1	-	TAAA	AAAA	intergenic	NA	NA	NA	NA	64446	same	NA	NA	uc007ywi.1	0	0	0	0	0	0	0	0	0	0	0	0	0	2	0	0	0	0	0	0	0	0	0	0	0	0	0	0	0	0	0	0
chr4:106491242:+	chr4	106491242	106491242	1	+	GTAA	AGAT	intron	opposite	140475	Bsnd	uc008tyj.1	1000	opposite	140475	Bsnd	uc008tyj.1	0	0	0	0	0	0	0	0	0	0	0	0	0	2	0	0	0	0	0	0	0	0	0	0	0	0	0	0	0	0	0	0
chr16:29882071:-	chr16	29882071	29882071	1	-	TTAA	AAAA	intergenic	NA	NA	NA	NA	64445	same	NA	NA	uc007ywi.1	0	0	0	0	0	0	0	0	0	0	0	0	0	2	0	0	0	0	0	0	0	0	0	0	0	0	0	0	0	0	0	0
chr16:29882072:-	chr16	29882072	29882072	1	-	ATTA	AAAA	intergenic	NA	NA	NA	NA	64444	same	NA	NA	uc007ywi.1	0	0	0	0	0	0	0	0	0	0	0	0	0	2	0	0	0	0	0	0	0	0	0	0	0	0	0	0	0	0	0	0
chr16:29882068:-	chr16	29882068	29882068	1	-	AAAA	AAAA	intergenic	NA	NA	NA	NA	64448	same	NA	NA	uc007ywi.1	0	0	0	0	0	0	0	0	0	0	0	0	0	2	0	0	0	0	0	0	0	0	0	0	0	0	0	0	0	0	0	0
chr16:29882073:-	chr16	29882073	29882073	1	-	CATT	AAAA	intergenic	NA	NA	NA	NA	64443	same	NA	NA	uc007ywi.1	0	0	0	0	0	0	0	0	0	0	0	0	0	2	0	0	0	0	0	0	0	0	0	0	0	0	0	0	0	0	0	0
chr17:54148058:+	chr17	54148058	54148058	1	+	TTAA	TGAA	intergenic	NA	NA	NA	NA	131145	opposite	63993	Slc5a7	uc008czw.1	0	1	0	0	0	0	0	0	0	0	0	0	0	1	0	0	0	0	0	0	0	0	0	0	0	0	0	0	0	0	0	0
chr4:88933521:+	chr4	88933521	88933521	1	+	TTAA	AGAT	intergenic	NA	NA	NA	NA	22858	opposite	723895	Mir31	uc012dgx.1	0	0	0	0	0	0	0	0	0	0	0	0	0	1	0	0	0	0	0	0	0	0	0	0	0	0	0	0	0	0	0	0
chr1:161500798:+	chr1	161500798	161500798	1	+	TTAA	GGAT	intron	same	240873	Tnfsf18	uc007dfo.2	6140	same	240873	Tnfsf18	uc007dfo.2	0	0	0	0	0	0	0	0	0	0	0	0	0	1	0	0	0	0	0	0	0	0	0	0	0	0	0	0	0	0	0	0
chr1:62722161:-	chr1	62722161	62722161	1	-	TTAA	GAGT	intron	opposite	18187	Nrp2	uc007bfi.1	18843	opposite	18187	Nrp2	uc007bfi.1	0	0	0	0	0	0	0	0	0	0	0	0	0	1	0	0	0	0	0	0	0	0	0	0	0	0	0	0	0	0	0	0
chr17:14647028:+	chr17	14647028	14647028	1	+	TTAA	AGAA	intergenic	NA	NA	NA	NA	47233	opposite	21826	Thbs2	uc008anb.2	0	0	0	0	0	0	0	0	0	0	0	0	0	1	0	0	0	0	0	0	0	0	0	0	0	0	0	0	0	0	0	0
chr19:54327183:-	chr19	54327183	54327183	1	-	TTAA	GACT	intergenic	NA	NA	NA	NA	281922	opposite	NA	NA	uc008hxi.1	0	0	0	0	0	0	0	0	0	0	0	0	0	1	0	0	0	0	0	0	0	0	0	0	0	0	0	0	0	0	0	0
chr9:6967853:-	chr9	6967853	6967853	1	-	TTAA	ACAT	intron	same	110350	Dync2h1	uc009ocb.1	103275	same	110350	Dync2h1	uc009ocb.1	0	0	0	0	0	0	0	0	0	0	0	0	0	1	0	0	0	0	0	0	0	0	0	0	0	0	0	0	0	0	0	0
chr11:111056491:+	chr11	111056491	111056491	1	+	TTAA	ATGG	intergenic	NA	NA	NA	NA	9672	same	16518	Kcnj2	uc007mdw.2	0	0	0	0	0	0	0	0	0	0	0	0	0	1	0	0	0	0	0	0	0	0	0	0	0	0	0	0	0	0	0	0
chr18:25093194:-	chr18	25093194	25093194	1	-	TTAA	AAAT	intron	opposite	225288	Fhod3	uc008ehb.1	26976	opposite	225288	Fhod3	uc008ehd.1	0	0	0	0	0	0	0	0	0	0	0	0	0	1	0	0	0	0	0	0	0	0	0	0	0	0	0	0	0	0	0	0
chr19:46970500:-	chr19	46970500	46970500	1	-	TTAA	AGAA	intron	same	76952	Nt5c2	uc012bna.1	932	same	76952	Nt5c2	uc012bna.1	0	0	0	0	0	0	0	0	0	0	0	0	0	1	0	0	0	0	0	0	0	0	0	0	0	0	0	0	0	0	0	0
chr1:59762838:+	chr1	59762838	59762838	1	+	TTAA	GTTT	promoter	same	12168	Bmpr2	uc007bdz.1	1798	same	12168	Bmpr2	uc007bdz.1	0	0	0	0	0	0	0	0	0	0	0	0	0	1	0	0	0	0	0	0	0	0	0	0	0	0	0	0	0	0	0	0
chr1:178334004:-	chr1	178334004	178334004	1	-	TTAA	AATC	CDS	same	51810	Hnrnpu	uc007dvb.2	3779	same	51810	Hnrnpu	uc007dvb.2	0	0	0	0	0	0	0	0	0	0	0	0	0	1	0	0	0	0	0	0	0	0	0	0	0	0	0	0	0	0	0	0
chr15:61189335:+	chr15	61189335	61189335	1	+	TTAA	TAAT	intergenic	NA	NA	NA	NA	99105	same	NA	NA	uc011ztg.2	0	0	0	0	0	0	0	0	0	0	0	0	0	1	0	0	0	0	0	0	0	0	0	0	0	0	0	0	0	0	0	0
chr8:46616783:+	chr8	46616783	46616783	1	+	TTAA	GAAT	intron	same	12367	Casp3	uc009lqk.1	416	opposite	408022	Primpol	uc009lqi.1	0	0	0	0	0	0	0	0	0	0	0	0	0	1	0	0	0	0	0	0	0	0	0	0	0	0	0	0	0	0	0	0
chr5:36732993:-	chr5	36732993	36732993	1	-	GTGC	TCTC	intergenic	NA	NA	NA	NA	15685	same	117197	Bloc1s4	uc008xez.1	0	0	0	0	0	0	0	0	0	0	0	0	0	1	0	0	0	0	0	0	0	0	0	0	0	0	0	0	0	0	0	0
chr3:147452334:+	chr3	147452334	147452334	1	+	TTAA	TGCA	intergenic	NA	NA	NA	NA	508413	same	70892	Ttll7	uc012czj.1	0	0	0	0	0	0	0	0	0	0	0	0	0	1	0	0	0	0	0	0	0	0	0	0	0	0	0	0	0	0	0	0
chr1:185871062:+	chr1	185871062	185871062	1	+	TTAA	TGTT	intergenic	NA	NA	NA	NA	246247	opposite	226791	Lyplal1	uc007dzm.2	0	0	0	0	0	0	0	0	0	0	0	0	0	1	0	0	0	0	0	0	0	0	0	0	0	0	0	0	0	0	0	0
chr19:47854386:-	chr19	47854386	47854386	1	-	TTAA	GCAC	intron	opposite	14873	Gsto1	uc008hvq.1	602	opposite	14873	Gsto1	uc008hvq.1	0	0	0	0	0	0	0	0	0	0	0	0	0	1	0	0	0	0	0	0	0	0	0	0	0	0	0	0	0	0	0	0
chr5:36732991:-	chr5	36732991	36732991	1	-	GCTC	TCTC	intergenic	NA	NA	NA	NA	15687	same	117197	Bloc1s4	uc008xez.1	0	0	0	0	0	0	0	0	0	0	0	0	0	1	0	0	0	0	0	0	0	0	0	0	0	0	0	0	0	0	0	0
chr5:36732987:-	chr5	36732987	36732987	1	-	TCTC	TCTC	intergenic	NA	NA	NA	NA	15691	same	117197	Bloc1s4	uc008xez.1	0	0	0	0	0	0	0	0	0	0	0	0	0	1	0	0	0	0	0	0	0	0	0	0	0	0	0	0	0	0	0	0
chr5:36732989:-	chr5	36732989	36732989	1	-	TCTC	TCTC	intergenic	NA	NA	NA	NA	15689	same	117197	Bloc1s4	uc008xez.1	0	0	0	0	0	0	0	0	0	0	0	0	0	1	0	0	0	0	0	0	0	0	0	0	0	0	0	0	0	0	0	0
chr16:29882067:-	chr16	29882067	29882067	1	-	AAAA	AAAA	intergenic	NA	NA	NA	NA	64449	same	NA	NA	uc007ywi.1	0	0	0	0	0	0	0	0	0	0	0	0	0	1	0	0	0	0	0	0	0	0	0	0	0	0	0	0	0	0	0	0
chrX:100004608:-	chrX	100004608	100004608	1	-	TTAA	CCAA	intron	opposite	13607	Eda	uc009tvp.1	29001	opposite	13607	Eda	uc009tvp.1	0	0	0	0	0	0	0	0	0	0	0	0	0	1	0	0	0	0	0	0	0	0	0	0	0	0	0	0	0	0	0	0
chr5:36732995:-	chr5	36732995	36732995	1	-	ATGT	GCTC	intergenic	NA	NA	NA	NA	15683	same	117197	Bloc1s4	uc008xez.1	0	0	0	0	0	0	0	0	0	0	0	0	0	1	0	0	0	0	0	0	0	0	0	0	0	0	0	0	0	0	0	0
chr16:71553436:-	chr16	71553436	71553436	1	-	TTAA	CCAA	intergenic	NA	NA	NA	NA	303531	opposite	78221	4930567J20Rik	uc007zqx.1	0	0	0	0	0	0	0	0	0	0	0	0	0	1	0	0	0	0	0	0	0	0	0	0	0	0	0	0	0	0	0	0
chr1:96294384:+	chr1	96294384	96294384	1	+	TGAA	TATT	intergenic	NA	NA	NA	NA	50731	opposite	NA	NA	uc029qsh.1	0	0	0	0	0	0	0	0	0	0	0	0	0	1	0	0	0	0	0	0	0	0	0	0	0	0	0	0	0	0	0	0
chr2:152809669:+	chr2	152809669	152809669	1	+	TTAA	ATGA	intron	opposite	12048	Bcl2l1	uc008ngi.1	20320	opposite	12048	Bcl2l1	uc008ngi.1	0	0	0	0	0	0	0	0	0	0	0	0	0	1	0	0	0	0	0	0	0	0	0	0	0	0	0	0	0	0	0	0
chr3:52258707:-	chr3	52258707	52258707	1	-	TTAA	GTGT	intergenic	NA	NA	NA	NA	9629	opposite	56458	Foxo1	uc008pei.2	0	0	0	0	0	0	0	0	0	0	0	0	0	1	0	0	0	0	0	0	0	0	0	0	0	0	0	0	0	0	0	0
chr3:127775453:+	chr3	127775453	127775453	1	+	TTAA	CCAA	intron	opposite	71481	Alpk1	uc012cxm.1	5073	opposite	71481	Alpk1	uc012cxm.1	0	0	0	0	0	0	0	0	0	0	0	0	0	1	0	0	0	0	0	0	0	0	0	0	0	0	0	0	0	0	0	0
chr5:23190829:+	chr5	23190829	23190829	1	+	TAAA	ATAT	intron	same	269629	Lhfpl3	uc008wpv.2	91048	same	NA	NA	uc029vgg.1	0	0	0	0	0	0	0	0	0	0	0	0	0	1	0	0	0	0	0	0	0	0	0	0	0	0	0	0	0	0	0	0
chr5:36732975:-	chr5	36732975	36732975	1	-	TCTC	TCTC	intergenic	NA	NA	NA	NA	15703	same	117197	Bloc1s4	uc008xez.1	0	0	0	0	0	0	0	0	0	0	0	0	0	1	0	0	0	0	0	0	0	0	0	0	0	0	0	0	0	0	0	0
chr5:113840188:+	chr5	113840188	113840188	1	+	TCCC	TCAG	intergenic	NA	NA	NA	NA	2722	same	NA	NA	uc008yyv.1	0	0	0	0	0	0	0	0	0	0	0	0	0	1	0	0	0	0	0	0	0	0	0	0	0	0	0	0	0	0	0	0
chr9:12266140:+	chr9	12266140	12266140	1	+	AAAA	TCAG	intergenic	NA	NA	NA	NA	839714	opposite	78219	4930568E12Rik	uc009odt.1	0	0	0	0	0	0	0	0	0	0	0	0	0	1	0	0	0	0	0	0	0	0	0	0	0	0	0	0	0	0	0	0
chr12:82790384:-	chr12	82790384	82790384	1	-	TAAA	TCAT	intron	opposite	50779	Rgs6	uc007oda.1	148770	same	74283	1700085C21Rik	uc029rua.1	0	0	0	0	0	0	0	0	0	0	0	0	0	1	0	0	0	0	0	0	0	0	0	0	0	0	0	0	0	0	0	0
chr13:24955725:+	chr13	24955725	24955725	1	+	CACA	GCAG	intron	same	14756	Gpld1	uc007pws.1	12572	same	14756	Gpld1	uc007pws.1	0	0	0	0	0	0	0	0	0	0	0	0	0	1	0	0	0	0	0	0	0	0	0	0	0	0	0	0	0	0	0	0
chr7:133790253:-	chr7	133790253	133790253	1	-	ACTG	GATT	intron	opposite	66930	Fank1	uc009kdn.1	7526	same	101437	Dhx32	uc009kdl.1	0	0	0	0	0	0	0	0	0	0	0	0	0	0	0	0	0	0	0	0	0	1	0	0	1	1	0	0	0	0	0	0
chr10:98298307:-	chr10	98298307	98298307	1	-	TTAA	ATGA	intergenic	NA	NA	NA	NA	53559	same	667438	Gm8633	uc029rev.1	0	0	0	0	0	0	0	0	0	0	0	0	0	0	0	0	1	1	0	1	0	0	0	0	0	1	0	0	0	0	0	0
chr1:152437362:-	chr1	152437362	152437362	1	-	TTAA	GGTT	intron	opposite	269132	Colgalt2	uc007czg.2	37494	opposite	269132	Colgalt2	uc007czg.2	0	0	0	0	0	0	0	0	0	0	0	0	0	0	0	0	1	0	0	0	0	0	0	0	0	1	0	0	0	0	0	0
chr3:88014597:-	chr3	88014597	88014597	1	-	GCCT	AGAG	intergenic	NA	NA	NA	NA	12913	same	73940	Hapln2	uc008ptq.2	0	0	0	0	0	0	0	0	0	0	0	0	0	0	0	0	0	0	0	0	0	0	0	0	0	1	0	0	0	0	0	0
chr11:82306436:-	chr11	82306436	82306436	1	-	AGTT	CCAG	intergenic	NA	NA	NA	NA	43039	same	NA	NA	uc029rmy.1	0	0	0	0	0	0	0	0	0	0	0	0	0	0	0	0	0	0	0	0	0	0	0	0	0	1	0	0	0	0	0	0
chr13:53489773:+	chr13	53489773	53489773	1	+	TTAA	GGAG	intergenic	NA	NA	NA	NA	16992	opposite	17702	Msx2	uc007qnw.1	0	0	0	0	0	0	0	0	0	0	0	0	0	0	0	0	0	0	0	0	0	0	0	0	0	1	0	0	0	0	0	0
chr3:72978881:+	chr3	72978881	72978881	1	+	CTGA	TGAG	intergenic	NA	NA	NA	NA	11017	opposite	69983	Sis	uc012cqn.1	0	0	0	0	0	0	0	0	0	0	0	0	0	0	0	0	0	0	0	0	0	0	0	0	0	1	0	0	0	0	0	0
chr9:61782566:-	chr9	61782566	61782566	1	-	TTAA	GGTG	intergenic	NA	NA	NA	NA	131943	same	56040	Rplp1	uc009pzt.1	0	0	0	0	0	0	0	0	0	0	0	0	0	0	0	0	0	0	0	0	0	0	0	0	0	1	0	0	0	0	0	0
chr6:143577261:+	chr6	143577261	143577261	1	+	TCTA	CAAG	intergenic	NA	NA	NA	NA	74026	opposite	73425	1700060C16Rik	uc029wcp.1	0	0	0	0	0	0	0	0	0	0	0	0	0	0	0	0	0	0	0	0	0	0	0	0	0	1	0	0	0	0	0	0
chr7:44864263:+	chr7	44864263	44864263	1	+	CACA	GGAG	intron	opposite	84113	Ptov1	uc009grj.1	223	opposite	84113	Ptov1	uc009grj.1	0	0	0	0	0	0	0	0	0	0	0	0	0	0	0	0	0	0	0	0	0	0	0	0	0	1	0	0	0	0	0	0
chr1:121375341:+	chr1	121375341	121375341	1	+	CAGC	GCTG	intergenic	NA	NA	NA	NA	42760	opposite	72999	Insig2	uc007cjq.1	0	0	0	0	0	0	0	0	0	0	0	0	0	0	0	0	0	0	0	0	0	0	0	0	0	1	0	0	0	0	0	0
chr5:60900093:-	chr5	60900093	60900093	1	-	ATAA	TCAG	intergenic	NA	NA	NA	NA	321055	opposite	NA	NA	uc029vhz.1	0	0	0	0	0	0	0	0	0	0	0	0	0	0	0	0	0	0	0	0	0	0	0	0	0	1	0	0	0	0	0	0
chr5:118327370:-	chr5	118327370	118327370	1	-	TCTG	GGAG	intergenic	NA	NA	NA	NA	82142	opposite	76792	2410131K14Rik	uc008zgj.1	0	0	0	0	0	0	0	0	0	0	0	0	0	0	0	0	0	0	0	0	0	0	0	0	0	1	0	0	0	0	0	0
chr16:18707979:-	chr16	18707979	18707979	1	-	CCAA	GGAG	intergenic	NA	NA	NA	NA	68867	opposite	12741	Cldn5	uc007yok.2	0	0	0	0	0	0	0	0	0	0	0	0	0	0	0	0	0	0	0	0	0	0	0	0	0	1	0	0	0	0	0	0
chrX:11519648:-	chrX	11519648	11519648	1	-	TTAA	GGCG	intergenic	NA	NA	NA	NA	191825	opposite	236663	Gm4906	uc012hew.1	0	0	0	0	0	0	0	0	0	0	0	0	0	0	0	0	0	0	0	0	0	0	0	0	0	1	0	0	0	0	0	0
chr1:28057083:+	chr1	28057083	28057083	1	+	AGAA	CAAG	intergenic	NA	NA	NA	NA	173036	same	NA	NA	uc007ana.1	0	0	0	0	0	0	0	0	0	0	0	0	0	0	0	0	0	0	0	0	0	0	0	0	0	1	0	0	0	0	0	0
chr1:136553991:-	chr1	136553991	136553991	1	-	TTAA	ATAT	intergenic	NA	NA	NA	NA	70909	opposite	226442	Zfp281	uc007cuw.2	0	0	0	0	0	0	0	0	0	0	0	0	0	0	0	0	0	0	0	0	0	0	0	0	0	1	0	0	0	0	0	0
chr2:28292806:-	chr2	28292806	28292806	1	-	AGAA	GGAG	intergenic	NA	NA	NA	NA	87116	opposite	56177	Olfm1	uc008iyc.1	0	0	0	0	0	0	0	0	0	0	0	0	0	0	0	0	0	0	0	0	0	0	0	0	0	1	0	0	0	0	0	0
chr2:110231241:+	chr2	110231241	110231241	1	+	AACT	TTTG	intergenic	NA	NA	NA	NA	74483	opposite	170442	Bbox1	uc008lmu.1	0	0	0	0	0	0	0	0	0	0	0	0	0	0	0	0	0	0	0	0	0	0	0	0	0	1	0	0	0	0	0	0
chr4:144439266:+	chr4	144439266	144439266	1	+	TCTG	AGAG	promoter	opposite	69364	1700012P22Rik	uc008vrf.1	493	opposite	69364	1700012P22Rik	uc008vrf.1	0	0	0	0	0	0	0	0	0	0	0	0	0	0	0	0	0	0	0	0	0	0	0	0	0	1	0	0	0	0	0	0
chr5:99752080:+	chr5	99752080	99752080	1	+	TTAA	GGAG	intron	opposite	NA	NA	uc008ygs.1	1892	opposite	NA	NA	uc008ygs.1	0	0	0	0	0	0	0	0	0	0	0	0	0	0	0	0	0	0	0	0	0	0	0	0	0	1	0	0	0	0	0	0
chr6:41541883:+	chr6	41541883	41541883	1	+	CTAA	GCAG	intron	same	NA	NA	uc009bpo.1	205	same	NA	NA	uc009bpo.1	0	0	0	0	0	0	0	0	0	0	0	0	0	0	0	0	0	0	0	0	0	0	0	0	0	1	0	0	0	0	0	0
chr7:45679731:-	chr7	45679731	45679731	1	-	TTGA	ACAG	intron	same	56546	Sec1	uc012fkn.1	172	same	56546	Sec1	uc012fkn.1	0	0	0	0	0	0	0	0	0	0	0	0	0	0	0	0	0	0	0	0	0	0	0	0	0	1	0	0	0	0	0	0
chr10:119122261:-	chr10	119122261	119122261	1	-	GTTT	TGAG	intergenic	NA	NA	NA	NA	29355	opposite	73400	1700064J06Rik	uc029rjf.1	0	0	0	0	0	0	0	0	0	0	0	0	0	0	0	0	0	0	0	0	0	0	0	0	0	1	0	0	0	0	0	0
chr12:53027931:+	chr12	53027931	53027931	1	+	TAAA	GGAG	intron	same	238161	Akap6	uc007nnm.1	173209	same	238161	Akap6	uc007nnn.1	0	0	0	0	0	0	0	0	0	0	0	0	0	0	0	0	0	0	0	0	0	0	0	0	0	1	0	0	0	0	0	0
chr12:100682052:+	chr12	100682052	100682052	1	+	GTAG	ACAG	intron	opposite	73086	Rps6ka5	uc011yqb.1	31027	opposite	73086	Rps6ka5	uc011yqb.1	0	0	0	0	0	0	0	0	0	0	0	0	0	0	0	0	0	0	0	0	0	0	0	0	0	1	0	0	0	0	0	0
chr14:64686931:+	chr14	64686931	64686931	1	+	TGCT	GGAG	intron	same	16554	Kif13b	uc007uim.1	34399	same	16554	Kif13b	uc007uim.1	0	0	0	0	0	0	0	0	0	0	0	0	0	0	0	0	0	0	0	0	0	0	0	0	0	1	0	0	0	0	0	0
chr3:151716515:-	chr3	151716515	151716515	1	-	TTAA	AGGG	intergenic	NA	NA	NA	NA	33443	same	99899	Ifi44	uc008rsk.2	0	0	0	0	0	0	0	0	0	0	0	0	0	0	0	0	1	1	0	1	0	1	0	0	1	0	0	0	0	0	0	0
chr12:113027753:-	chr12	113027753	113027753	1	-	TTAA	GTAT	intron	opposite	217893	Pacs2	uc007pfp.1	13244	opposite	217893	Pacs2	uc007pfp.1	0	0	0	0	0	0	0	0	0	0	0	0	0	0	0	0	0	1	0	1	0	1	0	0	1	0	0	0	0	0	0	0
chr1:152591284:-	chr1	152591284	152591284	1	-	TTAA	AGGA	intron	same	19731	Rgl1	uc007czh.1	33826	same	19731	Rgl1	uc007czh.1	0	0	0	0	0	0	0	0	0	0	0	0	0	0	0	0	1	1	1	1	0	0	0	0	1	0	0	0	0	0	0	0
chr3:158056876:-	chr3	158056876	158056876	1	-	TTAA	ATTC	intron	opposite	67144	Lrrc40	uc008rvu.1	20172	opposite	67144	Lrrc40	uc008rvu.1	0	0	0	0	0	0	0	0	0	0	0	0	0	0	0	0	1	1	1	0	0	0	0	0	1	0	0	0	0	0	0	0
chr8:35662286:-	chr8	35662286	35662286	1	-	TTAA	CAGA	intron	opposite	52065	Mfhas1	uc009lla.1	73265	same	100504714	Gm16793	uc009lkz.2	0	0	0	0	0	0	0	0	0	0	0	0	0	0	0	0	0	0	1	0	0	0	0	0	1	0	0	0	0	0	0	0
chr19:52046162:-	chr19	52046162	52046162	1	-	TAAA	TAAA	intergenic	NA	NA	NA	NA	218160	opposite	16333	Ins1	uc008hwd.1	0	0	0	0	0	0	0	0	0	0	0	0	0	0	0	0	0	0	0	0	0	0	0	0	1	0	0	0	0	0	0	0
chr5:49354463:-	chr5	49354463	49354463	1	-	TCCA	GCAG	intergenic	NA	NA	NA	NA	68803	same	80334	Kcnip4	uc008xjx.1	0	0	0	0	0	0	0	0	0	0	0	0	0	0	0	0	0	0	0	0	0	0	0	0	1	0	0	0	0	0	0	0
chr10:14641352:-	chr10	14641352	14641352	1	-	AAAT	TCAG	intergenic	NA	NA	NA	NA	64136	same	66201	Vta1	uc007ell.1	0	0	0	0	0	0	0	0	0	0	0	0	0	0	0	0	0	0	0	0	0	0	0	0	1	0	0	0	0	0	0	0
chr1:76140641:+	chr1	76140641	76140641	1	+	TTAA	CAGT	intergenic	NA	NA	NA	NA	348491	same	620079	Gm17751	uc007bpy.1	0	0	0	0	0	0	0	0	0	0	0	0	0	0	0	0	0	0	0	0	0	0	0	0	1	0	0	0	0	0	0	0
chr6:137843513:+	chr6	137843513	137843513	1	+	TCTT	CCAG	promoter	opposite	NA	NA	uc029wcg.1	194	opposite	NA	NA	uc029wcg.1	0	0	0	0	0	0	0	0	0	0	0	0	0	0	0	0	0	0	0	0	0	0	0	0	1	0	0	0	0	0	0	0
chr9:119722454:-	chr9	119722454	119722454	1	-	ACTT	CCAG	intergenic	NA	NA	NA	NA	3421	same	20264	Scn10a	uc009sbg.3	0	0	0	0	0	0	0	0	0	0	0	0	0	0	0	0	0	0	0	0	0	0	0	0	1	0	0	0	0	0	0	0
chr11:53441801:+	chr11	53441801	53441801	1	+	TTAG	AATC	intergenic	NA	NA	NA	NA	8514	same	14566	Gdf9	uc007iwa.2	0	0	0	0	0	0	0	0	0	0	0	0	0	0	0	0	0	0	0	0	0	0	0	0	1	0	0	0	0	0	0	0
chr12:18497972:+	chr12	18497972	18497972	1	+	TTGA	TCAG	intergenic	NA	NA	NA	NA	16537	same	236366	5730507C01Rik	uc007ndb.2	0	0	0	0	0	0	0	0	0	0	0	0	0	0	0	0	0	0	0	0	0	0	0	0	1	0	0	0	0	0	0	0
chr13:50752792:-	chr13	50752792	50752792	1	-	TCCA	TGGG	intergenic	NA	NA	NA	NA	6626	same	NA	NA	uc007qlf.1	0	0	0	0	0	0	0	0	0	0	0	0	0	0	0	0	0	0	0	0	0	0	0	0	1	0	0	0	0	0	0	0
chr15:75595112:+	chr15	75595112	75595112	1	+	GGAA	GCAG	promoter	same	68453	Gpihbp1	uc007wgw.1	1545	same	68453	Gpihbp1	uc007wgw.1	0	0	0	0	0	0	0	0	0	0	0	0	0	0	0	0	0	0	0	0	0	0	0	0	1	0	0	0	0	0	0	0
chr15:96971156:-	chr15	96971156	96971156	1	-	TTAA	TGGG	intergenic	NA	NA	NA	NA	49181	same	69354	Slc38a4	uc007xko.1	0	0	0	0	0	0	0	0	0	0	0	0	0	0	0	0	0	0	0	0	0	0	0	0	1	0	0	0	0	0	0	0
chr16:74404763:+	chr16	74404763	74404763	1	+	TGGA	TCAG	intron	opposite	268902	Robo2	uc007zrh.1	6148	opposite	268902	Robo2	uc007zrh.1	0	0	0	0	0	0	0	0	0	0	0	0	0	0	0	0	0	0	0	0	0	0	0	0	1	0	0	0	0	0	0	0
chr17:86500720:-	chr17	86500720	86500720	1	-	CTCC	CCAG	intron	opposite	18754	Prkce	uc008dug.2	213541	same	72104	2010106C02Rik	uc029tlc.1	0	0	0	0	0	0	0	0	0	0	0	0	0	0	0	0	0	0	0	0	0	0	0	0	1	0	0	0	0	0	0	0
chr18:78055315:+	chr18	78055315	78055315	1	+	CCTT	GTAG	intron	opposite	620235	Siglec15	uc008fsb.1	1952	opposite	620235	Siglec15	uc008fsb.1	0	0	0	0	0	0	0	0	0	0	0	0	0	0	0	0	0	0	0	0	0	0	0	0	1	0	0	0	0	0	0	0
chr19:6091507:-	chr19	6091507	6091507	1	-	ATTG	AGAG	3'UTR	opposite	67849	Cdca5	uc008ghh.1	2911	opposite	NA	NA	uc008ghj.1	0	0	0	0	0	0	0	0	0	0	0	0	0	0	0	0	0	0	0	0	0	0	0	0	1	0	0	0	0	0	0	0
chr19:6296272:+	chr19	6296272	6296272	1	+	CTGG	CCAG	intron	same	13660	Ehd1	uc008ghz.1	10184	same	240505	Cdc42bpg	uc008gia.2	0	0	0	0	0	0	0	0	0	0	0	0	0	0	0	0	0	0	0	0	0	0	0	0	1	0	0	0	0	0	0	0
chr1:132478054:+	chr1	132478054	132478054	1	+	TTAA	GGTC	intron	same	213464	Rbbp5	uc007cow.2	686	same	213464	Rbbp5	uc007cow.2	0	0	0	0	0	0	0	0	0	0	0	0	0	0	0	0	0	0	0	0	0	0	0	0	1	0	0	0	0	0	0	0
chr3:7527415:-	chr3	7527415	7527415	1	-	AGCT	GAAG	intron	opposite	67306	Zc2hc1a	uc008oog.1	23988	opposite	67306	Zc2hc1a	uc008oog.1	0	0	0	0	0	0	0	0	0	0	0	0	0	0	0	0	0	0	0	0	0	0	0	0	1	0	0	0	0	0	0	0
chr3:85319075:-	chr3	85319075	85319075	1	-	CAAA	TCAG	intron	opposite	73283	1700036G14Rik	uc008pqo.1	1555	opposite	73283	1700036G14Rik	uc008pqo.1	0	0	0	0	0	0	0	0	0	0	0	0	0	0	0	0	0	0	0	0	0	0	0	0	1	0	0	0	0	0	0	0
chr4:10641568:+	chr4	10641568	10641568	1	+	ACAT	TCAT	intron	opposite	73624	1700123O12Rik	uc008ryu.1	156233	opposite	73624	1700123O12Rik	uc008ryu.1	0	0	0	0	0	0	0	0	0	0	0	0	0	0	0	0	0	0	0	0	0	0	0	0	1	0	0	0	0	0	0	0
chr4:96863877:-	chr4	96863877	96863877	1	-	TTAA	TCAT	intergenic	NA	NA	NA	NA	78716	same	620779	Gm12695	uc008ttm.1	0	0	0	0	0	0	0	0	0	0	0	0	0	0	0	0	0	0	0	0	0	0	0	0	1	0	0	0	0	0	0	0
chr5:122308750:+	chr5	122308750	122308750	1	+	AGAT	TCAG	intron	same	320717	Pptc7	uc008zky.1	24351	same	320717	Pptc7	uc008zky.1	0	0	0	0	0	0	0	0	0	0	0	0	0	0	0	0	0	0	0	0	0	0	0	0	1	0	0	0	0	0	0	0
chr6:143237734:+	chr6	143237734	143237734	1	+	GTGC	TCAG	intergenic	NA	NA	NA	NA	3898	same	NA	NA	uc029wco.1	0	0	0	0	0	0	0	0	0	0	0	0	0	0	0	0	0	0	0	0	0	0	0	0	1	0	0	0	0	0	0	0
chr7:19759058:-	chr7	19759058	19759058	1	-	CAAA	TCAG	CDS	same	57278	Bcam	uc009fnf.1	9484	same	19294	Pvrl2	uc009fnd.2	0	0	0	0	0	0	0	0	0	0	0	0	0	0	0	0	0	0	0	0	0	0	0	0	1	0	0	0	0	0	0	0
chr8:28873367:-	chr8	28873367	28873367	1	-	GAAA	TATT	intron	same	210801	Unc5d	uc009liz.2	346268	same	210801	Unc5d	uc009liz.2	0	0	0	0	0	0	0	0	0	0	0	0	0	0	0	0	0	0	0	0	0	0	0	0	1	0	0	0	0	0	0	0
chr8:46939962:+	chr8	46939962	46939962	1	+	TGCC	TTTG	intergenic	NA	NA	NA	NA	46962	same	320981	Enpp6	uc009lqq.1	0	0	0	0	0	0	0	0	0	0	0	0	0	0	0	0	0	0	0	0	0	0	0	0	1	0	0	0	0	0	0	0
chr8:71909481:+	chr8	71909481	71909481	1	+	AGAA	TCAG	intron	same	382019	Zfp882	uc009mey.2	874	same	382019	Zfp882	uc009mey.2	0	0	0	0	0	0	0	0	0	0	0	0	0	0	0	0	0	0	0	0	0	0	0	0	1	0	0	0	0	0	0	0
chr8:91725651:+	chr8	91725651	91725651	1	+	AACC	TCAG	intergenic	NA	NA	NA	NA	76002	opposite	16373	Irx3	uc009msu.2	0	0	0	0	0	0	0	0	0	0	0	0	0	0	0	0	0	0	0	0	0	0	0	0	1	0	0	0	0	0	0	0
chr10:27709470:-	chr10	27709470	27709470	1	-	TAAA	GCTG	intergenic	NA	NA	NA	NA	92527	same	16773	Lama2	uc007esg.2	0	0	0	0	0	0	0	0	0	0	0	0	0	0	0	0	0	0	0	0	0	0	0	0	1	0	0	0	0	0	0	0
chr10:59270528:-	chr10	59270528	59270528	1	-	CAAG	GCAG	intergenic	NA	NA	NA	NA	48605	opposite	268301	Sowahc	uc011xed.1	0	0	0	0	0	0	0	0	0	0	0	0	0	0	0	0	0	0	0	0	0	0	0	0	1	0	0	0	0	0	0	0
chr10:117150570:-	chr10	117150570	117150570	1	-	TTAA	CTGG	intergenic	NA	NA	NA	NA	2095	same	327826	Frs2	uc007hct.1	0	0	0	0	0	0	0	0	0	0	0	0	0	0	0	0	0	0	0	0	0	0	0	0	1	0	0	0	0	0	0	0
chr11:96455599:-	chr11	96455599	96455599	1	-	AGAG	CGAG	intron	same	100038600	Gm11529	uc011ydh.1	8947	same	100038600	Gm11529	uc011ydh.1	0	0	0	0	0	0	0	0	0	0	0	0	0	0	0	0	0	0	0	0	0	0	0	0	1	0	0	0	0	0	0	0
chr11:118507303:+	chr11	118507303	118507303	1	+	GAGA	CCAG	intron	opposite	52897	Rbfox3	uc011yiq.1	6100	opposite	52897	Rbfox3	uc011yiq.1	0	0	0	0	0	0	0	0	0	0	0	0	0	0	0	0	0	0	0	0	0	0	0	0	1	0	0	0	0	0	0	0
chr13:99968855:-	chr13	99968855	99968855	1	-	AGAA	TCAG	intron	same	78038	Mccc2	uc011zdn.1	2987	same	78038	Mccc2	uc011zdn.1	0	0	0	0	0	0	0	0	0	0	0	0	0	0	0	0	0	0	0	0	0	0	0	0	1	0	0	0	0	0	0	0
chr14:118188329:-	chr14	118188329	118188329	1	-	GCAC	TCAG	intergenic	NA	NA	NA	NA	23361	opposite	NA	NA	uc007uys.1	0	0	0	0	0	0	0	0	0	0	0	0	0	0	0	0	0	0	0	0	0	0	0	0	1	0	0	0	0	0	0	0
chr15:97190112:-	chr15	97190112	97190112	1	-	TTAA	CCAG	intergenic	NA	NA	NA	NA	56994	opposite	239647	Pced1b	uc007xkt.2	0	0	0	0	0	0	0	0	0	0	0	0	0	0	0	0	0	0	0	0	0	0	0	0	1	0	0	0	0	0	0	0
chr18:15636636:-	chr18	15636636	15636636	1	-	CGAA	TCAG	intron	same	71367	Chst9	uc008edv.1	81487	same	71367	Chst9	uc008edv.1	0	0	0	0	0	0	0	0	0	0	0	0	0	0	0	0	0	0	0	0	0	0	0	0	1	0	0	0	0	0	0	0
chr19:29043273:+	chr19	29043273	29043273	1	+	TTAA	AGAT	intron	opposite	56248	Ak3	uc008hcx.1	4209	same	67329	1700018L02Rik	uc008hcy.2	0	0	0	0	0	0	0	0	0	0	0	0	0	0	0	0	0	0	0	0	0	0	0	0	1	0	0	0	0	0	0	0
chr19:30182510:-	chr19	30182510	30182510	1	-	GCAC	CCAG	intergenic	NA	NA	NA	NA	7091	same	104174	Gldc	uc008hej.1	0	0	0	0	0	0	0	0	0	0	0	0	0	0	0	0	0	0	0	0	0	0	0	0	1	0	0	0	0	0	0	0
chr19:53391743:-	chr19	53391743	53391743	1	-	TTAA	TAGC	promoter	same	76479	Smndc1	uc008hws.1	1169	same	76479	Smndc1	uc008hwt.1	0	0	0	0	0	0	0	0	0	0	0	0	0	0	0	0	0	0	0	0	0	0	0	0	1	0	0	0	0	0	0	0
chr4:99163681:-	chr4	99163681	99163681	1	-	TTAA	GTAA	intergenic	NA	NA	NA	NA	30252	opposite	242557	Atg4c	uc008tut.1	0	0	0	0	0	0	0	0	0	0	0	0	3	0	0	0	0	0	0	0	0	0	0	0	0	0	0	0	0	0	0	0
chr6:17796946:-	chr6	17796946	17796946	1	-	CCTC	TTTT	intron	opposite	64213	St7	uc009azu.1	47729	opposite	64213	St7	uc009bab.1	0	0	0	0	0	0	0	0	0	0	0	0	1	0	0	0	0	0	0	0	0	0	0	0	0	0	0	0	0	0	0	0
chr4:97565376:+	chr4	97565376	97565376	1	+	TTAA	ATAA	intergenic	NA	NA	NA	NA	16566	same	18027	Nfia	uc008tty.2	0	0	0	0	0	0	0	0	0	0	0	0	1	0	0	0	0	0	0	0	0	0	0	0	0	0	0	0	0	0	0	0
chr5:146766311:-	chr5	146766311	146766311	1	-	TTAA	TTCA	intron	same	22217	Usp12	uc009anj.1	28644	same	22217	Usp12	uc009anj.1	0	0	0	0	0	0	0	0	0	0	0	0	1	0	0	0	0	0	0	0	0	0	0	0	0	0	0	0	0	0	0	0
chr17:79091806:-	chr17	79091806	79091806	1	-	TTAA	GGTC	intergenic	NA	NA	NA	NA	39899	opposite	70536	Qpct	uc008dpv.1	0	0	0	0	0	0	0	0	0	0	0	0	1	0	0	0	0	0	0	0	0	0	0	0	0	0	0	0	0	0	0	0
chr15:10806113:-	chr15	10806113	10806113	1	-	TTAA	AAGC	intergenic	NA	NA	NA	NA	22937	opposite	100502601	Gm19276	uc029snv.1	0	0	0	0	0	0	0	0	0	0	0	0	1	0	0	0	0	0	0	0	0	0	0	0	0	0	0	0	0	0	0	0
chr19:23685929:+	chr19	23685929	23685929	1	+	TTAA	TAGT	promoter	same	72351	Ptar1	uc008hag.2	1470	same	72351	Ptar1	uc008hag.2	0	0	0	0	0	0	0	0	0	0	0	0	1	0	0	0	0	0	0	0	0	0	0	0	0	0	0	0	0	0	0	0
chr17:43573499:-	chr17	43573499	43573499	1	-	TTTG	CTCT	intron	opposite	27226	Pla2g7	uc008cpd.1	5047	opposite	27226	Pla2g7	uc008cpd.1	0	0	0	0	0	0	0	0	0	0	0	0	1	0	0	0	0	0	0	0	0	0	0	0	0	0	0	0	0	0	0	0
chr6:49413634:+	chr6	49413634	49413634	1	+	ATCT	GTGC	intron	same	77485	Stk31	uc009bws.2	18029	same	77485	Stk31	uc009bws.2	0	0	0	0	0	0	0	0	0	0	0	0	1	0	0	0	0	0	0	0	0	0	0	0	0	0	0	0	0	0	0	0
chr1:143910642:-	chr1	143910642	143910642	1	-	TTAA	AAAG	intergenic	NA	NA	NA	NA	93506	same	19735	Rgs2	uc007cxg.2	0	0	0	0	0	0	0	0	0	0	0	0	1	0	0	0	0	0	0	0	0	0	0	0	0	0	0	0	0	0	0	0
chr4:106596992:-	chr4	106596992	106596992	1	-	TAGA	AAAG	intron	same	242602	BC055111	uc012dhz.1	20245	same	242602	BC055111	uc012dhz.1	0	0	0	0	0	0	0	0	0	0	0	0	1	0	0	0	0	0	0	0	0	0	0	0	0	0	0	0	0	0	0	0
chr13:30000715:+	chr13	30000715	30000715	1	+	AAAT	TCAT	intergenic	NA	NA	NA	NA	14651	opposite	13557	E2f3	uc007pyq.2	0	0	0	0	0	0	0	0	0	0	0	0	1	0	0	0	0	0	0	0	0	0	0	0	0	0	0	0	0	0	0	0
chr18:19150036:+	chr18	19150036	19150036	1	+	GGAG	CTAG	intergenic	NA	NA	NA	NA	852060	opposite	13507	Dsc3	uc008eea.2	0	0	0	0	0	0	0	0	0	0	0	0	1	0	0	0	0	0	0	0	0	0	0	0	0	0	0	0	0	0	0	0
chr1:16170753:+	chr1	16170753	16170753	1	+	GGAA	AATA	intergenic	NA	NA	NA	NA	64870	same	98711	Rdh10	uc007ajm.1	0	0	0	0	0	0	0	0	0	0	0	0	1	0	0	0	0	0	0	0	0	0	0	0	0	0	0	0	0	0	0	0
chr1:27003001:+	chr1	27003001	27003001	1	+	TTAA	TCAG	intergenic	NA	NA	NA	NA	315540	opposite	210940	4931408C20Rik	uc007amz.2	0	0	0	0	0	0	0	0	0	0	0	0	1	0	0	0	0	0	0	0	0	0	0	0	0	0	0	0	0	0	0	0
chr1:61961743:+	chr1	61961743	61961743	1	+	TCCT	GGAG	intron	same	72823	Pard3b	uc007bfd.2	48563	same	72823	Pard3b	uc011wma.1	0	0	0	0	0	0	0	0	0	0	0	0	1	0	0	0	0	0	0	0	0	0	0	0	0	0	0	0	0	0	0	0
chr1:184960499:-	chr1	184960499	184960499	1	-	TTAA	AATT	intron	same	226778	Mark1	uc007dyt.2	39049	same	226778	Mark1	uc007dyt.2	0	0	0	0	0	0	0	0	0	0	0	0	1	0	0	0	0	0	0	0	0	0	0	0	0	0	0	0	0	0	0	0
chr2:63201673:+	chr2	63201673	63201673	1	+	AGAA	AATT	intergenic	NA	NA	NA	NA	17385	opposite	170738	Kcnh7	uc008jvq.1	0	0	0	0	0	0	0	0	0	0	0	0	1	0	0	0	0	0	0	0	0	0	0	0	0	0	0	0	0	0	0	0
chr4:5055428:-	chr4	5055428	5055428	1	-	ACTA	AATT	intergenic	NA	NA	NA	NA	76598	same	NA	NA	uc029upm.1	0	0	0	0	0	0	0	0	0	0	0	0	1	0	0	0	0	0	0	0	0	0	0	0	0	0	0	0	0	0	0	0
chr5:88568280:-	chr5	88568280	88568280	1	-	GCAC	CCAC	intron	opposite	52822	Rufy3	uc008xzw.1	3239	opposite	52822	Rufy3	uc008xzw.1	0	0	0	0	0	0	0	0	0	0	0	0	1	0	0	0	0	0	0	0	0	0	0	0	0	0	0	0	0	0	0	0
chr6:133929980:-	chr6	133929980	133929980	1	-	TTAA	TGAT	intergenic	NA	NA	NA	NA	76312	same	16483	Kap	uc009ekd.1	0	0	0	0	0	0	0	0	0	0	0	0	1	0	0	0	0	0	0	0	0	0	0	0	0	0	0	0	0	0	0	0
chr10:73545560:-	chr10	73545560	73545560	1	-	TCAA	AATC	intron	opposite	NA	NA	uc007fpd.1	276306	opposite	11994	Pcdh15	uc007fpf.2	0	0	0	0	0	0	0	0	0	0	0	0	1	0	0	0	0	0	0	0	0	0	0	0	0	0	0	0	0	0	0	0
chr10:120874766:-	chr10	120874766	120874766	1	-	AGAG	GCAG	intron	same	320183	Msrb3	uc007hfh.2	17136	opposite	100504616	Gm15910	uc029rjk.1	0	0	0	0	0	0	0	0	0	0	0	0	1	0	0	0	0	0	0	0	0	0	0	0	0	0	0	0	0	0	0	0
chr11:21859051:-	chr11	21859051	21859051	1	-	TGAA	AAGC	intron	opposite	216560	Wdpcp	uc007idx.1	142599	same	18423	Otx1	uc007idy.1	0	0	0	0	0	0	0	0	0	0	0	0	1	0	0	0	0	0	0	0	0	0	0	0	0	0	0	0	0	0	0	0
chr11:49551947:-	chr11	49551947	49551947	1	-	AAGG	AGAG	CDS	opposite	258461	Olfr1381	uc007iqs.1	197	opposite	258461	Olfr1381	uc007iqs.1	0	0	0	0	0	0	0	0	0	0	0	0	1	0	0	0	0	0	0	0	0	0	0	0	0	0	0	0	0	0	0	0
chr11:98512711:+	chr11	98512711	98512711	1	+	TCTA	TATA	intron	opposite	22780	Ikzf3	uc007lgm.1	4008	opposite	NA	NA	uc029rny.1	0	0	0	0	0	0	0	0	0	0	0	0	1	0	0	0	0	0	0	0	0	0	0	0	0	0	0	0	0	0	0	0
chr11:103458904:+	chr11	103458904	103458904	1	+	ACAA	AAAG	intergenic	NA	NA	NA	NA	10951	same	NA	NA	uc029rox.1	0	0	0	0	0	0	0	0	0	0	0	0	1	0	0	0	0	0	0	0	0	0	0	0	0	0	0	0	0	0	0	0
chr12:88549730:-	chr12	88549730	88549730	1	-	AAAC	TCAG	intergenic	NA	NA	NA	NA	107475	same	NA	NA	uc007ojx.1	0	0	0	0	0	0	0	0	0	0	0	0	1	0	0	0	0	0	0	0	0	0	0	0	0	0	0	0	0	0	0	0
chr12:103533986:-	chr12	103533986	103533986	1	-	TAAA	AATT	intron	opposite	74521	Ppp4r4	uc007ovw.2	1420	opposite	74521	Ppp4r4	uc007ovw.2	0	0	0	0	0	0	0	0	0	0	0	0	1	0	0	0	0	0	0	0	0	0	0	0	0	0	0	0	0	0	0	0
chr13:91391613:-	chr13	91391613	91391613	1	-	AGCT	TCAC	intergenic	NA	NA	NA	NA	3527	same	320297	A830009L08Rik	uc007rjs.1	0	0	0	0	0	0	0	0	0	0	0	0	1	0	0	0	0	0	0	0	0	0	0	0	0	0	0	0	0	0	0	0
chr15:39053932:+	chr15	39053932	39053932	1	+	GGAA	AATG	intergenic	NA	NA	NA	NA	22999	same	68588	Cthrc1	uc007voa.1	0	0	0	0	0	0	0	0	0	0	0	0	1	0	0	0	0	0	0	0	0	0	0	0	0	0	0	0	0	0	0	0
chr15:73347587:+	chr15	73347587	73347587	1	+	TTAA	ATTG	intron	opposite	14083	Ptk2	uc007wbw.2	4227	opposite	14083	Ptk2	uc007wby.2	0	0	0	0	0	0	0	0	0	0	0	0	1	0	0	0	0	0	0	0	0	0	0	0	0	0	0	0	0	0	0	0
chr16:9494416:-	chr16	9494416	9494416	1	-	TCAA	TCAG	intergenic	NA	NA	NA	NA	498116	same	14811	Grin2a	uc007ydc.1	0	0	0	0	0	0	0	0	0	0	0	0	1	0	0	0	0	0	0	0	0	0	0	0	0	0	0	0	0	0	0	0
chr18:77120090:-	chr18	77120090	77120090	1	-	TTAT	CTTC	CDS	opposite	17344	Pias2	uc008frb.1	54409	opposite	17344	Pias2	uc008frd.2	0	0	0	0	0	0	0	0	0	0	0	0	1	0	0	0	0	0	0	0	0	0	0	0	0	0	0	0	0	0	0	0
chrX:144057081:+	chrX	144057081	144057081	1	+	TTCC	CATT	intergenic	NA	NA	NA	NA	96613	same	319764	A730046J19Rik	uc009umr.2	0	0	0	0	0	0	0	0	0	0	0	0	1	0	0	0	0	0	0	0	0	0	0	0	0	0	0	0	0	0	0	0
chr1:16657653:+	chr1	16657653	16657653	1	+	TTAA	TCAG	ncRNA	opposite	67923	Tceb1	uc007ajv.1	100	same	329101	D030040B21Rik	uc029qna.1	0	0	0	0	0	0	0	0	0	0	0	0	0	0	0	0	0	0	0	0	0	0	0	1	0	0	0	0	0	0	0	0
chr3:35438747:-	chr3	35438747	35438747	1	-	GCCC	TCAG	intergenic	NA	NA	NA	NA	227415	same	625963	Gm6639	uc008oyr.1	0	0	0	0	0	0	0	0	0	0	0	0	0	0	0	0	0	0	0	0	0	0	0	1	0	0	0	0	0	0	0	0
chr3:118908445:-	chr3	118908445	118908445	1	-	AAAC	TCAG	intron	opposite	99586	Dpyd	uc008rdh.1	346266	opposite	99586	Dpyd	uc008rdf.1	0	0	0	0	0	0	0	0	0	0	0	0	0	0	0	0	0	0	0	0	0	0	0	1	0	0	0	0	0	0	0	0
chr3:135199468:+	chr3	135199468	135199468	1	+	TTAA	ATAT	intergenic	NA	NA	NA	NA	13094	same	229841	Cenpe	uc008rkz.1	0	0	0	0	0	0	0	0	0	0	0	0	0	0	0	0	0	0	0	0	0	0	0	1	0	0	0	0	0	0	0	0
chr7:80580759:-	chr7	80580759	80580759	1	-	TGCC	AACG	intergenic	NA	NA	NA	NA	45639	same	12144	Blm	uc009iax.2	0	0	0	0	0	0	0	0	0	0	0	0	0	0	0	0	0	0	0	0	0	0	0	1	0	0	0	0	0	0	0	0
chr11:121454303:+	chr11	121454303	121454303	1	+	AATT	GCAG	intron	same	108903	Tbcd	uc007mvy.2	2353	same	108903	Tbcd	uc007mvy.2	0	0	0	0	0	0	0	0	0	0	0	0	0	0	0	0	0	0	0	0	0	0	0	1	0	0	0	0	0	0	0	0
chr13:72958084:-	chr13	72958084	72958084	1	-	TGTG	AATG	intergenic	NA	NA	NA	NA	141320	same	78446	D730050B12Rik	uc029sce.1	0	0	0	0	0	0	0	0	0	0	0	0	0	0	0	0	0	0	0	0	0	0	0	1	0	0	0	0	0	0	0	0
chr15:20474536:-	chr15	20474536	20474536	1	-	AAAC	ACAG	intron	opposite	NA	NA	uc007vin.1	25345	opposite	NA	NA	uc007vin.1	0	0	0	0	0	0	0	0	0	0	0	0	0	0	0	0	0	0	0	0	0	0	0	1	0	0	0	0	0	0	0	0
chr16:30188170:+	chr16	30188170	30188170	1	+	GAGG	GAGA	intergenic	NA	NA	NA	NA	79361	opposite	71756	Cpn2	uc007ywm.1	0	0	0	0	0	0	0	0	0	0	0	0	0	0	0	0	0	0	0	0	0	0	0	1	0	0	0	0	0	0	0	0
chr16:63176187:-	chr16	63176187	63176187	1	-	GCCT	CCAG	intergenic	NA	NA	NA	NA	321852	opposite	19128	Pros1	uc007zpx.1	0	0	0	0	0	0	0	0	0	0	0	0	0	0	0	0	0	0	0	0	0	0	0	1	0	0	0	0	0	0	0	0
chr4:89049985:+	chr4	89049985	89049985	1	+	TAAT	AACT	promoter	same	100040617	Gm12603	uc008toe.2	321	same	100040617	Gm12603	uc008toe.2	0	0	3	0	0	0	0	0	0	0	0	1	0	0	0	0	0	0	0	0	1	0	0	0	0	0	0	0	0	0	0	0
chr2:16604187:-	chr2	16604187	16604187	1	-	TTAA	AATA	intron	opposite	67448	Plxdc2	uc008ikz.1	247864	opposite	67448	Plxdc2	uc008ikz.1	0	0	0	0	0	0	0	0	0	0	0	1	0	0	0	0	0	0	0	0	0	0	0	0	0	0	0	0	0	0	0	0
chr2:53719740:+	chr2	53719740	53719740	1	+	TTAG	TAAT	intergenic	NA	NA	NA	NA	365811	opposite	67874	Rprm	uc008jrp.1	0	0	0	0	0	0	0	0	0	0	0	1	0	0	0	0	0	0	0	0	0	0	0	0	0	0	0	0	0	0	0	0
chr13:4872747:-	chr13	4872747	4872747	1	-	TTAA	AGAC	intergenic	NA	NA	NA	NA	263582	same	56043	Akr1e1	uc007pjs.1	0	0	0	0	0	0	0	0	0	0	0	1	0	0	0	0	0	0	0	0	0	0	0	0	0	0	0	0	0	0	0	0
chr14:124484121:-	chr14	124484121	124484121	1	-	TCTG	AGAG	intron	same	14169	Fgf14	uc007vbw.2	193005	same	14169	Fgf14	uc007vbw.2	0	0	0	0	0	0	0	0	0	0	0	1	0	0	0	0	0	0	0	0	0	0	0	0	0	0	0	0	0	0	0	0
chr4:149507166:+	chr4	149507166	149507166	1	+	TAAA	GAAT	intergenic	NA	NA	NA	NA	11074	same	67087	Ctnnbip1	uc008vwm.2	0	0	0	0	0	0	0	0	0	0	3	0	0	0	0	0	0	0	0	0	0	0	0	0	0	0	0	0	0	0	0	0
chr1:131137294:+	chr1	131137294	131137294	1	+	TTAA	AATG	intron	opposite	226419	Dyrk3	uc007cmw.1	939	opposite	226419	Dyrk3	uc007cmw.1	0	0	1	0	0	0	0	0	0	0	1	0	0	0	0	0	0	0	0	0	1	0	0	0	0	0	0	0	0	0	0	0
chr5:38552358:-	chr5	38552358	38552358	1	-	TTAA	GGAA	intron	same	22388	Wdr1	uc008xgs.1	9236	same	22388	Wdr1	uc008xgs.1	0	0	0	0	0	0	0	0	0	0	1	0	0	0	0	0	0	0	0	0	1	0	0	0	0	0	0	0	0	0	0	0
chr15:81934169:+	chr15	81934169	81934169	1	+	TTAA	AAGA	intergenic	NA	NA	NA	NA	2589	same	105859	Csdc2	uc007wxs.2	0	0	0	0	0	0	0	0	0	0	1	0	0	0	0	0	0	0	0	0	1	0	0	0	0	0	0	0	0	0	0	0
chr16:6830135:+	chr16	6830135	6830135	1	+	TTAA	TATA	intron	same	268859	Rbfox1	uc007ycb.2	239699	same	268859	Rbfox1	uc007ycf.2	0	1	1	0	0	0	0	0	0	0	1	0	0	0	0	0	0	0	0	0	0	0	0	0	0	0	0	0	0	0	0	0
chr17:79540737:+	chr17	79540737	79540737	1	+	TTAA	TGGA	intergenic	NA	NA	NA	NA	30250	opposite	100038718	Gm10494	uc012axn.1	0	1	0	0	0	0	0	0	0	0	1	0	0	0	0	0	0	0	0	0	0	0	0	0	0	0	0	0	0	0	0	0
chr10:71369609:+	chr10	71369609	71369609	1	+	TGAG	TTAC	intron	same	69718	Ipmk	uc007for.1	3538	opposite	NA	NA	uc007fou.1	0	0	0	0	0	0	0	0	0	0	1	0	0	0	0	0	0	0	0	0	0	0	0	0	0	0	0	0	0	0	0	0
chr1:134881219:-	chr1	134881219	134881219	1	-	TTCT	TCAC	intron	same	329251	Ppp1r12b	uc007csm.1	34798	same	329251	Ppp1r12b	uc007csl.1	0	0	0	0	0	0	0	0	0	0	1	0	0	0	0	0	0	0	0	0	0	0	0	0	0	0	0	0	0	0	0	0
chr13:39379959:+	chr13	39379959	39379959	1	+	CTAC	ACAG	intergenic	NA	NA	NA	NA	411424	opposite	NA	NA	uc007qeb.1	0	0	0	0	0	0	0	0	0	0	1	0	0	0	0	0	0	0	0	0	0	0	0	0	0	0	0	0	0	0	0	0
chr17:86662017:-	chr17	86662017	86662017	1	-	TCTG	TGGG	intergenic	NA	NA	NA	NA	91846	opposite	13819	Epas1	uc008duj.2	0	0	0	0	0	0	0	0	0	0	1	0	0	0	0	0	0	0	0	0	0	0	0	0	0	0	0	0	0	0	0	0
chr4:136345170:+	chr4	136345170	136345170	1	+	GCGT	TCTG	intergenic	NA	NA	NA	NA	34193	same	74326	Hnrnpr	uc008vhx.1	0	0	0	0	0	0	0	0	0	0	1	0	0	0	0	0	0	0	0	0	0	0	0	0	0	0	0	0	0	0	0	0
chr2:82049946:-	chr2	82049946	82049946	1	-	GACA	TCAG	intergenic	NA	NA	NA	NA	3711	opposite	241514	Zfp804a	uc008khu.1	0	0	0	0	0	0	0	0	0	0	1	0	0	0	0	0	0	0	0	0	0	0	0	0	0	0	0	0	0	0	0	0
chr3:81989601:+	chr3	81989601	81989601	1	+	TTAA	TCTC	intergenic	NA	NA	NA	NA	7320	same	58170	Asic5	uc008pop.1	0	0	0	0	0	0	0	0	0	0	1	0	0	0	0	0	0	0	0	0	0	0	0	0	0	0	0	0	0	0	0	0
chr4:12866781:+	chr4	12866781	12866781	1	+	TTAA	TCAG	intergenic	NA	NA	NA	NA	40055	same	208820	Triqk	uc008sas.2	0	0	0	0	0	0	0	0	0	0	1	0	0	0	0	0	0	0	0	0	0	0	0	0	0	0	0	0	0	0	0	0
chr4:149507164:+	chr4	149507164	149507164	1	+	GTTA	AAGA	intergenic	NA	NA	NA	NA	11076	same	67087	Ctnnbip1	uc008vwm.2	0	0	0	0	0	0	0	0	0	0	1	0	0	0	0	0	0	0	0	0	0	0	0	0	0	0	0	0	0	0	0	0
chr5:30639770:+	chr5	30639770	30639770	1	+	ATCC	ACAG	intergenic	NA	NA	NA	NA	8168	same	74919	Slc35f6	uc008wvs.2	0	0	0	0	0	0	0	0	0	0	1	0	0	0	0	0	0	0	0	0	0	0	0	0	0	0	0	0	0	0	0	0
chr5:50791031:+	chr5	50791031	50791031	1	+	TTAA	TCAG	intergenic	NA	NA	NA	NA	246539	opposite	NA	NA	uc008xka.1	0	0	0	0	0	0	0	0	0	0	1	0	0	0	0	0	0	0	0	0	0	0	0	0	0	0	0	0	0	0	0	0
chr14:87397261:+	chr14	87397261	87397261	1	+	CTAA	TTTT	intergenic	NA	NA	NA	NA	19321	same	219249	Tdrd3	uc007uuf.3	0	0	0	0	0	0	0	0	0	0	1	0	0	0	0	0	0	0	0	0	0	0	0	0	0	0	0	0	0	0	0	0
chr15:86388760:-	chr15	86388760	86388760	1	-	ATAT	GCAG	intron	opposite	223754	Tbc1d22a	uc007xea.1	86337	same	NA	NA	uc007xeb.1	0	0	0	0	0	0	0	0	0	0	1	0	0	0	0	0	0	0	0	0	0	0	0	0	0	0	0	0	0	0	0	0
chr17:32291164:+	chr17	32291164	32291164	1	+	GACC	CCAG	intergenic	NA	NA	NA	NA	6442	opposite	57261	Brd4	uc008bwe.1	0	0	0	0	0	0	0	0	0	0	1	0	0	0	0	0	0	0	0	0	0	0	0	0	0	0	0	0	0	0	0	0
chr18:9900382:+	chr18	9900382	9900382	1	+	GCGC	GCAG	intergenic	NA	NA	NA	NA	57797	same	225160	Thoc1	uc008eal.1	0	0	0	0	0	0	0	0	0	0	1	0	0	0	0	0	0	0	0	0	0	0	0	0	0	0	0	0	0	0	0	0
chr2:92293223:+	chr2	92293223	92293223	1	+	TAAA	GGAT	intron	same	192285	Phf21a	uc008kxh.2	27005	same	192285	Phf21a	uc008kxk.1	0	0	0	0	0	0	0	0	0	0	1	0	0	0	0	0	0	0	0	0	0	0	0	0	0	0	0	0	0	0	0	0
chr4:27676411:-	chr4	27676411	27676411	1	-	TTAA	TCCA	intergenic	NA	NA	NA	NA	580823	opposite	NA	NA	uc029upu.1	0	0	0	0	0	0	0	0	0	0	1	0	0	0	0	0	0	0	0	0	0	0	0	0	0	0	0	0	0	0	0	0
chr4:133677124:+	chr4	133677124	133677124	1	+	TTAA	AATA	intergenic	NA	NA	NA	NA	4476	opposite	230801	Pigv	uc008vdf.2	0	0	0	0	0	0	0	0	0	0	1	0	0	0	0	0	0	0	0	0	0	0	0	0	0	0	0	0	0	0	0	0
chr5:73222206:-	chr5	73222206	73222206	1	-	GTGT	TCAG	intron	same	72313	Fryl	uc008xsn.1	34411	same	72313	Fryl	uc008xsn.1	0	0	0	0	0	0	0	0	0	0	1	0	0	0	0	0	0	0	0	0	0	0	0	0	0	0	0	0	0	0	0	0
chr5:106408379:-	chr5	106408379	106408379	1	-	GTAA	TTGT	intergenic	NA	NA	NA	NA	49786	same	104382	Barhl2	uc008ylm.1	0	0	0	0	0	0	0	0	0	0	1	0	0	0	0	0	0	0	0	0	0	0	0	0	0	0	0	0	0	0	0	0
chr6:39356874:-	chr6	39356874	39356874	1	-	AGCT	TCAG	intron	same	72144	Slc37a3	uc009blk.2	16055	same	72144	Slc37a3	uc009blk.2	0	0	0	0	0	0	0	0	0	0	1	0	0	0	0	0	0	0	0	0	0	0	0	0	0	0	0	0	0	0	0	0
chr7:17167366:+	chr7	17167366	17167366	1	+	GACC	CCAG	intergenic	NA	NA	NA	NA	16965	same	384557	Ceacam3	uc012fal.1	0	0	0	0	0	0	0	0	0	0	1	0	0	0	0	0	0	0	0	0	0	0	0	0	0	0	0	0	0	0	0	0
chr7:57105672:+	chr7	57105672	57105672	1	+	CTAA	ACAG	intron	opposite	14407	Gabrg3	uc009hdz.1	281198	opposite	14407	Gabrg3	uc009hdz.1	0	0	0	0	0	0	0	0	0	0	1	0	0	0	0	0	0	0	0	0	0	0	0	0	0	0	0	0	0	0	0	0
chr9:51122358:-	chr9	51122358	51122358	1	-	TTAA	ATAA	intergenic	NA	NA	NA	NA	6356	opposite	56057	Btg4	uc009ple.1	0	0	0	0	0	0	0	0	0	0	1	0	0	0	0	0	0	0	0	0	0	0	0	0	0	0	0	0	0	0	0	0
chr9:110824294:+	chr9	110824294	110824294	1	+	GCTT	TTAG	intron	same	73336	Prss44	uc009ruu.2	2395	same	272643	Prss43	uc009ruv.1	0	0	0	0	0	0	0	0	0	0	1	0	0	0	0	0	0	0	0	0	0	0	0	0	0	0	0	0	0	0	0	0
chr9:123103990:-	chr9	123103990	123103990	1	-	TGGG	AGAG	intron	same	69035	Zdhhc3	uc009sfp.2	9214	same	69035	Zdhhc3	uc009sfp.2	0	0	0	0	0	0	0	0	0	0	1	0	0	0	0	0	0	0	0	0	0	0	0	0	0	0	0	0	0	0	0	0
chr11:40800719:-	chr11	40800719	40800719	1	-	TTAA	AGCA	intergenic	NA	NA	NA	NA	45432	same	12450	Ccng1	uc007ilz.1	0	0	0	0	0	0	0	0	0	0	1	0	0	0	0	0	0	0	0	0	0	0	0	0	0	0	0	0	0	0	0	0
chr11:77144455:+	chr11	77144455	77144455	1	+	AAAG	GCAG	intron	opposite	319634	Efcab5	uc011xzt.1	6159	opposite	319634	Efcab5	uc007kgk.1	0	0	0	0	0	0	0	0	0	0	1	0	0	0	0	0	0	0	0	0	0	0	0	0	0	0	0	0	0	0	0	0
chr12:12687340:-	chr12	12687340	12687340	1	-	ACTC	TAAG	intergenic	NA	NA	NA	NA	253275	same	18109	Mycn	uc007nbf.1	0	0	0	0	0	0	0	0	0	0	1	0	0	0	0	0	0	0	0	0	0	0	0	0	0	0	0	0	0	0	0	0
chr16:10128806:+	chr16	10128806	10128806	1	+	TCAA	TCAG	intergenic	NA	NA	NA	NA	41421	same	68172	Rpl39l	uc007yde.1	0	0	0	0	0	0	0	0	0	0	1	0	0	0	0	0	0	0	0	0	0	0	0	0	0	0	0	0	0	0	0	0
chr16:81645975:+	chr16	81645975	81645975	1	+	AAAA	AGAA	intergenic	NA	NA	NA	NA	134456	same	NA	NA	uc029syl.1	0	0	0	0	0	0	0	0	0	0	1	0	0	0	0	0	0	0	0	0	0	0	0	0	0	0	0	0	0	0	0	0
chr17:46307110:+	chr17	46307110	46307110	1	+	GCTC	AGAG	CDS	opposite	224814	Abcc10	uc008csn.1	9181	same	106565	Dlk2	uc008csm.2	0	0	0	0	0	0	0	0	0	0	1	0	0	0	0	0	0	0	0	0	0	0	0	0	0	0	0	0	0	0	0	0
chr1:5732861:+	chr1	5732861	5732861	1	+	CTAC	ACAG	intergenic	NA	NA	NA	NA	136342	same	18387	Oprk1	uc007afq.2	0	0	0	0	0	0	0	0	0	0	1	0	0	0	0	0	0	0	0	0	0	0	0	0	0	0	0	0	0	0	0	0
chr2:49336016:+	chr2	49336016	49336016	1	+	GGGG	GAAG	intergenic	NA	NA	NA	NA	79838	same	109241	Mbd5	uc008jpv.1	0	0	0	0	0	0	0	0	0	0	1	0	0	0	0	0	0	0	0	0	0	0	0	0	0	0	0	0	0	0	0	0
chr2:79765472:-	chr2	79765472	79765472	1	-	ATCT	TTAA	intron	opposite	75276	Ppp1r1c	uc008kgy.1	21118	opposite	75276	Ppp1r1c	uc008khb.1	0	0	0	0	0	0	0	0	0	0	1	0	0	0	0	0	0	0	0	0	0	0	0	0	0	0	0	0	0	0	0	0
chr3:136770534:-	chr3	136770534	136770534	1	-	GACA	TCAG	intron	opposite	19055	Ppp3ca	uc008rmg.1	99763	opposite	19055	Ppp3ca	uc008rmg.1	0	0	0	0	0	0	0	0	0	0	1	0	0	0	0	0	0	0	0	0	0	0	0	0	0	0	0	0	0	0	0	0
chr4:116908058:-	chr4	116908058	116908058	1	-	TAAA	TCAG	intron	opposite	74464	Zswim5	uc008uhq.1	30655	opposite	74464	Zswim5	uc008uhq.1	0	0	0	0	0	0	0	0	0	0	1	0	0	0	0	0	0	0	0	0	0	0	0	0	0	0	0	0	0	0	0	0
chr4:140298533:-	chr4	140298533	140298533	1	-	ATGG	TTGG	intergenic	NA	NA	NA	NA	51721	same	230868	Igsf21	uc008vmu.2	0	0	0	0	0	0	0	0	0	0	1	0	0	0	0	0	0	0	0	0	0	0	0	0	0	0	0	0	0	0	0	0
chr5:32121566:+	chr5	32121566	32121566	1	+	TTCA	TGAG	intergenic	NA	NA	NA	NA	14905	same	14284	Fosl2	uc008wzi.2	0	0	0	0	0	0	0	0	0	0	1	0	0	0	0	0	0	0	0	0	0	0	0	0	0	0	0	0	0	0	0	0
chr5:44655419:+	chr5	44655419	44655419	1	+	TTAA	CCAG	intron	opposite	16826	Ldb2	uc008xis.1	144287	opposite	16826	Ldb2	uc008xis.1	0	0	0	0	0	0	0	0	0	0	1	0	0	0	0	0	0	0	0	0	0	0	0	0	0	0	0	0	0	0	0	0
chr5:52415874:-	chr5	52415874	52415874	1	-	AACT	CCAG	intron	same	100503884	Ccdc149	uc029vhk.1	52069	opposite	20657	Sod3	uc008xkl.1	0	0	0	0	0	0	0	0	0	0	1	0	0	0	0	0	0	0	0	0	0	0	0	0	0	0	0	0	0	0	0	0
chr6:127496725:-	chr6	127496725	127496725	1	-	CACA	TCAG	intergenic	NA	NA	NA	NA	22578	opposite	101187	Parp11	uc009dvz.1	0	0	0	0	0	0	0	0	0	0	1	0	0	0	0	0	0	0	0	0	0	0	0	0	0	0	0	0	0	0	0	0
chr7:29373115:-	chr7	29373115	29373115	1	-	TAAA	GCTG	intron	same	74206	Sipa1l3	uc009gbr.1	1875	same	74206	Sipa1l3	uc009gbr.1	0	0	0	0	0	0	0	0	0	0	1	0	0	0	0	0	0	0	0	0	0	0	0	0	0	0	0	0	0	0	0	0
chr7:54909765:-	chr7	54909765	54909765	1	-	TATG	ACAG	intron	opposite	233271	Luzp2	uc009hcw.1	74519	opposite	233271	Luzp2	uc009hcw.1	0	0	0	0	0	0	0	0	0	0	1	0	0	0	0	0	0	0	0	0	0	0	0	0	0	0	0	0	0	0	0	0
chr8:72279237:+	chr8	72279237	72279237	1	+	CACA	CCAG	intergenic	NA	NA	NA	NA	39104	same	11767	Ap1m1	uc009mfp.1	0	0	0	0	0	0	0	0	0	0	1	0	0	0	0	0	0	0	0	0	0	0	0	0	0	0	0	0	0	0	0	0
chr11:3472682:+	chr11	3472682	3472682	1	+	GCCA	CTAG	intron	same	71523	8430429K09Rik	uc007hsy.2	9691	opposite	100499518	Mir3470a	uc029rka.1	0	0	0	0	0	0	0	0	0	0	1	0	0	0	0	0	0	0	0	0	0	0	0	0	0	0	0	0	0	0	0	0
chr11:19568390:+	chr11	19568390	19568390	1	+	ACTA	TCAG	intergenic	NA	NA	NA	NA	356051	same	114716	Spred2	uc007icq.1	0	0	0	0	0	0	0	0	0	0	1	0	0	0	0	0	0	0	0	0	0	0	0	0	0	0	0	0	0	0	0	0
chr12:65418793:+	chr12	65418793	65418793	1	+	TTAA	AGGA	intergenic	NA	NA	NA	NA	193275	same	70948	Wdr20rt	uc007nrk.1	0	0	0	0	0	0	0	0	0	0	1	0	0	0	0	0	0	0	0	0	0	0	0	0	0	0	0	0	0	0	0	0
chr12:80337102:+	chr12	80337102	80337102	1	+	CTTC	ACAG	3'UTR	same	NA	NA	uc029rtu.1	100	same	NA	NA	uc029rtu.1	0	0	0	0	0	0	0	0	0	0	1	0	0	0	0	0	0	0	0	0	0	0	0	0	0	0	0	0	0	0	0	0
chr15:100583905:-	chr15	100583905	100583905	1	-	GGCT	TCTG	intron	same	19009	Pou6f1	uc007xrp.1	2459	same	19009	Pou6f1	uc007xrp.1	0	0	0	0	0	0	0	0	0	0	1	0	0	0	0	0	0	0	0	0	0	0	0	0	0	0	0	0	0	0	0	0
chr16:24536310:+	chr16	24536310	24536310	1	+	CAGC	GCAG	intron	same	210126	Lpp	uc007yub.2	6995	same	624582	A730098P11Rik	uc029swq.1	0	0	0	0	0	0	0	0	0	0	1	0	0	0	0	0	0	0	0	0	0	0	0	0	0	0	0	0	0	0	0	0
chr17:75518013:-	chr17	75518013	75518013	1	-	TTAG	CATT	intron	opposite	240168	Rasgrp3	uc012axi.1	33932	same	72722	Fam98a	uc008doq.1	0	0	0	0	0	0	0	0	0	0	1	0	0	0	0	0	0	0	0	0	0	0	0	0	0	0	0	0	0	0	0	0
chr18:35106358:-	chr18	35106358	35106358	1	-	TTAC	TCTG	intron	opposite	NA	NA	uc008elx.1	12553	opposite	12385	Ctnna1	uc008ely.1	0	0	0	0	0	0	0	0	0	0	1	0	0	0	0	0	0	0	0	0	0	0	0	0	0	0	0	0	0	0	0	0
chr18:82555498:-	chr18	82555498	82555498	1	-	CTTA	CAAG	3'UTR	opposite	17196	Mbp	uc008ftr.1	1177	opposite	17196	Mbp	uc008ftu.1	0	0	0	0	0	0	0	0	0	0	1	0	0	0	0	0	0	0	0	0	0	0	0	0	0	0	0	0	0	0	0	0
chr18:84395404:+	chr18	84395404	84395404	1	+	TGAC	AAAG	intron	opposite	240476	Zfp407	uc008fuo.2	17015	opposite	240476	Zfp407	uc008fup.1	0	0	0	0	0	0	0	0	0	0	1	0	0	0	0	0	0	0	0	0	0	0	0	0	0	0	0	0	0	0	0	0
chrX:25811773:+	chrX	25811773	25811773	1	+	CTTA	TCAG	intergenic	NA	NA	NA	NA	142947	opposite	NA	NA	uc009svh.1	0	0	0	0	0	0	0	0	0	0	1	0	0	0	0	0	0	0	0	0	0	0	0	0	0	0	0	0	0	0	0	0
chr13:110837467:-	chr13	110837467	110837467	1	-	TTAA	CTTG	intergenic	NA	NA	NA	NA	209470	opposite	NA	NA	uc007rvt.1	0	0	0	0	0	0	0	0	0	0	0	0	0	0	0	0	0	1	0	1	0	1	0	0	0	0	0	0	0	0	0	0
chr8:4294861:+	chr8	4294861	4294861	1	+	TTAA	CACA	intron	opposite	15568	Elavl1	uc009kts.1	18955	opposite	21856	Timm44	uc009ktq.2	0	0	0	0	0	0	0	0	0	0	0	0	0	0	0	0	1	1	0	0	0	1	0	0	0	0	0	0	0	0	0	0
chr1:10166432:+	chr1	10166432	10166432	1	+	TTAA	CCTA	intron	opposite	211673	Arfgef1	uc007ahn.1	6371	opposite	211673	Arfgef1	uc007aho.1	0	0	0	0	0	0	0	0	0	0	0	0	0	0	0	0	0	1	0	0	0	1	0	0	0	0	0	0	0	0	0	0
chr4:137808826:+	chr4	137808826	137808826	1	+	TTAA	AGGA	intergenic	NA	NA	NA	NA	12448	opposite	11647	Alpl	uc008vjr.2	0	0	0	0	0	0	0	0	0	0	0	0	0	0	0	0	1	0	0	0	0	1	0	0	0	0	0	0	0	0	0	0
chr4:46390075:+	chr4	46390075	46390075	1	+	TTAA	GTGA	promoter	opposite	74753	5830415F09Rik	uc012ddr.1	651	opposite	74753	5830415F09Rik	uc008stp.1	0	0	0	0	0	0	0	0	0	0	0	0	0	0	0	0	0	0	0	0	0	1	0	0	0	0	0	0	0	0	0	0
chr4:105265540:-	chr4	105265540	105265540	1	-	TTAA	AATG	intergenic	NA	NA	NA	NA	108192	opposite	67916	Ppap2b	uc008tye.1	0	0	0	0	0	0	0	0	0	0	0	0	0	0	0	0	0	0	0	0	0	1	0	0	0	0	0	0	0	0	0	0
chr5:131124243:-	chr5	131124243	131124243	1	-	GATC	TGAG	intron	same	212996	Wbscr17	uc008zuq.1	183278	same	212996	Wbscr17	uc008zuq.1	0	0	0	0	0	0	0	0	0	0	0	0	0	0	0	0	0	0	0	0	0	1	0	0	0	0	0	0	0	0	0	0
chr4:52443192:-	chr4	52443192	52443192	1	-	ACTC	ACTG	intron	opposite	14211	Smc2	uc008swj.1	3939	opposite	14211	Smc2	uc008swl.1	0	0	0	0	0	0	0	0	0	0	0	0	0	0	0	0	0	0	0	0	0	1	0	0	0	0	0	0	0	0	0	0
chr5:32613107:-	chr5	32613107	32613107	1	-	TTAA	ACAA	intron	opposite	22612	Yes1	uc008wzs.2	1935	opposite	22612	Yes1	uc008wzs.2	0	0	0	0	0	0	0	0	0	0	0	0	0	0	0	0	0	0	0	0	0	1	0	0	0	0	0	0	0	0	0	0
chr10:90702994:+	chr10	90702994	90702994	1	+	GGAG	TCAG	intron	same	77531	Anks1b	uc011xlm.1	126302	same	77531	Anks1b	uc007gta.2	0	0	0	0	0	0	0	0	0	0	0	0	0	0	0	0	0	0	0	0	0	1	0	0	0	0	0	0	0	0	0	0
chr1:25643952:+	chr1	25643952	25643952	1	+	TGAA	ATTG	intron	opposite	210933	Bai3	uc007amw.2	182822	opposite	210933	Bai3	uc007amw.2	0	0	0	0	0	0	0	0	0	0	0	0	0	0	0	0	0	0	0	0	0	1	0	0	0	0	0	0	0	0	0	0
chr3:25782498:-	chr3	25782498	25782498	1	-	TTAC	AATG	intron	same	192167	Nlgn1	uc008otb.1	370808	same	192167	Nlgn1	uc008otb.1	0	0	0	0	0	0	0	0	0	0	0	0	0	0	0	0	0	0	0	0	0	1	0	0	0	0	0	0	0	0	0	0
chr3:88417535:+	chr3	88417535	88417535	1	+	GGAA	AGTG	intron	opposite	229517	Slc25a44	uc008pvc.2	7218	opposite	67037	Pmf1	uc008pva.1	0	0	0	0	0	0	0	0	0	0	0	0	0	0	0	0	0	0	0	0	0	1	0	0	0	0	0	0	0	0	0	0
chr4:128533947:+	chr4	128533947	128533947	1	+	TTAA	TCTA	intergenic	NA	NA	NA	NA	76086	opposite	269585	Zscan20	uc008uve.1	0	0	0	0	0	0	0	0	0	0	0	0	0	0	0	0	0	0	0	0	0	1	0	0	0	0	0	0	0	0	0	0
chr5:84158801:+	chr5	84158801	84158801	1	+	AATT	TCAG	intron	opposite	13839	Epha5	uc008xwv.3	258580	opposite	13839	Epha5	uc008xwv.3	0	0	0	0	0	0	0	0	0	0	0	0	0	0	0	0	0	0	0	0	0	1	0	0	0	0	0	0	0	0	0	0
chr11:72481651:-	chr11	72481651	72481651	1	-	TTAA	GTCA	intron	same	216892	Spns2	uc007jyz.2	8252	same	216892	Spns2	uc007jyz.2	0	0	0	0	0	0	0	0	0	0	0	0	0	0	0	0	0	0	0	0	0	1	0	0	0	0	0	0	0	0	0	0
chr13:6723612:-	chr13	6723612	6723612	1	-	AAAT	TCAG	intergenic	NA	NA	NA	NA	74887	same	56421	Pfkp	uc007pjz.1	0	0	0	0	0	0	0	0	0	0	0	0	0	0	0	0	0	0	0	0	0	1	0	0	0	0	0	0	0	0	0	0
chr12:39469504:-	chr12	39469504	39469504	1	-	ATAA	AAAA	intergenic	NA	NA	NA	NA	567871	same	11861	Arl4a	uc007nkr.1	0	0	0	0	0	0	0	0	0	0	0	0	0	0	0	0	0	0	0	0	1	0	0	0	0	0	0	0	0	0	0	0
chr12:51540609:-	chr12	51540609	51540609	1	-	GGAA	GGAG	intergenic	NA	NA	NA	NA	52731	opposite	12810	Coch	uc007nmr.2	0	0	0	0	0	0	0	0	0	0	0	0	0	0	0	0	0	0	0	0	1	0	0	0	0	0	0	0	0	0	0	0
chr13:18773730:+	chr13	18773730	18773730	1	+	GGGG	GGAG	intron	same	218035	Vps41	uc007pok.2	56437	same	218035	Vps41	uc007pok.2	0	0	0	0	0	0	0	0	0	0	0	0	0	0	0	0	0	0	0	0	1	0	0	0	0	0	0	0	0	0	0	0
chr15:55824109:-	chr15	55824109	55824109	1	-	TAAA	AAAG	intron	same	20649	Sntb1	uc007vsk.1	82839	same	20649	Sntb1	uc007vsk.1	0	0	0	0	0	0	0	0	0	0	0	0	0	0	0	0	0	0	0	48	0	0	0	0	0	0	0	0	0	0	0	0
chr15:55824111:-	chr15	55824111	55824111	1	-	ATTA	AAAA	intron	same	20649	Sntb1	uc007vsk.1	82837	same	20649	Sntb1	uc007vsk.1	0	0	0	0	0	0	0	0	0	0	0	0	0	0	0	0	0	0	0	8	0	0	0	0	0	0	0	0	0	0	0	0
chr15:55824108:-	chr15	55824108	55824108	1	-	AAAA	AAGA	intron	same	20649	Sntb1	uc007vsk.1	82840	same	20649	Sntb1	uc007vsk.1	0	0	0	0	0	0	0	0	0	0	0	0	0	0	0	0	0	0	0	7	0	0	0	0	0	0	0	0	0	0	0	0
chrX:155123115:+	chrX	155123115	155123115	1	+	TTAA	AGAC	intergenic	NA	NA	NA	NA	24733	opposite	73347	1700042B14Rik	uc009urp.1	0	0	0	0	0	0	0	0	0	0	0	0	0	0	0	0	0	0	1	1	0	0	0	0	0	0	0	0	0	0	0	0
chr1:170915081:+	chr1	170915081	170915081	1	+	TTAA	CCAC	intergenic	NA	NA	NA	NA	2139	opposite	435653	Fcrlb	uc007dmp.1	0	0	0	0	0	0	0	0	0	0	0	0	0	0	0	0	0	1	0	1	0	0	0	0	0	0	0	0	0	0	0	0
chr2:98662485:-	chr2	98662485	98662485	1	-	GTGA	AATG	intergenic	NA	NA	NA	NA	1194810	opposite	241568	Lrrc4c	uc008lhf.2	0	0	0	0	0	0	0	0	0	0	0	0	0	0	0	0	0	0	0	1	0	0	0	0	0	0	0	0	0	0	0	0
chr12:83901519:-	chr12	83901519	83901519	1	-	CTAA	AATG	intron	same	18222	Numb	uc007odx.1	20338	same	18222	Numb	uc007odx.1	0	0	0	0	0	0	0	0	0	0	0	0	0	0	0	0	0	0	0	1	0	0	0	0	0	0	0	0	0	0	0	0
chr3:93000304:+	chr3	93000304	93000304	1	+	CTTG	AATG	intergenic	NA	NA	NA	NA	8077	same	69520	Lce3f	uc008qey.1	0	0	0	0	0	0	0	0	0	0	0	0	0	0	0	0	0	0	0	1	0	0	0	0	0	0	0	0	0	0	0	0
chr4:95476759:-	chr4	95476759	95476759	1	-	ATAC	CCAG	intron	same	NA	NA	uc008tsu.1	10633	same	NA	NA	uc008tsu.1	0	0	0	0	0	0	0	0	0	0	0	0	0	0	0	0	0	0	0	1	0	0	0	0	0	0	0	0	0	0	0	0
chr7:24889737:+	chr7	24889737	24889737	1	+	TCCC	ACAG	3'UTR	same	20085	Rps19	uc009fqq.1	5022	same	20085	Rps19	uc009fqs.1	0	0	0	0	0	0	0	0	0	0	0	0	0	0	0	0	0	0	0	1	0	0	0	0	0	0	0	0	0	0	0	0
chr12:118972380:+	chr12	118972380	118972380	1	+	TTAA	TCAT	intergenic	NA	NA	NA	NA	5958	opposite	77706	Abcb5	uc007pij.2	0	0	0	0	0	0	0	0	0	0	0	0	0	0	0	0	0	0	0	1	0	0	0	0	0	0	0	0	0	0	0	0
chr2:101952937:-	chr2	101952937	101952937	1	-	ATAA	AATC	3'UTR	same	241576	Ldlrad3	uc008lhr.1	66674	opposite	76501	Commd9	uc008lhq.1	0	0	0	0	0	0	0	0	0	0	0	0	0	0	0	0	0	0	0	1	0	0	0	0	0	0	0	0	0	0	0	0
chr5:141906371:-	chr5	141906371	141906371	1	-	GTCC	TCAG	intron	opposite	330222	Sdk1	uc009ail.2	49583	opposite	330222	Sdk1	uc009ain.2	0	0	0	0	0	0	0	0	0	0	0	0	0	0	0	0	0	0	0	1	0	0	0	0	0	0	0	0	0	0	0	0
chr7:140830533:+	chr7	140830533	140830533	1	+	GCAC	CCAC	intergenic	NA	NA	NA	NA	4962	same	76974	Urah	uc009kif.1	0	0	0	0	0	0	0	0	0	0	0	0	0	0	0	0	0	0	0	1	0	0	0	0	0	0	0	0	0	0	0	0
chr8:33947510:-	chr8	33947510	33947510	1	-	TCAA	TAGG	intergenic	NA	NA	NA	NA	17668	same	19663	Rbpms	uc009lkk.1	0	0	0	0	0	0	0	0	0	0	0	0	0	0	0	0	0	0	0	1	0	0	0	0	0	0	0	0	0	0	0	0
chr10:121746214:-	chr10	121746214	121746214	1	-	TGCA	AATG	intron	opposite	270802	BC048403	uc007hfx.1	6265	opposite	NA	NA	uc007hfz.1	0	0	0	0	0	0	0	0	0	0	0	0	0	0	0	0	0	0	0	1	0	0	0	0	0	0	0	0	0	0	0	0
chr12:91340310:+	chr12	91340310	91340310	1	+	AATA	AATG	intron	opposite	75216	Cep128	uc007okl.2	44098	opposite	75216	Cep128	uc007okl.2	0	0	0	0	0	0	0	0	0	0	0	0	0	0	0	0	0	0	0	1	0	0	0	0	0	0	0	0	0	0	0	0
chr17:83856715:+	chr17	83856715	83856715	1	+	GGCA	ACAT	intergenic	NA	NA	NA	NA	2296	opposite	NA	NA	uc008dsm.1	0	0	0	0	0	0	0	0	0	0	0	0	0	0	0	0	0	0	0	1	0	0	0	0	0	0	0	0	0	0	0	0
chr19:7505776:-	chr19	7505776	7505776	1	-	TTAA	CTCA	intron	opposite	109168	Atl3	uc012bhw.1	11337	opposite	109168	Atl3	uc008glg.2	0	0	0	0	0	0	0	0	0	0	0	0	0	0	0	0	0	0	0	1	0	0	0	0	0	0	0	0	0	0	0	0
chr1:78679930:-	chr1	78679930	78679930	1	-	TGGC	TGTG	intron	opposite	74205	Acsl3	uc007bqo.2	21489	opposite	195434	Utp14b	uc011wnv.1	0	0	0	0	0	0	0	1	0	0	0	0	0	0	0	0	0	0	0	0	0	0	0	0	0	0	0	0	0	0	0	0
chr2:154962611:+	chr2	154962611	154962611	1	+	GTGT	GCAG	intron	same	19383	Raly	uc008nju.2	11416	same	50518	a	uc012cgz.1	0	0	0	0	0	0	0	1	0	0	0	0	0	0	0	0	0	0	0	0	0	0	0	0	0	0	0	0	0	0	0	0
chr7:69157171:+	chr7	69157171	69157171	1	+	GCTG	AATA	intergenic	NA	NA	NA	NA	338922	same	73796	4930402F11Rik	uc029wgm.1	0	0	0	0	0	0	0	1	0	0	0	0	0	0	0	0	0	0	0	0	0	0	0	0	0	0	0	0	0	0	0	0
chr8:6934616:-	chr8	6934616	6934616	1	-	TAAT	TATT	intergenic	NA	NA	NA	NA	1400460	opposite	NA	NA	uc009kud.1	0	0	0	0	0	0	0	1	0	0	0	0	0	0	0	0	0	0	0	0	0	0	0	0	0	0	0	0	0	0	0	0
chr9:121210642:+	chr9	121210642	121210642	1	+	CCCA	AATG	intron	opposite	209012	Ulk4	uc012hco.1	46775	opposite	209012	Ulk4	uc012hcp.1	0	0	0	0	0	0	0	1	0	0	0	0	0	0	0	0	0	0	0	0	0	0	0	0	0	0	0	0	0	0	0	0
chr10:129865480:+	chr10	129865480	129865480	1	+	CAAC	TCAG	intergenic	NA	NA	NA	NA	8959	same	258252	Olfr813	uc007hqu.1	0	0	0	0	0	0	0	1	0	0	0	0	0	0	0	0	0	0	0	0	0	0	0	0	0	0	0	0	0	0	0	0
chr15:59359151:-	chr15	59359151	59359151	1	-	GGCC	CCAG	intron	same	223593	E430025E21Rik	uc007vxt.1	6621	same	223593	E430025E21Rik	uc007vxs.1	0	0	0	0	0	0	0	1	0	0	0	0	0	0	0	0	0	0	0	0	0	0	0	0	0	0	0	0	0	0	0	0
chr16:32157304:-	chr16	32157304	32157304	1	-	GATC	CTAG	intron	same	224109	Nrros	uc007yyh.1	8171	same	224109	Nrros	uc007yyh.1	0	0	0	0	0	0	0	1	0	0	0	0	0	0	0	0	0	0	0	0	0	0	0	0	0	0	0	0	0	0	0	0
chrX:101869897:+	chrX	101869897	101869897	1	+	TTAA	TATT	intron	same	100042480	Nhsl2	uc009tyh.1	20511	same	100042480	Nhsl2	uc009tyh.1	0	0	0	0	0	0	0	1	0	0	0	0	0	0	0	0	0	0	0	0	0	0	0	0	0	0	0	0	0	0	0	0
chr17:6203577:-	chr17	6203577	6203577	1	-	TTAA	AGAA	intron	opposite	68842	Tulp4	uc008agf.2	3313	opposite	NA	NA	uc008agi.1	0	0	0	0	0	0	0	0	0	0	0	0	0	0	0	0	0	1	1	0	0	0	0	0	0	0	0	0	0	0	0	0
chr7:59163314:-	chr7	59163314	59163314	1	-	CATC	AATA	intergenic	NA	NA	NA	NA	65435	opposite	22215	Ube3a	uc009heg.1	0	0	0	0	0	0	0	0	0	0	0	0	0	0	0	0	1	0	1	0	0	0	0	0	0	0	0	0	0	0	0	0
chr15:27866539:+	chr15	27866539	27866539	1	+	GTCT	CCAG	intron	opposite	223435	Trio	uc007vjw.1	24696	opposite	223435	Trio	uc007vjx.1	0	0	0	0	0	0	0	0	0	0	0	0	0	0	0	0	0	0	1	0	0	0	0	0	0	0	0	0	0	0	0	0
chr9:3006860:-	chr9	3006860	3006860	1	-	TGAG	AAAT	intergenic	NA	NA	NA	NA	31882	same	100628572	Mir101c	uc029wxb.1	0	0	0	0	0	0	0	0	0	0	0	0	0	0	0	0	0	0	1	0	0	0	0	0	0	0	0	0	0	0	0	0
chr1:110143076:-	chr1	110143076	110143076	1	-	TTAA	AAAT	intergenic	NA	NA	NA	NA	43847	opposite	241201	Cdh7	uc011wqk.1	0	0	0	0	0	0	0	0	0	0	0	0	0	0	0	0	0	0	1	0	0	0	0	0	0	0	0	0	0	0	0	0
chr1:132285832:-	chr1	132285832	132285832	1	-	TGTG	TGAG	intergenic	NA	NA	NA	NA	12793	opposite	213417	Klhdc8a	uc007con.1	0	0	0	0	0	0	0	0	0	0	0	0	0	0	0	0	0	0	1	0	0	0	0	0	0	0	0	0	0	0	0	0
chr8:81019642:+	chr8	81019642	81019642	1	+	TTAA	ATAT	intergenic	NA	NA	NA	NA	4735	opposite	74841	Usp38	uc009mjd.1	0	0	0	0	0	0	0	0	0	0	0	0	0	0	0	0	0	0	1	0	0	0	0	0	0	0	0	0	0	0	0	0
chr13:95519759:-	chr13	95519759	95519759	1	-	TTAA	GCAA	intron	same	14063	F2rl1	uc011zda.2	5480	same	14063	F2rl1	uc011zda.2	0	0	0	0	0	0	0	0	0	0	0	0	0	0	0	0	0	0	1	0	0	0	0	0	0	0	0	0	0	0	0	0
chr13:110924667:+	chr13	110924667	110924667	1	+	TTAG	AGGA	intergenic	NA	NA	NA	NA	296670	same	NA	NA	uc007rvt.1	0	0	0	0	0	0	0	0	0	0	0	0	0	0	0	0	0	0	1	0	0	0	0	0	0	0	0	0	0	0	0	0
chr7:65603860:+	chr7	65603860	65603860	1	+	GTTA	TCAG	intron	same	NA	NA	uc029wgi.1	355	same	NA	NA	uc029wgi.1	0	0	0	0	0	0	0	0	0	0	0	0	0	0	0	0	0	0	1	0	0	0	0	0	0	0	0	0	0	0	0	0
chr10:75182575:-	chr10	75182575	75182575	1	-	GCCC	TCTG	3'UTR	opposite	110279	Bcr	uc007fqb.2	8603	opposite	110279	Bcr	uc007fqc.2	0	0	0	0	0	0	0	0	0	0	0	0	0	0	0	0	0	0	1	0	0	0	0	0	0	0	0	0	0	0	0	0
chr12:20878222:-	chr12	20878222	20878222	1	-	TTAA	AACA	intron	opposite	NA	NA	uc029rrg.1	43039	same	NA	NA	uc007ndf.1	0	0	0	0	0	0	0	0	0	0	0	0	0	0	0	0	0	0	1	0	0	0	0	0	0	0	0	0	0	0	0	0
chr13:15462694:-	chr13	15462694	15462694	1	-	TTAA	AAGA	promoter	opposite	14634	Gli3	uc007pnq.1	540	opposite	14634	Gli3	uc007pnq.1	0	0	0	0	0	0	0	0	0	0	0	0	0	0	0	0	0	0	1	0	0	0	0	0	0	0	0	0	0	0	0	0
chr13:41336113:-	chr13	41336113	41336113	1	-	GCCC	TCAG	intron	same	18003	Nedd9	uc007qfd.2	22887	same	18003	Nedd9	uc007qfd.2	0	0	0	0	0	0	0	0	0	0	0	0	0	0	0	0	0	0	1	0	0	0	0	0	0	0	0	0	0	0	0	0
chr19:46970098:+	chr19	46970098	46970098	1	+	TTAA	ACAA	intron	opposite	76952	Nt5c2	uc012bna.1	530	opposite	76952	Nt5c2	uc012bna.1	0	0	0	0	0	0	0	0	0	0	0	0	0	0	0	0	0	0	1	0	0	0	0	0	0	0	0	0	0	0	0	0
chr10:124406681:-	chr10	124406681	124406681	1	-	TTAA	TGTT	intergenic	NA	NA	NA	NA	62392	opposite	75030	4930503E24Rik	uc011xpg.1	0	0	0	0	0	0	0	0	0	0	0	0	0	0	0	0	1	1	0	0	0	0	0	0	0	0	0	0	0	0	0	0
chr2:98667121:+	chr2	98667121	98667121	1	+	GAGA	AATG	intergenic	NA	NA	NA	NA	1199446	same	241568	Lrrc4c	uc008lhf.2	0	0	0	0	0	0	0	0	0	0	0	0	0	0	0	0	0	1	0	0	0	0	0	0	0	0	0	0	0	0	0	0
chr2:139279205:-	chr2	139279205	139279205	1	-	CTAA	TCCA	intergenic	NA	NA	NA	NA	214707	opposite	228677	Sptlc3	uc008mpd.1	0	0	0	0	0	0	0	0	0	0	0	0	0	0	0	0	0	1	0	0	0	0	0	0	0	0	0	0	0	0	0	0
chr3:131264413:+	chr3	131264413	131264413	1	+	TTAA	ACTT	intron	opposite	15107	Hadh	uc008rjl.1	7623	opposite	15107	Hadh	uc008rjl.1	0	0	0	0	0	0	0	0	0	0	0	0	0	0	0	0	0	1	0	0	0	0	0	0	0	0	0	0	0	0	0	0
chr4:155818270:+	chr4	155818270	155818270	1	+	TGTT	GCAG	intron	same	56036	Ccnl2	uc008wew.1	5780	same	56036	Ccnl2	uc008wev.1	0	0	0	0	0	0	0	0	0	0	0	0	0	0	0	0	0	1	0	0	0	0	0	0	0	0	0	0	0	0	0	0
chr5:92071342:+	chr5	92071342	92071342	1	+	TTAA	GTAC	intron	opposite	23881	G3bp2	uc008ycg.1	11574	opposite	23881	G3bp2	uc008ycg.1	0	0	0	0	0	0	0	0	0	0	0	0	0	0	0	0	0	1	0	0	0	0	0	0	0	0	0	0	0	0	0	0
chr9:58128796:+	chr9	58128796	58128796	1	+	TTAA	GGAG	intron	same	20897	Stra6	uc009pwi.2	291	same	20897	Stra6	uc009pwi.2	0	0	0	0	0	0	0	0	0	0	0	0	0	0	0	0	0	1	0	0	0	0	0	0	0	0	0	0	0	0	0	0
chr10:39038421:+	chr10	39038421	39038421	1	+	ACAA	AATA	intron	same	16775	Lama4	uc007evn.2	72905	same	16775	Lama4	uc007evm.2	0	0	0	0	0	0	0	0	0	0	0	0	0	0	0	0	0	1	0	0	0	0	0	0	0	0	0	0	0	0	0	0
chr10:61467158:+	chr10	61467158	61467158	1	+	TTAA	GGGA	intergenic	NA	NA	NA	NA	8674	same	216011	Lrrc20	uc007fgc.1	0	0	0	0	0	0	0	0	0	0	0	0	0	0	0	0	0	1	0	0	0	0	0	0	0	0	0	0	0	0	0	0
chr13:109507100:-	chr13	109507100	109507100	1	-	TTAA	AGAA	intron	opposite	238871	Pde4d	uc007rvg.2	167079	same	NA	NA	uc029sdd.1	0	0	0	0	0	0	0	0	0	0	0	0	0	0	0	0	0	1	0	0	0	0	0	0	0	0	0	0	0	0	0	0
chr14:16986512:-	chr14	16986512	16986512	1	-	GTAA	TCAG	intergenic	NA	NA	NA	NA	46826	opposite	NA	NA	uc029sfh.1	0	0	0	0	0	0	0	0	0	0	0	0	0	0	0	0	0	1	0	0	0	0	0	0	0	0	0	0	0	0	0	0
chr14:19415712:+	chr14	19415712	19415712	1	+	AAGA	AATG	intergenic	NA	NA	NA	NA	89182	opposite	NA	NA	uc007shx.1	0	0	0	0	0	0	0	0	0	0	0	0	0	0	0	0	0	1	0	0	0	0	0	0	0	0	0	0	0	0	0	0
chr15:76312347:+	chr15	76312347	76312347	1	+	TTAA	AACT	intergenic	NA	NA	NA	NA	5101	opposite	75475	Oplah	uc007wjo.1	0	0	0	0	0	0	0	0	0	0	0	0	0	0	0	0	0	1	0	0	0	0	0	0	0	0	0	0	0	0	0	0
chr19:33806860:+	chr19	33806860	33806860	1	+	TTAA	AGTC	intergenic	NA	NA	NA	NA	154387	same	67717	Lipf	uc008hfw.1	0	0	0	0	0	0	0	0	0	0	0	0	0	0	0	0	0	1	0	0	0	0	0	0	0	0	0	0	0	0	0	0
chr6:59611355:-	chr6	59611355	59611355	1	-	ATAA	ATAT	intergenic	NA	NA	NA	NA	14353	same	NA	NA	uc029vvu.1	0	0	0	0	0	0	0	0	0	0	0	0	0	0	0	0	0	1	0	0	0	0	0	0	0	0	0	0	0	0	0	0
chr6:125874994:-	chr6	125874994	125874994	1	-	GGCC	CCAG	intron	opposite	243634	Ano2	uc009duv.1	62522	opposite	243634	Ano2	uc009duy.1	0	0	0	0	0	0	0	0	0	0	0	0	0	0	0	0	0	1	0	0	0	0	0	0	0	0	0	0	0	0	0	0
chr7:57456579:+	chr7	57456579	57456579	1	+	GAAA	TCAG	intron	opposite	110886	Gabra5	uc009heb.1	53429	opposite	110886	Gabra5	uc009heb.1	0	0	0	0	0	0	0	0	0	0	0	0	0	0	0	0	0	1	0	0	0	0	0	0	0	0	0	0	0	0	0	0
chr8:92504781:-	chr8	92504781	92504781	1	-	ACAA	AATG	intergenic	NA	NA	NA	NA	146984	opposite	54352	Irx5	uc009mub.1	0	0	0	0	0	0	0	0	0	0	0	0	0	0	0	0	0	1	0	0	0	0	0	0	0	0	0	0	0	0	0	0
chr12:119242802:-	chr12	119242802	119242802	1	-	TTAA	TCAT	intergenic	NA	NA	NA	NA	4525	same	320910	Itgb8	uc007pik.1	0	0	0	0	0	0	0	0	0	0	0	0	0	0	0	0	0	1	0	0	0	0	0	0	0	0	0	0	0	0	0	0
chr13:28776325:-	chr13	28776325	28776325	1	-	AAAA	TAAG	intron	same	72518	2610307P16Rik	uc007pyi.2	109096	same	72518	2610307P16Rik	uc007pyi.2	0	0	0	0	0	0	0	0	0	0	0	0	0	0	0	0	0	1	0	0	0	0	0	0	0	0	0	0	0	0	0	0
chr14:27318497:-	chr14	27318497	27318497	1	-	TCTG	CCAG	intron	opposite	71704	Arhgef3	uc007sto.1	17568	opposite	71704	Arhgef3	uc007str.1	0	0	0	0	0	0	0	0	0	0	0	0	0	0	0	0	0	1	0	0	0	0	0	0	0	0	0	0	0	0	0	0
chr17:39249511:-	chr17	39249511	39249511	1	-	TCAA	TCAG	intergenic	NA	NA	NA	NA	156847	opposite	100126774	Esp18	uc029tht.1	0	0	0	0	0	0	0	0	0	0	0	0	0	0	0	0	0	1	0	0	0	0	0	0	0	0	0	0	0	0	0	0
chr17:87868238:+	chr17	87868238	87868238	1	+	TTAA	TTCT	intergenic	NA	NA	NA	NA	70243	opposite	210741	Kcnk12	uc008dvc.1	0	0	0	0	0	0	0	0	0	0	0	0	0	0	0	0	0	1	0	0	0	0	0	0	0	0	0	0	0	0	0	0
chr1:180015803:-	chr1	180015803	180015803	1	-	TTAA	AATC	intron	opposite	226751	Cdc42bpa	uc007dvs.2	54713	opposite	226751	Cdc42bpa	uc007dvs.2	0	0	1	0	0	0	0	0	0	0	0	0	0	0	0	0	0	0	0	0	0	0	0	0	0	0	0	0	0	0	0	0
chr1:188034531:+	chr1	188034531	188034531	1	+	TTAA	TTAT	intron	same	26381	Esrrg	uc007eaa.2	25540	opposite	320272	9330162B11Rik	uc007eac.1	0	0	1	0	0	0	0	0	0	0	0	0	0	0	0	0	0	0	0	0	0	0	0	0	0	0	0	0	0	0	0	0
chr2:46477241:+	chr2	46477241	46477241	1	+	TTAA	TATG	intergenic	NA	NA	NA	NA	780635	same	69405	1700019E08Rik	uc008jpm.1	0	0	1	0	0	0	0	0	0	0	0	0	0	0	0	0	0	0	0	0	0	0	0	0	0	0	0	0	0	0	0	0
chr3:99805344:+	chr3	99805344	99805344	1	+	CAAA	TCAG	intergenic	NA	NA	NA	NA	80072	same	74362	Spag17	uc012cus.1	0	0	1	0	0	0	0	0	0	0	0	0	0	0	0	0	0	0	0	0	0	0	0	0	0	0	0	0	0	0	0	0
chr8:128570731:+	chr8	128570731	128570731	1	+	TTAA	AATG	intergenic	NA	NA	NA	NA	82618	opposite	NA	NA	uc009nzu.1	0	0	1	0	0	0	0	0	0	0	0	0	0	0	0	0	0	0	0	0	0	0	0	0	0	0	0	0	0	0	0	0
chr9:30244108:+	chr9	30244108	30244108	1	+	ATAA	TCGG	intergenic	NA	NA	NA	NA	183220	same	102607	Snx19	uc009oqy.1	0	0	1	0	0	0	0	0	0	0	0	0	0	0	0	0	0	0	0	0	0	0	0	0	0	0	0	0	0	0	0	0
chr10:108075496:+	chr10	108075496	108075496	1	+	TTAA	CAGG	intergenic	NA	NA	NA	NA	20362	same	NA	NA	uc029rfl.1	0	0	1	0	0	0	0	0	0	0	0	0	0	0	0	0	0	0	0	0	0	0	0	0	0	0	0	0	0	0	0	0
chrX:6853588:+	chrX	6853588	6853588	1	+	AACA	CAGG	intergenic	NA	NA	NA	NA	19895	same	331374	Dgkk	uc029xhu.1	0	0	1	0	0	0	0	0	0	0	0	0	0	0	0	0	0	0	0	0	0	0	0	0	0	0	0	0	0	0	0	0
chrX:37175163:+	chrX	37175163	37175163	1	+	AGAA	TGGG	intergenic	NA	NA	NA	NA	6320	opposite	434756	Akap14	uc009syh.1	0	0	1	0	0	0	0	0	0	0	0	0	0	0	0	0	0	0	0	0	0	0	0	0	0	0	0	0	0	0	0	0
chr16:60370735:+	chr16	60370735	60370735	1	+	CTTG	GTTC	intron	opposite	13840	Epha6	uc007zpo.1	234795	opposite	13840	Epha6	uc007zpo.1	0	0	0	0	0	0	0	0	0	0	0	0	0	0	0	0	1	0	0	0	0	0	0	0	0	0	0	0	0	0	0	0
chr8:48283146:-	chr8	48283146	48283146	1	-	CTCA	TCTA	intron	same	23965	Tenm3	uc009lrr.2	16952	same	23965	Tenm3	uc009lrt.1	0	0	0	0	0	0	0	0	0	0	0	0	0	0	0	0	1	0	0	0	0	0	0	0	0	0	0	0	0	0	0	0
chr4:103995233:-	chr4	103995233	103995233	1	-	CTAA	ATAT	intron	opposite	13131	Dab1	uc008txu.1	372326	opposite	13131	Dab1	uc008txv.1	0	0	0	0	0	0	0	0	0	0	0	0	0	0	0	0	1	0	0	0	0	0	0	0	0	0	0	0	0	0	0	0
chr7:60440184:-	chr7	60440184	60440184	1	-	ATAA	TATT	intron	same	20646	Snrpn	uc009het.2	9992	same	20646	Snrpn	uc009het.2	0	0	0	0	0	0	0	0	0	0	0	0	0	0	0	0	1	0	0	0	0	0	0	0	0	0	0	0	0	0	0	0
chr9:87933235:+	chr9	87933235	87933235	1	+	GAGT	TATG	intergenic	NA	NA	NA	NA	201974	opposite	76365	Tbx18	uc009qyh.2	0	0	0	0	0	0	0	0	0	0	0	0	0	0	0	0	1	0	0	0	0	0	0	0	0	0	0	0	0	0	0	0
chr1:64853027:+	chr1	64853027	64853027	1	+	TTAA	CATT	intron	opposite	241075	Plekhm3	uc007bha.1	75069	opposite	241075	Plekhm3	uc007bhb.1	0	0	0	0	0	0	0	0	0	0	0	0	0	0	0	0	1	0	0	0	0	0	0	0	0	0	0	0	0	0	0	0
chr1:184661653:+	chr1	184661653	184661653	1	+	AAAG	AGAG	intergenic	NA	NA	NA	NA	50843	same	74971	4930488B22Rik	uc029qvc.1	0	0	0	0	0	0	0	0	0	0	0	0	0	0	0	0	1	0	0	0	0	0	0	0	0	0	0	0	0	0	0	0
chr15:98527482:-	chr15	98527482	98527482	1	-	TGCT	TGAG	intron	same	100217416	Snora2b	uc011zyx.1	1022	same	100217416	Snora2b	uc011zyx.1	0	0	0	0	0	0	0	0	0	0	0	0	0	0	0	0	1	0	0	0	0	0	0	0	0	0	0	0	0	0	0	0
chr17:65916725:+	chr17	65916725	65916725	1	+	TTAA	AAAT	intergenic	NA	NA	NA	NA	30304	same	NA	NA	uc008dgp.1	0	4	0	0	0	0	0	0	0	0	0	0	0	0	0	0	0	0	0	0	0	0	0	0	0	0	0	0	0	0	0	0
chr6:108661820:+	chr6	108661820	108661820	1	+	TTAA	GTTG	intron	opposite	75394	0610040F04Rik	uc009ddk.1	885	opposite	75394	0610040F04Rik	uc009ddk.1	0	1	0	0	0	0	0	0	0	0	0	0	0	0	0	0	0	0	0	0	0	0	0	0	0	0	0	0	0	0	0	0
chr1:55196904:+	chr1	55196904	55196904	1	+	TTAA	TGGA	intron	opposite	74013	Rftn2	uc011wla.1	7487	opposite	74013	Rftn2	uc011wla.1	0	1	0	0	0	0	0	0	0	0	0	0	0	0	0	0	0	0	0	0	0	0	0	0	0	0	0	0	0	0	0	0
chr1:64216177:-	chr1	64216177	64216177	1	-	TAAA	GAAA	intergenic	NA	NA	NA	NA	94750	same	93691	Klf7	uc007bgp.2	0	1	0	0	0	0	0	0	0	0	0	0	0	0	0	0	0	0	0	0	0	0	0	0	0	0	0	0	0	0	0	0
chr1:70989142:-	chr1	70989142	70989142	1	-	TTAA	GGGT	intergenic	NA	NA	NA	NA	113829	same	12021	Bard1	uc007bjm.2	0	1	0	0	0	0	0	0	0	0	0	0	0	0	0	0	0	0	0	0	0	0	0	0	0	0	0	0	0	0	0	0
chr1:88558318:+	chr1	88558318	88558318	1	+	TTAA	GCAC	intron	same	100503197	Gm19589	uc007bys.2	6800	same	100503197	Gm19589	uc007bys.2	0	1	0	0	0	0	0	0	0	0	0	0	0	0	0	0	0	0	0	0	0	0	0	0	0	0	0	0	0	0	0	0
chr1:184458102:+	chr1	184458102	184458102	1	+	GTCA	AATG	intergenic	NA	NA	NA	NA	99588	opposite	73590	1700112H15Rik	uc029qvb.1	0	1	0	0	0	0	0	0	0	0	0	0	0	0	0	0	0	0	0	0	0	0	0	0	0	0	0	0	0	0	0	0
chr3:36091568:+	chr3	36091568	36091568	1	+	TAAT	GATG	3'UTR	same	229211	Acad9	uc008oze.1	19388	same	NA	NA	uc008ozf.1	0	1	0	0	0	0	0	0	0	0	0	0	0	0	0	0	0	0	0	0	0	0	0	0	0	0	0	0	0	0	0	0
chr4:6467575:+	chr4	6467575	6467575	1	+	TCCT	TCAT	intergenic	NA	NA	NA	NA	13303	opposite	18201	Nsmaf	uc012dai.2	0	1	0	0	0	0	0	0	0	0	0	0	0	0	0	0	0	0	0	0	0	0	0	0	0	0	0	0	0	0	0	0
chr4:7139758:+	chr4	7139758	7139758	1	+	GATA	AATG	intergenic	NA	NA	NA	NA	28804	opposite	NA	NA	uc029upn.1	0	1	0	0	0	0	0	0	0	0	0	0	0	0	0	0	0	0	0	0	0	0	0	0	0	0	0	0	0	0	0	0
chr5:40608156:-	chr5	40608156	40608156	1	-	CTAA	TGAT	intergenic	NA	NA	NA	NA	963524	same	15476	Hs3st1	uc008xgy.2	0	1	0	0	0	0	0	0	0	0	0	0	0	0	0	0	0	0	0	0	0	0	0	0	0	0	0	0	0	0	0	0
chr5:120929073:-	chr5	120929073	120929073	1	-	AACA	TCAG	intergenic	NA	NA	NA	NA	14254	opposite	100535	Oas1d	uc008zik.2	0	1	0	0	0	0	0	0	0	0	0	0	0	0	0	0	0	0	0	0	0	0	0	0	0	0	0	0	0	0	0	0
chr5:134088424:-	chr5	134088424	134088424	1	-	GCAC	TCAG	intergenic	NA	NA	NA	NA	11323	opposite	80909	Gatsl2	uc008zva.1	0	1	0	0	0	0	0	0	0	0	0	0	0	0	0	0	0	0	0	0	0	0	0	0	0	0	0	0	0	0	0	0
chr6:57703638:+	chr6	57703638	57703638	1	+	TTAA	TGCG	intron	same	71835	Lancl2	uc009ccn.2	1182	same	71835	Lancl2	uc009ccn.2	0	1	0	0	0	0	0	0	0	0	0	0	0	0	0	0	0	0	0	0	0	0	0	0	0	0	0	0	0	0	0	0
chr7:40139077:+	chr7	40139077	40139077	1	+	TTAA	AGGT	intergenic	NA	NA	NA	NA	123627	same	NA	NA	uc009glf.1	0	1	0	0	0	0	0	0	0	0	0	0	0	0	0	0	0	0	0	0	0	0	0	0	0	0	0	0	0	0	0	0
chr10:26713316:-	chr10	26713316	26713316	1	-	TTAA	TTTT	intergenic	NA	NA	NA	NA	17634	opposite	NA	NA	uc029qwo.1	0	1	0	0	0	0	0	0	0	0	0	0	0	0	0	0	0	0	0	0	0	0	0	0	0	0	0	0	0	0	0	0
chr11:32453880:+	chr11	32453880	32453880	1	+	TTAA	GACA	promoter	same	327900	Ubtd2	uc007ijr.1	1491	same	327900	Ubtd2	uc007ijr.1	0	1	0	0	0	0	0	0	0	0	0	0	0	0	0	0	0	0	0	0	0	0	0	0	0	0	0	0	0	0	0	0
chr12:95896063:+	chr12	95896063	95896063	1	+	TTAT	TTGG	intergenic	NA	NA	NA	NA	151158	opposite	69423	1700019M22Rik	uc007old.2	0	1	0	0	0	0	0	0	0	0	0	0	0	0	0	0	0	0	0	0	0	0	0	0	0	0	0	0	0	0	0	0
chr14:99628907:-	chr14	99628907	99628907	1	-	AGAG	AGAG	intergenic	NA	NA	NA	NA	330215	opposite	12224	Klf5	uc007uvf.1	0	1	0	0	0	0	0	0	0	0	0	0	0	0	0	0	0	0	0	0	0	0	0	0	0	0	0	0	0	0	0	0
chr14:99628909:-	chr14	99628909	99628909	1	-	AGAG	AGAG	intergenic	NA	NA	NA	NA	330217	opposite	12224	Klf5	uc007uvf.1	0	1	0	0	0	0	0	0	0	0	0	0	0	0	0	0	0	0	0	0	0	0	0	0	0	0	0	0	0	0	0	0
chr14:99628911:-	chr14	99628911	99628911	1	-	AGAG	AGAG	intergenic	NA	NA	NA	NA	330219	opposite	12224	Klf5	uc007uvf.1	0	1	0	0	0	0	0	0	0	0	0	0	0	0	0	0	0	0	0	0	0	0	0	0	0	0	0	0	0	0	0	0
chr14:99628913:-	chr14	99628913	99628913	1	-	AGAG	AGAG	intergenic	NA	NA	NA	NA	330221	opposite	12224	Klf5	uc007uvf.1	0	1	0	0	0	0	0	0	0	0	0	0	0	0	0	0	0	0	0	0	0	0	0	0	0	0	0	0	0	0	0	0
chr17:44709220:+	chr17	44709220	44709220	1	+	TTAA	GAAC	intron	opposite	12393	Runx2	uc008cpy.2	26397	opposite	12393	Runx2	uc008cpy.2	0	1	0	0	0	0	0	0	0	0	0	0	0	0	0	0	0	0	0	0	0	0	0	0	0	0	0	0	0	0	0	0
chr19:21874794:-	chr19	21874794	21874794	1	-	GAGG	TCAG	intergenic	NA	NA	NA	NA	96451	opposite	83921	Tmem2	uc008gzd.1	0	1	0	0	0	0	0	0	0	0	0	0	0	0	0	0	0	0	0	0	0	0	0	0	0	0	0	0	0	0	0	0
																	SUM	1195	722	806	2578	711	726	1233	589	1025	974	997	740	622	795	920	647	749	1092	630	765	787	807	219	1088	581	1388	738	938	721	690	592	316
[truncated: 2 more columns]

## Sheet: d.Analysis
Selection of the enriched integration sites: For each CIS overlap gene ENTREZID, overlap gene Symbol when possible, otherwise overlap trascript name or nearest trascription start site (TSS) trascrip nane. For each CIS (all the insertion associated to a single gene or genomic locus) the diversity (Div) was calculated by summing up the Div values of the individual insertions. Finally, this value wa…
overlap.gene.ENTREZID	overlap.gene.Symbol	overlap.transcript.name	nearestTSS.transcript.name	div.643636_Tumor	div.504701_Tumor	div.540700_Tumor	div.540712_Tumor	div.542627_Tumor	div.543610_Tumor	div.543625_Tumor	div.543626_Tumor	div.543630_Tumor	div.543631_Tumor	div.543637_Tumor	div.543639_Tumor	div.543641_Tumor	div.643609_Tumor	div.575515_Tumor	div.575518_Tumor	div.540700_LM7	div.540712_LM5	div.540712_LungMets	div.543630_LM4	div.543630_LungMets	div.543631_LM3	div.543632.LungMets	div.543641_LM6	div.643609_LM2	div.643636_LM1	div.571941_LM1.Macromets	div.586941_LM1.Macromets	div.575518_LM9.Macromets	div.575518_LM9	div.597079_LM9.Macromets1	div.597079_LM9.Macromets2	div.575515_LM8	div.598079_LM9.Macromets
94217	Lrp1b	uc008jon.1	uc008jon.1	15.2301	27.5623	20.3474	7.33696	19.9719	12.6722	24.2498	21.3922	17.0732	13.4497	14.8445	24.0541	9.80707	21.5094	22.0652	12.6739	25.7677	21.0623	18.0952	9.80392	17.5349	29.368	20.5479	20.4044	12.0482	18.5159	4.06504	22.6013	6.24133	7.7551	9.60854	3.48101	2.42915	4.09207
108655	Foxp1	uc009dbm.2	uc009dbj.2	15.6485	26.4543	20.7196	6.87112	21.2377	20.3857	20.3569	23.09	13.7561	8.21355	20.7623	21.4865	24.4373	24.1509	29.7826	42.9675	29.773	18.7729	11.2698	25.098	17.1537	26.2701	17.3516	17.5551	35.4561	16.1383	40.6504	25.5864	42.025	26.9388	52.847	43.038	22.0648	27.3657
18027	Nfia	uc008tty.2	uc008ttn.2	13.0544	15.928	6.45161	5.78416	27.8481	9.64187	22.9521	18.3362	13.1707	9.65092	11.334	13.1081	20.0965	15.7233	23.3696	29.0572	9.34579	26.9231	13.6508	28.7582	15.5019	30.1115	21.0046	27.4816	9.29432	6.26801	9.48509	7.46269	34.3967	55.102	14.2349	10.1266	61.336	7.16113
NA	NA	NA	uc008hvx.1	20.5021	14.4044	19.8511	7.25932	17.7215	19.697	13.1387	20.2037	13.9512	11.7043	10.7322	18.7838	25.5627	20.6289	19.8913	11.7465	26.4352	10.8059	14.6032	4.31373	10.8005	5.82404	17.3516	11.2132	27.5387	21.4697	4.06504	20.1493	6.10264	6.12245	8.71886	3.16456	5.66802	2.8133
18028	Nfib	uc008tkb.2	uc008tkb.2	9.37238	0	0.124069	2.67857	0.281294	0.137741	0	0.169779	0.585366	5.44148	4.01204	0.27027	0.321543	0	4.8913	3.55487	0.801068	3.663	7.93651	1.56863	6.73443	1.6109	4.10959	5.05515	2.58176	17.7233	41.7344	24.2004	11.2344	4.08163	14.5907	8.5443	8.50202	7.41688
70144	Lrch3	uc007yzr.1	uc007yzr.1	1.42259	0.138504	0.744417	4.93012	0.843882	0.413223	0.567721	0.339559	1.85366	3.38809	1.90572	0.810811	0.803859	0.754717	0	0	0	1.55678	2.06349	0	2.03304	0.123916	0	1.74632	0	1.29683	0	0	0	0	0	0	0	0
20679	Sox6	uc009jio.1	uc009jin.1	3.01255	3.3241	2.8536	4.77484	3.93812	4.40771	5.83942	9.16808	14.9268	12.423	3.30993	2.97297	4.34084	4.15094	0	0	0	1.37363	2.06349	0	2.41423	0	0	2.66544	0	1.36888	0	0	0	0	0	0	0	0
NA	NA	NA	uc029uek.1	1.00418	0.692521	0.372208	3.92081	0.843882	0.550964	0.486618	0.169779	1.17073	2.15606	0.501505	0	0.643087	0.377358	0	0	0	0.641026	1.5873	0	1.52478	0	0	0.551471	0	1.00865	0	0	0	0	0	0	0	0
14571	Gpd2	uc008jse.2	uc008jsd.1	1.50628	0.277008	0.496278	4.15373	0.984529	0.275482	0.567721	0.169779	1.56098	2.97741	0.902708	0.27027	0.482315	0.503145	0	0	0	0.824176	1.11111	0.130719	1.65184	0	0.456621	1.28676	0	0.792507	0	0	0	0	0	0	0	0
328314	Gm5086	uc029sct.1	uc029sct.1	0.920502	0.415512	0.496278	4.34783	0.281294	0.275482	0.486618	0.169779	1.56098	2.15606	0.802407	0.27027	0.643087	0.503145	0	0	0	0.549451	2.53968	0	1.39771	0	0	1.5625	0	0.648415	0	0	0	0	0	0	0	0
20564	Slit3	uc007ild.2	uc007ild.2	0.83682	0.277008	0.496278	3.29969	0.140647	0.275482	0.324412	0.339559	1.17073	2.6694	1.20361	0.405405	0.321543	0.377358	0	0	0.133511	0.549451	1.26984	0.130719	1.52478	0.123916	2.28311	0.643382	0.172117	0.792507	0	0	0	0	0	0	0	0
NA	NA	NA	uc009jik.2	0.920502	0.277008	0.248139	3.72671	0	0.275482	0.405515	0	0.878049	2.05339	0.902708	0.27027	0.321543	0.251572	0	0	0	0.915751	0.952381	0	1.27065	0	0	0.735294	0	0.576369	0	0	0	0	0	0	0	0
74196	Ttc27	uc008dok.2	uc008dol.1	0.083682	0	0	0.0388199	0	0	0	0	0	0.205339	0.702106	0	0	0	0	0	0	0	0.47619	0.130719	0.127065	0.123916	0.456621	0	0.172117	0.360231	0	0	0	0	0	0	0	0
NA	NA	NA	uc008nyf.1	0.083682	0	0	0	0	0	0	0	0	0.205339	0.100301	0	0	0	0	0	0	0.18315	0.15873	0.130719	0.508259	0	0.456621	0.0919118	0	0.0720461	0	0	0	0	0	0	0	0
56150	Mad2l1	uc009cen.1	uc009cen.1	0	0	0	0	0	0	0	0	0	0	0	0	0	0	0	0	0	0	0	0	0	0	0	0	0	0	0	0	0	0	0	0	0	0
NA	NA	NA	uc007wbk.1	0.41841	0	0	3.02795	0	0	0.405515	0.339559	0.780488	0.821355	0.401204	0	0	0.377358	0	0	0	0.274725	1.11111	0	0.508259	0	0	0.183824	0	0.288184	0	0	0	0	0	0	0	0
69217	Plekha4	uc012fkl.1	uc009gvy.1	0.585774	0.415512	0.124069	1.63043	0	0	0.324412	0	0.487805	1.95072	0.401204	0	0.321543	0.251572	0	0	0	0.457875	0	0	1.14358	0	0	0.551471	0	0.432277	0	0	0	0	0	0	0	0
NA	NA	NA	uc008nqs.1	0	0	0	0.0388199	0	0	0	0	0	0.102669	0.401204	0	0	0	0	0	0	0.0915751	0.15873	0	0.381194	0	0	0.183824	0	0.0720461	0	0	0	0	0	0	0	0
665998	Krtap4-9	uc007ljn.2	uc007ljn.2	0.502092	0.138504	0.372208	3.45497	0.140647	0.137741	0.162206	0	0.97561	1.64271	0.300903	0.135135	0.160772	0.251572	0	0	0	0.549451	1.26984	0	0.508259	0.123916	0	1.10294	0	0.504323	0	0	0	0	0	0	0	0
NA	NA	NA	uc009qvs.2	0.502092	0.415512	0.248139	2.83385	0.140647	0	0.486618	0	0.780488	0.616016	0.100301	0.135135	0.321543	0.251572	0	0	0	0.732601	1.11111	0	0.762389	0	0	0.643382	0	0.576369	0	0	0	0	0	0	0	0
633395	Gm10548	uc008ekc.1	uc008ekc.1	0.502092	0.138504	0.124069	1.86335	0.140647	0.137741	0.162206	0.169779	0.780488	0.410678	0.200602	0.135135	0	0	0	0	0	0.18315	0.634921	0	0.635324	0	0	0.183824	0	0.216138	0	0	0	0	0	0	0	0
NA	NA	NA	uc009uky.2	0.41841	0.138504	0	3.61025	0.140647	0	0.162206	0	0.390244	1.43737	0.100301	0	0.482315	0.251572	0	0	0	0.18315	1.26984	0	0.762389	0	0	0.367647	0	0.288184	0	0	0	0	0	0	0	0
110842	Etfa	uc009psl.2	uc009psl.2	0	0	0	0.0388199	0	0	0	0	0	0	0	0	0	0	0	0	0	0	0.15873	0	0.127065	0.123916	0	0	0	0.144092	0	0	0	0	0	0	0	0
319991	Kif6	uc008cyp.1	uc008cyp.1	0	0	0	0.0388199	0	0	0	0	0	0	0.100301	0	0	0	0	0	0	0.0915751	0	0	0.127065	0	0	0	0	0.0720461	0	0	0	0	0	0	0	0
140486	Igf2bp1	uc007lay.2	uc029rns.1	0.083682	0	0	0.0388199	0	0	0	0	0.097561	0	0.100301	0	0.321543	0	0	0	0.133511	0.0915751	0	0.130719	0.127065	0.247831	0	0.0919118	0.172117	0.144092	0	0	0	0	0	0	0	0
75812	Tasp1	uc008mpg.2	uc008mpm.1	0.083682	0	0	0.11646	0	0	0	0	0	0.102669	0.300903	0	0	0	0	0	0	0	0.15873	0	0.25413	0	0.456621	0	0	0.0720461	0	0	0	0	0	0	0	0
75698	Fam35a	uc007tap.1	uc007tal.2	0.167364	0	0	0.0388199	0	0	0	0	0	0.102669	0.401204	0	0	0	0	0	0	0.0915751	0	0	0.25413	0	0	0	0	0.144092	0	0	0	0	0	0	0	0
27047	Omd	uc007qjp.1	uc007qjp.1	0.083682	0	0	0.0388199	0	0	0	0	0	0.102669	0	0	0	0	0	0	0	0	0.15873	0	0.25413	0	0	0	0	0.144092	0	0	0	0	0	0	0	0
23859	Dlg2	uc009ihr.2	uc009ihr.2	0	0	0	0.0388199	0	0	0	0	0	0	0.100301	0	0	0	0	0	0	0	0.15873	0	0	0	0	0.0919118	0	0	0	0	0	0	0	0	0	0
100040617	Gm12603	uc008toe.2	uc008toe.2	0.753138	0.554017	19.9752	0.0776397	0.281294	1.23967	5.10949	2.37691	3.60976	0.718686	1.40421	13.6486	0.643087	2.01258	0	0	0.667557	0.457875	0.15873	0.130719	0.25413	0.123916	0	0.0919118	0.172117	0.0720461	0	0	0	0	0	0	0	0
NA	NA	NA	uc008tio.1	0.334728	0.554017	0.372208	0.776398	0.281294	0.688705	0.486618	0.509338	1.26829	0.102669	0.200602	0.405405	0.160772	0.125786	0	0	0	0.0915751	0	0	0.127065	0	0	0.0919118	0	0.288184	0	0	0	0	0	0	0	0
64009	Syne1	uc007egn.1	uc007egn.1	0.083682	0	0	0.11646	0	0	0	0	0	0	0.100301	0	0	0	0	0	0.267023	0.274725	0.47619	0.522876	0.127065	0.371747	0.913242	0	0.344234	0.144092	0	0	0	0	0	0	0	0
75812	Tasp1	uc008mpg.2	uc008mpm.1	0	0	0	0.0388199	0	0	0	0	0	0	0	0	0	0	0	0	0	0	0	0	0	0	0	0	0	0	0	0	0	0	0	0	0	0
NA	NA	NA	uc007vjj.1	0	0	0	0	0	0	0	0	0	0.102669	0	0	0	0	0	0	0	0.0915751	0.15873	0	0.127065	0.123916	0	0.0919118	0	0.144092	0	0	0	0	0	0	0	0
NA	NA	NA	uc029tlu.1	0	0	0	0	0	0	0	0	0	0.102669	0.200602	0	0	0	0	0	0	0.0915751	0	0	0.127065	0	0	0	0	0.0720461	0	0	0	0	0	0	0	0
NA	NA	NA	uc029tsa.1	0	0	0	0	0	0	0	0	0	0.102669	0.100301	0	0	0	0	0	0	0	0.31746	0	0.127065	0	0	0	0	0.0720461	0	0	0	0	0	0	0	0
71974	Prmt3	uc009hbt.1	uc009hbu.1	0.083682	0	0	0	0	0	0	0	0	0	0.300903	0	0	0	0	0	0	0.18315	0.47619	0.130719	0.25413	0.247831	0	0.183824	0	0.216138	0	0	0	0	0	0	0	0
NA	NA	NA	uc008ssy.1	0	0	0	0	0	0	0	0	0	0	0.100301	0	0.160772	0	0	0	0	0	0	0	0	0	0	0	0	0.144092	0	0	0	0	0	0	0	0
NA	NA	NA	uc029ssg.1	0	0	0	0	0	0	0	0	0	0	0.100301	0	0	0	0	0	0	0.0915751	0	0	0.127065	0	0	0	0	0.144092	0	0	0	0	0	0	0	0
12395	Runx1t1	uc008sau.2	uc008sax.2	0	0	0	0	0	0	0	0	0	0	0.300903	0	0	0	0	0	0	0.18315	0.793651	0	0.25413	0	0	0.183824	0	0	0	0	0	0	0	0	0	0
80883	Ntng1	uc008rai.2	uc008rai.2	0	0	0	0.0776397	0	0	0	0	0	0	0.200602	0	0	0	0	0	0	0.0915751	0.15873	0	0.127065	0	0	0	0	0.144092	0	0	0	0	0	0	0	0
13476	Reep5	uc008eki.2	uc008eki.2	0.083682	0	0	0.0388199	0	0	0	0	0	0.102669	0.100301	0	0	0	0	0	0.133511	0.18315	0.15873	0	0.127065	0	0	0.0919118	0	0.144092	0	0	0	0	0	0	0	0
100710	Pds5b	uc009auh.2	uc009auj.2	0.083682	0	0	0.0388199	0	0	0	0	0	0	0.100301	0	0	0	0	0	0	0.0915751	0	0	0.127065	0	0	0.0919118	0	0.0720461	0	0	0	0	0	0	0	0
218442	Serinc5	uc007rks.1	uc007rks.1	0.083682	0	0	0.0388199	0	0	0	0	0	0	0.200602	0	0	0	0	0	0	0.0915751	0	0.130719	0.127065	0	0	0	0	0	0	0	0	0	0	0	0	0
242297	Fam110b	uc008rxg.1	uc008rxi.1	0.083682	0	0	0.0388199	0	0	0	0	0	0	0.100301	0	0	0	0	0	0	0	0	0	0.25413	0	0	0	0	0	0	0	0	0	0	0	0	0
78878	Ftx	uc009tzt.2	uc009tzv.1	0	0	0	0.0388199	0	0	0	0	0	0	0.100301	0	0	0	0	0	0	0	0.15873	0	0	0	0	0	0	0	0	0	0	0	0	0	0	0
56087	Dnah10	uc008zqp.2	uc008zqq.2	0	0	0	0	0	0	0	0	0	0	0.100301	0	0	0	0	0	0.133511	0.274725	0.15873	0.130719	0.127065	0.123916	0.913242	0	0.172117	0	0	0	0	0	0	0	0	0
NA	NA	NA	uc009odk.1	0.083682	0	0	0	0	0	0	0	0	0	0.100301	0	0	0	0	0	0	0.0915751	0.15873	0	0.127065	0	0	0.0919118	0	0.0720461	0	0	0	0	0	0	0	0
NA	NA	NA	uc008dyt.2	0.083682	0	0	0	0	0	0	0	0	0	0.300903	0	0	0	0	0	0	0	0	0	0.127065	0	0	0	0	0	0	0	0	0	0	0	0	0
66776	Pisd-ps3	uc029xhi.1	uc029xhk.1	0.083682	0	0	0	0	0	0	0	0	0	0.100301	0	0	0	0	0	0	0.0915751	0	0.130719	0	0	0	0	0	0	0	0	0	0	0	0	0	0
72472	Slc16a10	uc007ewm.2	uc007ewm.2	0	0	0	0	0	0	0	0	0	0	0.200602	0	0	0	0	0	0	0.18315	0.15873	0	0.25413	0	0	0	0	0.144092	0	0	0	0	0	0	0	0
208263	Tor1aip1	uc011wtz.1	uc011wtz.1	0	0	0	0	0	0	0	0	0	0	0	0	0	0	0	0	0	0	0	0	0.127065	0	0	0	0	0	0	0	0	0	0	0	0	0
270049	Galntl6	uc012gea.2	uc012geb.1	0	0	0	0	0	0	0	0	0	0	0	0	0	0	0	0	0	0	0	0	0	0	0	0	0	0	0	0	0	0	0	0	0	0
13476	Reep5	uc008eki.2	uc008eki.2	0	0	0	0	0	0	0	0	0	0	0	0	0	0	0	0	0	0	0	0	0	0	0	0	0	0	0	0	0	0	0	0	0	0
67087	Ctnnbip1	uc008vwm.2	uc008vwm.2	0.41841	0.415512	0.744417	0.0388199	0.140647	14.4628	0.324412	0.169779	1.85366	0.410678	0.601805	0.810811	0.482315	0.377358	0	0	0.133511	0.18315	0.634921	0.130719	0.127065	0.123916	0.456621	0.0919118	0.172117	0.144092	0	0	0	0	0	0	0	0
210274	Shank2	uc009kqe.2	uc009kqg.1	0.083682	0	0.248139	3.53261	0	0	0.081103	0	0.097561	1.43737	0.200602	0	0	0	0	0	0.133511	0.0915751	0.47619	0.130719	0.381194	0	0	0.643382	0.172117	0.360231	0	0	0	0	0	0	0	0
230857	Ece1	uc008vjt.2	uc008vjv.1	0	0	0	0.0388199	0	0	0	0	0	0.102669	0.100301	0	0	0	0	0	0	0	0	0	0.127065	0	0	0.0919118	0	0	0	0	0	0	0	0	0	0
NA	NA	NA	uc008wnr.1	0	0	0	0.0388199	0	0	0	0	0	0.102669	0	0	0	0	0	0	0	0	0.15873	0	0.127065	0	0	0	0	0	0	0	0	0	0	0	0	0
NA	NA	NA	uc007vot.2	0.083682	0	0	0.0388199	0	0	0	0	0	0	0.100301	0	0	0	0	0	0	0	0.15873	0	0.127065	0	0	0.0919118	0	0	0	0	0	0	0	0	0	0
232187	Smyd5	uc009cpq.1	uc009cpt.1	0.083682	0	0	0.0388199	0	0	0	0	0	0	0	0	0	0	0	0	0	0	0.15873	0	0.127065	0	0	0	0	0	0	0	0	0	0	0	0	0
170829	Tram2	uc007alg.1	uc007alg.1	0	0	0	0.0388199	0	0	0	0	0	0	0	0	0	0	0	0	0	0	0	0	0	0	0	0.0919118	0	0	0	0	0	0	0	0	0	0
238662	Spata31d1b	uc007qva.1	uc007qva.1	0.083682	0	0	0	0	0	0	0	0	0.102669	0	0	0	0	0	0	0	0.0915751	0	0	0	0.123916	0	0.0919118	0	0.0720461	0	0	0	0	0	0	0	0
NA	NA	NA	uc007nqk.2	0	0	0	0	0	0	0	0	0	0.102669	0	0	0	0	0	0	0	0	0	0	0	0	0	0	0	0	0	0	0	0	0	0	0	0
11933	Atp1b3	uc009rck.2	uc009rck.2	0	0	0	0	0	0	0	0	0	0	0	0	0	0	0	0	0	0	0	0.130719	0	0	0.456621	0	0.172117	0	0	0	0	0	0	0	0	0
NA	NA	NA	uc007lfa.1	0.083682	0	0	0	0	0	0	0	0	0	0	0	0	0	0	0	0	0	0	0	0	0	0	0	0	0.0720461	0	0	0	0	0	0	0	0
NA	NA	NA	uc029ukh.1	0	0	0	0	0	0	0	0	0	0	0.100301	0	0	0	0	0	0	0	0	0	0.127065	0	0	0.0919118	0	0.0720461	0	0	0	0	0	0	0	0
65973	Asph	uc008ryf.2	uc008ryj.2	0	0	0	0	0	0	0	0	0	0	0.100301	0	0	0	0	0	0	0	0	0	0.127065	0	0	0	0	0.0720461	0	0	0	0	0	0	0	0
NA	NA	NA	uc012hog.1	0	0	0	0	0	0	0	0	0	0	0.100301	0	0	0	0	0	0	0	0	0	0.127065	0	0	0	0	0.0720461	0	0	0	0	0	0	0	0
NA	NA	NA	uc007atd.2	0	0	0	0	0	0	0	0	0	0	0.100301	0	0	0	0	0	0	0	0	0	0	0	0	0	0	0.0720461	0	0	0	0	0	0	0	0
NA	NA	NA	uc007axe.1	0	0	0	0	0	0	0	0	0	0	0.100301	0	0	0	0	0	0	0	0	0	0	0	0	0	0	0.0720461	0	0	0	0	0	0	0	0
NA	NA	NA	uc007rpf.1	0	0	0	0	0	0	0	0	0	0	0.100301	0	0	0	0	0	0	0	0	0	0	0	0	0	0	0.0720461	0	0	0	0	0	0	0	0
NA	NA	NA	uc007uyc.1	0	0	0	0	0	0	0	0	0	0	0	0	0	0	0	0	0	0	0	0	0.127065	0	0	0	0	0.0720461	0	0	0	0	0	0	0	0
70435	Inf2	uc007pes.1	uc007pet.1	0	0	0	0	0	0	0	0	0	0	0.200602	0	0	0	0	0	0	0	0	0	0.25413	0	0	0	0	0	0	0	0	0	0	0	0	0
224694	Zfp81	uc008byi.1	uc008byi.1	0	0	0	0	0	0	0	0	0	0	0.100301	0	0	0	0	0	0	0	0.15873	0	0	0	0	0	0	0	0	0	0	0	0	0	0	0
NA	NA	NA	uc008sat.1	0	0	0	0	0	0	0	0	0	0	0	0	0	0	0	0	0	0	0.15873	0	0	0	0	0	0	0	0	0	0	0	0	0	0	0
14772	Grk4	uc008xcz.1	uc008xda.1	0	0	0	0	0	0	0	0	0	0	0	0	0	0	0	0	0	0	0	0	0	0	0	0	0	0	0	0	0	0	0	0	0	0
14806	Grik2	uc007fag.2	uc029qxc.1	0	0	0	0	0	0	0	0	0	0	0	0	0	0	0	0	0	0	0	0	0	0	0	0	0	0	0	0	0	0	0	0	0	0
71375	Foxn3	uc007ors.1	uc007orw.1	0	0	0	0	0	0	0	0	0	0	0	0	0	0	0	0	0	0	0	0	0	0	0	0	0	0	0	0	0	0	0	0	0	0
NA	NA	NA	uc012hog.1	0	0	0	0	0	0	0	0	0	0	0	0	0	0	0	0	0	0	0	0	0	0	0	0	0	0	0	0	0	0	0	0	0	0
50850	Spast	uc008dnz.2	uc008dob.2	0	0	0	0	0	0	0	0	0	0	0	0	0	0	0	0	0	0	0	0	0	0	0	0	0	0	0	0	0	0	0	0	0	0
NA	NA	NA	uc012hog.1	0	0	0	0	0	0	0	0	0	0	0	0	0	0	0	0	0	0	0	0	0	0	0	0	0	0	0	0	0	0	0	0	0	0
NA	NA	NA	uc012hql.1	0	0	0	0	0	0	0	0	0	0	0	0	0	0	0	0	0	0	0	0	0	0	0	0	0	0	0	0	0	0	0	0	0	0
NA	NA	NA	uc009mml.1	0	0	0	0	0	0	0	0	0	0	0	0	0	0	0	0	0	0	0	0	0	0	0	0	0	0	0	0	0	0	0	0	0	0
NA	NA	NA	uc029tlu.1	0	0	0	0	0	0	0	0	0	0	0	0	0	0	0	0	0	0	0	0	0	0	0	0	0	0	0	0	0	0	0	0	0	0
NA	NA	NA	uc012hog.1	0	0	0	0	0	0	0	0	0	0	0	0	0	0	0	0	0	0	0	0	0	0	0	0	0	0	0	0	0	0	0	0	0	0
75812	Tasp1	uc008mpg.2	uc008mpm.1	0	0	0	0	0	0	0	0	0	0	0	0	0	0	0	0	0	0	0	0	0	0	0	0	0	0	0	0	0	0	0	0	0	0
NA	NA	NA	uc029tlu.1	0	0	0	0	0	0	0	0	0	0	0	0	0	0	0	0	0	0	0	0	0	0	0	0	0	0	0	0	0	0	0	0	0	0
94045	P2rx5	uc007kaa.2	uc007kaa.2	0.083682	0	0.496278	0.0388199	0.140647	0	0	0	0.292683	1.12936	0.100301	0	0	0	0	0	0	0.18315	0.15873	0	0.127065	0	0	0.183824	0	0	0	0	0	0	0	0	0	0
NA	NA	NA	uc008vwm.2	0.083682	0	0.124069	0.0388199	0	0	0.567721	0	0.195122	0.410678	3.10933	0	0	0.125786	0	0	0	0.0915751	0.47619	0	1.01652	0	0	0	0	0.0720461	0	0	0	0	0	0	0	0
434232	Iqck	uc009jku.1	uc009jkw.1	0	0	0	0.504658	0	0	0	0	0.097561	0	0	0	0	0	0	0	0	0	0	0	0	0	0	0	0	0	0	0	0	0	0	0	0	0
NA	NA	NA	uc007thb.2	0.083682	0	0	0.0388199	0	0	0	0	0.097561	0.102669	0	0	0.160772	0	0	0	0	0	0	0	0	0	0	0	0	0	0	0	0	0	0	0	0	0
NA	NA	NA	uc009nog.1	0.083682	0	0	0.0388199	0	0	0	0	0.097561	0	0	0	0	0	0	0	0	0	0.15873	0	0	0	0	0	0	0	0	0	0	0	0	0	0	0
NA	NA	NA	uc029spc.1	0	0	0	0.0388199	0	0	0	0	0.097561	0	0	0	0	0	0	0	0	0	0	0	0	0	0	0	0	0	0	0	0	0	0	0	0	0
330323	Fam188b	uc009cao.1	uc009cao.1	0.083682	0	0	0	0	0	0	0	0.097561	0	0	0	0	0	0	0	0	0	0	0	0	0	0	0	0	0	0	0	0	0	0	0	0	0
NA	NA	NA	uc008tvf.1	0	0.138504	0.124069	0.0776397	0	0.137741	0	0	0	0.308008	0	0	0.160772	0	0	0	0	0.0915751	0	0	0	0	0	0	0	0	0	0	0	0	0	0	0	0
114713	Rasa2	uc009rcn.1	uc009rcn.1	0.083682	0	0	0.0388199	0	0	0	0	0	0.102669	0.100301	0	0	0	0	0	0	0.18315	0.31746	0	0.127065	0	0.456621	0.0919118	0.172117	0	0	0	0	0	0	0	0	0
24128	Xrn2	uc008msp.1	uc008msp.1	0.083682	0	0	0.0388199	0	0	0	0	0	0.102669	0.100301	0	0	0	0	0	0	0	0	0	0.127065	0	0	0	0	0.0720461	0	0	0	0	0	0	0	0
403175	Tigd4	uc008pqh.1	uc008pqh.1	0.083682	0	0	0.0388199	0	0	0	0	0	0.102669	0.100301	0	0	0	0	0	0	0	0.15873	0	0	0	0	0	0	0.0720461	0	0	0	0	0	0	0	0
83946	Phip	uc009qvv.1	uc009qvv.1	0.083682	0	0	0.0388199	0	0	0	0	0	0.102669	0.100301	0	0	0	0	0	0	0	0.15873	0	0	0	0	0	0	0.0720461	0	0	0	0	0	0	0	0
NA	NA	NA	uc008tye.1	0.083682	0	0	0.0388199	0	0	0	0	0	0.102669	0.100301	0	0	0	0	0	0	0	0	0	0.127065	0	0	0	0	0	0	0	0	0	0	0	0	0
NA	NA	NA	uc011wls.1	0	0	0	0.0388199	0	0	0	0	0	0.102669	0.100301	0	0	0	0	0	0	0.0915751	0	0	0	0	0	0	0	0.0720461	0	0	0	0	0	0	0	0
269023	Zfp608	uc008eyc.2	uc008eyf.1	0	0	0	0.0388199	0	0	0	0	0	0.102669	0	0	0	0	0	0	0	0	0	0	0	0	0	0	0	0.0720461	0	0	0	0	0	0	0	0
NA	NA	NA	uc008tye.1	0.167364	0	0	0.0388199	0	0	0	0	0	0	0.100301	0	0	0	0	0	0	0	0	0	0	0	0	0	0	0.0720461	0	0	0	0	0	0	0	0
NA	NA	NA	uc008sbu.2	0.083682	0	0	0.0388199	0	0	0	0	0	0	0.100301	0	0	0	0	0	0	0	0	0	0.127065	0	0	0.0919118	0	0.0720461	0	0	0	0	0	0	0	0
NA	NA	NA	uc009jil.1	0.083682	0	0	0.0388199	0	0	0	0	0	0	0.100301	0	0	0	0	0	0	0.0915751	0.15873	0	0	0	0	0.0919118	0	0.0720461	0	0	0	0	0	0	0	0
59126	Nek6	uc008jnn.2	uc008jno.2	0.083682	0	0	0.0388199	0	0	0	0	0	0	0.100301	0	0	0	0	0	0	0.0915751	0.15873	0	0.127065	0	0	0	0	0.0720461	0	0	0	0	0	0	0	0
67307	Pbld2	uc007fjr.1	uc011xfk.1	0.083682	0	0	0.0388199	0	0	0	0	0	0	0.100301	0	0	0	0	0	0	0	0	0	0.127065	0	0	0	0	0	0	0	0	0	0	0	0	0
NA	NA	uc029sue.1	uc029sue.1	0.083682	0	0	0.0388199	0	0	0	0	0	0	0	0	0	0	0	0	0	0.0915751	0	0	0	0	0	0	0	0	0	0	0	0	0	0	0	0
NA	NA	NA	uc009jmz.1	0	0	0	0.0388199	0	0	0	0	0	0	0.100301	0	0	0	0	0	0	0	0.15873	0	0.127065	0	0	0.0919118	0	0.0720461	0	0	0	0	0	0	0	0
NA	NA	NA	uc008ana.2	0	0	0	0.0388199	0	0	0	0	0	0	0.100301	0	0	0	0	0	0	0	0	0	0.127065	0	0	0.0919118	0	0.0720461	0	0	0	0	0	0	0	0
78754	Galnt15	uc007syb.1	uc007syb.1	0	0	0	0.0388199	0	0	0	0	0	0	0.100301	0	0	0	0	0	0	0	0	0	0.127065	0	0	0.0919118	0	0.0720461	0	0	0	0	0	0	0	0
20511	Slc1a2	uc008lid.2	uc008lia.1	0	0	0	0.0388199	0	0	0	0	0	0	0.100301	0	0	0	0	0	0	0	0.15873	0	0	0	0	0.0919118	0	0.0720461	0	0	0	0	0	0	0	0
NA	NA	NA	uc012els.1	0	0	0	0.0388199	0	0	0	0	0	0	0.100301	0	0	0	0	0	0	0	0	0	0.127065	0	0	0	0	0.0720461	0	0	0	0	0	0	0	0
235956	Zfp825	uc007rfg.1	uc007rfg.1	0	0	0	0.0388199	0	0	0	0	0	0	0.100301	0	0	0	0	0	0	0	0.15873	0	0	0	0	0	0	0.0720461	0	0	0	0	0	0	0	0
67207	Lsm1	uc009lgz.1	uc009lhb.1	0	0	0	0.0388199	0	0	0	0	0	0	0.100301	0	0	0	0	0	0	0	0.15873	0	0.127065	0	0	0	0	0	0	0	0	0	0	0	0	0
171382	Trpm8	uc029qrk.1	uc029qrk.1	0	0	0	0.0388199	0	0	0	0	0	0	0.100301	0	0	0	0	0	0	0	0.15873	0	0.127065	0	0	0	0	0	0	0	0	0	0	0	0	0
209212	Osgin2	uc008sbp.1	uc008sbp.1	0	0	0	0.0388199	0	0	0	0	0	0	0.100301	0	0	0	0	0	0	0	0.15873	0	0	0	0	0	0	0	0	0	0	0	0	0	0	0
234663	Dync1li2	uc009nao.2	uc009nao.2	0	0	0	0.0388199	0	0	0	0	0	0	0.100301	0	0	0	0	0	0	0	0	0	0	0	0	0	0	0	0	0	0	0	0	0	0	0
54630	Prickle3	uc009slu.1	uc009slw.1	0	0	0	0.0388199	0	0	0	0	0	0	0.100301	0	0	0	0	0	0	0	0	0	0	0	0	0	0	0	0	0	0	0	0	0	0	0
NA	NA	NA	uc008rky.2	0	0	0	0.0388199	0	0	0	0	0	0	0	0	0	0	0	0	0	0	0.15873	0	0	0	0	0	0	0	0	0	0	0	0	0	0	0
18628	Per3	uc008vye.1	uc008vyd.1	0	0	0	0.0388199	0	0	0	0	0	0	0	0	0	0	0	0	0	0	0	0	0	0	0	0	0	0	0	0	0	0	0	0	0	0
NA	NA	NA	uc008jtr.1	0	0	0	0.0388199	0	0	0	0	0	0	0	0	0	0	0	0	0	0	0	0	0	0	0	0	0	0	0	0	0	0	0	0	0	0
225028	Map4k3	uc008drk.1	uc008drk.1	0	0	0	0.0388199	0	0	0	0	0	0	0	0	0	0	0	0	0	0	0	0	0	0	0	0	0	0	0	0	0	0	0	0	0	0
NA	NA	NA	uc008aip.1	0	0	0	0.0388199	0	0	0	0	0	0	0	0	0	0	0	0	0	0	0	0	0	0	0	0	0	0	0	0	0	0	0	0	0	0
NA	NA	NA	uc008ucs.1	0	0	0	0.0388199	0	0	0	0	0	0	0	0	0	0	0	0	0	0	0	0	0	0	0	0	0	0	0	0	0	0	0	0	0	0
NA	NA	NA	uc009qvs.2	0	0	0	0.0388199	0	0	0	0	0	0	0	0	0	0	0	0	0	0	0	0	0	0	0	0	0	0	0	0	0	0	0	0	0	0
18163	Ctnnd2	uc007vjz.1	uc007vkb.1	0	0	0	0.0388199	0	0	0	0	0	0	0	0	0	0	0	0	0	0	0	0	0	0	0	0	0	0	0	0	0	0	0	0	0	0
211401	Mtss1	uc007vtx.2	uc007vtx.2	0	0	0	0.0388199	0	0	0	0	0	0	0	0	0	0	0	0	0	0	0	0	0	0	0	0	0	0	0	0	0	0	0	0	0	0
192167	Nlgn1	uc008otc.1	uc008otb.1	0.083682	0	0	0	0	0	0	0	0	0.102669	0.100301	0	0	0	0	0	0.133511	0.0915751	0	0	0.127065	0	0	0	0.172117	0.0720461	0	0	0	0	0	0	0	0
20204	Prrx2	uc008jcy.2	uc008jcy.2	0.083682	0	0	0	0	0	0	0	0	0.102669	0.100301	0	0	0	0	0	0	0.0915751	0.15873	0	0.127065	0	0	0.0919118	0	0.0720461	0	0	0	0	0	0	0	0
20897	Stra6	uc009pwf.1	uc009pwj.2	0.083682	0	0	0	0	0	0	0	0	0.102669	0.100301	0	0	0	0	0	0	0	0.15873	0	0.127065	0	0	0	0	0.0720461	0	0	0	0	0	0	0	0
23888	Gpc6	uc007uyk.1	uc007uym.2	0.083682	0	0	0	0	0	0	0	0	0.102669	0.100301	0	0	0	0	0	0	0	0.15873	0	0.127065	0	0	0.0919118	0	0	0	0	0	0	0	0	0	0
NA	NA	NA	uc007mdt.1	0	0	0	0	0	0	0	0	0	0.102669	0.100301	0	0	0	0	0	0	0.0915751	0.15873	0	0.127065	0	0	0.0919118	0	0.0720461	0	0	0	0	0	0	0	0
79221	Hdac9	uc007niz.1	uc007nja.1	0	0	0	0	0	0	0	0	0	0.102669	0.100301	0	0	0	0	0	0	0	0	0	0.127065	0	0	0.0919118	0	0.0720461	0	0	0	0	0	0	0	0
16764	Aff3	uc007ass.2	uc007asu.1	0	0	0	0	0	0	0	0	0	0.102669	0.100301	0	0	0	0	0	0	0	0.15873	0	0.127065	0	0	0	0	0.0720461	0	0	0	0	0	0	0	0
NA	NA	NA	uc007nbo.2	0	0	0	0	0	0	0	0	0	0.102669	0.100301	0	0	0	0	0	0	0	0	0	0.127065	0	0	0	0	0.0720461	0	0	0	0	0	0	0	0
84544	Cd96	uc007zjf.2	uc007zjf.2	0	0	0	0	0	0	0	0	0	0.102669	0.100301	0	0	0	0	0	0	0	0	0	0.127065	0	0	0	0	0.0720461	0	0	0	0	0	0	0	0
109658	Txlna	uc008uxx.2	uc008uxy.2	0	0	0	0	0	0	0	0	0	0.102669	0.100301	0	0	0	0	0	0	0	0.15873	0	0	0	0	0	0	0.0720461	0	0	0	0	0	0	0	0
223978	Cpped1	uc007yfm.1	uc007yfq.1	0	0	0	0	0	0	0	0	0	0.102669	0	0	0	0	0	0	0	0	0	0	0	0	0	0	0	0.0720461	0	0	0	0	0	0	0	0
338362	Ust	uc007eit.1	uc011xaa.1	0	0	0	0	0	0	0	0	0	0.102669	0.100301	0	0	0	0	0	0	0	0	0	0.127065	0	0	0	0	0	0	0	0	0	0	0	0	0
104082	Wdr7	uc008fea.2	uc008fdz.2	0	0	0	0	0	0	0	0	0	0.102669	0	0	0	0	0	0	0	0	0	0	0.127065	0	0	0	0	0	0	0	0	0	0	0	0	0
NA	NA	NA	uc007ukh.1	0	0	0	0	0	0	0	0	0	0.102669	0	0	0	0	0	0	0	0	0	0	0	0	0	0	0	0	0	0	0	0	0	0	0	0
13713	Elk3	uc011xlt.1	uc011xlt.1	0	0	0	0	0	0	0	0	0	0	0	0	0	0	0	0	0.133511	0	0	0	0	0	0.456621	0	0.344234	0	0	0	0	0	0	0	0	0
228356	1110051M20Rik	uc008kvs.1	uc008kvs.1	0	0	0	0	0	0	0	0	0	0	0	0	0	0	0	0	0	0	0	0.130719	0	0	0.456621	0	0	0	0	0	0	0	0	0	0	0
NA	NA	NA	uc007gty.2	0	0	0	0	0	0	0	0	0	0	0	0	0	0	0	0	0	0	0	0	0	0	0.456621	0	0	0	0	0	0	0	0	0	0	0
74438	Clvs1	uc008rye.2	uc008ryc.2	0.083682	0	0	0	0	0	0	0	0	0	0.100301	0	0	0	0	0	0	0.0915751	0	0	0.127065	0	0	0.0919118	0	0.0720461	0	0	0	0	0	0	0	0
NA	NA	NA	uc008kfx.3	0.083682	0	0	0	0	0	0	0	0	0	0.100301	0	0	0	0	0	0	0	0	0	0.127065	0	0	0.0919118	0	0.0720461	0	0	0	0	0	0	0	0
226122	Ubtd1	uc008hmz.1	uc008hmz.1	0.083682	0	0	0	0	0	0	0.169779	0	0	0	0	0	0	0	0	0	0	0	0	0	0	0	0	0	0.0720461	0	0	0	0	0	0	0	0
NA	NA	NA	uc007cim.1	0.083682	0	0	0	0	0	0	0	0	0	0	0	0	0	0	0	0	0.0915751	0	0	0	0	0	0	0	0.0720461	0	0	0	0	0	0	0	0
229709	Ahcyl1	uc008qxj.1	uc008qxj.1	0.083682	0	0	0	0	0	0	0	0	0	0	0	0	0	0	0	0	0	0	0	0	0	0	0.0919118	0	0	0	0	0	0	0	0	0	0
232035	Ccser1	uc009cdu.2	uc009cdt.1	0.083682	0	0	0	0	0	0	0	0	0	0.100301	0	0	0	0	0	0	0.0915751	0	0	0	0	0	0	0	0	0	0	0	0	0	0	0	0
69922	Vrk2	uc007igf.2	uc007igf.2	0.083682	0	0	0	0	0	0	0	0	0	0.100301	0	0	0	0	0	0	0	0	0	0	0	0	0	0	0	0	0	0	0	0	0	0	0
18227	Nr4a2	uc008jrx.2	uc008jrx.2	0.083682	0	0	0	0	0	0	0	0	0	0.100301	0	0	0	0	0	0	0	0	0	0	0	0	0	0	0	0	0	0	0	0	0	0	0
230584	Yipf1	uc008tzs.2	uc012dic.1	0.083682	0	0	0	0	0	0	0	0	0	0	0	0	0	0	0	0	0	0	0	0	0	0	0	0	0	0	0	0	0	0	0	0	0
NA	NA	NA	uc009cfd.1	0.083682	0	0	0	0	0	0	0	0	0	0	0	0	0	0	0	0	0	0	0	0	0	0	0	0	0	0	0	0	0	0	0	0	0
NA	NA	uc008xau.1	uc008xat.2	0	0	0	0	0	0	0	0	0	0	0.100301	0	0	0	0	0	0	0	0.15873	0.130719	0.127065	0.123916	0	0.0919118	0.172117	0.0720461	0	0	0	0	0	0	0	0
15525	Hspa4	uc007ivq.1	uc007ivq.1	0	0	0	0	0	0	0	0	0	0	0.100301	0	0	0	0	0	0.133511	0	0	0.130719	0.127065	0	0	0	0	0.0720461	0	0	0	0	0	0	0	0
101706	Numa1	uc009ipz.1	uc009iqb.1	0	0	0	0	0	0	0	0	0	0	0.100301	0	0	0	0	0	0	0.0915751	0.15873	0	0.127065	0	0	0	0	0.0720461	0	0	0	0	0	0	0	0
18187	Nrp2	uc007bfj.1	uc029qou.1	0	0	0	0	0	0	0	0	0	0	0.100301	0	0	0	0	0	0	0	0.15873	0	0.127065	0	0	0	0	0.0720461	0	0	0	0	0	0	0	0
NA	NA	NA	uc007rmn.1	0	0	0	0	0	0	0	0	0	0	0.100301	0	0	0	0	0	0	0	0	0	0.127065	0	0	0	0	0.0720461	0	0	0	0	0	0	0	0
NA	NA	NA	uc008osv.1	0	0	0	0	0	0	0	0	0	0	0.100301	0	0	0	0	0	0	0	0	0	0.127065	0	0	0	0	0.0720461	0	0	0	0	0	0	0	0
14198	Fhit	uc007sfj.1	uc011zfy.1	0	0	0	0	0	0	0	0	0	0	0.100301	0	0	0	0	0	0	0	0.15873	0	0	0	0	0	0	0.0720461	0	0	0	0	0	0	0	0
NA	NA	NA	uc007vrf.1	0	0	0	0	0	0	0	0	0	0	0.100301	0	0	0	0	0	0	0	0	0	0	0	0	0	0	0.0720461	0	0	0	0	0	0	0	0
20336	Exoc4	uc009bgr.1	uc029vuc.1	0	0	0	0	0	0	0	0	0	0	0.100301	0	0	0	0	0	0	0	0	0	0	0	0	0	0	0.0720461	0	0	0	0	0	0	0	0
58194	Sh3kbp1	uc012hre.1	uc009usz.2	0	0	0	0	0	0	0	0	0	0	0.100301	0	0	0	0	0	0	0	0	0	0	0	0	0	0	0.0720461	0	0	0	0	0	0	0	0
NA	NA	NA	uc029vag.1	0	0	0	0	0	0	0	0	0	0	0.100301	0	0	0	0	0	0	0	0	0	0	0	0	0	0	0.0720461	0	0	0	0	0	0	0	0
20842	Stag1	uc009rez.1	uc009rfc.1	0	0	0	0	0	0	0	0	0	0	0	0	0	0	0	0	0	0	0.15873	0	0.127065	0	0	0	0	0.0720461	0	0	0	0	0	0	0	0
218506	Mrps27	uc007rpn.1	uc007rpp.2	0	0	0	0	0	0	0	0	0	0	0	0	0	0	0	0	0	0	0.15873	0	0.127065	0	0	0	0	0.0720461	0	0	0	0	0	0	0	0
NA	NA	NA	uc007pnu.1	0	0	0	0	0	0	0	0	0	0	0	0	0	0	0	0	0	0.0915751	0	0	0.127065	0	0	0	0	0.0720461	0	0	0	0	0	0	0	0
71174	4933416M06Rik	uc029scy.1	uc029scy.1	0	0	0	0	0	0	0	0	0	0	0	0	0	0	0	0	0	0	0	0	0.127065	0	0	0	0	0.0720461	0	0	0	0	0	0	0	0
347722	Agap1	uc007byw.1	uc007byy.1	0	0	0	0	0	0	0	0	0	0	0	0	0	0	0	0	0	0	0	0	0.127065	0	0	0	0	0.0720461	0	0	0	0	0	0	0	0
13800	Enah	uc007dxp.1	uc007dxp.1	0	0	0	0	0	0	0	0	0	0	0	0	0	0	0	0	0	0	0	0	0	0	0	0	0	0.0720461	0	0	0	0	0	0	0	0
NA	NA	NA	uc009cem.2	0	0	0	0	0	0	0	0	0	0	0	0	0	0	0	0	0	0	0	0	0	0	0	0	0	0.0720461	0	0	0	0	0	0	0	0
67916	Ppap2b	uc008tye.1	uc008tye.1	0	0	0	0	0	0	0	0	0	0	0	0	0	0	0	0	0	0	0	0	0	0	0	0	0	0.0720461	0	0	0	0	0	0	0	0
20441	St3gal3	uc008ujk.2	uc008ujh.1	0	0	0	0	0	0	0	0	0	0	0	0	0	0	0	0	0	0	0	0	0	0	0	0	0	0.0720461	0	0	0	0	0	0	0	0
NA	NA	NA	uc008dqe.1	0	0	0	0	0	0	0	0	0	0	0	0	0	0	0	0	0	0	0	0	0	0	0	0	0	0.0720461	0	0	0	0	0	0	0	0
NA	NA	NA	uc008rqr.2	0	0	0	0	0	0	0	0	0	0	0	0	0	0	0	0	0	0	0	0	0	0.123916	0	0	0.172117	0	0	0	0	0	0	0	0	0
140486	Igf2bp1	uc007lay.2	uc029rns.1	0	0	0	0	0	0	0	0	0	0	0	0	0.160772	0	0	0	0	0	0	0	0	0	0	0	0	0	0	0	0	0	0	0	0	0
15040	H2-T23	uc008cjr.1	uc008cjr.1	0	0	0	0	0	0	0	0	0	0	0.100301	0	0	0	0	0	0	0	0	0	0	0	0	0.0919118	0	0	0	0	0	0	0	0	0	0
NA	NA	NA	uc007lzx.2	0	0	0	0	0	0	0	0	0	0	0	0	0	0	0	0	0	0	0.15873	0	0	0.123916	0	0.0919118	0	0	0	0	0	0	0	0	0	0
NA	NA	NA	uc007rmt.2	0	0	0	0	0	0	0	0	0	0	0	0	0	0	0	0	0	0	0	0	0	0	0	0.0919118	0	0	0	0	0	0	0	0	0	0
NA	NA	NA	uc012bvo.1	0	0	0	0	0	0	0	0	0	0	0	0	0	0	0	0	0	0	0	0	0	0	0	0.0919118	0	0	0	0	0	0	0	0	0	0
NA	NA	NA	uc029wxb.1	0	0	0	0	0	0	0	0	0	0	0	0	0	0	0	0	0	0	0	0	0	0	0	0.0919118	0	0	0	0	0	0	0	0	0	0
235184	Msantd2	uc009oux.1	uc009ouz.2	0	0	0	0	0	0	0	0	0	0	0.100301	0	0	0	0	0	0	0	0	0	0.127065	0	0	0	0	0	0	0	0	0	0	0	0	0
NA	NA	NA	uc008bvr.1	0	0	0	0	0	0	0	0	0	0	0.100301	0	0	0	0	0	0	0	0	0	0.127065	0	0	0	0	0	0	0	0	0	0	0	0	0
NA	NA	NA	uc008uya.1	0	0	0	0	0	0	0	0	0	0	0.100301	0	0	0	0	0	0	0	0	0	0.127065	0	0	0	0	0	0	0	0	0	0	0	0	0
NA	NA	NA	uc029syc.1	0	0	0	0	0	0	0	0	0	0	0.100301	0	0	0	0	0	0	0	0.15873	0	0	0	0	0	0	0	0	0	0	0	0	0	0	0
242705	E2f2	uc008vht.2	uc008vht.2	0	0	0	0	0	0	0	0	0	0	0.100301	0	0	0	0	0	0	0	0.15873	0	0	0	0	0	0	0	0	0	0	0	0	0	0	0
NA	NA	NA	uc009jjl.1	0	0	0	0	0	0	0	0	0	0	0.100301	0	0	0	0	0	0	0	0.15873	0	0	0	0	0	0	0	0	0	0	0	0	0	0	0
270120	Fat3	uc009ogj.1	uc009ogk.1	0	0	0	0	0	0	0	0	0	0	0.100301	0	0	0	0	0	0	0	0	0	0	0	0	0	0	0	0	0	0	0	0	0	0	0
NA	NA	NA	uc008pbe.1	0	0	0	0	0	0	0	0	0	0	0.100301	0	0	0	0	0	0	0	0	0	0	0	0	0	0	0	0	0	0	0	0	0	0	0
56629	Dnase2b	uc008rrn.2	uc008rrn.2	0	0	0	0	0	0	0	0	0	0	0.100301	0	0	0	0	0	0	0	0	0	0	0	0	0	0	0	0	0	0	0	0	0	0	0
18526	Pcdh10	uc008pcy.1	uc012cpg.1	0	0	0	0	0	0	0	0	0	0	0.100301	0	0	0	0	0	0	0	0	0	0	0	0	0	0	0	0	0	0	0	0	0	0	0
229542	Gatad2b	uc008qca.1	uc008qca.1	0	0	0	0	0	0	0	0	0	0	0.100301	0	0	0	0	0	0	0	0	0	0	0	0	0	0	0	0	0	0	0	0	0	0	0
210719	Mkx	uc008dzp.2	uc008dzp.2	0	0	0	0	0	0	0	0	0	0	0.100301	0	0	0	0	0	0	0	0	0	0	0	0	0	0	0	0	0	0	0	0	0	0	0
NA	NA	NA	uc012dgy.1	0	0	0	0	0	0	0	0	0	0	0	0	0	0	0	0	0	0	0.15873	0	0.127065	0	0	0	0	0	0	0	0	0	0	0	0	0
76633	1700112E06Rik	uc007slz.2	uc007sly.1	0	0	0	0	0	0	0	0	0	0	0	0	0	0	0	0	0	0	0	0	0.127065	0	0	0	0	0	0	0	0	0	0	0	0	0
225028	Map4k3	uc008drk.1	uc008drk.1	0	0	0	0	0	0	0	0	0	0	0	0	0	0	0	0	0	0	0	0	0.127065	0	0	0	0	0	0	0	0	0	0	0	0	0
224826	Ubr2	uc008cup.2	uc008cup.2	0	0	0	0	0	0	0	0	0	0	0	0	0	0	0	0	0	0	0	0	0.127065	0	0	0	0	0	0	0	0	0	0	0	0	0
16764	Aff3	uc007ass.2	uc007asu.1	0	0	0	0	0	0	0	0	0	0	0	0	0	0	0	0	0	0	0	0	0.127065	0	0	0	0	0	0	0	0	0	0	0	0	0
14181	Fgfbp1	uc008xid.2	uc008xid.2	0	0	0	0	0	0	0	0	0	0	0	0	0	0	0	0	0	0.0915751	0.15873	0	0	0	0	0	0	0	0	0	0	0	0	0	0	0
320271	Scai	uc008jof.1	uc008joe.1	0	0	0	0	0	0	0	0	0	0	0	0	0	0	0	0	0	0	0.15873	0	0	0	0	0	0	0	0	0	0	0	0	0	0	0
13982	Esr1	uc007egx.2	uc011wzq.1	0	0	0	0	0	0	0	0	0	0	0	0	0	0	0	0	0	0	0.15873	0	0	0	0	0	0	0	0	0	0	0	0	0	0	0
68916	Cdkal1	uc007pyn.1	uc007pyn.1	0	0	0	0	0	0	0	0	0	0	0	0	0	0	0	0	0	0	0.15873	0	0	0	0	0	0	0	0	0	0	0	0	0	0	0
11848	Rhoa	uc009rpe.2	uc009rpe.2	0	0	0	0	0	0	0	0	0	0	0	0	0	0	0	0	0	0.0915751	0	0	0	0	0	0	0	0	0	0	0	0	0	0	0	0
NA	NA	NA	uc012fcy.1	0	0	0	0	0	0	0	0	0	0	0	0	0	0	0	0	0	0	0	0	0	0	0	0	0	0	0	0	0	0	0	0	0	0
11769	Ap1s1	uc009abm.1	uc009abm.1	0	0	0	0	0	0	0	0	0	0	0	0	0	0	0	0	0	0	0	0	0	0	0	0	0	0	0	0	0	0	0	0	0	0
100499518	Mir3470a	uc029rka.1	uc007hst.1	0	0	0	0	0	0	0	0	0	0	0	0	0	0	0	0	0	0	0	0	0	0	0	0	0	0	0	0	0	0	0	0	0	0
223828	Pphln1	uc007xix.1	uc007xjc.2	0	0	0	0	0	0	0	0	0	0	0	0	0	0	0	0	0	0	0	0	0	0	0	0	0	0	0	0	0	0	0	0	0	0
NA	NA	NA	uc009lwc.1	0	0	0	0	0	0	0	0	0	0	0	0	0	0	0	0	0	0	0	0	0	0	0	0	0	0	0	0	0	0	0	0	0	0
237979	Sdk2	uc007mfd.1	uc007mfd.1	0	0	0	0	0	0	0	0	0	0	0	0	0	0	0	0	0	0	0	0	0	0	0	0	0	0	0	0	0	0	0	0	0	0
319934	Sbf2	uc009jfe.2	uc012fsf.1	0	0	0	0	0	0	0	0	0	0	0	0	0	0	0	0	0	0	0	0	0	0	0	0	0	0	0	0	0	0	0	0	0	0
NA	NA	NA	uc007qvk.1	0	0	0	0	0	0	0	0	0	0	0	0	0	0	0	0	0	0	0	0	0	0	0	0	0	0	0	0	0	0	0	0	0	0
70292	Afap1	uc008xej.1	uc008xej.1	0	0	0	0	0	0	0	0	0	0	0	0	0	0	0	0	0	0	0	0	0	0	0	0	0	0	0	0	0	0	0	0	0	0
NA	NA	NA	uc011zss.1	0	0	0	0	0	0	0	0	0	0	0	0	0	0	0	0	0	0	0	0	0	0	0	0	0	0	0	0	0	0	0	0	0	0
NA	NA	NA	uc007guq.1	0	0	0	0	0	0	0	0	0	0	0	0	0	0	0	0	0	0	0	0	0	0	0	0	0	0	0	0	0	0	0	0	0	0
244585	Rpgrip1l	uc009msp.1	uc009mso.1	0	0	0	0	0	0	0	0	0	0	0	0	0	0	0	0	0	0	0	0	0	0	0	0	0	0	0	0	0	0	0	0	0	0
225028	Map4k3	uc008drk.1	uc008drk.1	0	0	0	0	0	0	0	0	0	0	0	0	0	0	0	0	0	0	0	0	0	0	0	0	0	0	0	0	0	0	0	0	0	0
NA	NA	uc007tuu.1	uc007tuu.1	0	0	0	0	0	0	0	0	0	0	0	0	0	0	0	0	0	0	0	0	0	0	0	0	0	0	0	0	0	0	0	0	0	0
NA	NA	NA	uc008hbn.1	0	0	0	0	0	0	0	0	0	0	0	0	0	0	0	0	0	0	0	0	0	0	0	0	0	0	0	0	0	0	0	0	0	0
NA	NA	NA	uc008hhl.1	0	0	0	0	0	0	0	0	0	0	0	0	0	0	0	0	0	0	0	0	0	0	0	0	0	0	0	0	0	0	0	0	0	0
26563	Ror1	uc008tvc.1	uc008tvc.1	0	0	0	0	0	0	0	0	0	0	0	0	0	0	0	0	0	0	0	0	0	0	0	0	0	0	0	0	0	0	0	0	0	0
NA	NA	NA	uc007nmc.1	0	0	0	0	0	0	0	0	0	0	0	0	0	0	0	0	0	0	0	0	0	0	0	0	0	0	0	0	0	0	0	0	0	0
55987	Cpxm2	uc009kbu.2	uc009kbw.1	0	0	0	0	0	0	0	0	0	0	0	0	0	0	0	0	0	0	0	0	0	0	0	0	0	0	0	0	0	0	0	0	0	0
54135	Lsr	uc009ghj.2	uc009ghj.2	0	0	0	0	0	0	0	0	0	0	0	0	0	0	0	0	0	0	0	0	0	0	0	0	0	0	0	0	0	0	0	0	0	0
53611	Vti1a	uc008hxv.1	uc008hxq.1	0	0	0	0	0	0	0	0	0	0	0	0	0	0	0	0	0	0	0	0	0	0	0	0	0	0	0	0	0	0	0	0	0	0
NA	NA	NA	uc029uye.1	0	0	0	0	0	0	0	0	0	0	0	0	0	0	0	0	0	0	0	0	0	0	0	0	0	0	0	0	0	0	0	0	0	0
NA	NA	NA	uc009hrd.2	0	0	0	0	0	0	0	0	0	0	0	0	0	0	0	0	0	0	0	0	0	0	0	0	0	0	0	0	0	0	0	0	0	0
NA	NA	uc007uzp.1	uc007uzp.1	0	0	0	0	0	0	0	0	0	0	0	0	0	0	0	0	0	0	0	0	0	0	0	0	0	0	0	0	0	0	0	0	0	0
NA	NA	NA	uc007vle.1	0	0	0	0	0	0	0	0	0	0	0	0	0	0	0	0	0	0	0	0	0	0	0	0	0	0	0	0	0	0	0	0	0	0
NA	NA	NA	uc008rfi.2	0	0	0	0	0	0	0	0	0	0	0	0	0	0	0	0	0	0	0	0	0	0	0	0	0	0	0	0	0	0	0	0	0	0
NA	NA	NA	uc029qtw.1	0	0	0	0	0	0	0	0	0	0	0	0	0	0	0	0	0	0	0	0	0	0	0	0	0	0	0	0	0	0	0	0	0	0
75578	Fggy	uc008tsw.2	uc008tsx.2	0	0	0	0	0	0	0	0	0	0	0	0	0	0	0	0	0	0	0	0	0	0	0	0	0	0	0	0	0	0	0	0	0	0
231051	Kmt2c	uc008wsv.1	uc008wsu.1	0	0	0	0	0	0	0	0	0	0	0	0	0	0	0	0	0	0	0	0	0	0	0	0	0	0	0	0	0	0	0	0	0	0
16535	Kcnq1	uc009kpb.1	uc012fxw.1	0	0	0	0	0	0	0	0	0	0	0	0	0	0	0	0	0	0	0	0	0	0	0	0	0	0	0	0	0	0	0	0	0	0
100705	Acacb	uc008yzi.2	uc008yzj.2	0	0	0	0	0	0	0	0	0	0	0	0	0	0	0	0	0	0	0	0	0	0	0	0	0	0	0	0	0	0	0	0	0	0
NA	NA	NA	uc029qvb.1	0	0	0	0	0	0	0	0	0	0	0	0	0	0	0	0	0	0	0	0	0	0	0	0	0	0	0	0	0	0	0	0	0	0
75914	Exoc6b	uc009cpa.2	uc009cpa.2	0	0	0	0	0	0	0	0	0	0	0	0	0	0	0	0	0	0	0	0	0	0	0	0	0	0	0	0	0	0	0	0	0	0
320405	Cadps2	uc009bbe.2	uc029vtq.1	0	0	0	0	0	0	0	0	0	0	0	0	0	0	0	0	0	0	0	0	0	0	0	0	0	0	0	0	0	0	0	0	0	0
18795	Plcb1	uc008mnv.2	uc008mnv.2	0	0	0	0	0	0	0	0	0	0	0	0	0	0	0	0	0	0	0	0	0	0	0	0	0	0	0	0	0	0	0	0	0	0
NA	NA	NA	uc007cxl.1	0	0	0	0	0	0	0	0	0	0	0	0	0	0	0	0	0	0	0	0	0	0	0	0	0	0	0	0	0	0	0	0	0	0
74121	Acoxl	uc008mgg.2	uc008mgg.2	0	0	0	0	0	0	0	0	0	0	0	0	0	0	0	0	0	0	0	0	0	0	0	0	0	0	0	0	0	0	0	0	0	0
225028	Map4k3	uc008drk.1	uc008drk.1	0	0	0	0	0	0	0	0	0	0	0	0	0	0	0	0	0	0	0	0	0	0	0	0	0	0	0	0	0	0	0	0	0	0
50793	Orc3	uc008sgb.2	uc008sge.1	0	0	0	0	0	0	0	0	0	0	0	0	0	0	0	0	0	0	0	0	0	0	0	0	0	0	0	0	0	0	0	0	0	0
19347	Dennd5a	uc009jek.1	uc009jek.1	0	0	0	0	0	0	0	0	0	0	0	0	0	0	0	0	0	0	0	0	0	0	0	0	0	0	0	0	0	0	0	0	0	0
56316	Ggcx	uc009cio.1	uc009cio.1	0	0	0	0	0	0	0	0	0	0	0	0	0	0	0	0	0	0	0	0	0	0	0	0	0	0	0	0	0	0	0	0	0	0
70967	Eva1c	uc007zwp.2	uc007zwq.2	0	0	0	0	0	0	0	0	0	0	0	0	0	0	0	0	0	0	0	0	0	0	0	0	0	0	0	0	0	0	0	0	0	0
NA	NA	NA	uc008qqj.2	0	0	0	0	0	0	0	0	0	0	0	0	0	0	0	0	0	0	0	0	0	0	0	0	0	0	0	0	0	0	0	0	0	0
NA	NA	NA	uc008dfe.2	0	0	0	0	0	0	0	0	0	0	0	0	0	0	0	0	0	0	0	0	0	0	0	0	0	0	0	0	0	0	0	0	0	0
225028	Map4k3	uc008drk.1	uc008drk.1	0	0	0	0	0	0	0	0	0	0	0	0	0	0	0	0	0	0	0	0	0	0	0	0	0	0	0	0	0	0	0	0	0	0
11864	Arnt2	uc009ieh.1	uc009ieg.1	0	0	0	0	0	0	0	0	0	0	0	0	0	0	0	0	0	0	0	0	0	0	0	0	0	0	0	0	0	0	0	0	0	0
67049	Pus3	uc012gqj.1	uc009otg.1	0	0	0	0	0	0	0	0	0	0	0	0	0	0	0	0	0	0	0	0	0	0	0	0	0	0	0	0	0	0	0	0	0	0
NA	NA	NA	uc007hnb.1	0	0	0	0	0	0	0	0	0	0	0	0	0	0	0	0	0	0	0	0	0	0	0	0	0	0	0	0	0	0	0	0	0	0
NA	NA	NA	uc012hog.1	0	0	0	0	0	0	0	0	0	0	0	0	0	0	0	0	0	0	0	0	0	0	0	0	0	0	0	0	0	0	0	0	0	0
66861	Dnajc10	uc008khj.1	uc008khi.1	0	0	0	0	0	0	0	0	0	0	0	0	0	0	0	0	0	0	0	0	0	0	0	0	0	0	0	0	0	0	0	0	0	0
NA	NA	NA	uc008dpv.1	0	0	0	0	0	0	0	0	0	0	0	0	0	0	0	0	0	0	0	0	0	0	0	0	0	0	0	0	0	0	0	0	0	0
217684	4933426M11Rik	uc007obi.2	uc007obi.2	0	0	0	0	0	0	0	0	0	0	0	0	0	0	0	0	0	0	0	0	0	0	0	0	0	0	0	0	0	0	0	0	0	0
331493	Gm5127	uc009ubv.1	uc009ubt.1	0	0	0	0	0	0	0	0	0	0	0	0	0	0	0	0	0	0	0	0	0	0	0	0	0	0	0	0	0	0	0	0	0	0
NA	NA	NA	uc011wyd.1	0	0	0	0	0	0	0	0	0	0	0	0	0	0	0	0	0	0	0	0	0	0	0	0	0	0	0	0	0	0	0	0	0	0
192167	Nlgn1	uc008otc.1	uc008otb.1	0	0	0	0	0	0	0	0	0	0	0	0	0	0	0	0	0	0	0	0	0	0	0	0	0	0	0	0	0	0	0	0	0	0
70572	Ipo5	uc007uzy.1	uc007uzy.1	0	0	0	0	0	0	0	0	0	0	0	0	0	0	0	0	0	0	0	0	0	0	0	0	0	0	0	0	0	0	0	0	0	0
225028	Map4k3	uc008drk.1	uc008drk.1	0	0	0	0	0	0	0	0	0	0	0	0	0	0	0	0	0	0	0	0	0	0	0	0	0	0	0	0	0	0	0	0	0	0
207596	Thsd4	uc009pyx.2	uc009pyz.1	0	0	0	0	0	0	0	0	0	0	0	0	0	0	0	0	0	0	0	0	0	0	0	0	0	0	0	0	0	0	0	0	0	0
235184	Msantd2	uc009oux.1	uc009ouz.2	0	0	0	0	0	0	0	0	0	0	0	0	0	0	0	0	0	0	0	0	0	0	0	0	0	0	0	0	0	0	0	0	0	0
225028	Map4k3	uc008drk.1	uc008drk.1	0	0	0	0	0	0	0	0	0	0	0	0	0	0	0	0	0	0	0	0	0	0	0	0	0	0	0	0	0	0	0	0	0	0
79221	Hdac9	uc007niz.1	uc007nja.1	0	0	0	0	0	0	0	0	0	0	0	0	0	0	0	0	0	0	0	0	0	0	0	0	0	0	0	0	0	0	0	0	0	0
319991	Kif6	uc008cyp.1	uc008cyp.1	0	0	0	0	0	0	0	0	0	0	0	0	0	0	0	0	0	0	0	0	0	0	0	0	0	0	0	0	0	0	0	0	0	0
NA	NA	NA	uc012hqz.1	0	0	0	0	0	0	0	0	0	0	0	0	0	0	0	0	0	0	0	0	0	0	0	0	0	0	0	0	0	0	0	0	0	0
20511	Slc1a2	uc008lid.2	uc008lia.1	0	0	0	0	0	0	0	0	0	0	0	0	0	0	0	0	0	0	0	0	0	0	0	0	0	0	0	0	0	0	0	0	0	0
NA	NA	NA	uc009cem.2	0	0	0	0	0	0	0	0	0	0	0	0	0	0	0	0	0	0	0	0	0	0	0	0	0	0	0	0	0	0	0	0	0	0
NA	NA	NA	uc009iga.1	0	0	0	0	0	0	0	0	0	0	0	0	0	0	0	0	0	0	0	0	0	0	0	0	0	0	0	0	0	0	0	0	0	0
20897	Stra6	uc009pwf.1	uc009pwj.2	0	0	0	0	0	0	0	0	0	0	0	0	0	0	0	0	0	0	0	0	0	0	0	0	0	0	0	0	0	0	0	0	0	0
NA	NA	NA	uc029qtv.1	0	0	0	0	0	0	0	0	0	0	0	0	0	0	0	0	0	0	0	0	0	0	0	0	0	0	0	0	0	0	0	0	0	0
20204	Prrx2	uc008jcy.2	uc008jcy.2	0	0	0	0	0	0	0	0	0	0	0	0	0	0	0	0	0	0	0	0	0	0	0	0	0	0	0	0	0	0	0	0	0	0
NA	NA	NA	uc008wnr.1	0	0	0	0	0	0	0	0	0	0	0	0	0	0	0	0	0	0	0	0	0	0	0	0	0	0	0	0	0	0	0	0	0	0
71974	Prmt3	uc009hbt.1	uc009hbu.1	0	0	0	0	0	0	0	0	0	0	0	0	0	0	0	0	0	0	0	0	0	0	0	0	0	0	0	0	0	0	0	0	0	0
11717	Ampd3	uc009jfl.1	uc009jfo.1	0	0	0	0	0	0	0	0	0	0	0	0	0	0	0	0	0	0	0	0	0	0	0	0	0	0	0	0	0	0	0	0	0	0
11994	Pcdh15	uc007fpe.1	uc007fpf.2	0	0	0	0	0	0	0	0	0	0	0	0	0	0	0	0	0	0	0	0	0	0	0	0	0	0	0	0	0	0	0	0	0	0
218442	Serinc5	uc007rks.1	uc007rks.1	0	0	0	0	0	0	0	0	0	0	0	0	0	0	0	0	0	0	0	0	0	0	0	0	0	0	0	0	0	0	0	0	0	0
NA	NA	NA	uc029sns.1	0	0	0	0	0	0	0	0	0	0	0	0	0	0	0	0	0	0	0	0	0	0	0	0	0	0	0	0	0	0	0	0	0	0
NA	NA	NA	uc007vit.1	0	0	0	0	0	0	0	0	0	0	0	0	0	0	0	0	0	0	0	0	0	0	0	0	0	0	0	0	0	0	0	0	0	0
NA	NA	NA	uc007vot.2	0	0	0	0	0	0	0	0	0	0	0	0	0	0	0	0	0	0	0	0	0	0	0	0	0	0	0	0	0	0	0	0	0	0
NA	NA	NA	uc029sxp.1	0	0	0	0	0	0	0	0	0	0	0	0	0	0	0	0	0	0	0	0	0	0	0	0	0	0	0	0	0	0	0	0	0	0
77128	Crebrf	uc008bej.1	uc008bej.1	0	0	0	0	0	0	0	0	0	0	0	0	0	0	0	0	0	0	0	0	0	0	0	0	0	0	0	0	0	0	0	0	0	0
319991	Kif6	uc008cyp.1	uc008cyp.1	0	0	0	0	0	0	0	0	0	0	0	0	0	0	0	0	0	0	0	0	0	0	0	0	0	0	0	0	0	0	0	0	0	0
NA	NA	NA	uc012hog.1	0	0	0	0	0	0	0	0	0	0	0	0	0	0	0	0	0	0	0	0	0	0	0	0	0	0	0	0	0	0	0	0	0	0
NA	NA	NA	uc008lhf.2	0	0	0	0	0	0	0	0	0	0	0	0	0	0	0	0	0	0	0	0	0	0	0	0	0	0	0	0	0	0	0	0	0	0
16764	Aff3	uc007ass.2	uc007asu.1	0	0	0	0	0	0	0	0	0	0	0	0	0	0	0	0	0	0	0	0	0	0	0	0	0	0	0	0	0	0	0	0	0	0
NA	NA	NA	uc007axc.1	0	0	0	0	0	0	0	0	0	0	0	0	0	0	0	0	0	0	0	0	0	0	0	0	0	0	0	0	0	0	0	0	0	0
NA	NA	NA	uc007cfg.2	0	0	0	0	0	0	0	0	0	0	0	0	0	0	0	0	0	0	0	0	0	0	0	0	0	0	0	0	0	0	0	0	0	0
NA	NA	NA	uc008ikb.2	0	0	0	0	0	0	0	0	0	0	0	0	0	0	0	0	0	0	0	0	0	0	0	0	0	0	0	0	0	0	0	0	0	0
NA	NA	NA	uc029tyc.1	0	0	0	0	0	0	0	0	0	0	0	0	0	0	0	0	0	0	0	0	0	0	0	0	0	0	0	0	0	0	0	0	0	0
80883	Ntng1	uc008rai.2	uc008rai.2	0	0	0	0	0	0	0	0	0	0	0	0	0	0	0	0	0	0	0	0	0	0	0	0	0	0	0	0	0	0	0	0	0	0
74438	Clvs1	uc008rye.2	uc008ryc.2	0	0	0	0	0	0	0	0	0	0	0	0	0	0	0	0	0	0	0	0	0	0	0	0	0	0	0	0	0	0	0	0	0	0
12395	Runx1t1	uc008sau.2	uc008sax.2	0	0	0	0	0	0	0	0	0	0	0	0	0	0	0	0	0	0	0	0	0	0	0	0	0	0	0	0	0	0	0	0	0	0
NA	NA	NA	uc008sbu.2	0	0	0	0	0	0	0	0	0	0	0	0	0	0	0	0	0	0	0	0	0	0	0	0	0	0	0	0	0	0	0	0	0	0
230857	Ece1	uc008vjt.2	uc008vjv.1	0	0	0	0	0	0	0	0	0	0	0	0	0	0	0	0	0	0	0	0	0	0	0	0	0	0	0	0	0	0	0	0	0	0
NA	NA	NA	uc009lbz.1	0	0	0	0	0	0	0	0	0	0	0	0	0	0	0	0	0	0	0	0	0	0	0	0	0	0	0	0	0	0	0	0	0	0
NA	NA	NA	uc009qvs.2	0	0	0	0	0	0	0	0	0	0	0	0	0	0	0	0	0	0	0	0	0	0	0	0	0	0	0	0	0	0	0	0	0	0
64009	Syne1	uc007egn.1	uc007egn.1	0	0	0	0	0	0	0	0	0	0	0	0	0	0	0	0	0	0	0	0	0	0	0	0	0	0	0	0	0	0	0	0	0	0
69922	Vrk2	uc007igf.2	uc007igf.2	0	0	0	0	0	0	0	0	0	0	0	0	0	0	0	0	0	0	0	0	0	0	0	0	0	0	0	0	0	0	0	0	0	0
192136	Sugct	uc007pnx.3	uc007pnx.3	0	0	0	0	0	0	0	0	0	0	0	0	0	0	0	0	0	0	0	0	0	0	0	0	0	0	0	0	0	0	0	0	0	0
NA	NA	NA	uc029rzk.1	0	0	0	0	0	0	0	0	0	0	0	0	0	0	0	0	0	0	0	0	0	0	0	0	0	0	0	0	0	0	0	0	0	0
235956	Zfp825	uc007rfg.1	uc007rfg.1	0	0	0	0	0	0	0	0	0	0	0	0	0	0	0	0	0	0	0	0	0	0	0	0	0	0	0	0	0	0	0	0	0	0
75698	Fam35a	uc007tap.1	uc007tal.2	0	0	0	0	0	0	0	0	0	0	0	0	0	0	0	0	0	0	0	0	0	0	0	0	0	0	0	0	0	0	0	0	0	0
20855	Stc1	uc007ulz.1	uc007ulz.1	0	0	0	0	0	0	0	0	0	0	0	0	0	0	0	0	0	0	0	0	0	0	0	0	0	0	0	0	0	0	0	0	0	0
NA	NA	NA	uc007vee.1	0	0	0	0	0	0	0	0	0	0	0	0	0	0	0	0	0	0	0	0	0	0	0	0	0	0	0	0	0	0	0	0	0	0
NA	NA	uc007vin.1	uc007vin.1	0	0	0	0	0	0	0	0	0	0	0	0	0	0	0	0	0	0	0	0	0	0	0	0	0	0	0	0	0	0	0	0	0	0
224170	Dzip3	uc007zjz.2	uc007zjy.1	0	0	0	0	0	0	0	0	0	0	0	0	0	0	0	0	0	0	0	0	0	0	0	0	0	0	0	0	0	0	0	0	0	0
NA	NA	NA	uc008dyt.2	0	0	0	0	0	0	0	0	0	0	0	0	0	0	0	0	0	0	0	0	0	0	0	0	0	0	0	0	0	0	0	0	0	0
NA	NA	NA	uc008gxo.2	0	0	0	0	0	0	0	0	0	0	0	0	0	0	0	0	0	0	0	0	0	0	0	0	0	0	0	0	0	0	0	0	0	0
NA	NA	NA	uc029tsa.1	0	0	0	0	0	0	0	0	0	0	0	0	0	0	0	0	0	0	0	0	0	0	0	0	0	0	0	0	0	0	0	0	0	0
NA	NA	NA	uc012hog.1	0	0	0	0	0	0	0	0	0	0	0	0	0	0	0	0	0	0	0	0	0	0	0	0	0	0	0	0	0	0	0	0	0	0
11648	Akp3	uc011wom.2	uc011wom.2	0	0.554017	0.620347	0.0776397	0.281294	11.708	0.243309	0.679117	1.65854	0	0.401204	0.945946	0.643087	0.125786	0	0	0	0	0.15873	0	0	0	0	0	0	0	0	0	0	0	0	0	0	0
NA	NA	NA	uc008tio.1	0	0	0	0.0388199	0	0	0	0	0.292683	0	0	0	0	0	0	0	0	0	0	0	0	0	0	0	0	0	0	0	0	0	0	0	0	0
668940	Myh7b	uc008nla.1	uc012chd.1	0	0	0.124069	0	0	0.137741	0.162206	0.169779	0.195122	0	0.100301	0	0.160772	0	0	0	0	0	0	0	0	0	0	0	0	0	0	0	0	0	0	0	0	0
243300	Nyap1	uc009adq.1	uc009adq.1	0.167364	0.138504	0.248139	0.194099	0	0	0	0	0.097561	0.718686	0.100301	0	0.321543	0.125786	0	0	0	0	0.15873	0	0	0	0	0.0919118	0	0	0	0	0	0	0	0	0	0
NA	NA	NA	uc009urb.1	0	0	0	0.0776397	0	0	0	0	0.097561	0.102669	0	0	0	0	0	0	0	0	0	0	0	0	0	0	0	0	0	0	0	0	0	0	0	0
622459	Gm12216	uc007ixa.1	uc007ixb.1	0	0	0	0.0776397	0	0	0	0	0.097561	0	0	0	0	0	0	0	0	0	0	0	0	0	0	0.0919118	0	0	0	0	0	0	0	0	0	0
NA	NA	NA	uc012bea.2	0	0	0	0.0776397	0	0	0	0	0.097561	0	0	0	0	0	0	0	0	0	0	0	0	0	0	0.0919118	0	0	0	0	0	0	0	0	0	0
14007	Celf2	uc008igv.3	uc029tvq.1	0	0	0	0.0776397	0	0	0	0	0.097561	0	0	0	0	0	0	0	0	0	0	0	0	0	0	0	0	0	0	0	0	0	0	0	0	0
13131	Dab1	uc008txu.1	uc008txv.1	0	0.138504	0	0.0388199	0	0	0.081103	0.169779	0.097561	0.102669	0.100301	0	0.160772	0	0	0	0	0	0	0	0	0	0	0	0	0	0	0	0	0	0	0	0	0
13824	Epb4.1l4a	uc008ejx.1	uc008ejx.1	0.083682	0	0	0.0388199	0	0	0	0	0.097561	0.102669	0	0	0	0	0	0	0	0	0.15873	0	0	0	0	0.0919118	0	0.0720461	0	0	0	0	0	0	0	0
19158	Cyth2	uc009gxf.2	uc009gxf.2	0.083682	0	0	0.0388199	0	0	0	0	0.097561	0	0	0	0	0	0	0	0	0	0	0	0	0	0	0	0	0	0	0	0	0	0	0	0	0
NA	NA	NA	uc029wfi.1	0.083682	0	0	0.0388199	0	0	0	0	0.097561	0	0	0	0	0	0	0	0	0	0	0	0	0	0	0	0	0	0	0	0	0	0	0	0	0
NA	NA	NA	uc007vra.1	0	0	0	0.0388199	0	0	0	0	0.097561	0	0.100301	0	0	0	0	0	0	0	0	0	0	0	0	0	0	0	0	0	0	0	0	0	0	0
70536	Qpct	uc008dpv.1	uc008dpv.1	0	0.138504	0	0.0388199	0	0	0	0	0.097561	0	0	0	0	0	0	0	0	0	0	0	0	0	0	0	0	0	0	0	0	0	0	0	0	0
NA	NA	NA	uc008kog.1	0	0	0	0.0388199	0	0	0	0	0.097561	0	0	0	0	0	0	0	0	0	0	0	0	0	0	0	0	0	0	0	0	0	0	0	0	0
53382	Txnl1	uc008fdx.1	uc008fdx.1	0	0	0	0.0388199	0	0	0	0	0.097561	0	0	0	0	0	0	0	0	0	0	0	0	0	0	0	0	0	0	0	0	0	0	0	0	0
241308	Ralgps1	uc008jhm.1	uc008jht.1	0	0	0	0	0.140647	0.137741	0	0	0.097561	0	0	0	0	0	0	0	0	0	0	0	0	0	0	0	0	0	0	0	0	0	0	0	0	0
NA	NA	NA	uc029wue.1	0	0	0	0	0.140647	0.137741	0	0	0.097561	0	0	0	0	0	0	0	0	0	0	0	0	0	0	0	0	0	0	0	0	0	0	0	0	0
NA	NA	NA	uc029rfn.1	0	0	0	0	0.140647	0	0	0	0.097561	0	0	0	0.160772	0	0	0	0	0	0	0	0	0	0	0	0	0	0	0	0	0	0	0	0	0
NA	NA	NA	uc007bgp.2	0	0.277008	0.124069	0	0.140647	0	0	0	0.097561	0	0.100301	0.135135	0	0	0	0	0	0	0	0	0	0	0	0	0	0	0	0	0	0	0	0	0	0
NA	NA	NA	uc007rfr.1	0	0	0	0	0	0	0	0	0.097561	0	0	0	0.160772	0	0	0	0	0	0	0	0	0	0	0	0	0	0	0	0	0	0	0	0	0
214642	Cped1	uc009bav.1	uc009bav.1	0	0.138504	0.124069	0	0	0	0	0	0.097561	0	0.100301	0	0	0	0	0	0	0	0	0	0	0	0	0	0	0	0	0	0	0	0	0	0	0
229211	Acad9	uc008oze.1	uc008ozf.1	0	0.138504	0	0	0	0	0	0	0.097561	0	0.100301	0	0	0	0	0	0	0	0	0	0	0	0	0	0	0	0	0	0	0	0	0	0	0
NA	NA	NA	uc029uyf.1	0	0.138504	0	0	0	0	0	0	0.097561	0	0	0	0	0	0	0	0	0	0	0	0	0	0	0	0	0	0	0	0	0	0	0	0	0
16180	Il1rap	uc007yvd.2	uc029sws.1	0	0	0	0	0	0	0	0	0.097561	0	0	0	0	0	0	0	0	0	0	0	0	0	0	0	0	0	0	0	0	0	0	0	0	0
NA	NA	NA	uc009hxb.1	0	0	0	0	0	0	0	0	0.097561	0	0	0	0	0	0	0	0	0	0	0	0	0	0	0	0	0	0	0	0	0	0	0	0	0
NA	NA	NA	uc007qgh.2	0	0	0	0	0	0	0	0	0.097561	0	0	0	0	0	0	0	0	0	0	0	0	0	0	0	0	0	0	0	0	0	0	0	0	0
227541	Camk1d	uc008ifp.1	uc008ifp.1	0	0	0	0	0	0	0	0	0.097561	0	0	0	0	0	0	0	0	0	0	0	0	0	0	0	0	0	0	0	0	0	0	0	0	0
72649	Tmem209	uc009bfh.1	uc009bfh.1	0	0	0	0	0	0	0	0	0.097561	0	0	0	0	0	0	0	0	0	0	0	0	0	0	0	0	0	0	0	0	0	0	0	0	0
NA	NA	NA	uc029ujt.1	0	0	0	0	0	0	0	0	0.097561	0	0	0	0	0	0	0	0	0	0	0	0	0	0	0	0	0	0	0	0	0	0	0	0	0
NA	NA	NA	uc007rus.2	0	0	0	0	0	0	0	0	0.097561	0	0	0	0	0	0	0	0	0	0	0	0	0	0	0	0	0	0	0	0	0	0	0	0	0
NA	NA	NA	uc007drg.1	0	0	0	0	0	0	0	0	0.097561	0	0	0	0	0	0	0	0	0	0	0	0	0	0	0	0	0	0	0	0	0	0	0	0	0
19122	Prnp	uc008mly.2	uc008mly.2	0	0	0	0	0	0	0	0	0.097561	0	0	0	0	0	0	0	0	0	0	0	0	0	0	0	0	0	0	0	0	0	0	0	0	0
13131	Dab1	uc008txu.1	uc008txv.1	0	0	0	0	0	0	0	0	0.097561	0	0	0	0	0	0	0	0	0	0	0	0	0	0	0	0	0	0	0	0	0	0	0	0	0
NA	NA	NA	uc008vct.2	0	0	0	0	0	0	0	0	0.097561	0	0	0	0	0	0	0	0	0	0	0	0	0	0	0	0	0	0	0	0	0	0	0	0	0
NA	NA	NA	uc012dth.1	0	0	0	0	0	0	0	0	0.097561	0	0	0	0	0	0	0	0	0	0	0	0	0	0	0	0	0	0	0	0	0	0	0	0	0
NA	NA	NA	uc009axg.2	0	0	0	0	0	0	0	0	0.097561	0	0	0	0	0	0	0	0	0	0	0	0	0	0	0	0	0	0	0	0	0	0	0	0	0
NA	NA	NA	uc009jxv.2	0	0	0	0	0	0	0	0	0.097561	0	0	0	0	0	0	0	0	0	0	0	0	0	0	0	0	0	0	0	0	0	0	0	0	0
110784	Nr3c2	uc009mhl.1	uc009mhl.1	0	0	0	0	0	0	0	0	0.097561	0	0	0	0	0	0	0	0	0	0	0	0	0	0	0	0	0	0	0	0	0	0	0	0	0
72560	Naalad2	uc009ogn.1	uc009ogm.1	0	0	0	0	0	0	0	0	0.097561	0	0	0	0	0	0	0	0	0	0	0	0	0	0	0	0	0	0	0	0	0	0	0	0	0
NA	NA	NA	uc009rwk.1	0	0	0	0	0	0	0	0	0.097561	0	0	0	0	0	0	0	0	0	0	0	0	0	0	0	0	0	0	0	0	0	0	0	0	0
14198	Fhit	uc007sfj.1	uc007sfj.1	0	0	0	0	0	0	0	0	0.097561	0	0	0	0	0	0	0	0	0	0	0	0	0	0	0	0	0	0	0	0	0	0	0	0	0
NA	NA	NA	uc007tcr.2	0	0	0	0	0	0	0	0	0.097561	0	0	0	0	0	0	0	0	0	0	0	0	0	0	0	0	0	0	0	0	0	0	0	0	0
NA	NA	NA	uc009tim.3	0	0	0	0	0	0	0	0	0.097561	0	0	0	0	0	0	0	0	0	0	0	0	0	0	0	0	0	0	0	0	0	0	0	0	0
NA	NA	NA	uc012hlr.1	0	0	0	0	0	0	0	0	0.097561	0	0	0	0	0	0	0	0	0	0	0	0	0	0	0	0	0	0	0	0	0	0	0	0	0
NA	NA	NA	uc009jly.2	0	0.277008	0	1.59161	0	0	0	0	0	0.924025	0	0	0	0	0	0	0	0	0	0	0	0	0	0	0	0	0	0	0	0	0	0	0	0
NA	NA	NA	uc007mhw.1	0	0	0	1.24224	0	0	0	0	0	0.513347	0	0	0.160772	0	0	0	0	0	0	0	0	0	0	0	0	0	0	0	0	0	0	0	0	0
NA	NA	NA	uc009jly.2	0	0	0	0.659938	0	0	0	0	0	0.410678	0	0	0	0	0	0	0	0	0	0	0	0	0	0	0	0	0	0	0	0	0	0	0	0
NA	NA	NA	uc007mhw.1	0	0	0	0.271739	0	0	0	0	0	0.102669	0	0	0	0	0	0	0	0	0	0	0	0	0	0	0	0	0	0	0	0	0	0	0	0
56508	Rapgef4	uc008kbm.2	uc008kbp.1	0	0	0	0.232919	0	0	0	0	0	0.102669	0	0	0	0	0	0	0	0	0.15873	0	0	0	0	0	0	0	0	0	0	0	0	0	0	0
NA	NA	NA	uc008thm.1	0	0	0	0.232919	0	0	0	0	0	0	0	0	0	0	0	0	0	0	0	0	0	0	0	0	0	0	0	0	0	0	0	0	0	0
NA	NA	NA	uc009uky.2	0	0	0	0.194099	0	0	0	0	0	0.410678	0	0	0	0	0	0	0	0	0	0	0	0	0	0	0	0	0	0	0	0	0	0	0	0
NA	NA	NA	uc009uky.2	0	0	0	0.194099	0	0	0	0	0	0.205339	0	0	0	0	0	0	0	0	0	0	0	0	0	0	0	0	0	0	0	0	0	0	0	0
NA	NA	NA	uc009jik.2	0	0	0	0.155279	0	0	0	0	0	0.205339	0	0	0	0	0	0	0	0	0	0	0	0	0	0	0	0	0	0	0	0	0	0	0	0
235534	Acpl2	uc009rcu.1	uc009rcu.1	0	0	0	0.155279	0	0	0.081103	0	0	0	0	0	0	0	0	0	0	0	0	0	0.127065	0	0	0	0	0	0	0	0	0	0	0	0	0
210274	Shank2	uc009kqe.2	uc009kqg.1	0	0	0	0.11646	0	0	0	0	0	0.205339	0	0	0	0	0	0	0	0	0	0	0	0	0	0	0	0	0	0	0	0	0	0	0	0
NA	NA	NA	uc029uek.1	0	0	0	0.11646	0	0	0	0	0	0.102669	0	0	0	0	0	0	0	0	0	0	0	0	0	0	0	0	0	0	0	0	0	0	0	0
170719	Oxr1	uc007vot.2	uc011zso.1	0	0	0	0.11646	0	0	0	0	0	0	0	0	0	0	0	0	0	0	0	0	0.127065	0	0	0	0	0	0	0	0	0	0	0	0	0
NA	NA	NA	uc009tsn.1	0	0	0	0.11646	0	0	0	0	0	0	0	0	0	0	0	0	0	0	0	0	0	0	0	0	0	0	0	0	0	0	0	0	0	0
13176	Dcc	uc008fop.1	uc029tpw.1	0	0	0	0.11646	0	0	0	0	0	0	0	0	0	0	0	0	0	0	0	0	0	0	0	0	0	0	0	0	0	0	0	0	0	0
NA	NA	NA	uc007voa.1	0	0	0	0.0776397	0	0	0	0	0	0.102669	0	0	0	0	0	0	0	0	0	0	0.127065	0	0	0	0	0	0	0	0	0	0	0	0	0
633395	Gm10548	uc008ekc.1	uc008ekc.1	0	0	0	0.0776397	0	0	0	0	0	0	0	0	0	0	0	0	0	0	0	0	0	0	0	0	0	0	0	0	0	0	0	0	0	0
20648	Snta1	uc008nje.2	uc012cgu.1	0	0.138504	0.124069	0.0388199	0	0	0	0	0	1.43737	0.100301	0	0.321543	0.125786	0	0	0	0	0	0	0	0	0	0	0	0	0	0	0	0	0	0	0	0
NA	NA	NA	uc012epq.1	0.167364	0.138504	0	0.0388199	0	0	0	0	0	0.102669	0.100301	0	0	0	0	0	0	0	0	0	0.127065	0	0	0	0	0	0	0	0	0	0	0	0	0
NA	NA	NA	uc007rxq.1	0	0	0	0.0388199	0	0	0	0	0	0.102669	0	0	0	0	0	0	0	0	0	0	0	0	0	0	0	0.0720461	0	0	0	0	0	0	0	0
69217	Plekha4	uc012fkl.1	uc009gvy.1	0	0	0	0.0388199	0	0	0	0	0	0.102669	0	0	0	0	0	0	0	0	0	0	0	0	0	0	0	0	0	0	0	0	0	0	0	0
665998	Krtap4-9	uc007ljn.2	uc007ljn.2	0	0	0	0.0388199	0	0	0	0	0	0.102669	0	0	0	0	0	0	0	0	0	0	0	0	0	0	0	0	0	0	0	0	0	0	0	0
215999	Mcu	uc007fdt.3	uc007fdt.3	0	0	0	0.0388199	0	0	0.081103	0	0	0	0	0	0	0	0	0	0	0	0	0	0	0	0	0	0	0	0	0	0	0	0	0	0	0
68588	Cthrc1	uc007voa.1	uc007voa.1	0.083682	0	0	0.0388199	0.140647	0	0	0	0	0	0	0	0	0	0	0	0	0	0	0	0	0	0	0	0	0	0	0	0	0	0	0	0	0
NA	NA	NA	uc008etd.1	0	0.138504	0.124069	0.0388199	0.140647	0	0	0	0	0	0	0	0	0.125786	0	0	0	0.0915751	0	0	0	0	0	0	0	0	0	0	0	0	0	0	0	0
NA	NA	uc008jds.3	uc008jdt.3	0	0	0.124069	0.0388199	0	0.137741	0	0	0	0	0	0	0	0	0	0	0	0	0	0	0.127065	0	0	0	0	0.0720461	0	0	0	0	0	0	0	0
NA	NA	NA	uc029tta.1	0.083682	0	0	0.0388199	0	0	0	0	0	0	0	0	0	0	0	0	0	0	0	0	0	0	0	0	0	0.0720461	0	0	0	0	0	0	0	0
NA	NA	NA	uc008lhf.2	0.083682	0	0	0.0388199	0	0	0	0	0	0	0	0	0	0	0	0	0	0	0	0.130719	0	0	0	0	0	0	0	0	0	0	0	0	0	0
NA	NA	NA	uc008gzd.1	0.083682	0	0	0.0388199	0	0	0	0	0	0	0	0	0	0	0	0	0	0	0	0	0	0	0	0	0	0	0	0	0	0	0	0	0	0
15394	Hoxa1	uc009bxx.1	uc009bxy.1	0.083682	0	0	0.0388199	0	0	0	0	0	0	0	0	0	0	0	0	0	0	0	0	0	0	0	0	0	0	0	0	0	0	0	0	0	0
NA	NA	NA	uc009qvs.2	0.083682	0	0	0.0388199	0	0	0	0	0	0	0	0	0	0	0	0	0	0	0	0	0	0	0	0	0	0	0	0	0	0	0	0	0	0
NA	NA	NA	uc007syb.1	0.083682	0	0	0.0388199	0	0	0	0	0	0	0	0	0	0	0	0	0	0	0	0	0	0	0	0	0	0	0	0	0	0	0	0	0	0
271786	Galnt13	uc008jrq.1	uc008jrt.1	0	0	0	0.0388199	0	0	0	0	0	0	0	0	0	0	0	0	0	0	0	0	0.127065	0	0	0.0919118	0	0.0720461	0	0	0	0	0	0	0	0
NA	NA	NA	uc007gwz.2	0	0	0	0.0388199	0	0	0	0	0	0	0.100301	0	0	0	0	0	0	0	0	0	0	0	0	0	0	0.0720461	0	0	0	0	0	0	0	0
13824	Epb4.1l4a	uc008ejx.1	uc012baw.1	0	0	0	0.0388199	0	0	0	0	0	0	0	0	0	0	0	0	0	0	0	0	0	0	0	0	0	0.0720461	0	0	0	0	0	0	0	0
225358	Fam13b	uc008eko.1	uc008ekn.1	0	0	0	0.0388199	0	0	0	0	0	0	0	0	0	0	0	0	0	0	0	0	0	0	0	0	0	0.0720461	0	0	0	0	0	0	0	0
233726	Ipo7	uc009jet.1	uc009jet.1	0	0.138504	0	0.0388199	0	0	0	0	0	0	0	0.135135	0	0	0	0	0	0	0	0	0.127065	0	0	0	0	0	0	0	0	0	0	0	0	0
72747	Ttc39c	uc008eci.2	uc008eci.2	0	0	0	0.0388199	0	0	0	0	0	0	0.100301	0	0	0	0	0	0	0	0.15873	0	0	0	0	0	0	0	0	0	0	0	0	0	0	0
74094	Tjap1	uc008csf.2	uc008csj.1	0	0	0	0.0388199	0	0	0	0	0	0	0.100301	0	0	0	0	0	0	0.0915751	0	0	0	0	0	0	0	0	0	0	0	0	0	0	0	0
19139	Prps1	uc009uky.2	uc009uky.2	0	0	0	0.0388199	0	0	0	0	0	0	0	0	0	0	0	0	0	0.0915751	0	0	0.127065	0	0	0	0	0	0	0	0	0	0	0	0	0
434008	Tmem178b	uc009bmj.1	uc009bmj.1	0	0	0	0.0388199	0	0	0	0	0	0	0	0	0	0	0	0	0	0	0.15873	0	0	0	0	0	0	0	0	0	0	0	0	0	0	0
18655	Pgk1	uc009ubo.1	uc009ubo.1	0	0	0	0.0388199	0	0	0	0	0	0	0	0	0	0	0	0	0	0	0	0	0	0	0	0	0	0	0	0	0	0	0	0	0	0
20443	St3gal4	uc009osm.1	uc009oso.1	0	0	0	0.0388199	0	0	0	0	0	0	0	0	0	0	0	0	0	0	0	0	0	0	0	0	0	0	0	0	0	0	0	0	0	0
72823	Pard3b	uc007bfe.2	uc011wma.1	0	0	0	0.0388199	0	0	0	0	0	0	0	0	0	0	0	0	0	0	0	0	0	0	0	0	0	0	0	0	0	0	0	0	0	0
NA	NA	NA	uc007chy.1	0	0	0	0.0388199	0	0	0	0	0	0	0	0	0	0	0	0	0	0	0	0	0	0	0	0	0	0	0	0	0	0	0	0	0	0
226525	Rasal2	uc007ddg.2	uc007ddi.1	0	0	0	0.0388199	0	0	0	0	0	0	0	0	0	0	0	0	0	0	0	0	0	0	0	0	0	0	0	0	0	0	0	0	0	0
19250	Ptpn14	uc007eat.1	uc007eaw.1	0	0	0	0.0388199	0	0	0	0	0	0	0	0	0	0	0	0	0	0	0	0	0	0	0	0	0	0	0	0	0	0	0	0	0	0
74103	Nebl	uc008ila.1	uc008ile.1	0	0	0	0.0388199	0	0	0	0	0	0	0	0	0	0	0	0	0	0	0	0	0	0	0	0	0	0	0	0	0	0	0	0	0	0
16420	Itgb6	uc008jul.2	uc008jul.2	0	0	0	0.0388199	0	0	0	0	0	0	0	0	0	0	0	0	0	0	0	0	0	0	0	0	0	0	0	0	0	0	0	0	0	0
NA	NA	NA	uc008mfj.1	0	0	0	0.0388199	0	0	0	0	0	0	0	0	0	0	0	0	0	0	0	0	0	0	0	0	0	0	0	0	0	0	0	0	0	0
NA	NA	NA	uc008mtf.2	0	0	0	0.0388199	0	0	0	0	0	0	0	0	0	0	0	0	0	0	0	0	0	0	0	0	0	0	0	0	0	0	0	0	0	0
13175	Dclk1	uc008pgk.2	uc012cpq.1	0	0	0	0.0388199	0	0	0	0	0	0	0	0	0	0	0	0	0	0	0	0	0	0	0	0	0	0	0	0	0	0	0	0	0	0
NA	NA	NA	uc008qmj.1	0	0	0	0.0388199	0	0	0	0	0	0	0	0	0	0	0	0	0	0	0	0	0	0	0	0	0	0	0	0	0	0	0	0	0	0
18129	Notch2	uc008qpn.1	uc008qpn.1	0	0	0	0.0388199	0	0	0	0	0	0	0	0	0	0	0	0	0	0	0	0	0	0	0	0	0	0	0	0	0	0	0	0	0	0
NA	NA	NA	uc008qqj.2	0	0	0	0.0388199	0	0	0	0	0	0	0	0	0	0	0	0	0	0	0	0	0	0	0	0	0	0	0	0	0	0	0	0	0	0
114301	Palmd	uc008rcx.1	uc029uoi.1	0	0	0	0.0388199	0	0	0	0	0	0	0	0	0	0	0	0	0	0	0	0	0	0	0	0	0	0	0	0	0	0	0	0	0	0
12167	Bmpr1b	uc008roj.1	uc008roi.1	0	0	0	0.0388199	0	0	0	0	0	0	0	0	0	0	0	0	0	0	0	0	0	0	0	0	0	0	0	0	0	0	0	0	0	0
NA	NA	uc008rxb.1	uc008rxa.1	0	0	0	0.0388199	0	0	0	0	0	0	0	0	0	0	0	0	0	0	0	0	0	0	0	0	0	0	0	0	0	0	0	0	0	0
NA	NA	NA	uc008thw.1	0	0	0	0.0388199	0	0	0	0	0	0	0	0	0	0	0	0	0	0	0	0	0	0	0	0	0	0	0	0	0	0	0	0	0	0
67299	Dock7	uc008tuo.1	uc008tuo.1	0	0	0	0.0388199	0	0	0	0	0	0	0	0	0	0	0	0	0	0	0	0	0	0	0	0	0	0	0	0	0	0	0	0	0	0
27224	Tceb3	uc008vhp.1	uc008vhp.1	0	0	0	0.0776397	0	0	0	0	0	0	0	0	0	0	0	0	0	0	0	0	0	0	0	0	0	0	0	0	0	0	0	0	0	0
319387	Lphn3	uc008xwi.1	uc008xwo.1	0	0	0	0.0388199	0	0	0	0	0	0	0	0	0	0	0	0	0	0	0	0	0	0	0	0	0	0	0	0	0	0	0	0	0	0
NA	NA	NA	uc008xxc.2	0	0	0	0.0388199	0	0	0	0	0	0	0	0	0	0	0	0	0	0	0	0	0	0	0	0	0	0	0	0	0	0	0	0	0	0
NA	NA	NA	uc009avd.2	0	0	0	0.0388199	0	0	0	0	0	0	0	0	0	0	0	0	0	0	0	0	0	0	0	0	0	0	0	0	0	0	0	0	0	0
NA	NA	NA	uc012eib.1	0	0	0	0.0388199	0	0	0	0	0	0	0	0	0	0	0	0	0	0	0	0	0	0	0	0	0	0	0	0	0	0	0	0	0	0
NA	NA	NA	uc009cct.1	0	0	0	0.0388199	0	0	0	0	0	0	0	0	0	0	0	0	0	0	0	0	0	0	0	0	0	0	0	0	0	0	0	0	0	0
NA	NA	NA	uc029vvv.1	0	0	0	0.0388199	0	0	0	0	0	0	0	0	0	0	0	0	0	0	0	0	0	0	0	0	0	0	0	0	0	0	0	0	0	0
12661	Chl1	uc009dcj.1	uc009dcn.1	0	0	0	0.0388199	0	0	0	0	0	0	0	0	0	0	0	0	0	0	0	0	0	0	0	0	0	0	0	0	0	0	0	0	0	0
NA	NA	NA	uc009gwe.1	0	0	0	0.0388199	0	0	0	0	0	0	0	0	0	0	0	0	0	0	0	0	0	0	0	0	0	0	0	0	0	0	0	0	0	0
56632	Sphk2	uc009gwt.2	uc009gwt.2	0	0	0	0.0388199	0	0	0	0	0	0	0	0	0	0	0	0	0	0	0	0	0	0	0	0	0	0	0	0	0	0	0	0	0	0
109042	Prkcdbp	uc009iye.1	uc009iye.1	0	0	0	0.0388199	0	0	0	0	0	0	0	0	0	0	0	0	0	0	0	0	0	0	0	0	0	0	0	0	0	0	0	0	0	0
12862	Cox6a2	uc009jyi.1	uc009jyi.1	0	0	0	0.0388199	0	0	0	0	0	0	0	0	0	0	0	0	0	0	0	0	0	0	0	0	0	0	0	0	0	0	0	0	0	0
17314	Mgmt	uc009keq.1	uc009keq.1	0	0	0	0.0388199	0	0	0	0	0	0	0	0	0	0	0	0	0	0	0	0	0	0	0	0	0	0	0	0	0	0	0	0	0	0
NA	NA	NA	uc009kpn.2	0	0	0	0.0388199	0	0	0	0	0	0	0	0	0	0	0	0	0	0	0	0	0	0	0	0	0	0	0	0	0	0	0	0	0	0
NA	NA	NA	uc009lry.1	0	0	0	0.0388199	0	0	0	0	0	0	0	0	0	0	0	0	0	0	0	0	0	0	0	0	0	0	0	0	0	0	0	0	0	0
67703	Kirrel3	uc009osg.1	uc009osl.1	0	0	0	0.0388199	0	0	0	0	0	0	0	0	0	0	0	0	0	0	0	0	0	0	0	0	0	0	0	0	0	0	0	0	0	0
208076	Pknox2	uc009oue.2	uc009oui.1	0	0	0	0.0388199	0	0	0	0	0	0	0	0	0	0	0	0	0	0	0	0	0	0	0	0	0	0	0	0	0	0	0	0	0	0
NA	NA	NA	uc009qur.2	0	0	0	0.0388199	0	0	0	0	0	0	0	0	0	0	0	0	0	0	0	0	0	0	0	0	0	0	0	0	0	0	0	0	0	0
NA	NA	NA	uc009qvm.2	0	0	0	0.0388199	0	0	0	0	0	0	0	0	0	0	0	0	0	0	0	0	0	0	0	0	0	0	0	0	0	0	0	0	0	0
NA	NA	NA	uc009qvs.2	0	0	0	0.0388199	0	0	0	0	0	0	0	0	0	0	0	0	0	0	0	0	0	0	0	0	0	0	0	0	0	0	0	0	0	0
NA	NA	NA	uc009qvs.2	0	0	0	0.0388199	0	0	0	0	0	0	0	0	0	0	0	0	0	0	0	0	0	0	0	0	0	0	0	0	0	0	0	0	0	0
NA	NA	NA	uc009qvs.2	0	0	0	0.0388199	0	0	0	0	0	0	0	0	0	0	0	0	0	0	0	0	0	0	0	0	0	0	0	0	0	0	0	0	0	0
83946	Phip	uc009qvv.1	uc009qvv.1	0	0	0	0.0388199	0	0	0	0	0	0	0	0	0	0	0	0	0	0	0	0	0	0	0	0	0	0	0	0	0	0	0	0	0	0
235534	Acpl2	uc009rcu.1	uc009rcu.1	0	0	0	0.11646	0	0	0	0	0	0	0	0	0	0	0	0	0	0	0	0	0	0	0	0	0	0	0	0	0	0	0	0	0	0
74025	Nphp3	uc009rhb.2	uc009rhb.2	0	0	0	0.0388199	0	0	0	0	0	0	0	0	0	0	0	0	0	0	0	0	0	0	0	0	0	0	0	0	0	0	0	0	0	0
170728	Rtn4ip1	uc007ezp.1	uc007ezp.1	0	0	0	0.0388199	0	0	0	0	0	0	0	0	0	0	0	0	0	0	0	0	0	0	0	0	0	0	0	0	0	0	0	0	0	0
NA	NA	NA	uc029qxc.1	0	0	0	0.0388199	0	0	0	0	0	0	0	0	0	0	0	0	0	0	0	0	0	0	0	0	0	0	0	0	0	0	0	0	0	0
215085	Slc35f1	uc007fbk.2	uc007fbl.2	0	0	0	0.0388199	0	0	0	0	0	0	0	0	0	0	0	0	0	0	0	0	0	0	0	0	0	0	0	0	0	0	0	0	0	0
338365	Slc41a2	uc007gkf.1	uc007gkf.1	0	0	0	0.0388199	0	0	0	0	0	0	0	0	0	0	0	0	0	0	0	0	0	0	0	0	0	0	0	0	0	0	0	0	0	0
74007	Btbd11	uc007glg.2	uc007glg.2	0	0	0	0.0388199	0	0	0	0	0	0	0	0	0	0	0	0	0	0	0	0	0	0	0	0	0	0	0	0	0	0	0	0	0	0
NA	NA	NA	uc007gwt.1	0	0	0	0.0388199	0	0	0	0	0	0	0	0	0	0	0	0	0	0	0	0	0	0	0	0	0	0	0	0	0	0	0	0	0	0
NA	NA	NA	uc007ilc.2	0	0	0	0.0388199	0	0	0	0	0	0	0	0	0	0	0	0	0	0	0	0	0	0	0	0	0	0	0	0	0	0	0	0	0	0
NA	NA	uc007ile.1	uc007ile.1	0	0	0	0.0388199	0	0	0	0	0	0	0	0	0	0	0	0	0	0	0	0	0	0	0	0	0	0	0	0	0	0	0	0	0	0
NA	NA	NA	uc011yaw.1	0	0	0	0.0388199	0	0	0	0	0	0	0	0	0	0	0	0	0	0	0	0	0	0	0	0	0	0	0	0	0	0	0	0	0	0
276905	Armc7	uc007mht.1	uc007mhu.1	0	0	0	0.0388199	0	0	0	0	0	0	0	0	0	0	0	0	0	0	0	0	0	0	0	0	0	0	0	0	0	0	0	0	0	0
NA	NA	uc029ryi.1	uc029rym.1	0	0	0	0.0388199	0	0	0	0	0	0	0	0	0	0	0	0	0	0	0	0	0	0	0	0	0	0	0	0	0	0	0	0	0	0
NA	NA	NA	uc007pjs.1	0	0	0	0.0388199	0	0	0	0	0	0	0	0	0	0	0	0	0	0	0	0	0	0	0	0	0	0	0	0	0	0	0	0	0	0
68916	Cdkal1	uc007pyn.1	uc007pym.1	0	0	0	0.0388199	0	0	0	0	0	0	0	0	0	0	0	0	0	0	0	0	0	0	0	0	0	0	0	0	0	0	0	0	0	0
NA	NA	NA	uc007pzo.2	0	0	0	0.0388199	0	0	0	0	0	0	0	0	0	0	0	0	0	0	0	0	0	0	0	0	0	0	0	0	0	0	0	0	0	0
NA	NA	NA	uc029scl.1	0	0	0	0.0388199	0	0	0	0	0	0	0	0	0	0	0	0	0	0	0	0	0	0	0	0	0	0	0	0	0	0	0	0	0	0
19270	Ptprg	uc007sfl.1	uc007sfn.2	0	0	0	0.0388199	0	0	0	0	0	0	0	0	0	0	0	0	0	0	0	0	0	0	0	0	0	0	0	0	0	0	0	0	0	0
106052	Fbxo4	uc007vcf.2	uc007vcf.2	0	0	0	0.0388199	0	0	0	0	0	0	0	0	0	0	0	0	0	0	0	0	0	0	0	0	0	0	0	0	0	0	0	0	0	0
75646	Rai14	uc007vgl.1	uc011zri.1	0	0	0	0.0388199	0	0	0	0	0	0	0	0	0	0	0	0	0	0	0	0	0	0	0	0	0	0	0	0	0	0	0	0	0	0
54381	Cpq	uc007vkz.1	uc011zry.1	0	0	0	0.0388199	0	0	0	0	0	0	0	0	0	0	0	0	0	0	0	0	0	0	0	0	0	0	0	0	0	0	0	0	0	0
NA	NA	NA	uc007vle.1	0	0	0	0.0388199	0	0	0	0	0	0	0	0	0	0	0	0	0	0	0	0	0	0	0	0	0	0	0	0	0	0	0	0	0	0
52589	Ncald	uc011zsg.1	uc007vnk.1	0	0	0	0.0388199	0	0	0	0	0	0	0	0	0	0	0	0	0	0	0	0	0	0	0	0	0	0	0	0	0	0	0	0	0	0
NA	NA	NA	uc007vot.2	0	0	0	0.0388199	0	0	0	0	0	0	0	0	0	0	0	0	0	0	0	0	0	0	0	0	0	0	0	0	0	0	0	0	0	0
55960	Ebag9	uc007vpz.1	uc007vpz.1	0	0	0	0.0388199	0	0	0	0	0	0	0	0	0	0	0	0	0	0	0	0	0	0	0	0	0	0	0	0	0	0	0	0	0	0
NA	NA	NA	uc007wbk.1	0	0	0	0.0388199	0	0	0	0	0	0	0	0	0	0	0	0	0	0	0	0	0	0	0	0	0	0	0	0	0	0	0	0	0	0
NA	NA	NA	uc009vbj.1	0	0	0	0.0388199	0	0	0	0	0	0	0	0	0	0	0	0	0	0	0	0	0	0	0	0	0	0	0	0	0	0	0	0	0	0
NA	NA	NA	uc008coo.2	0	0	0	0.0388199	0	0	0	0	0	0	0	0	0	0	0	0	0	0	0	0	0	0	0	0	0	0	0	0	0	0	0	0	0	0
328845	Acsbg2	uc008ddi.1	uc008ddi.1	0	0	0	0.0388199	0	0	0	0	0	0	0	0	0	0	0	0	0	0	0	0	0	0	0	0	0	0	0	0	0	0	0	0	0	0
NA	NA	NA	uc008dge.2	0	0	0	0.0388199	0	0	0	0	0	0	0	0	0	0	0	0	0	0	0	0	0	0	0	0	0	0	0	0	0	0	0	0	0	0
NA	NA	NA	uc008djt.2	0	0	0	0.0388199	0	0	0	0	0	0	0	0	0	0	0	0	0	0	0	0	0	0	0	0	0	0	0	0	0	0	0	0	0	0
NA	NA	NA	uc008dkk.2	0	0	0	0.0388199	0	0	0	0	0	0	0	0	0	0	0	0	0	0	0	0	0	0	0	0	0	0	0	0	0	0	0	0	0	0
224997	Dlgap1	uc008dky.1	uc008dky.1	0	0	0	0.0388199	0	0	0	0	0	0	0	0	0	0	0	0	0	0	0	0	0	0	0	0	0	0	0	0	0	0	0	0	0	0
210148	Slc30a6	uc008dob.2	uc008dob.2	0	0	0	0.0388199	0	0	0	0	0	0	0	0	0	0	0	0	0	0	0	0	0	0	0	0	0	0	0	0	0	0	0	0	0	0
NA	NA	uc008dym.2	uc008dyp.2	0	0	0	0.0388199	0	0	0	0	0	0	0	0	0	0	0	0	0	0	0	0	0	0	0	0	0	0	0	0	0	0	0	0	0	0
NA	NA	NA	uc008eas.1	0	0	0	0.0388199	0	0	0	0	0	0	0	0	0	0	0	0	0	0	0	0	0	0	0	0	0	0	0	0	0	0	0	0	0	0
13824	Epb4.1l4a	uc008ejx.1	uc008ejx.1	0	0	0	0.0388199	0	0	0	0	0	0	0	0	0	0	0	0	0	0	0	0	0	0	0	0	0	0	0	0	0	0	0	0	0	0
633395	Gm10548	uc008ekc.1	uc008ekc.1	0	0	0	0.0776397	0	0	0	0	0	0	0	0	0	0	0	0	0	0	0	0	0	0	0	0	0	0	0	0	0	0	0	0	0	0
11789	Apc	uc008ekd.1	uc008ekf.1	0	0	0	0.0776397	0	0	0	0	0	0	0	0	0	0	0	0	0	0	0	0	0	0	0	0	0	0	0	0	0	0	0	0	0	0
13476	Reep5	uc008eki.2	uc008eki.2	0	0	0	0.0388199	0	0	0	0	0	0	0	0	0	0	0	0	0	0	0	0	0	0	0	0	0	0	0	0	0	0	0	0	0	0
19348	Kif20a	uc012bba.1	uc012bba.1	0	0	0	0.0388199	0	0	0	0	0	0	0	0	0	0	0	0	0	0	0	0	0	0	0	0	0	0	0	0	0	0	0	0	0	0
NA	NA	NA	uc008enh.2	0	0	0	0.0388199	0	0	0	0	0	0	0	0	0	0	0	0	0	0	0	0	0	0	0	0	0	0	0	0	0	0	0	0	0	0
NA	NA	NA	uc012bdd.2	0	0	0	0.0388199	0	0	0	0	0	0	0	0	0	0	0	0	0	0	0	0	0	0	0	0	0	0	0	0	0	0	0	0	0	0
225600	Pde6a	uc008fbv.1	uc008fbw.1	0	0	0	0.0388199	0	0	0	0	0	0	0	0	0	0	0	0	0	0	0	0	0	0	0	0	0	0	0	0	0	0	0	0	0	0
NA	NA	NA	uc008fdl.1	0	0	0	0.0388199	0	0	0	0	0	0	0	0	0	0	0	0	0	0	0	0	0	0	0	0	0	0	0	0	0	0	0	0	0	0
108123	Napg	uc008fdp.2	uc008fdp.2	0	0	0	0.0388199	0	0	0	0	0	0	0	0	0	0	0	0	0	0	0	0	0	0	0	0	0	0	0	0	0	0	0	0	0	0
NA	NA	NA	uc012bea.2	0	0	0	0.0388199	0	0	0	0	0	0	0	0	0	0	0	0	0	0	0	0	0	0	0	0	0	0	0	0	0	0	0	0	0	0
NA	NA	NA	uc012bea.2	0	0	0	0.0388199	0	0	0	0	0	0	0	0	0	0	0	0	0	0	0	0	0	0	0	0	0	0	0	0	0	0	0	0	0	0
NA	NA	NA	uc008hoj.1	0	0	0	0.0388199	0	0	0	0	0	0	0	0	0	0	0	0	0	0	0	0	0	0	0	0	0	0	0	0	0	0	0	0	0	0
12821	Col17a1	uc008hvi.2	uc008hvi.2	0	0	0	0.0388199	0	0	0	0	0	0	0	0	0	0	0	0	0	0	0	0	0	0	0	0	0	0	0	0	0	0	0	0	0	0
22289	Kdm6a	uc009ssj.1	uc009ssn.1	0	0	0	0.0388199	0	0	0	0	0	0	0	0	0	0	0	0	0	0	0	0	0	0	0	0	0	0	0	0	0	0	0	0	0	0
NA	NA	NA	uc009tfy.1	0	0	0	0.0388199	0	0	0	0	0	0	0	0	0	0	0	0	0	0	0	0	0	0	0	0	0	0	0	0	0	0	0	0	0	0
207854	Fmr1nb	uc012hjh.1	uc012hjh.1	0	0	0	0.0388199	0	0	0	0	0	0	0	0	0	0	0	0	0	0	0	0	0	0	0	0	0	0	0	0	0	0	0	0	0	0
209497	Tmem164	uc009ulx.2	uc029xng.1	0	0	0	0.0388199	0	0	0	0	0	0	0	0	0	0	0	0	0	0	0	0	0	0	0	0	0	0	0	0	0	0	0	0	0	0
NA	NA	NA	uc007beu.1	0	0	0	0.0388199	0	0	0	0	0	0	0	0	0	0	0	0	0	0	0	0	0	0	0	0	0	0	0	0	0	0	0	0	0	0
381270	42067	uc007bkn.1	uc007bkn.1	0	0	0	0.0388199	0	0	0	0	0	0	0	0	0	0	0	0	0	0	0	0	0	0	0	0	0	0	0	0	0	0	0	0	0	0
433323	Sgpp2	uc007bqe.1	uc007bqe.1	0	0	0	0.0388199	0	0	0	0	0	0	0	0	0	0	0	0	0	0	0	0	0	0	0	0	0	0	0	0	0	0	0	0	0	0
NA	NA	NA	uc029qsf.1	0	0	0	0.0388199	0	0	0	0	0	0	0	0	0	0	0	0	0	0	0	0	0	0	0	0	0	0	0	0	0	0	0	0	0	0
NA	NA	NA	uc007cgb.2	0	0	0	0.0388199	0	0	0	0	0	0	0	0	0	0	0	0	0	0	0	0	0	0	0	0	0	0	0	0	0	0	0	0	0	0
NA	NA	NA	uc029qsm.1	0	0	0	0.0388199	0	0	0	0	0	0	0	0	0	0	0	0	0	0	0	0	0	0	0	0	0	0	0	0	0	0	0	0	0	0
NA	NA	NA	uc007cjw.2	0	0	0	0.0388199	0	0	0	0	0	0	0	0	0	0	0	0	0	0	0	0	0	0	0	0	0	0	0	0	0	0	0	0	0	0
100502590	4930469G21Rik	uc011wup.1	uc011wup.1	0	0	0	0.0388199	0	0	0	0	0	0	0	0	0	0	0	0	0	0	0	0	0	0	0	0	0	0	0	0	0	0	0	0	0	0
NA	NA	NA	uc011wus.1	0	0	0	0.0388199	0	0	0	0	0	0	0	0	0	0	0	0	0	0	0	0	0	0	0	0	0	0	0	0	0	0	0	0	0	0
NA	NA	NA	uc007djy.2	0	0	0	0.0388199	0	0	0	0	0	0	0	0	0	0	0	0	0	0	0	0	0	0	0	0	0	0	0	0	0	0	0	0	0	0
NA	NA	NA	uc008ihl.2	0	0	0	0.0388199	0	0	0	0	0	0	0	0	0	0	0	0	0	0	0	0	0	0	0	0	0	0	0	0	0	0	0	0	0	0
241226	Itga8	uc008ijk.1	uc008ijm.2	0	0	0	0.0388199	0	0	0	0	0	0	0	0	0	0	0	0	0	0	0	0	0	0	0	0	0	0	0	0	0	0	0	0	0	0
107746	Rapgef1	uc008izt.1	uc008izx.1	0	0	0	0.0388199	0	0	0	0	0	0	0	0	0	0	0	0	0	0	0	0	0	0	0	0	0	0	0	0	0	0	0	0	0	0
14536	Nr6a1	uc012buu.1	uc012buv.1	0	0	0	0.0388199	0	0	0	0	0	0	0	0	0	0	0	0	0	0	0	0	0	0	0	0	0	0	0	0	0	0	0	0	0	0
NA	NA	NA	uc008lhf.2	0	0	0	0.0388199	0	0	0	0	0	0	0	0	0	0	0	0	0	0	0	0	0	0	0	0	0	0	0	0	0	0	0	0	0	0
NA	NA	NA	uc029udn.1	0	0	0	0.0388199	0	0	0	0	0	0	0	0	0	0	0	0	0	0	0	0	0	0	0	0	0	0	0	0	0	0	0	0	0	0
NA	NA	NA	uc008mbj.1	0	0	0	0.0388199	0	0	0	0	0	0	0	0	0	0	0	0	0	0	0	0	0	0	0	0	0	0	0	0	0	0	0	0	0	0
20648	Snta1	uc008nje.2	uc012cgu.1	0	0	0	0.0388199	0	0	0	0	0	0	0	0	0	0	0	0	0	0	0	0	0	0	0	0	0	0	0	0	0	0	0	0	0	0
NA	NA	NA	uc029ujt.1	0	0	0	0.0388199	0	0	0	0	0	0	0	0	0	0	0	0	0	0	0	0	0	0	0	0	0	0	0	0	0	0	0	0	0	0
NA	NA	NA	uc008ost.1	0	0	0	0.0388199	0	0	0	0	0	0	0	0	0	0	0	0	0	0	0	0	0	0	0	0	0	0	0	0	0	0	0	0	0	0
NA	NA	NA	uc008osu.1	0	0	0	0.0388199	0	0	0	0	0	0	0	0	0	0	0	0	0	0	0	0	0	0	0	0	0	0	0	0	0	0	0	0	0	0
NA	NA	NA	uc008ott.2	0	0	0	0.0388199	0	0	0	0	0	0	0	0	0	0	0	0	0	0	0	0	0	0	0	0	0	0	0	0	0	0	0	0	0	0
NA	NA	NA	uc008pcx.2	0	0	0	0.0388199	0	0	0	0	0	0	0	0	0	0	0	0	0	0	0	0	0	0	0	0	0	0	0	0	0	0	0	0	0	0
622434	Arhgef26	uc008pjm.1	uc008pjm.1	0	0	0	0.0388199	0	0	0	0	0	0	0	0	0	0	0	0	0	0	0	0	0	0	0	0	0	0	0	0	0	0	0	0	0	0
68058	Chd1l	uc008qow.1	uc008qow.1	0	0	0	0.0388199	0	0	0	0	0	0	0	0	0	0	0	0	0	0	0	0	0	0	0	0	0	0	0	0	0	0	0	0	0	0
80883	Ntng1	uc008rai.2	uc008rai.2	0	0	0	0.0388199	0	0	0	0	0	0	0	0	0	0	0	0	0	0	0	0	0	0	0	0	0	0	0	0	0	0	0	0	0	0
NA	NA	NA	uc029uot.1	0	0	0	0.0388199	0	0	0	0	0	0	0	0	0	0	0	0	0	0	0	0	0	0	0	0	0	0	0	0	0	0	0	0	0	0
NA	NA	NA	uc008rsn.1	0	0	0	0.0388199	0	0	0	0	0	0	0	0	0	0	0	0	0	0	0	0	0	0	0	0	0	0	0	0	0	0	0	0	0	0
NA	NA	NA	uc008rxk.1	0	0	0	0.0388199	0	0	0	0	0	0	0	0	0	0	0	0	0	0	0	0	0	0	0	0	0	0	0	0	0	0	0	0	0	0
NA	NA	NA	uc012daj.1	0	0	0	0.0388199	0	0	0	0	0	0	0	0	0	0	0	0	0	0	0	0	0	0	0	0	0	0	0	0	0	0	0	0	0	0
NA	NA	NA	uc008sdt.1	0	0	0	0.0388199	0	0	0	0	0	0	0	0	0	0	0	0	0	0	0	0	0	0	0	0	0	0	0	0	0	0	0	0	0	0
NA	NA	NA	uc008seo.2	0	0	0	0.0388199	0	0	0	0	0	0	0	0	0	0	0	0	0	0	0	0	0	0	0	0	0	0	0	0	0	0	0	0	0	0
NA	NA	NA	uc012dee.1	0	0	0	0.0388199	0	0	0	0	0	0	0	0	0	0	0	0	0	0	0	0	0	0	0	0	0	0	0	0	0	0	0	0	0	0
NA	NA	NA	uc008tol.1	0	0	0	0.0388199	0	0	0	0	0	0	0	0	0	0	0	0	0	0	0	0	0	0	0	0	0	0	0	0	0	0	0	0	0	0
72157	Pgm2	uc008tva.2	uc008tva.2	0	0	0	0.0388199	0	0	0	0	0	0	0	0	0	0	0	0	0	0	0	0	0	0	0	0	0	0	0	0	0	0	0	0	0	0
622167	Gm12718	uc008txr.1	uc008txr.1	0	0	0	0.0388199	0	0	0	0	0	0	0	0	0	0	0	0	0	0	0	0	0	0	0	0	0	0	0	0	0	0	0	0	0	0
NA	NA	NA	uc008usn.1	0	0	0	0.0388199	0	0	0	0	0	0	0	0	0	0	0	0	0	0	0	0	0	0	0	0	0	0	0	0	0	0	0	0	0	0
NA	NA	NA	uc008utp.2	0	0	0	0.0388199	0	0	0	0	0	0	0	0	0	0	0	0	0	0	0	0	0	0	0	0	0	0	0	0	0	0	0	0	0	0
NA	NA	NA	uc008vot.2	0	0	0	0.0388199	0	0	0	0	0	0	0	0	0	0	0	0	0	0	0	0	0	0	0	0	0	0	0	0	0	0	0	0	0	0
230967	Cep104	uc008wax.1	uc008way.1	0	0	0	0.0388199	0	0	0	0	0	0	0	0	0	0	0	0	0	0	0	0	0	0	0	0	0	0	0	0	0	0	0	0	0	0
70797	Ankib1	uc008who.2	uc008who.2	0	0	0	0.0388199	0	0	0	0	0	0	0	0	0	0	0	0	0	0	0	0	0	0	0	0	0	0	0	0	0	0	0	0	0	0
NA	NA	NA	uc008wjf.1	0	0	0	0.0388199	0	0	0	0	0	0	0	0	0	0	0	0	0	0	0	0	0	0	0	0	0	0	0	0	0	0	0	0	0	0
50791	Magi2	uc012dsm.1	uc008wnx.1	0	0	0	0.0388199	0	0	0	0	0	0	0	0	0	0	0	0	0	0	0	0	0	0	0	0	0	0	0	0	0	0	0	0	0	0
19699	Reln	uc008wpi.1	uc008wpk.1	0	0	0	0.0388199	0	0	0	0	0	0	0	0	0	0	0	0	0	0	0	0	0	0	0	0	0	0	0	0	0	0	0	0	0	0
70292	Afap1	uc008xej.1	uc008xej.1	0	0	0	0.0388199	0	0	0	0	0	0	0	0	0	0	0	0	0	0	0	0	0	0	0	0	0	0	0	0	0	0	0	0	0	0
NA	NA	NA	uc029vhk.1	0	0	0	0.0388199	0	0	0	0	0	0	0	0	0	0	0	0	0	0	0	0	0	0	0	0	0	0	0	0	0	0	0	0	0	0
NA	NA	NA	uc008xsy.2	0	0	0	0.0388199	0	0	0	0	0	0	0	0	0	0	0	0	0	0	0	0	0	0	0	0	0	0	0	0	0	0	0	0	0	0
NA	NA	NA	uc008xwi.1	0	0	0	0.0388199	0	0	0	0	0	0	0	0	0	0	0	0	0	0	0	0	0	0	0	0	0	0	0	0	0	0	0	0	0	0
NA	NA	NA	uc029vjc.1	0	0	0	0.0388199	0	0	0	0	0	0	0	0	0	0	0	0	0	0	0	0	0	0	0	0	0	0	0	0	0	0	0	0	0	0
NA	NA	NA	uc008ynt.1	0	0	0	0.0388199	0	0	0	0	0	0	0	0	0	0	0	0	0	0	0	0	0	0	0	0	0	0	0	0	0	0	0	0	0	0
23960	Oas1g	uc008zii.1	uc008zii.1	0	0	0	0.0388199	0	0	0	0	0	0	0	0	0	0	0	0	0	0	0	0	0	0	0	0	0	0	0	0	0	0	0	0	0	0
NA	NA	NA	uc008znk.1	0	0	0	0.0388199	0	0	0	0	0	0	0	0	0	0	0	0	0	0	0	0	0	0	0	0	0	0	0	0	0	0	0	0	0	0
NA	NA	NA	uc009amy.1	0	0	0	0.0388199	0	0	0	0	0	0	0	0	0	0	0	0	0	0	0	0	0	0	0	0	0	0	0	0	0	0	0	0	0	0
NA	NA	NA	uc009ckc.2	0	0	0	0.0388199	0	0	0	0	0	0	0	0	0	0	0	0	0	0	0	0	0	0	0	0	0	0	0	0	0	0	0	0	0	0
30937	Lmcd1	uc009ddv.2	uc009ddw.1	0	0	0	0.0388199	0	0	0	0	0	0	0	0	0	0	0	0	0	0	0	0	0	0	0	0	0	0	0	0	0	0	0	0	0	0
12527	Cd9	uc009dun.1	uc009duo.1	0	0	0	0.0388199	0	0	0	0	0	0	0	0	0	0	0	0	0	0	0	0	0	0	0	0	0	0	0	0	0	0	0	0	0	0
243634	Ano2	uc009duv.1	uc029vyp.1	0	0	0	0.0388199	0	0	0	0	0	0	0	0	0	0	0	0	0	0	0	0	0	0	0	0	0	0	0	0	0	0	0	0	0	0
28253	Slco1b2	uc009eoq.1	uc009eoq.1	0	0	0	0.0388199	0	0	0	0	0	0	0	0	0	0	0	0	0	0	0	0	0	0	0	0	0	0	0	0	0	0	0	0	0	0
78286	Nav2	uc009hbd.2	uc009hbk.1	0	0	0	0.0388199	0	0	0	0	0	0	0	0	0	0	0	0	0	0	0	0	0	0	0	0	0	0	0	0	0	0	0	0	0	0
11784	Apba2	uc009hgj.2	uc009hgm.1	0	0	0	0.0388199	0	0	0	0	0	0	0	0	0	0	0	0	0	0	0	0	0	0	0	0	0	0	0	0	0	0	0	0	0	0
18213	Ntrk3	uc009hxf.2	uc009hxf.2	0	0	0	0.0388199	0	0	0	0	0	0	0	0	0	0	0	0	0	0	0	0	0	0	0	0	0	0	0	0	0	0	0	0	0	0
NA	NA	NA	uc009jgl.2	0	0	0	0.0388199	0	0	0	0	0	0	0	0	0	0	0	0	0	0	0	0	0	0	0	0	0	0	0	0	0	0	0	0	0	0
NA	NA	NA	uc009jly.2	0	0	0	0.0388199	0	0	0	0	0	0	0	0	0	0	0	0	0	0	0	0	0	0	0	0	0	0	0	0	0	0	0	0	0	0
NA	NA	NA	uc029woh.1	0	0	0	0.0388199	0	0	0	0	0	0	0	0	0	0	0	0	0	0	0	0	0	0	0	0	0	0	0	0	0	0	0	0	0	0
57752	Tacc2	uc009kae.1	uc009kah.1	0	0	0	0.0388199	0	0	0	0	0	0	0	0	0	0	0	0	0	0	0	0	0	0	0	0	0	0	0	0	0	0	0	0	0	0
NA	NA	NA	uc009kew.1	0	0	0	0.0388199	0	0	0	0	0	0	0	0	0	0	0	0	0	0	0	0	0	0	0	0	0	0	0	0	0	0	0	0	0	0
NA	NA	NA	uc009kub.1	0	0	0	0.0388199	0	0	0	0	0	0	0	0	0	0	0	0	0	0	0	0	0	0	0	0	0	0	0	0	0	0	0	0	0	0
NA	NA	NA	uc009kud.1	0	0	0	0.0388199	0	0	0	0	0	0	0	0	0	0	0	0	0	0	0	0	0	0	0	0	0	0	0	0	0	0	0	0	0	0
NA	NA	NA	uc009lte.1	0	0	0	0.0388199	0	0	0	0	0	0	0	0	0	0	0	0	0	0	0	0	0	0	0	0	0	0	0	0	0	0	0	0	0	0
NA	NA	NA	uc009lvi.3	0	0	0	0.0388199	0	0	0	0	0	0	0	0	0	0	0	0	0	0	0	0	0	0	0	0	0	0	0	0	0	0	0	0	0	0
110784	Nr3c2	uc009mhl.1	uc009mhl.1	0	0	0	0.0388199	0	0	0	0	0	0	0	0	0	0	0	0	0	0	0	0	0	0	0	0	0	0	0	0	0	0	0	0	0	0
30947	Adat1	uc009nnc.1	uc009nnc.1	0	0	0	0.0388199	0	0	0	0	0	0	0	0	0	0	0	0	0	0	0	0	0	0	0	0	0	0	0	0	0	0	0	0	0	0
NA	NA	NA	uc029wxb.1	0	0	0	0.0388199	0	0	0	0	0	0	0	0	0	0	0	0	0	0	0	0	0	0	0	0	0	0	0	0	0	0	0	0	0	0
NA	NA	NA	uc009ohe.2	0	0	0	0.0388199	0	0	0	0	0	0	0	0	0	0	0	0	0	0	0	0	0	0	0	0	0	0	0	0	0	0	0	0	0	0
NA	NA	NA	uc009oyc.1	0	0	0	0.0388199	0	0	0	0	0	0	0	0	0	0	0	0	0	0	0	0	0	0	0	0	0	0	0	0	0	0	0	0	0	0
NA	NA	NA	uc009pas.2	0	0	0	0.0388199	0	0	0	0	0	0	0	0	0	0	0	0	0	0	0	0	0	0	0	0	0	0	0	0	0	0	0	0	0	0
27425	Atp5l	uc009per.2	uc009per.2	0	0	0	0.0388199	0	0	0	0	0	0	0	0	0	0	0	0	0	0	0	0	0	0	0	0	0	0	0	0	0	0	0	0	0	0
NA	NA	NA	uc009ptr.1	0	0	0	0.0388199	0	0	0	0	0	0	0	0	0	0	0	0	0	0	0	0	0	0	0	0	0	0	0	0	0	0	0	0	0	0
208898	Unc13c	uc009qrb.1	uc009qrb.1	0	0	0	0.0388199	0	0	0	0	0	0	0	0	0	0	0	0	0	0	0	0	0	0	0	0	0	0	0	0	0	0	0	0	0	0
235534	Acpl2	uc009rcu.1	uc009rcu.1	0	0	0	0	0	0	0	0	0	0	0	0	0	0	0	0	0	0	0	0	0	0	0	0	0	0	0	0	0	0	0	0	0	0
74486	Osbpl10	uc009ryl.1	uc009ryo.1	0	0	0	0.0388199	0	0	0	0	0	0	0	0	0	0	0	0	0	0	0	0	0	0	0	0	0	0	0	0	0	0	0	0	0	0
NA	NA	NA	uc007eir.2	0	0	0	0.0388199	0	0	0	0	0	0	0	0	0	0	0	0	0	0	0	0	0	0	0	0	0	0	0	0	0	0	0	0	0	0
NA	NA	NA	uc029qvs.1	0	0	0	0.0388199	0	0	0	0	0	0	0	0	0	0	0	0	0	0	0	0	0	0	0	0	0	0	0	0	0	0	0	0	0	0
NA	NA	NA	uc007ekg.2	0	0	0	0.0388199	0	0	0	0	0	0	0	0	0	0	0	0	0	0	0	0	0	0	0	0	0	0	0	0	0	0	0	0	0	0
353169	Slc2a12	uc007epo.2	uc007epp.2	0	0	0	0.0388199	0	0	0	0	0	0	0	0	0	0	0	0	0	0	0	0	0	0	0	0	0	0	0	0	0	0	0	0	0	0
NA	NA	NA	uc007exk.1	0	0	0	0.0388199	0	0	0	0	0	0	0	0	0	0	0	0	0	0	0	0	0	0	0	0	0	0	0	0	0	0	0	0	0	0
215951	Lace1	uc007eyq.1	uc007eyq.1	0	0	0	0.0388199	0	0	0	0	0	0	0	0	0	0	0	0	0	0	0	0	0	0	0	0	0	0	0	0	0	0	0	0	0	0
237353	Sh3rf3	uc007fdj.2	uc007fdl.1	0	0	0	0.0388199	0	0	0	0	0	0	0	0	0	0	0	0	0	0	0	0	0	0	0	0	0	0	0	0	0	0	0	0	0	0
69784	1500009L16Rik	uc007gkm.2	uc007gkm.2	0	0	0	0.0388199	0	0	0	0	0	0	0	0	0	0	0	0	0	0	0	0	0	0	0	0	0	0	0	0	0	0	0	0	0	0
667438	Gm8633	uc029rev.1	uc029rev.1	0	0	0	0.0388199	0	0	0	0	0	0	0	0	0	0	0	0	0	0	0	0	0	0	0	0	0	0	0	0	0	0	0	0	0	0
NA	NA	NA	uc007gyg.1	0	0	0	0.0388199	0	0	0	0	0	0	0	0	0	0	0	0	0	0	0	0	0	0	0	0	0	0	0	0	0	0	0	0	0	0
NA	NA	NA	uc011xna.1	0	0	0	0.0388199	0	0	0	0	0	0	0	0	0	0	0	0	0	0	0	0	0	0	0	0	0	0	0	0	0	0	0	0	0	0
NA	NA	NA	uc007ild.2	0	0	0	0.0388199	0	0	0	0	0	0	0	0	0	0	0	0	0	0	0	0	0	0	0	0	0	0	0	0	0	0	0	0	0	0
216749	Nmur2	uc007izq.1	uc007izq.1	0	0	0	0.0388199	0	0	0	0	0	0	0	0	0	0	0	0	0	0	0	0	0	0	0	0	0	0	0	0	0	0	0	0	0	0
103677	Smg6	uc007kcz.1	uc011xzf.1	0	0	0	0.0388199	0	0	0	0	0	0	0	0	0	0	0	0	0	0	0	0	0	0	0	0	0	0	0	0	0	0	0	0	0	0
78473	Skap1	uc007lcc.2	uc007lch.1	0	0	0	0.0388199	0	0	0	0	0	0	0	0	0	0	0	0	0	0	0	0	0	0	0	0	0	0	0	0	0	0	0	0	0	0
NA	NA	NA	uc029rpq.1	0	0	0	0.0388199	0	0	0	0	0	0	0	0	0	0	0	0	0	0	0	0	0	0	0	0	0	0	0	0	0	0	0	0	0	0
217325	Llgl2	uc007mit.1	uc007mit.1	0	0	0	0.0388199	0	0	0	0	0	0	0	0	0	0	0	0	0	0	0	0	0	0	0	0	0	0	0	0	0	0	0	0	0	0
NA	NA	NA	uc029rsj.1	0	0	0	0.0388199	0	0	0	0	0	0	0	0	0	0	0	0	0	0	0	0	0	0	0	0	0	0	0	0	0	0	0	0	0	0
70127	Dpf3	uc007odc.1	uc007odc.1	0	0	0	0.0388199	0	0	0	0	0	0	0	0	0	0	0	0	0	0	0	0	0	0	0	0	0	0	0	0	0	0	0	0	0	0
NA	NA	uc029ryi.1	uc029ryl.1	0	0	0	0.0388199	0	0	0	0	0	0	0	0	0	0	0	0	0	0	0	0	0	0	0	0	0	0	0	0	0	0	0	0	0	0
NA	NA	NA	uc007pjs.1	0	0	0	0.0388199	0	0	0	0	0	0	0	0	0	0	0	0	0	0	0	0	0	0	0	0	0	0	0	0	0	0	0	0	0	0
192136	Sugct	uc007pnx.3	uc007pnx.3	0	0	0	0.0388199	0	0	0	0	0	0	0	0	0	0	0	0	0	0	0	0	0	0	0	0	0	0	0	0	0	0	0	0	0	0
319207	Pgbd1	uc011ywp.1	uc007pqk.2	0	0	0	0.0388199	0	0	0	0	0	0	0	0	0	0	0	0	0	0	0	0	0	0	0	0	0	0	0	0	0	0	0	0	0	0
66761	4933417A18Rik	uc007qbt.2	uc007qbv.1	0	0	0	0.0388199	0	0	0	0	0	0	0	0	0	0	0	0	0	0	0	0	0	0	0	0	0	0	0	0	0	0	0	0	0	0
NA	NA	NA	uc007qeb.1	0	0	0	0.0388199	0	0	0	0	0	0	0	0	0	0	0	0	0	0	0	0	0	0	0	0	0	0	0	0	0	0	0	0	0	0
NA	NA	NA	uc007qvk.1	0	0	0	0.0388199	0	0	0	0	0	0	0	0	0	0	0	0	0	0	0	0	0	0	0	0	0	0	0	0	0	0	0	0	0	0
NA	NA	NA	uc007riy.1	0	0	0	0.0388199	0	0	0	0	0	0	0	0	0	0	0	0	0	0	0	0	0	0	0	0	0	0	0	0	0	0	0	0	0	0
66795	Atg10	uc007rjr.1	uc007rjr.1	0	0	0	0.0388199	0	0	0	0	0	0	0	0	0	0	0	0	0	0	0	0	0	0	0	0	0	0	0	0	0	0	0	0	0	0
NA	NA	NA	uc029sda.1	0	0	0	0.0388199	0	0	0	0	0	0	0	0	0	0	0	0	0	0	0	0	0	0	0	0	0	0	0	0	0	0	0	0	0	0
73274	Gpbp1	uc007rvv.2	uc007rvv.2	0	0	0	0.0388199	0	0	0	0	0	0	0	0	0	0	0	0	0	0	0	0	0	0	0	0	0	0	0	0	0	0	0	0	0	0
NA	NA	NA	uc007tbk.1	0	0	0	0.0388199	0	0	0	0	0	0	0	0	0	0	0	0	0	0	0	0	0	0	0	0	0	0	0	0	0	0	0	0	0	0
103978	Gpc5	uc007uyi.2	uc007uyh.2	0	0	0	0.0388199	0	0	0	0	0	0	0	0	0	0	0	0	0	0	0	0	0	0	0	0	0	0	0	0	0	0	0	0	0	0
268780	Egflam	uc007vea.1	uc007vea.1	0	0	0	0.0388199	0	0	0	0	0	0	0	0	0	0	0	0	0	0	0	0	0	0	0	0	0	0	0	0	0	0	0	0	0	0
NA	NA	NA	uc007vlz.1	0	0	0	0.0388199	0	0	0	0	0	0	0	0	0	0	0	0	0	0	0	0	0	0	0	0	0	0	0	0	0	0	0	0	0	0
68588	Cthrc1	uc007voa.1	uc007voa.1	0	0	0	0.0388199	0	0	0	0	0	0	0	0	0	0	0	0	0	0	0	0	0	0	0	0	0	0	0	0	0	0	0	0	0	0
55960	Ebag9	uc007vpz.1	uc007vqb.1	0	0	0	0.0388199	0	0	0	0	0	0	0	0	0	0	0	0	0	0	0	0	0	0	0	0	0	0	0	0	0	0	0	0	0	0
NA	NA	NA	uc007wzr.1	0	0	0	0.0388199	0	0	0	0	0	0	0	0	0	0	0	0	0	0	0	0	0	0	0	0	0	0	0	0	0	0	0	0	0	0
77627	Efcab6	uc007xbq.1	uc007xbq.1	0	0	0	0.0388199	0	0	0	0	0	0	0	0	0	0	0	0	0	0	0	0	0	0	0	0	0	0	0	0	0	0	0	0	0	0
NA	NA	NA	uc029suu.1	0	0	0	0.0388199	0	0	0	0	0	0	0	0	0	0	0	0	0	0	0	0	0	0	0	0	0	0	0	0	0	0	0	0	0	0
77446	Heg1	uc007zai.1	uc007zaj.1	0	0	0	0.0388199	0	0	0	0	0	0	0	0	0	0	0	0	0	0	0	0	0	0	0	0	0	0	0	0	0	0	0	0	0	0
NA	NA	NA	uc007zfq.1	0	0	0	0.0388199	0	0	0	0	0	0	0	0	0	0	0	0	0	0	0	0	0	0	0	0	0	0	0	0	0	0	0	0	0	0
NA	NA	NA	uc007zqh.1	0	0	0	0.0388199	0	0	0	0	0	0	0	0	0	0	0	0	0	0	0	0	0	0	0	0	0	0	0	0	0	0	0	0	0	0
NA	NA	NA	uc007zqx.1	0	0	0	0.0388199	0	0	0	0	0	0	0	0	0	0	0	0	0	0	0	0	0	0	0	0	0	0	0	0	0	0	0	0	0	0
NA	NA	NA	uc012aho.1	0	0	0	0.0388199	0	0	0	0	0	0	0	0	0	0	0	0	0	0	0	0	0	0	0	0	0	0	0	0	0	0	0	0	0	0
14652	Glp1r	uc008bud.1	uc008bud.1	0	0	0	0.0388199	0	0	0	0	0	0	0	0	0	0	0	0	0	0	0	0	0	0	0	0	0	0	0	0	0	0	0	0	0	0
NA	NA	NA	uc029thz.1	0	0	0	0.0388199	0	0	0	0	0	0	0	0	0	0	0	0	0	0	0	0	0	0	0	0	0	0	0	0	0	0	0	0	0	0
NA	NA	NA	uc008djt.2	0	0	0	0.0388199	0	0	0	0	0	0	0	0	0	0	0	0	0	0	0	0	0	0	0	0	0	0	0	0	0	0	0	0	0	0
240174	Thada	uc012axy.1	uc008dst.1	0	0	0	0.0388199	0	0	0	0	0	0	0	0	0	0	0	0	0	0	0	0	0	0	0	0	0	0	0	0	0	0	0	0	0	0
NA	NA	NA	uc008eah.1	0	0	0	0.0388199	0	0	0	0	0	0	0	0	0	0	0	0	0	0	0	0	0	0	0	0	0	0	0	0	0	0	0	0	0	0
11789	Apc	uc008ekd.1	uc008ekc.1	0	0	0	0.0388199	0	0	0	0	0	0	0	0	0	0	0	0	0	0	0	0	0	0	0	0	0	0	0	0	0	0	0	0	0	0
NA	NA	NA	uc008eup.1	0	0	0	0.0388199	0	0	0	0	0	0	0	0	0	0	0	0	0	0	0	0	0	0	0	0	0	0	0	0	0	0	0	0	0	0
NA	NA	NA	uc008fpd.1	0	0	0	0.0388199	0	0	0	0	0	0	0	0	0	0	0	0	0	0	0	0	0	0	0	0	0	0	0	0	0	0	0	0	0	0
27060	Tcirg1	uc008fxj.2	uc008fxk.2	0	0	0	0.0388199	0	0	0	0	0	0	0	0	0	0	0	0	0	0	0	0	0	0	0	0	0	0	0	0	0	0	0	0	0	0
107227	Macrod1	uc008gkg.2	uc008gkh.3	0	0	0	0.0388199	0	0	0	0	0	0	0	0	0	0	0	0	0	0	0	0	0	0	0	0	0	0	0	0	0	0	0	0	0	0
NA	NA	NA	uc029tsc.1	0	0	0	0.0388199	0	0	0	0	0	0	0	0	0	0	0	0	0	0	0	0	0	0	0	0	0	0	0	0	0	0	0	0	0	0
15566	Htr7	uc008hhd.1	uc012bkx.1	0	0	0	0.0388199	0	0	0	0	0	0	0	0	0	0	0	0	0	0	0	0	0	0	0	0	0	0	0	0	0	0	0	0	0	0
75514	1700013H16Rik	uc009tfj.2	uc009tfj.2	0	0	0	0.0388199	0	0	0	0	0	0	0	0	0	0	0	0	0	0	0	0	0	0	0	0	0	0	0	0	0	0	0	0	0	0
NA	NA	NA	uc009txj.3	0	0	0	0.0388199	0	0	0	0	0	0	0	0	0	0	0	0	0	0	0	0	0	0	0	0	0	0	0	0	0	0	0	0	0	0
NA	NA	NA	uc009uky.2	0	0	0	0.0388199	0	0	0	0	0	0	0	0	0	0	0	0	0	0	0	0	0	0	0	0	0	0	0	0	0	0	0	0	0	0
NA	NA	NA	uc009uky.2	0	0	0	0.0388199	0	0	0	0	0	0	0	0	0	0	0	0	0	0	0	0	0	0	0	0	0	0	0	0	0	0	0	0	0	0
22067	Trpc5	uc009umv.1	uc009umv.1	0	0	0	0.0388199	0	0	0	0	0	0	0	0	0	0	0	0	0	0	0	0	0	0	0	0	0	0	0	0	0	0	0	0	0	0
18422	Ott	uc009unl.2	uc009unm.1	0	0	0	0.0388199	0	0	0	0	0	0	0	0	0	0	0	0	0	0	0	0	0	0	0	0	0	0	0	0	0	0	0	0	0	0
66971	Cdk5rap1	uc008njb.1	uc008njb.1	0	0	0	0	0	0	0	0	0	0.308008	0	0	0	0	0	0	0	0	0	0	0	0	0	0	0	0	0	0	0	0	0	0	0	0
NA	NA	NA	uc007nfn.2	0	0	0	0	0	0	0	0	0	0.205339	0	0	0	0	0	0	0	0	0	0	0	0	0	0	0	0	0	0	0	0	0	0	0	0
338367	Myo1d	uc007kmh.1	uc007kmh.1	0	0	0	0	0	0	0	0	0	0.205339	0	0	0	0	0	0	0	0	0	0	0	0	0	0	0	0	0	0	0	0	0	0	0	0
16571	Kif4	uc009twh.2	uc009twi.2	0.083682	0	0	0	0	0	0	0	0	0.102669	0	0	0	0	0	0	0	0	0.15873	0	0	0	0	0	0	0	0	0	0	0	0	0	0	0
18719	Pip5k1b	uc008hap.1	uc008hao.1	0	0	0	0	0	0	0	0	0	0.102669	0	0	0	0.125786	0	0	0	0	0	0	0	0	0	0	0	0	0	0	0	0	0	0	0	0
16420	Itgb6	uc008jul.2	uc008jul.2	0	0	0.248139	0	0	0	0	0	0	0.102669	0	0	0.643087	0	0	0	0	0	0	0	0	0	0	0	0	0	0	0	0	0	0	0	0	0
NA	NA	NA	uc009kbr.1	0	0.138504	0	0	0	0	0	0	0	0.102669	0	0	0	0	0	0	0	0	0	0	0	0	0	0	0	0	0	0	0	0	0	0	0	0
66971	Cdk5rap1	uc008njb.1	uc008njb.1	0	0	0	0	0	0	0	0	0	0.102669	0	0	0	0	0	0	0	0	0	0	0	0	0	0	0	0	0	0	0	0	0	0	0	0
NA	NA	NA	uc007mqj.1	0	0	0	0	0	0	0	0	0	0.102669	0	0	0	0	0	0	0	0	0	0	0	0	0	0	0	0	0	0	0	0	0	0	0	0
107767	Scamp1	uc007rls.1	uc007rls.1	0	0	0	0	0	0	0	0	0	0.102669	0	0	0	0	0	0	0	0	0	0	0	0	0	0	0	0	0	0	0	0	0	0	0	0
241568	Lrrc4c	uc008lhc.1	uc008lhe.1	0	0	0	0	0	0	0	0	0	0.102669	0	0	0	0	0	0	0	0	0	0	0	0	0	0	0	0	0	0	0	0	0	0	0	0
233810	Abca16	uc012fsz.1	uc012fsz.1	0	0	0	0	0	0	0	0	0	0.102669	0	0	0	0	0	0	0	0	0	0	0	0	0	0	0	0	0	0	0	0	0	0	0	0
NA	NA	NA	uc008tvf.1	0	0	0	0	0	0	0	0	0	0.102669	0	0	0	0	0	0	0	0	0	0	0	0	0	0	0	0	0	0	0	0	0	0	0	0
NA	NA	NA	uc008lfl.1	0	0	0	0	0	0	0	0	0	0.102669	0	0	0	0	0	0	0	0	0	0	0	0	0	0	0	0	0	0	0	0	0	0	0	0
21969	Top1	uc008nqx.1	uc008nqx.1	0	0	0	0	0	0	0	0	0	0.102669	0	0	0	0	0	0	0	0	0	0	0	0	0	0	0	0	0	0	0	0	0	0	0	0
19360	Rad50	uc007iwt.1	uc007iwt.1	0	0	0	0	0	0	0	0	0	0.102669	0	0	0	0	0	0	0	0	0	0	0	0	0	0	0	0	0	0	0	0	0	0	0	0
18193	Nsd1	uc007qqd.1	uc007qqk.1	0	0	0	0	0	0	0	0	0	0.102669	0	0	0	0	0	0	0	0	0	0	0	0	0	0	0	0	0	0	0	0	0	0	0	0
NA	NA	NA	uc009uky.2	0	0	0	0	0	0	0	0	0	0.102669	0	0	0	0	0	0	0	0	0	0	0	0	0	0	0	0	0	0	0	0	0	0	0	0
NA	NA	NA	uc007oxv.1	0	0	0	0	0	0	0.081103	0.169779	0	0	0	0	0	0.125786	0	0	0	0	0	0	0	0	0	0	0	0	0	0	0	0	0	0	0	0
230700	Foxj3	uc008umq.1	uc008umq.1	0	0.138504	0	0	0	0	0.081103	0	0	0	0	0	0	0.125786	0	0	0	0	0	0	0	0	0	0	0	0	0	0	0	0	0	0	0	0
213945	Col28a1	uc009axi.1	uc009axj.1	0	0	0	0	0	0	0.081103	0	0	0	0.100301	0	0	0	0	0	0	0	0.15873	0	0.127065	0	0	0	0	0.0720461	0	0	0	0	0	0	0	0
NA	NA	NA	uc007fml.1	0	0.138504	0	0	0	0	0.081103	0	0	0	0	0	0	0	0	0	0	0	0	0	0	0	0	0	0	0	0	0	0	0	0	0	0	0
NA	NA	NA	uc008hpp.2	0	0.138504	0	0	0	0	0.081103	0	0	0	0	0	0	0	0	0	0	0	0	0	0	0	0	0	0	0	0	0	0	0	0	0	0	0
320705	Bend6	uc007aoc.1	uc007aoe.1	0	0	0	0	0	0	0.081103	0	0	0	0	0	0	0	0	0	0	0	0	0	0	0	0	0	0	0	0	0	0	0	0	0	0	0
NA	NA	NA	uc007apk.2	0	0	0	0	0	0	0.081103	0	0	0	0	0	0	0	0	0	0	0	0	0	0	0	0	0	0	0	0	0	0	0	0	0	0	0
NA	NA	NA	uc008lgx.1	0	0	0	0	0	0	0.081103	0	0	0	0	0	0	0	0	0	0	0	0	0	0	0	0	0	0	0	0	0	0	0	0	0	0	0
NA	NA	NA	uc008lmv.1	0	0	0	0	0	0	0.081103	0	0	0	0	0	0	0	0	0	0	0	0	0	0	0	0	0	0	0	0	0	0	0	0	0	0	0
13684	Eif4e	uc008rnn.1	uc012cym.1	0	0	0	0	0	0	0.081103	0	0	0	0	0	0	0	0	0	0	0	0	0	0	0	0	0	0	0	0	0	0	0	0	0	0	0
NA	NA	NA	uc008sgw.1	0	0	0	0	0	0	0.081103	0	0	0	0	0	0	0	0	0	0	0	0	0	0	0	0	0	0	0	0	0	0	0	0	0	0	0
50912	Exosc10	uc008vut.2	uc008vut.2	0	0	0	0	0	0	0.081103	0	0	0	0	0	0	0	0	0	0	0	0	0	0	0	0	0	0	0	0	0	0	0	0	0	0	0
333048	Tmem211	uc008yub.1	uc008yub.1	0	0	0	0	0	0	0.081103	0	0	0	0	0	0	0	0	0	0	0	0	0	0	0	0	0	0	0	0	0	0	0	0	0	0	0
NA	NA	NA	uc009bsq.1	0	0	0	0	0	0	0.081103	0	0	0	0	0	0	0	0	0	0	0	0	0	0	0	0	0	0	0	0	0	0	0	0	0	0	0
75906	Fam184a	uc007fbt.2	uc007fbq.1	0	0	0	0	0	0	0.081103	0	0	0	0	0	0	0	0	0	0	0	0	0	0	0	0	0	0	0	0	0	0	0	0	0	0	0
103784	Wdr92	uc007icd.1	uc007icd.1	0	0	0	0	0	0	0.081103	0	0	0	0	0	0	0	0	0	0	0	0	0	0	0	0	0	0	0	0	0	0	0	0	0	0	0
NA	NA	NA	uc007mnd.2	0	0	0	0	0	0	0.081103	0	0	0	0	0	0	0	0	0	0	0	0	0	0	0	0	0	0	0	0	0	0	0	0	0	0	0
NA	NA	NA	uc007qfx.1	0	0	0	0	0	0	0.081103	0	0	0	0	0	0	0	0	0	0	0	0	0	0	0	0	0	0	0	0	0	0	0	0	0	0	0
238871	Pde4d	uc007rvg.2	uc007rvg.2	0	0	0	0	0	0	0.081103	0	0	0	0	0	0	0	0	0	0	0	0	0	0	0	0	0	0	0	0	0	0	0	0	0	0	0
NA	NA	NA	uc029sny.1	0	0	0	0	0	0	0.081103	0	0	0	0	0	0	0	0	0	0	0	0	0	0	0	0	0	0	0	0	0	0	0	0	0	0	0
NA	NA	NA	uc008cyy.2	0	0	0	0	0	0	0.081103	0	0	0	0	0	0	0	0	0	0	0	0	0	0	0	0	0	0	0	0	0	0	0	0	0	0	0
NA	NA	NA	uc029rqu.1	0	0	0	0	0.421941	0.137741	0	0	0	0	0	0	0	0	0	0	0	0	0	0	0	0	0	0	0	0	0	0	0	0	0	0	0	0
NA	NA	NA	uc007amc.1	0	0	0	0	0.140647	0	0	0	0	0	0	0	0	0	0	0	0	0	0	0	0	0	0	0	0	0	0	0	0	0	0	0	0	0
NA	NA	NA	uc007cgq.3	0	0	0	0	0.140647	0	0	0	0	0	0	0	0	0	0	0	0	0	0	0	0	0	0	0	0	0	0	0	0	0	0	0	0	0
12296	Cacnb2	uc008ikm.2	uc008ikn.1	0	0	0	0	0.140647	0	0	0	0	0	0	0	0	0	0	0	0	0	0	0	0	0	0	0	0	0	0	0	0	0	0	0	0	0
16574	Kif5c	uc008jpy.1	uc008jpz.1	0	0	0	0	0.140647	0	0	0	0	0	0	0	0	0	0	0	0	0	0	0	0	0	0	0	0	0	0	0	0	0	0	0	0	0
241568	Lrrc4c	uc008lhc.1	uc008lhf.2	0	0	0	0	0.140647	0	0	0	0	0	0	0	0	0	0	0	0	0	0	0	0	0	0	0	0	0	0	0	0	0	0	0	0	0
NA	NA	NA	uc009clj.1	0	0	0	0	0.140647	0	0	0	0	0	0	0	0	0	0	0	0	0	0	0	0	0	0	0	0	0	0	0	0	0	0	0	0	0
NA	NA	NA	uc009cxt.1	0	0	0	0	0.140647	0	0	0	0	0	0	0	0	0	0	0	0	0	0	0	0	0	0	0	0	0	0	0	0	0	0	0	0	0
NA	NA	NA	uc009mix.2	0	0	0	0	0.140647	0	0	0	0	0	0	0	0	0	0	0	0	0	0	0	0	0	0	0	0	0	0	0	0	0	0	0	0	0
209966	Pgbd5	uc009nxb.1	uc009nxb.1	0	0	0	0	0.140647	0	0	0	0	0	0	0	0	0	0	0	0	0	0	0	0	0	0	0	0	0	0	0	0	0	0	0	0	0
NA	NA	NA	uc009ory.1	0	0	0	0	0.140647	0	0	0	0	0	0	0	0	0	0	0	0	0	0	0	0	0	0	0	0	0	0	0	0	0	0	0	0	0
237256	Zc3h12d	uc007eiq.2	uc029qvq.1	0	0	0	0	0.140647	0	0	0	0	0	0	0	0	0	0	0	0	0	0	0	0	0	0	0	0	0	0	0	0	0	0	0	0	0
67569	Mgat4c	uc029rfb.1	uc011xms.1	0	0	0	0	0.140647	0	0	0	0	0	0	0	0	0	0	0	0	0	0	0	0	0	0	0	0	0	0	0	0	0	0	0	0	0
NA	NA	NA	uc007icq.1	0	0	0	0	0.140647	0	0	0	0	0	0	0	0	0	0	0	0	0	0	0	0	0	0	0	0	0	0	0	0	0	0	0	0	0
23964	Tenm2	uc007ilk.1	uc007ili.1	0	0	0	0	0.140647	0	0	0	0	0	0	0	0	0	0	0	0	0	0	0	0	0	0	0	0	0	0	0	0	0	0	0	0	0
NA	NA	NA	uc007rrx.1	0	0	0	0	0.140647	0	0	0	0	0	0	0	0	0	0	0	0	0	0	0	0	0	0	0	0	0	0	0	0	0	0	0	0	0
71228	Dlg5	uc011zhm.1	uc011zhm.1	0	0	0	0	0.140647	0	0	0	0	0	0	0	0	0	0	0	0	0	0	0	0	0	0	0	0	0	0	0	0	0	0	0	0	0
NA	NA	NA	uc007vzk.1	0	0	0	0	0.140647	0	0	0	0	0	0	0	0	0	0	0	0	0	0	0	0	0	0	0	0	0	0	0	0	0	0	0	0	0
268890	Lsamp	uc007zfr.1	uc007zfu.1	0	0	0	0	0.140647	0	0	0	0	0	0	0	0	0	0	0	0	0	0	0	0	0	0	0	0	0	0	0	0	0	0	0	0	0
NA	NA	NA	uc008daf.1	0	0	0	0	0.140647	0	0	0	0	0	0	0	0	0	0	0	0	0	0	0	0	0	0	0	0	0	0	0	0	0	0	0	0	0
320858	L3mbtl4	uc008dkm.2	uc029tkm.1	0	0	0	0	0.140647	0	0	0	0	0	0	0	0	0	0	0	0	0	0	0	0	0	0	0	0	0	0	0	0	0	0	0	0	0
NA	NA	NA	uc009tio.1	0	0	0	0	0.140647	0	0	0	0	0	0	0	0	0	0	0	0	0	0	0	0	0	0	0	0	0	0	0	0	0	0	0	0	0
329421	Myo3b	uc008jzd.2	uc008jzg.1	0	0.138504	0	0	0	0.137741	0	0	0	0	0	0	0	0	0	0	0	0	0	0	0	0	0	0	0	0	0	0	0	0	0	0	0	0
67769	Gpatch2	uc007dzy.2	uc007dzx.2	0	0	0	0	0	0.137741	0	0	0	0	0	0	0	0	0	0	0	0	0	0	0	0	0	0	0	0	0	0	0	0	0	0	0	0
NA	NA	NA	uc008jqc.1	0	0	0	0	0	0.137741	0	0	0	0	0	0	0	0	0	0	0	0	0	0	0	0	0	0	0	0	0	0	0	0	0	0	0	0
NA	NA	NA	uc008qoq.2	0	0	0	0	0	0.137741	0	0	0	0	0	0	0	0	0	0	0	0	0	0	0	0	0	0	0	0	0	0	0	0	0	0	0	0
NA	NA	NA	uc008zgz.2	0	0	0	0	0	0.137741	0	0	0	0	0	0	0	0	0	0	0	0	0	0	0	0	0	0	0	0	0	0	0	0	0	0	0	0
330222	Sdk1	uc009ail.2	uc009ain.2	0	0	0	0	0	0.137741	0	0	0	0	0	0	0	0	0	0	0	0	0	0	0	0	0	0	0	0	0	0	0	0	0	0	0	0
NA	NA	NA	uc029vtm.1	0	0	0	0	0	0.137741	0	0	0	0	0	0	0	0	0	0	0	0	0	0	0	0	0	0	0	0	0	0	0	0	0	0	0	0
22214	Ube2h	uc009bez.3	uc009bey.3	0	0	0	0	0	0.137741	0	0	0	0	0	0	0	0	0	0	0	0	0	0	0	0	0	0	0	0	0	0	0	0	0	0	0	0
NA	NA	NA	uc007jxv.1	0	0	0	0	0	0.137741	0	0	0	0	0	0	0	0	0	0	0	0	0	0	0	0	0	0	0	0	0	0	0	0	0	0	0	0
NA	NA	NA	uc007plc.1	0	0	0	0	0	0.137741	0	0	0	0	0	0	0	0	0	0	0	0	0	0	0	0	0	0	0	0	0	0	0	0	0	0	0	0
NA	NA	NA	uc007ubx.1	0	0	0	0	0	0.137741	0	0	0	0	0	0	0	0	0	0	0	0	0	0	0	0	0	0	0	0	0	0	0	0	0	0	0	0
NA	NA	NA	uc007uto.2	0	0	0	0	0	0.137741	0	0	0	0	0	0	0	0	0	0	0	0	0	0	0	0	0	0	0	0	0	0	0	0	0	0	0	0
NA	NA	NA	uc008fvd.1	0	0	0	0	0	0.137741	0	0	0	0	0	0	0	0	0	0	0	0	0	0	0	0	0	0	0	0	0	0	0	0	0	0	0	0
20649	Sntb1	uc007vsk.1	uc007vsk.1	0	0	0	0	0	0	0	0	0	0	1.10331	0	0	0	0	0	2.67023	0.732601	0	15.817	0	0.86741	0.913242	0	0.860585	0.216138	0	0	0	0	0	0	0	0
94186	Strn3	uc007nmt.2	uc011ylt.1	0	0	0	0	0	0	0	0	0	0	0	0	0	0	0	0	0.133511	0.0915751	0	0.130719	0	0.123916	0.456621	0	0.172117	0.0720461	0	0	0	0	0	0	0	0
19091	Prkg1	uc008heo.2	uc008hes.1	0	0	0	0	0	0	0	0	0	0	0	0	0	0	0	0	0.133511	0.0915751	0	0.130719	0	0.123916	0.456621	0	0.172117	0.0720461	0	0	0	0	0	0	0	0
NA	NA	NA	uc029wrv.1	0	0	0	0	0	0	0	0	0	0	0	0	0	0	0	0	0.133511	0.0915751	0	0.130719	0	0.123916	0.456621	0	0	0.0720461	0	0	0	0	0	0	0	0
NA	NA	NA	uc008qwz.1	0	0	0	0	0	0	0	0	0	0	0	0	0	0	0	0	0	0	0	0	0	0	0.456621	0	0	0.0720461	0	0	0	0	0	0	0	0
NA	NA	NA	uc012gzq.1	0	0	0	0	0	0	0	0	0	0	0	0	0	0	0	0	0.133511	0.0915751	0	0.130719	0	0.123916	0.456621	0	0.172117	0	0	0	0	0	0	0	0	0
59040	Rhot1	uc007klo.2	uc007klr.1	0	0	0	0	0	0	0	0	0	0	0	0	0	0	0	0	0.133511	0.0915751	0	0.130719	0	0.123916	0.456621	0	0.172117	0	0	0	0	0	0	0	0	0
105239	Rnf44	uc007qot.2	uc007qow.2	0	0	0	0	0	0	0	0	0	0	0	0	0	0	0	0	0.133511	0	0.15873	0	0	0.123916	0.456621	0	0.172117	0	0	0	0	0	0	0	0	0
20817	Srpk2	uc008wqe.1	uc008wqe.1	0	0	0	0	0	0	0	0	0	0	0	0	0	0	0	0	0	0	0	0.130719	0	0	0.456621	0	0.172117	0	0	0	0	0	0	0	0	0
NA	NA	NA	uc008ibo.1	0	0	0	0	0	0	0	0	0	0	0	0	0	0	0	0	0	0.0915751	0	0	0	0	0.456621	0	0.172117	0	0	0	0	0	0	0	0	0
19225	Ptgs2	uc007cxv.1	uc007cxu.2	0	0	0	0	0	0	0	0	0	0	0	0	0	0	0	0	0	0	0	0	0	0	0.456621	0	0.172117	0	0	0	0	0	0	0	0	0
108670	Epsti1	uc007use.2	uc007usd.2	0	0	0	0	0	0	0	0	0	0	0	0	0	0	0	0	0	0	0.15873	0	0	0.123916	0.456621	0	0	0	0	0	0	0	0	0	0	0
108086	Rnf216	uc009ajm.2	uc009ajm.2	0	0	0	0	0	0	0	0	0	0	0	0	0	0	0	0	0	0	0	0	0	0.123916	0.456621	0	0	0	0	0	0	0	0	0	0	0
14806	Grik2	uc007fag.2	uc007fag.2	0	0	0	0	0	0	0	0	0	0	0	0	0	0	0	0	0	0	0	0.130719	0	0	0.456621	0	0	0	0	0	0	0	0	0	0	0
208583	Nek11	uc009rhy.2	uc012gzn.1	0	0	0	0	0	0	0	0	0	0	0	0	0	0	0	0	0	0	0	0	0	0	0.456621	0	0	0	0	0	0	0	0	0	0	0
20564	Slit3	uc007ild.2	uc007ile.1	0	0	0	0	0	0	0	0	0	0	0	0	0	0	0	0	0	0	0	0	0	0	0.456621	0	0	0	0	0	0	0	0	0	0	0
NA	NA	NA	uc007agb.1	0	0	0	0	0	0	0	0	0	0	0	0	0	0	0	0	0	0	0	0	0	0	0.456621	0	0	0	0	0	0	0	0	0	0	0
74591	Abca12	uc011wmq.1	uc011wmq.1	0	0	0	0	0	0	0	0	0	0	0	0	0	0	0	0	0	0	0	0	0	0	0.456621	0	0	0	0	0	0	0	0	0	0	0
72701	Zfp618	uc008tfm.2	uc008tfm.2	0	0	0	0	0	0	0	0	0	0	0	0	0	0	0	0	0	0	0	0	0	0	0.456621	0	0	0	0	0	0	0	0	0	0	0
NA	NA	NA	uc009mie.2	0	0	0	0	0	0	0	0	0	0	0	0	0	0	0	0	0	0	0	0	0	0	0.456621	0	0	0	0	0	0	0	0	0	0	0
94186	Strn3	uc007nmt.2	uc011ylt.1	0	0	0	0	0	0	0	0	0	0	0	0	0	0	0	0	0	0	0	0	0	0	0.456621	0	0	0	0	0	0	0	0	0	0	0
13640	Efna5	uc008dfg.2	uc008dfi.1	0	0	0	0	0	0	0	0	0	0	0	0	0	0	0	0	0	0	0	0	0	0	0.456621	0	0	0	0	0	0	0	0	0	0	0
NA	NA	NA	uc029xle.1	0	0	0	0	0	0	0	0	0	0	0	0	0	0	0	0	0	0	0	0	0	0	0.456621	0	0	0	0	0	0	0	0	0	0	0
18163	Ctnnd2	uc007vjz.1	uc011zrt.2	0.083682	0	0	0	0	0	0	0	0	0	0	0	0	0	0	0	0	0	0	0	0	0	0	0	0	0.0720461	0	0	0	0	0	0	0	0
NA	NA	NA	uc009dbf.1	0.083682	0	0	0	0	0	0	0	0	0	0	0	0	0	0	0	0	0.0915751	0	0	0.127065	0	0	0	0.172117	0	0	0	0	0	0	0	0	0
NA	NA	NA	uc008hvy.1	0.083682	0	0	0	0	0	0	0	0	0	0	0	0	0	0	0	0	0	0	0	0	0	0	0.0919118	0	0	0	0	0	0	0	0	0	0
NA	NA	NA	uc008oqu.1	0.083682	0	0	0	0	0	0	0	0	0	0.100301	0	0	0	0	0	0	0	0	0	0.127065	0	0	0	0	0	0	0	0	0	0	0	0	0
16564	Kif21a	uc007xhs.2	uc007xhr.2	0.083682	0	0	0	0	0	0	0	0	0	0	0	0	0	0	0	0	0	0	0	0.127065	0	0	0	0	0	0	0	0	0	0	0	0	0
11910	Atf3	uc007ece.1	uc007ece.1	0.083682	0	0.248139	0	0	0	0	0	0	0	0	0	0	0	0	0	0	0	0	0	0	0	0	0	0	0	0	0	0	0	0	0	0	0
NA	NA	NA	uc008tty.2	0.083682	0	0	0	0	0	0	0	0	0	0	0	0	0	0	0	0	0	0	0	0	0	0	0	0	0	0	0	0	0	0	0	0	0
66795	Atg10	uc007rjr.1	uc007rjr.1	0.083682	0	0	0	0	0	0	0	0	0	0	0	0	0	0	0	0	0	0	0	0	0	0	0	0	0	0	0	0	0	0	0	0	0
320226	Ccdc171	uc008tlc.1	uc008tlf.1	0.083682	0	0	0	0	0	0	0	0	0	0	0	0	0	0	0	0	0	0	0	0	0	0	0	0	0	0	0	0	0	0	0	0	0
14417	Gad2	uc008inj.1	uc029tvy.1	0.083682	0	0	0	0	0	0	0	0	0	0	0	0	0	0	0	0	0	0	0	0	0	0	0	0	0	0	0	0	0	0	0	0	0
17912	Myo1b	uc007axr.2	uc007axr.2	0.083682	0	0	0	0	0	0	0	0	0	0	0	0	0	0	0	0	0	0	0	0	0	0	0	0	0	0	0	0	0	0	0	0	0
NA	NA	NA	uc007bla.2	0.083682	0	0	0	0	0	0	0	0	0	0	0	0	0	0	0	0	0	0	0	0	0	0	0	0	0	0	0	0	0	0	0	0	0
NA	NA	NA	uc008tst.1	0.083682	0	0	0	0	0	0	0	0	0	0	0	0	0	0	0	0	0	0	0	0	0	0	0	0	0	0	0	0	0	0	0	0	0
NA	NA	NA	uc011xwj.1	0.083682	0	0	0	0	0	0	0	0	0	0	0	0	0	0	0	0	0	0	0	0	0	0	0	0	0	0	0	0	0	0	0	0	0
NA	NA	NA	uc029szf.1	0.083682	0	0	0	0	0	0	0	0	0	0	0	0	0	0	0	0	0	0	0	0	0	0	0	0	0	0	0	0	0	0	0	0	0
NA	NA	NA	uc008cim.1	0.083682	0	0	0	0	0	0	0	0	0	0	0	0	0	0	0	0	0	0	0	0	0	0	0	0	0	0	0	0	0	0	0	0	0
239618	Pdzrn4	uc011zye.1	uc011zye.1	0.083682	0	0	0	0	0	0	0	0	0	0	0	0	0	0	0	0	0	0	0	0	0	0	0	0	0	0	0	0	0	0	0	0	0
224129	Adcy5	uc007zbj.1	uc007zbj.1	0.083682	0	0	0	0	0	0	0	0	0	0	0	0	0	0	0	0	0	0	0	0	0	0	0	0	0	0	0	0	0	0	0	0	0
227333	Dgkd	uc011wos.1	uc007bxu.2	0.083682	0	0	0	0	0	0	0	0	0	0	0	0	0	0	0	0	0	0	0	0	0	0	0	0	0	0	0	0	0	0	0	0	0
NA	NA	NA	uc007dfp.1	0.083682	0	0	0	0	0	0	0	0	0	0	0	0	0	0	0	0	0	0	0	0	0	0	0	0	0	0	0	0	0	0	0	0	0
NA	NA	NA	uc029upl.1	0.083682	0	0	0	0	0	0	0	0	0	0	0	0	0	0	0	0	0	0	0	0	0	0	0	0	0	0	0	0	0	0	0	0	0
19266	Ptprd	uc008tjp.1	uc008tjm.1	0.083682	0	0	0	0	0	0	0	0	0	0	0	0	0	0	0	0	0	0	0	0	0	0	0	0	0	0	0	0	0	0	0	0	0
50791	Magi2	uc012dsm.1	uc008wnx.1	0.083682	0	0	0	0	0	0	0	0	0	0	0	0	0	0	0	0	0	0	0	0	0	0	0	0	0	0	0	0	0	0	0	0	0
67653	4930544G11Rik	uc009cem.2	uc009cem.2	0.083682	0	0	0	0	0	0	0	0	0	0	0	0	0	0	0	0	0	0	0	0	0	0	0	0	0	0	0	0	0	0	0	0	0
NA	NA	NA	uc009kzp.1	0.083682	0	0	0	0	0	0	0	0	0	0	0	0	0	0	0	0	0	0	0	0	0	0	0	0	0	0	0	0	0	0	0	0	0
110279	Bcr	uc007fqb.2	uc007fqc.2	0.083682	0	0	0	0	0	0	0	0	0	0	0	0	0	0	0	0	0	0	0	0	0	0	0	0	0	0	0	0	0	0	0	0	0
16545	Kera	uc007gxa.1	uc007gxa.1	0.083682	0	0	0	0	0	0	0	0	0	0	0	0	0	0	0	0	0	0	0	0	0	0	0	0	0	0	0	0	0	0	0	0	0
NA	NA	NA	uc011yki.1	0.083682	0	0	0	0	0	0	0	0	0	0	0	0	0	0	0	0	0	0	0	0	0	0	0	0	0	0	0	0	0	0	0	0	0
NA	NA	NA	uc007yux.1	0.083682	0	0	0	0	0	0	0	0	0	0	0	0	0	0	0	0	0	0	0	0	0	0	0	0	0	0	0	0	0	0	0	0	0
NA	NA	NA	uc008djv.2	0.083682	0	0	0	0	0	0	0	0	0	0	0	0	0	0	0	0	0	0	0	0	0	0	0	0	0	0	0	0	0	0	0	0	0
NA	NA	NA	uc008hkd.2	0.083682	0	0	0	0	0	0	0	0	0	0	0	0	0	0	0	0	0	0	0	0	0	0	0	0	0	0	0	0	0	0	0	0	0
NA	NA	NA	uc009thv.1	0.083682	0	0	0	0	0	0	0	0	0	0	0	0	0	0	0	0	0	0	0	0	0	0	0	0	0	0	0	0	0	0	0	0	0
29809	Rabgap1l	uc007dej.2	uc011wum.1	0.083682	0	0	0	0	0	0	0	0	0	0	0	0	0	0	0	0	0	0	0	0	0	0	0	0	0	0	0	0	0	0	0	0	0
NA	NA	NA	uc008igj.1	0.083682	0	0	0	0	0	0	0	0	0	0	0	0	0	0	0	0	0	0	0	0	0	0	0	0	0	0	0	0	0	0	0	0	0
228421	Kif18a	uc008lma.1	uc008lly.1	0.083682	0	0	0	0	0	0	0	0	0	0	0	0	0	0	0	0	0	0	0	0	0	0	0	0	0	0	0	0	0	0	0	0	0
99889	Arfip1	uc008pqg.2	uc008pqp.1	0.083682	0	0	0	0	0	0	0	0	0	0	0	0	0	0	0	0	0	0	0	0	0	0	0	0	0	0	0	0	0	0	0	0	0
64243	Snord116	uc029wga.1	uc029wga.1	0.083682	0	0	0	0	0	0	0	0	0	0	0	0	0	0	0	0	0	0	0	0	0	0	0	0	0	0	0	0	0	0	0	0	0
NA	NA	NA	uc009hwz.2	0.083682	0	0	0	0	0	0	0	0	0	0	0	0	0	0	0	0	0	0	0	0	0	0	0	0	0	0	0	0	0	0	0	0	0
NA	NA	NA	uc029qys.1	0.083682	0	0	0	0	0	0	0	0	0	0	0	0	0	0	0	0	0	0	0	0	0	0	0	0	0	0	0	0	0	0	0	0	0
NA	NA	NA	uc007pzp.1	0.083682	0	0	0	0	0	0	0	0	0	0	0	0	0	0	0	0	0	0	0	0	0	0	0	0	0	0	0	0	0	0	0	0	0
NA	NA	NA	uc029sdi.1	0.083682	0	0	0	0	0	0	0	0	0	0	0	0	0	0	0	0	0	0	0	0	0	0	0	0	0	0	0	0	0	0	0	0	0
NA	NA	NA	uc007tcd.1	0.083682	0	0	0	0	0	0	0	0	0	0	0	0	0	0	0	0	0	0	0	0	0	0	0	0	0	0	0	0	0	0	0	0	0
NA	NA	NA	uc007uyj.1	0.083682	0	0	0	0	0	0	0	0	0	0	0	0	0	0	0	0	0	0	0	0	0	0	0	0	0	0	0	0	0	0	0	0	0
NA	NA	NA	uc008aoj.2	0.083682	0	0	0	0	0	0	0	0	0	0	0	0	0	0	0	0	0	0	0	0	0	0	0	0	0	0	0	0	0	0	0	0	0
545291	Hpse2	uc008hoe.2	uc008hof.1	0.083682	0	0	0	0	0	0	0	0	0	0	0	0	0	0	0	0	0	0	0	0	0	0	0	0	0	0	0	0	0	0	0	0	0
226250	Afap1l2	uc008hzm.2	uc008hzp.1	0.083682	0	0	0	0	0	0	0	0	0	0	0	0	0	0	0	0	0	0	0	0	0	0	0	0	0	0	0	0	0	0	0	0	0
NA	NA	NA	uc009uvs.1	0.083682	0	0	0	0	0	0	0	0	0	0	0	0	0	0	0	0	0	0	0	0	0	0	0	0	0	0	0	0	0	0	0	0	0
NA	NA	NA	uc007axe.1	0.083682	0	0	0	0	0	0	0	0	0	0	0	0	0	0	0	0	0	0	0	0	0	0	0	0	0	0	0	0	0	0	0	0	0
93691	Klf7	uc007bgo.2	uc007bgn.1	0.083682	0	0	0	0	0	0	0	0	0	0	0	0	0	0	0	0	0	0	0	0	0	0	0	0	0	0	0	0	0	0	0	0	0
14417	Gad2	uc008inj.1	uc029tvy.1	0.083682	0	0	0	0	0	0	0	0	0	0	0	0	0	0	0	0	0	0	0	0	0	0	0	0	0	0	0	0	0	0	0	0	0
NA	NA	NA	uc029uls.1	0.083682	0	0	0	0	0	0	0	0	0	0	0	0	0	0	0	0	0	0	0	0	0	0	0	0	0	0	0	0	0	0	0	0	0
242083	Ppm1l	uc008pmg.1	uc029umi.1	0.083682	0	0	0	0	0	0	0	0	0	0	0	0	0	0	0	0	0	0	0	0	0	0	0	0	0	0	0	0	0	0	0	0	0
NA	NA	NA	uc008qrj.2	0.083682	0	0	0	0	0	0	0	0	0	0	0	0	0	0	0	0	0	0	0	0	0	0	0	0	0	0	0	0	0	0	0	0	0
NA	NA	NA	uc008tty.2	0.083682	0	0	0	0	0	0	0	0	0	0	0	0	0	0	0	0	0	0	0	0	0	0	0	0	0	0	0	0	0	0	0	0	0
19699	Reln	uc008wpi.1	uc008wpi.1	0.083682	0	0	0	0	0	0	0	0	0	0	0	0	0	0	0	0	0	0	0	0	0	0	0	0	0	0	0	0	0	0	0	0	0
NA	NA	NA	uc008xhe.3	0.083682	0	0	0	0	0	0	0	0	0	0	0	0	0	0	0	0	0	0	0	0	0	0	0	0	0	0	0	0	0	0	0	0	0
20778	Scarb1	uc008zrd.2	uc008zrd.2	0.083682	0	0	0	0	0	0	0	0	0	0	0	0	0	0	0	0	0	0	0	0	0	0	0	0	0	0	0	0	0	0	0	0	0
330222	Sdk1	uc009ail.2	uc009aio.1	0.083682	0	0	0	0	0	0	0	0	0	0	0	0	0	0	0	0	0	0	0	0	0	0	0	0	0	0	0	0	0	0	0	0	0
NA	NA	NA	uc009ani.1	0.083682	0	0	0	0	0	0	0	0	0	0	0	0	0	0	0	0	0	0	0	0	0	0	0	0	0	0	0	0	0	0	0	0	0
NA	NA	NA	uc009dbf.1	0.083682	0	0	0	0	0	0	0	0	0	0	0	0	0	0	0	0	0	0	0	0	0	0	0	0	0	0	0	0	0	0	0	0	0
13875	Erf	uc009frz.2	uc009frz.2	0.083682	0	0	0	0	0	0	0	0	0	0	0	0	0	0	0	0	0	0	0	0	0	0	0	0	0	0	0	0	0	0	0	0	0
NA	NA	NA	uc009fxd.1	0.083682	0	0	0	0	0	0	0	0	0	0	0	0	0	0	0	0	0	0	0	0	0	0	0	0	0	0	0	0	0	0	0	0	0
NA	NA	NA	uc009kze.1	0.083682	0	0	0	0	0	0	0	0	0	0	0	0	0	0	0	0	0	0	0	0	0	0	0	0	0	0	0	0	0	0	0	0	0
NA	NA	uc009lrx.1	uc009lrx.1	0.083682	0	0	0	0	0	0	0	0	0	0	0	0	0	0	0	0	0	0	0	0	0	0	0	0	0	0	0	0	0	0	0	0	0
234865	Nup133	uc009nws.2	uc009nws.2	0.083682	0	0	0	0	0	0	0	0	0	0	0	0	0	0	0	0	0	0	0	0	0	0	0	0	0	0	0	0	0	0	0	0	0
NA	NA	NA	uc009rwk.1	0.083682	0	0	0	0	0	0	0	0	0	0	0	0	0	0	0	0	0	0	0	0	0	0	0	0	0	0	0	0	0	0	0	0	0
NA	NA	NA	uc011xmh.1	0.083682	0	0	0	0	0	0	0	0	0	0	0	0	0	0	0	0	0	0	0	0	0	0	0	0	0	0	0	0	0	0	0	0	0
103988	Gck	uc007hxn.1	uc007hxm.1	0.083682	0	0	0	0	0	0	0	0	0	0	0	0	0	0	0	0	0	0	0	0	0	0	0	0	0	0	0	0	0	0	0	0	0
NA	NA	NA	uc007imz.1	0.083682	0	0	0	0	0	0	0	0	0	0	0	0	0	0	0	0	0	0	0	0	0	0	0	0	0	0	0	0	0	0	0	0	0
193022	Gm53	uc007lbm.2	uc007lbm.2	0.083682	0	0	0	0	0	0	0	0	0	0	0	0	0	0	0	0	0	0	0	0	0	0	0	0	0	0	0	0	0	0	0	0	0
237979	Sdk2	uc007mfe.1	uc007mfd.1	0.083682	0	0	0	0	0	0	0	0	0	0	0	0	0	0	0	0	0	0	0	0	0	0	0	0	0	0	0	0	0	0	0	0	0
NA	NA	NA	uc007oal.1	0.083682	0	0	0	0	0	0	0	0	0	0	0	0	0	0	0	0	0	0	0	0	0	0	0	0	0	0	0	0	0	0	0	0	0
NA	NA	NA	uc029soa.1	0.083682	0	0	0	0	0	0	0	0	0	0	0	0	0	0	0	0	0	0	0	0	0	0	0	0	0	0	0	0	0	0	0	0	0
NA	NA	NA	uc029tmv.1	0.083682	0	0	0	0	0	0	0	0	0	0	0	0	0	0	0	0	0	0	0	0	0	0	0	0	0	0	0	0	0	0	0	0	0
13176	Dcc	uc008fop.1	uc029tpw.1	0.083682	0	0	0	0	0	0	0	0	0	0	0	0	0	0	0	0	0	0	0	0	0	0	0	0	0	0	0	0	0	0	0	0	0
NA	NA	NA	uc008hem.1	0.083682	0	0	0	0	0	0	0	0	0	0	0	0	0	0	0	0	0	0	0	0	0	0	0	0	0	0	0	0	0	0	0	0	0
208449	Sgms1	uc008hfg.2	uc008hfg.2	0.083682	0	0	0	0	0	0	0	0	0	0	0	0	0	0	0	0	0	0	0	0	0	0	0	0	0	0	0	0	0	0	0	0	0
546325	Gm5936	uc009tpk.1	uc009tpk.1	0.083682	0	0	0	0	0	0	0	0	0	0	0	0	0	0	0	0	0	0	0	0	0	0	0	0	0	0	0	0	0	0	0	0	0
NA	NA	NA	uc007ywi.1	0	0	0	0	0	0	0	0	0	0	0	0.135135	0	0.251572	0	0	0	0	0	0	0	0	0	0	0	0	0	0	0	0	0	0	0	0
NA	NA	NA	uc007ywi.1	0	0	0	0	0	0	0	0	0	0	0	0	0	0.251572	0	0	0	0	0	0	0	0	0	0	0	0	0	0	0	0	0	0	0	0
140475	Bsnd	uc008tyj.1	uc008tyj.1	0	0	0	0	0	0	0	0	0	0	0	0	0	0.251572	0	0	0	0	0	0	0	0	0	0	0	0	0	0	0	0	0	0	0	0
NA	NA	NA	uc007ywi.1	0	0	0	0	0	0	0	0	0	0	0	0	0	0.251572	0	0	0	0	0	0	0	0	0	0	0	0	0	0	0	0	0	0	0	0
NA	NA	NA	uc007ywi.1	0	0	0	0	0	0	0	0	0	0	0	0	0	0.251572	0	0	0	0	0	0	0	0	0	0	0	0	0	0	0	0	0	0	0	0
NA	NA	NA	uc007ywi.1	0	0	0	0	0	0	0	0	0	0	0	0	0	0.251572	0	0	0	0	0	0	0	0	0	0	0	0	0	0	0	0	0	0	0	0
NA	NA	NA	uc007ywi.1	0	0	0	0	0	0	0	0	0	0	0	0	0	0.251572	0	0	0	0	0	0	0	0	0	0	0	0	0	0	0	0	0	0	0	0
NA	NA	NA	uc008czw.1	0	0.138504	0	0	0	0	0	0	0	0	0	0	0	0.125786	0	0	0	0	0	0	0	0	0	0	0	0	0	0	0	0	0	0	0	0
NA	NA	NA	uc012dgx.1	0	0	0	0	0	0	0	0	0	0	0	0	0	0.125786	0	0	0	0	0	0	0	0	0	0	0	0	0	0	0	0	0	0	0	0
240873	Tnfsf18	uc007dfo.2	uc007dfo.2	0	0	0	0	0	0	0	0	0	0	0	0	0	0.125786	0	0	0	0	0	0	0	0	0	0	0	0	0	0	0	0	0	0	0	0
18187	Nrp2	uc007bfi.1	uc007bfi.1	0	0	0	0	0	0	0	0	0	0	0	0	0	0.125786	0	0	0	0	0	0	0	0	0	0	0	0	0	0	0	0	0	0	0	0
NA	NA	NA	uc008anb.2	0	0	0	0	0	0	0	0	0	0	0	0	0	0.125786	0	0	0	0	0	0	0	0	0	0	0	0	0	0	0	0	0	0	0	0
NA	NA	NA	uc008hxi.1	0	0	0	0	0	0	0	0	0	0	0	0	0	0.125786	0	0	0	0	0	0	0	0	0	0	0	0	0	0	0	0	0	0	0	0
110350	Dync2h1	uc009ocb.1	uc009ocb.1	0	0	0	0	0	0	0	0	0	0	0	0	0	0.125786	0	0	0	0	0	0	0	0	0	0	0	0	0	0	0	0	0	0	0	0
NA	NA	NA	uc007mdw.2	0	0	0	0	0	0	0	0	0	0	0	0	0	0.125786	0	0	0	0	0	0	0	0	0	0	0	0	0	0	0	0	0	0	0	0
225288	Fhod3	uc008ehb.1	uc008ehd.1	0	0	0	0	0	0	0	0	0	0	0	0	0	0.125786	0	0	0	0	0	0	0	0	0	0	0	0	0	0	0	0	0	0	0	0
76952	Nt5c2	uc012bna.1	uc012bna.1	0	0	0	0	0	0	0	0	0	0	0	0	0	0.125786	0	0	0	0	0	0	0	0	0	0	0	0	0	0	0	0	0	0	0	0
12168	Bmpr2	uc007bdz.1	uc007bdz.1	0	0	0	0	0	0	0	0	0	0	0	0	0	0.125786	0	0	0	0	0	0	0	0	0	0	0	0	0	0	0	0	0	0	0	0
51810	Hnrnpu	uc007dvb.2	uc007dvb.2	0	0	0	0	0	0	0	0	0	0	0	0	0	0.125786	0	0	0	0	0	0	0	0	0	0	0	0	0	0	0	0	0	0	0	0
NA	NA	NA	uc011ztg.2	0	0	0	0	0	0	0	0	0	0	0	0	0	0.125786	0	0	0	0	0	0	0	0	0	0	0	0	0	0	0	0	0	0	0	0
12367	Casp3	uc009lqk.1	uc009lqi.1	0	0	0	0	0	0	0	0	0	0	0	0	0	0.125786	0	0	0	0	0	0	0	0	0	0	0	0	0	0	0	0	0	0	0	0
NA	NA	NA	uc008xez.1	0	0	0	0	0	0	0	0	0	0	0	0	0	0.125786	0	0	0	0	0	0	0	0	0	0	0	0	0	0	0	0	0	0	0	0
NA	NA	NA	uc012czj.1	0	0	0	0	0	0	0	0	0	0	0	0	0	0.125786	0	0	0	0	0	0	0	0	0	0	0	0	0	0	0	0	0	0	0	0
NA	NA	NA	uc007dzm.2	0	0	0	0	0	0	0	0	0	0	0	0	0	0.125786	0	0	0	0	0	0	0	0	0	0	0	0	0	0	0	0	0	0	0	0
14873	Gsto1	uc008hvq.1	uc008hvq.1	0	0	0	0	0	0	0	0	0	0	0	0	0	0.125786	0	0	0	0	0	0	0	0	0	0	0	0	0	0	0	0	0	0	0	0
NA	NA	NA	uc008xez.1	0	0	0	0	0	0	0	0	0	0	0	0	0	0.125786	0	0	0	0	0	0	0	0	0	0	0	0	0	0	0	0	0	0	0	0
NA	NA	NA	uc008xez.1	0	0	0	0	0	0	0	0	0	0	0	0	0	0.125786	0	0	0	0	0	0	0	0	0	0	0	0	0	0	0	0	0	0	0	0
NA	NA	NA	uc008xez.1	0	0	0	0	0	0	0	0	0	0	0	0	0	0.125786	0	0	0	0	0	0	0	0	0	0	0	0	0	0	0	0	0	0	0	0
NA	NA	NA	uc007ywi.1	0	0	0	0	0	0	0	0	0	0	0	0	0	0.125786	0	0	0	0	0	0	0	0	0	0	0	0	0	0	0	0	0	0	0	0
13607	Eda	uc009tvp.1	uc009tvp.1	0	0	0	0	0	0	0	0	0	0	0	0	0	0.125786	0	0	0	0	0	0	0	0	0	0	0	0	0	0	0	0	0	0	0	0
NA	NA	NA	uc008xez.1	0	0	0	0	0	0	0	0	0	0	0	0	0	0.125786	0	0	0	0	0	0	0	0	0	0	0	0	0	0	0	0	0	0	0	0
NA	NA	NA	uc007zqx.1	0	0	0	0	0	0	0	0	0	0	0	0	0	0.125786	0	0	0	0	0	0	0	0	0	0	0	0	0	0	0	0	0	0	0	0
NA	NA	NA	uc029qsh.1	0	0	0	0	0	0	0	0	0	0	0	0	0	0.125786	0	0	0	0	0	0	0	0	0	0	0	0	0	0	0	0	0	0	0	0
12048	Bcl2l1	uc008ngi.1	uc008ngi.1	0	0	0	0	0	0	0	0	0	0	0	0	0	0.125786	0	0	0	0	0	0	0	0	0	0	0	0	0	0	0	0	0	0	0	0
NA	NA	NA	uc008pei.2	0	0	0	0	0	0	0	0	0	0	0	0	0	0.125786	0	0	0	0	0	0	0	0	0	0	0	0	0	0	0	0	0	0	0	0
71481	Alpk1	uc012cxm.1	uc012cxm.1	0	0	0	0	0	0	0	0	0	0	0	0	0	0.125786	0	0	0	0	0	0	0	0	0	0	0	0	0	0	0	0	0	0	0	0
269629	Lhfpl3	uc008wpv.2	uc029vgg.1	0	0	0	0	0	0	0	0	0	0	0	0	0	0.125786	0	0	0	0	0	0	0	0	0	0	0	0	0	0	0	0	0	0	0	0
NA	NA	NA	uc008xez.1	0	0	0	0	0	0	0	0	0	0	0	0	0	0.125786	0	0	0	0	0	0	0	0	0	0	0	0	0	0	0	0	0	0	0	0
NA	NA	NA	uc008yyv.1	0	0	0	0	0	0	0	0	0	0	0	0	0	0.125786	0	0	0	0	0	0	0	0	0	0	0	0	0	0	0	0	0	0	0	0
NA	NA	NA	uc009odt.1	0	0	0	0	0	0	0	0	0	0	0	0	0	0.125786	0	0	0	0	0	0	0	0	0	0	0	0	0	0	0	0	0	0	0	0
50779	Rgs6	uc007oda.1	uc029rua.1	0	0	0	0	0	0	0	0	0	0	0	0	0	0.125786	0	0	0	0	0	0	0	0	0	0	0	0	0	0	0	0	0	0	0	0
14756	Gpld1	uc007pws.1	uc007pws.1	0	0	0	0	0	0	0	0	0	0	0	0	0	0.125786	0	0	0	0	0	0	0	0	0	0	0	0	0	0	0	0	0	0	0	0
66930	Fank1	uc009kdn.1	uc009kdl.1	0	0	0	0	0	0	0	0	0	0	0	0	0	0	0	0	0	0	0	0	0	0.123916	0	0	0.172117	0.0720461	0	0	0	0	0	0	0	0
NA	NA	NA	uc029rev.1	0	0	0	0	0	0	0	0	0	0	0	0	0	0	0	0	0.133511	0.0915751	0	0.130719	0	0	0	0	0	0.0720461	0	0	0	0	0	0	0	0
269132	Colgalt2	uc007czg.2	uc007czg.2	0	0	0	0	0	0	0	0	0	0	0	0	0	0	0	0	0.133511	0	0	0	0	0	0	0	0	0.0720461	0	0	0	0	0	0	0	0
NA	NA	NA	uc008ptq.2	0	0	0	0	0	0	0	0	0	0	0	0	0	0	0	0	0	0	0	0	0	0	0	0	0	0.0720461	0	0	0	0	0	0	0	0
NA	NA	NA	uc029rmy.1	0	0	0	0	0	0	0	0	0	0	0	0	0	0	0	0	0	0	0	0	0	0	0	0	0	0.0720461	0	0	0	0	0	0	0	0
NA	NA	NA	uc007qnw.1	0	0	0	0	0	0	0	0	0	0	0	0	0	0	0	0	0	0	0	0	0	0	0	0	0	0.0720461	0	0	0	0	0	0	0	0
NA	NA	NA	uc012cqn.1	0	0	0	0	0	0	0	0	0	0	0	0	0	0	0	0	0	0	0	0	0	0	0	0	0	0.0720461	0	0	0	0	0	0	0	0
NA	NA	NA	uc009pzt.1	0	0	0	0	0	0	0	0	0	0	0	0	0	0	0	0	0	0	0	0	0	0	0	0	0	0.0720461	0	0	0	0	0	0	0	0
NA	NA	NA	uc029wcp.1	0	0	0	0	0	0	0	0	0	0	0	0	0	0	0	0	0	0	0	0	0	0	0	0	0	0.0720461	0	0	0	0	0	0	0	0
84113	Ptov1	uc009grj.1	uc009grj.1	0	0	0	0	0	0	0	0	0	0	0	0	0	0	0	0	0	0	0	0	0	0	0	0	0	0.0720461	0	0	0	0	0	0	0	0
NA	NA	NA	uc007cjq.1	0	0	0	0	0	0	0	0	0	0	0	0	0	0	0	0	0	0	0	0	0	0	0	0	0	0.0720461	0	0	0	0	0	0	0	0
NA	NA	NA	uc029vhz.1	0	0	0	0	0	0	0	0	0	0	0	0	0	0	0	0	0	0	0	0	0	0	0	0	0	0.0720461	0	0	0	0	0	0	0	0
NA	NA	NA	uc008zgj.1	0	0	0	0	0	0	0	0	0	0	0	0	0	0	0	0	0	0	0	0	0	0	0	0	0	0.0720461	0	0	0	0	0	0	0	0
NA	NA	NA	uc007yok.2	0	0	0	0	0	0	0	0	0	0	0	0	0	0	0	0	0	0	0	0	0	0	0	0	0	0.0720461	0	0	0	0	0	0	0	0
NA	NA	NA	uc012hew.1	0	0	0	0	0	0	0	0	0	0	0	0	0	0	0	0	0	0	0	0	0	0	0	0	0	0.0720461	0	0	0	0	0	0	0	0
NA	NA	NA	uc007ana.1	0	0	0	0	0	0	0	0	0	0	0	0	0	0	0	0	0	0	0	0	0	0	0	0	0	0.0720461	0	0	0	0	0	0	0	0
NA	NA	NA	uc007cuw.2	0	0	0	0	0	0	0	0	0	0	0	0	0	0	0	0	0	0	0	0	0	0	0	0	0	0.0720461	0	0	0	0	0	0	0	0
NA	NA	NA	uc008iyc.1	0	0	0	0	0	0	0	0	0	0	0	0	0	0	0	0	0	0	0	0	0	0	0	0	0	0.0720461	0	0	0	0	0	0	0	0
NA	NA	NA	uc008lmu.1	0	0	0	0	0	0	0	0	0	0	0	0	0	0	0	0	0	0	0	0	0	0	0	0	0	0.0720461	0	0	0	0	0	0	0	0
69364	1700012P22Rik	uc008vrf.1	uc008vrf.1	0	0	0	0	0	0	0	0	0	0	0	0	0	0	0	0	0	0	0	0	0	0	0	0	0	0.0720461	0	0	0	0	0	0	0	0
NA	NA	uc008ygs.1	uc008ygs.1	0	0	0	0	0	0	0	0	0	0	0	0	0	0	0	0	0	0	0	0	0	0	0	0	0	0.0720461	0	0	0	0	0	0	0	0
NA	NA	uc009bpo.1	uc009bpo.1	0	0	0	0	0	0	0	0	0	0	0	0	0	0	0	0	0	0	0	0	0	0	0	0	0	0.0720461	0	0	0	0	0	0	0	0
56546	Sec1	uc012fkn.1	uc012fkn.1	0	0	0	0	0	0	0	0	0	0	0	0	0	0	0	0	0	0	0	0	0	0	0	0	0	0.0720461	0	0	0	0	0	0	0	0
NA	NA	NA	uc029rjf.1	0	0	0	0	0	0	0	0	0	0	0	0	0	0	0	0	0	0	0	0	0	0	0	0	0	0.0720461	0	0	0	0	0	0	0	0
238161	Akap6	uc007nnm.1	uc007nnn.1	0	0	0	0	0	0	0	0	0	0	0	0	0	0	0	0	0	0	0	0	0	0	0	0	0	0.0720461	0	0	0	0	0	0	0	0
73086	Rps6ka5	uc011yqb.1	uc011yqb.1	0	0	0	0	0	0	0	0	0	0	0	0	0	0	0	0	0	0	0	0	0	0	0	0	0	0.0720461	0	0	0	0	0	0	0	0
16554	Kif13b	uc007uim.1	uc007uim.1	0	0	0	0	0	0	0	0	0	0	0	0	0	0	0	0	0	0	0	0	0	0	0	0	0	0.0720461	0	0	0	0	0	0	0	0
NA	NA	NA	uc008rsk.2	0	0	0	0	0	0	0	0	0	0	0	0	0	0	0	0	0.133511	0.0915751	0	0.130719	0	0.123916	0	0	0.172117	0	0	0	0	0	0	0	0	0
217893	Pacs2	uc007pfp.1	uc007pfp.1	0	0	0	0	0	0	0	0	0	0	0	0	0	0	0	0	0	0.0915751	0	0.130719	0	0.123916	0	0	0.172117	0	0	0	0	0	0	0	0	0
19731	Rgl1	uc007czh.1	uc007czh.1	0	0	0	0	0	0	0	0	0	0	0	0	0	0	0	0	0.133511	0.0915751	0.15873	0.130719	0	0	0	0	0.172117	0	0	0	0	0	0	0	0	0
67144	Lrrc40	uc008rvu.1	uc008rvu.1	0	0	0	0	0	0	0	0	0	0	0	0	0	0	0	0	0.133511	0.0915751	0.15873	0	0	0	0	0	0.172117	0	0	0	0	0	0	0	0	0
52065	Mfhas1	uc009lla.1	uc009lkz.2	0	0	0	0	0	0	0	0	0	0	0	0	0	0	0	0	0	0	0.15873	0	0	0	0	0	0.172117	0	0	0	0	0	0	0	0	0
NA	NA	NA	uc008hwd.1	0	0	0	0	0	0	0	0	0	0	0	0	0	0	0	0	0	0	0	0	0	0	0	0	0.172117	0	0	0	0	0	0	0	0	0
NA	NA	NA	uc008xjx.1	0	0	0	0	0	0	0	0	0	0	0	0	0	0	0	0	0	0	0	0	0	0	0	0	0.172117	0	0	0	0	0	0	0	0	0
NA	NA	NA	uc007ell.1	0	0	0	0	0	0	0	0	0	0	0	0	0	0	0	0	0	0	0	0	0	0	0	0	0.172117	0	0	0	0	0	0	0	0	0
NA	NA	NA	uc007bpy.1	0	0	0	0	0	0	0	0	0	0	0	0	0	0	0	0	0	0	0	0	0	0	0	0	0.172117	0	0	0	0	0	0	0	0	0
NA	NA	uc029wcg.1	uc029wcg.1	0	0	0	0	0	0	0	0	0	0	0	0	0	0	0	0	0	0	0	0	0	0	0	0	0.172117	0	0	0	0	0	0	0	0	0
NA	NA	NA	uc009sbg.3	0	0	0	0	0	0	0	0	0	0	0	0	0	0	0	0	0	0	0	0	0	0	0	0	0.172117	0	0	0	0	0	0	0	0	0
NA	NA	NA	uc007iwa.2	0	0	0	0	0	0	0	0	0	0	0	0	0	0	0	0	0	0	0	0	0	0	0	0	0.172117	0	0	0	0	0	0	0	0	0
NA	NA	NA	uc007ndb.2	0	0	0	0	0	0	0	0	0	0	0	0	0	0	0	0	0	0	0	0	0	0	0	0	0.172117	0	0	0	0	0	0	0	0	0
NA	NA	NA	uc007qlf.1	0	0	0	0	0	0	0	0	0	0	0	0	0	0	0	0	0	0	0	0	0	0	0	0	0.172117	0	0	0	0	0	0	0	0	0
68453	Gpihbp1	uc007wgw.1	uc007wgw.1	0	0	0	0	0	0	0	0	0	0	0	0	0	0	0	0	0	0	0	0	0	0	0	0	0.172117	0	0	0	0	0	0	0	0	0
NA	NA	NA	uc007xko.1	0	0	0	0	0	0	0	0	0	0	0	0	0	0	0	0	0	0	0	0	0	0	0	0	0.172117	0	0	0	0	0	0	0	0	0
268902	Robo2	uc007zrh.1	uc007zrh.1	0	0	0	0	0	0	0	0	0	0	0	0	0	0	0	0	0	0	0	0	0	0	0	0	0.172117	0	0	0	0	0	0	0	0	0
18754	Prkce	uc008dug.2	uc029tlc.1	0	0	0	0	0	0	0	0	0	0	0	0	0	0	0	0	0	0	0	0	0	0	0	0	0.172117	0	0	0	0	0	0	0	0	0
620235	Siglec15	uc008fsb.1	uc008fsb.1	0	0	0	0	0	0	0	0	0	0	0	0	0	0	0	0	0	0	0	0	0	0	0	0	0.172117	0	0	0	0	0	0	0	0	0
67849	Cdca5	uc008ghh.1	uc008ghj.1	0	0	0	0	0	0	0	0	0	0	0	0	0	0	0	0	0	0	0	0	0	0	0	0	0.172117	0	0	0	0	0	0	0	0	0
13660	Ehd1	uc008ghz.1	uc008gia.2	0	0	0	0	0	0	0	0	0	0	0	0	0	0	0	0	0	0	0	0	0	0	0	0	0.172117	0	0	0	0	0	0	0	0	0
213464	Rbbp5	uc007cow.2	uc007cow.2	0	0	0	0	0	0	0	0	0	0	0	0	0	0	0	0	0	0	0	0	0	0	0	0	0.172117	0	0	0	0	0	0	0	0	0
67306	Zc2hc1a	uc008oog.1	uc008oog.1	0	0	0	0	0	0	0	0	0	0	0	0	0	0	0	0	0	0	0	0	0	0	0	0	0.172117	0	0	0	0	0	0	0	0	0
73283	1700036G14Rik	uc008pqo.1	uc008pqo.1	0	0	0	0	0	0	0	0	0	0	0	0	0	0	0	0	0	0	0	0	0	0	0	0	0.172117	0	0	0	0	0	0	0	0	0
73624	1700123O12Rik	uc008ryu.1	uc008ryu.1	0	0	0	0	0	0	0	0	0	0	0	0	0	0	0	0	0	0	0	0	0	0	0	0	0.172117	0	0	0	0	0	0	0	0	0
NA	NA	NA	uc008ttm.1	0	0	0	0	0	0	0	0	0	0	0	0	0	0	0	0	0	0	0	0	0	0	0	0	0.172117	0	0	0	0	0	0	0	0	0
320717	Pptc7	uc008zky.1	uc008zky.1	0	0	0	0	0	0	0	0	0	0	0	0	0	0	0	0	0	0	0	0	0	0	0	0	0.172117	0	0	0	0	0	0	0	0	0
NA	NA	NA	uc029wco.1	0	0	0	0	0	0	0	0	0	0	0	0	0	0	0	0	0	0	0	0	0	0	0	0	0.172117	0	0	0	0	0	0	0	0	0
57278	Bcam	uc009fnf.1	uc009fnd.2	0	0	0	0	0	0	0	0	0	0	0	0	0	0	0	0	0	0	0	0	0	0	0	0	0.172117	0	0	0	0	0	0	0	0	0
210801	Unc5d	uc009liz.2	uc009liz.2	0	0	0	0	0	0	0	0	0	0	0	0	0	0	0	0	0	0	0	0	0	0	0	0	0.172117	0	0	0	0	0	0	0	0	0
NA	NA	NA	uc009lqq.1	0	0	0	0	0	0	0	0	0	0	0	0	0	0	0	0	0	0	0	0	0	0	0	0	0.172117	0	0	0	0	0	0	0	0	0
382019	Zfp882	uc009mey.2	uc009mey.2	0	0	0	0	0	0	0	0	0	0	0	0	0	0	0	0	0	0	0	0	0	0	0	0	0.172117	0	0	0	0	0	0	0	0	0
NA	NA	NA	uc009msu.2	0	0	0	0	0	0	0	0	0	0	0	0	0	0	0	0	0	0	0	0	0	0	0	0	0.172117	0	0	0	0	0	0	0	0	0
NA	NA	NA	uc007esg.2	0	0	0	0	0	0	0	0	0	0	0	0	0	0	0	0	0	0	0	0	0	0	0	0	0.172117	0	0	0	0	0	0	0	0	0
NA	NA	NA	uc011xed.1	0	0	0	0	0	0	0	0	0	0	0	0	0	0	0	0	0	0	0	0	0	0	0	0	0.172117	0	0	0	0	0	0	0	0	0
NA	NA	NA	uc007hct.1	0	0	0	0	0	0	0	0	0	0	0	0	0	0	0	0	0	0	0	0	0	0	0	0	0.172117	0	0	0	0	0	0	0	0	0
100038600	Gm11529	uc011ydh.1	uc011ydh.1	0	0	0	0	0	0	0	0	0	0	0	0	0	0	0	0	0	0	0	0	0	0	0	0	0.172117	0	0	0	0	0	0	0	0	0
52897	Rbfox3	uc011yiq.1	uc011yiq.1	0	0	0	0	0	0	0	0	0	0	0	0	0	0	0	0	0	0	0	0	0	0	0	0	0.172117	0	0	0	0	0	0	0	0	0
78038	Mccc2	uc011zdn.1	uc011zdn.1	0	0	0	0	0	0	0	0	0	0	0	0	0	0	0	0	0	0	0	0	0	0	0	0	0.172117	0	0	0	0	0	0	0	0	0
NA	NA	NA	uc007uys.1	0	0	0	0	0	0	0	0	0	0	0	0	0	0	0	0	0	0	0	0	0	0	0	0	0.172117	0	0	0	0	0	0	0	0	0
NA	NA	NA	uc007xkt.2	0	0	0	0	0	0	0	0	0	0	0	0	0	0	0	0	0	0	0	0	0	0	0	0	0.172117	0	0	0	0	0	0	0	0	0
71367	Chst9	uc008edv.1	uc008edv.1	0	0	0	0	0	0	0	0	0	0	0	0	0	0	0	0	0	0	0	0	0	0	0	0	0.172117	0	0	0	0	0	0	0	0	0
56248	Ak3	uc008hcx.1	uc008hcy.2	0	0	0	0	0	0	0	0	0	0	0	0	0	0	0	0	0	0	0	0	0	0	0	0	0.172117	0	0	0	0	0	0	0	0	0
NA	NA	NA	uc008hej.1	0	0	0	0	0	0	0	0	0	0	0	0	0	0	0	0	0	0	0	0	0	0	0	0	0.172117	0	0	0	0	0	0	0	0	0
76479	Smndc1	uc008hws.1	uc008hwt.1	0	0	0	0	0	0	0	0	0	0	0	0	0	0	0	0	0	0	0	0	0	0	0	0	0.172117	0	0	0	0	0	0	0	0	0
NA	NA	NA	uc008tut.1	0	0	0	0	0	0	0	0	0	0	0	0	0.482315	0	0	0	0	0	0	0	0	0	0	0	0	0	0	0	0	0	0	0	0	0
64213	St7	uc009azu.1	uc009bab.1	0	0	0	0	0	0	0	0	0	0	0	0	0.160772	0	0	0	0	0	0	0	0	0	0	0	0	0	0	0	0	0	0	0	0	0
NA	NA	NA	uc008tty.2	0	0	0	0	0	0	0	0	0	0	0	0	0.160772	0	0	0	0	0	0	0	0	0	0	0	0	0	0	0	0	0	0	0	0	0
22217	Usp12	uc009anj.1	uc009anj.1	0	0	0	0	0	0	0	0	0	0	0	0	0.160772	0	0	0	0	0	0	0	0	0	0	0	0	0	0	0	0	0	0	0	0	0
NA	NA	NA	uc008dpv.1	0	0	0	0	0	0	0	0	0	0	0	0	0.160772	0	0	0	0	0	0	0	0	0	0	0	0	0	0	0	0	0	0	0	0	0
NA	NA	NA	uc029snv.1	0	0	0	0	0	0	0	0	0	0	0	0	0.160772	0	0	0	0	0	0	0	0	0	0	0	0	0	0	0	0	0	0	0	0	0
72351	Ptar1	uc008hag.2	uc008hag.2	0	0	0	0	0	0	0	0	0	0	0	0	0.160772	0	0	0	0	0	0	0	0	0	0	0	0	0	0	0	0	0	0	0	0	0
27226	Pla2g7	uc008cpd.1	uc008cpd.1	0	0	0	0	0	0	0	0	0	0	0	0	0.160772	0	0	0	0	0	0	0	0	0	0	0	0	0	0	0	0	0	0	0	0	0
77485	Stk31	uc009bws.2	uc009bws.2	0	0	0	0	0	0	0	0	0	0	0	0	0.160772	0	0	0	0	0	0	0	0	0	0	0	0	0	0	0	0	0	0	0	0	0
NA	NA	NA	uc007cxg.2	0	0	0	0	0	0	0	0	0	0	0	0	0.160772	0	0	0	0	0	0	0	0	0	0	0	0	0	0	0	0	0	0	0	0	0
242602	BC055111	uc012dhz.1	uc012dhz.1	0	0	0	0	0	0	0	0	0	0	0	0	0.160772	0	0	0	0	0	0	0	0	0	0	0	0	0	0	0	0	0	0	0	0	0
NA	NA	NA	uc007pyq.2	0	0	0	0	0	0	0	0	0	0	0	0	0.160772	0	0	0	0	0	0	0	0	0	0	0	0	0	0	0	0	0	0	0	0	0
NA	NA	NA	uc008eea.2	0	0	0	0	0	0	0	0	0	0	0	0	0.160772	0	0	0	0	0	0	0	0	0	0	0	0	0	0	0	0	0	0	0	0	0
NA	NA	NA	uc007ajm.1	0	0	0	0	0	0	0	0	0	0	0	0	0.160772	0	0	0	0	0	0	0	0	0	0	0	0	0	0	0	0	0	0	0	0	0
NA	NA	NA	uc007amz.2	0	0	0	0	0	0	0	0	0	0	0	0	0.160772	0	0	0	0	0	0	0	0	0	0	0	0	0	0	0	0	0	0	0	0	0
72823	Pard3b	uc007bfd.2	uc011wma.1	0	0	0	0	0	0	0	0	0	0	0	0	0.160772	0	0	0	0	0	0	0	0	0	0	0	0	0	0	0	0	0	0	0	0	0
226778	Mark1	uc007dyt.2	uc007dyt.2	0	0	0	0	0	0	0	0	0	0	0	0	0.160772	0	0	0	0	0	0	0	0	0	0	0	0	0	0	0	0	0	0	0	0	0
NA	NA	NA	uc008jvq.1	0	0	0	0	0	0	0	0	0	0	0	0	0.160772	0	0	0	0	0	0	0	0	0	0	0	0	0	0	0	0	0	0	0	0	0
NA	NA	NA	uc029upm.1	0	0	0	0	0	0	0	0	0	0	0	0	0.160772	0	0	0	0	0	0	0	0	0	0	0	0	0	0	0	0	0	0	0	0	0
52822	Rufy3	uc008xzw.1	uc008xzw.1	0	0	0	0	0	0	0	0	0	0	0	0	0.160772	0	0	0	0	0	0	0	0	0	0	0	0	0	0	0	0	0	0	0	0	0
NA	NA	NA	uc009ekd.1	0	0	0	0	0	0	0	0	0	0	0	0	0.160772	0	0	0	0	0	0	0	0	0	0	0	0	0	0	0	0	0	0	0	0	0
NA	NA	uc007fpd.1	uc007fpf.2	0	0	0	0	0	0	0	0	0	0	0	0	0.160772	0	0	0	0	0	0	0	0	0	0	0	0	0	0	0	0	0	0	0	0	0
320183	Msrb3	uc007hfh.2	uc029rjk.1	0	0	0	0	0	0	0	0	0	0	0	0	0.160772	0	0	0	0	0	0	0	0	0	0	0	0	0	0	0	0	0	0	0	0	0
216560	Wdpcp	uc007idx.1	uc007idy.1	0	0	0	0	0	0	0	0	0	0	0	0	0.160772	0	0	0	0	0	0	0	0	0	0	0	0	0	0	0	0	0	0	0	0	0
258461	Olfr1381	uc007iqs.1	uc007iqs.1	0	0	0	0	0	0	0	0	0	0	0	0	0.160772	0	0	0	0	0	0	0	0	0	0	0	0	0	0	0	0	0	0	0	0	0
22780	Ikzf3	uc007lgm.1	uc029rny.1	0	0	0	0	0	0	0	0	0	0	0	0	0.160772	0	0	0	0	0	0	0	0	0	0	0	0	0	0	0	0	0	0	0	0	0
NA	NA	NA	uc029rox.1	0	0	0	0	0	0	0	0	0	0	0	0	0.160772	0	0	0	0	0	0	0	0	0	0	0	0	0	0	0	0	0	0	0	0	0
NA	NA	NA	uc007ojx.1	0	0	0	0	0	0	0	0	0	0	0	0	0.160772	0	0	0	0	0	0	0	0	0	0	0	0	0	0	0	0	0	0	0	0	0
74521	Ppp4r4	uc007ovw.2	uc007ovw.2	0	0	0	0	0	0	0	0	0	0	0	0	0.160772	0	0	0	0	0	0	0	0	0	0	0	0	0	0	0	0	0	0	0	0	0
NA	NA	NA	uc007rjs.1	0	0	0	0	0	0	0	0	0	0	0	0	0.160772	0	0	0	0	0	0	0	0	0	0	0	0	0	0	0	0	0	0	0	0	0
NA	NA	NA	uc007voa.1	0	0	0	0	0	0	0	0	0	0	0	0	0.160772	0	0	0	0	0	0	0	0	0	0	0	0	0	0	0	0	0	0	0	0	0
14083	Ptk2	uc007wbw.2	uc007wby.2	0	0	0	0	0	0	0	0	0	0	0	0	0.160772	0	0	0	0	0	0	0	0	0	0	0	0	0	0	0	0	0	0	0	0	0
NA	NA	NA	uc007ydc.1	0	0	0	0	0	0	0	0	0	0	0	0	0.160772	0	0	0	0	0	0	0	0	0	0	0	0	0	0	0	0	0	0	0	0	0
17344	Pias2	uc008frb.1	uc008frd.2	0	0	0	0	0	0	0	0	0	0	0	0	0.160772	0	0	0	0	0	0	0	0	0	0	0	0	0	0	0	0	0	0	0	0	0
NA	NA	NA	uc009umr.2	0	0	0	0	0	0	0	0	0	0	0	0	0.160772	0	0	0	0	0	0	0	0	0	0	0	0	0	0	0	0	0	0	0	0	0
67923	Tceb1	uc007ajv.1	uc029qna.1	0	0	0	0	0	0	0	0	0	0	0	0	0	0	0	0	0	0	0	0	0	0	0	0.0919118	0	0	0	0	0	0	0	0	0	0
NA	NA	NA	uc008oyr.1	0	0	0	0	0	0	0	0	0	0	0	0	0	0	0	0	0	0	0	0	0	0	0	0.0919118	0	0	0	0	0	0	0	0	0	0
99586	Dpyd	uc008rdh.1	uc008rdf.1	0	0	0	0	0	0	0	0	0	0	0	0	0	0	0	0	0	0	0	0	0	0	0	0.0919118	0	0	0	0	0	0	0	0	0	0
NA	NA	NA	uc008rkz.1	0	0	0	0	0	0	0	0	0	0	0	0	0	0	0	0	0	0	0	0	0	0	0	0.0919118	0	0	0	0	0	0	0	0	0	0
NA	NA	NA	uc009iax.2	0	0	0	0	0	0	0	0	0	0	0	0	0	0	0	0	0	0	0	0	0	0	0	0.0919118	0	0	0	0	0	0	0	0	0	0
108903	Tbcd	uc007mvy.2	uc007mvy.2	0	0	0	0	0	0	0	0	0	0	0	0	0	0	0	0	0	0	0	0	0	0	0	0.0919118	0	0	0	0	0	0	0	0	0	0
NA	NA	NA	uc029sce.1	0	0	0	0	0	0	0	0	0	0	0	0	0	0	0	0	0	0	0	0	0	0	0	0.0919118	0	0	0	0	0	0	0	0	0	0
NA	NA	uc007vin.1	uc007vin.1	0	0	0	0	0	0	0	0	0	0	0	0	0	0	0	0	0	0	0	0	0	0	0	0.0919118	0	0	0	0	0	0	0	0	0	0
NA	NA	NA	uc007ywm.1	0	0	0	0	0	0	0	0	0	0	0	0	0	0	0	0	0	0	0	0	0	0	0	0.0919118	0	0	0	0	0	0	0	0	0	0
NA	NA	NA	uc007zpx.1	0	0	0	0	0	0	0	0	0	0	0	0	0	0	0	0	0	0	0	0	0	0	0	0.0919118	0	0	0	0	0	0	0	0	0	0
100040617	Gm12603	uc008toe.2	uc008toe.2	0	0	0.372208	0	0	0	0	0	0	0	0	0.135135	0	0	0	0	0	0	0	0	0.127065	0	0	0	0	0	0	0	0	0	0	0	0	0
67448	Plxdc2	uc008ikz.1	uc008ikz.1	0	0	0	0	0	0	0	0	0	0	0	0.135135	0	0	0	0	0	0	0	0	0	0	0	0	0	0	0	0	0	0	0	0	0	0
NA	NA	NA	uc008jrp.1	0	0	0	0	0	0	0	0	0	0	0	0.135135	0	0	0	0	0	0	0	0	0	0	0	0	0	0	0	0	0	0	0	0	0	0
NA	NA	NA	uc007pjs.1	0	0	0	0	0	0	0	0	0	0	0	0.135135	0	0	0	0	0	0	0	0	0	0	0	0	0	0	0	0	0	0	0	0	0	0
14169	Fgf14	uc007vbw.2	uc007vbw.2	0	0	0	0	0	0	0	0	0	0	0	0.135135	0	0	0	0	0	0	0	0	0	0	0	0	0	0	0	0	0	0	0	0	0	0
NA	NA	NA	uc008vwm.2	0	0	0	0	0	0	0	0	0	0	0.300903	0	0	0	0	0	0	0	0	0	0	0	0	0	0	0	0	0	0	0	0	0	0	0
226419	Dyrk3	uc007cmw.1	uc007cmw.1	0	0	0.124069	0	0	0	0	0	0	0	0.100301	0	0	0	0	0	0	0	0	0	0.127065	0	0	0	0	0	0	0	0	0	0	0	0	0
22388	Wdr1	uc008xgs.1	uc008xgs.1	0	0	0	0	0	0	0	0	0	0	0.100301	0	0	0	0	0	0	0	0	0	0.127065	0	0	0	0	0	0	0	0	0	0	0	0	0
NA	NA	NA	uc007wxs.2	0	0	0	0	0	0	0	0	0	0	0.100301	0	0	0	0	0	0	0	0	0	0.127065	0	0	0	0	0	0	0	0	0	0	0	0	0
268859	Rbfox1	uc007ycb.2	uc007ycf.2	0	0.138504	0.124069	0	0	0	0	0	0	0	0.100301	0	0	0	0	0	0	0	0	0	0	0	0	0	0	0	0	0	0	0	0	0	0	0
NA	NA	NA	uc012axn.1	0	0.138504	0	0	0	0	0	0	0	0	0.100301	0	0	0	0	0	0	0	0	0	0	0	0	0	0	0	0	0	0	0	0	0	0	0
69718	Ipmk	uc007for.1	uc007fou.1	0	0	0	0	0	0	0	0	0	0	0.100301	0	0	0	0	0	0	0	0	0	0	0	0	0	0	0	0	0	0	0	0	0	0	0
329251	Ppp1r12b	uc007csm.1	uc007csl.1	0	0	0	0	0	0	0	0	0	0	0.100301	0	0	0	0	0	0	0	0	0	0	0	0	0	0	0	0	0	0	0	0	0	0	0
NA	NA	NA	uc007qeb.1	0	0	0	0	0	0	0	0	0	0	0.100301	0	0	0	0	0	0	0	0	0	0	0	0	0	0	0	0	0	0	0	0	0	0	0
NA	NA	NA	uc008duj.2	0	0	0	0	0	0	0	0	0	0	0.100301	0	0	0	0	0	0	0	0	0	0	0	0	0	0	0	0	0	0	0	0	0	0	0
NA	NA	NA	uc008vhx.1	0	0	0	0	0	0	0	0	0	0	0.100301	0	0	0	0	0	0	0	0	0	0	0	0	0	0	0	0	0	0	0	0	0	0	0
NA	NA	NA	uc008khu.1	0	0	0	0	0	0	0	0	0	0	0.100301	0	0	0	0	0	0	0	0	0	0	0	0	0	0	0	0	0	0	0	0	0	0	0
NA	NA	NA	uc008pop.1	0	0	0	0	0	0	0	0	0	0	0.100301	0	0	0	0	0	0	0	0	0	0	0	0	0	0	0	0	0	0	0	0	0	0	0
NA	NA	NA	uc008sas.2	0	0	0	0	0	0	0	0	0	0	0.100301	0	0	0	0	0	0	0	0	0	0	0	0	0	0	0	0	0	0	0	0	0	0	0
NA	NA	NA	uc008vwm.2	0	0	0	0	0	0	0	0	0	0	0.100301	0	0	0	0	0	0	0	0	0	0	0	0	0	0	0	0	0	0	0	0	0	0	0
NA	NA	NA	uc008wvs.2	0	0	0	0	0	0	0	0	0	0	0.100301	0	0	0	0	0	0	0	0	0	0	0	0	0	0	0	0	0	0	0	0	0	0	0
NA	NA	NA	uc008xka.1	0	0	0	0	0	0	0	0	0	0	0.100301	0	0	0	0	0	0	0	0	0	0	0	0	0	0	0	0	0	0	0	0	0	0	0
NA	NA	NA	uc007uuf.3	0	0	0	0	0	0	0	0	0	0	0.100301	0	0	0	0	0	0	0	0	0	0	0	0	0	0	0	0	0	0	0	0	0	0	0
223754	Tbc1d22a	uc007xea.1	uc007xeb.1	0	0	0	0	0	0	0	0	0	0	0.100301	0	0	0	0	0	0	0	0	0	0	0	0	0	0	0	0	0	0	0	0	0	0	0
NA	NA	NA	uc008bwe.1	0	0	0	0	0	0	0	0	0	0	0.100301	0	0	0	0	0	0	0	0	0	0	0	0	0	0	0	0	0	0	0	0	0	0	0
NA	NA	NA	uc008eal.1	0	0	0	0	0	0	0	0	0	0	0.100301	0	0	0	0	0	0	0	0	0	0	0	0	0	0	0	0	0	0	0	0	0	0	0
192285	Phf21a	uc008kxh.2	uc008kxk.1	0	0	0	0	0	0	0	0	0	0	0.100301	0	0	0	0	0	0	0	0	0	0	0	0	0	0	0	0	0	0	0	0	0	0	0
NA	NA	NA	uc029upu.1	0	0	0	0	0	0	0	0	0	0	0.100301	0	0	0	0	0	0	0	0	0	0	0	0	0	0	0	0	0	0	0	0	0	0	0
NA	NA	NA	uc008vdf.2	0	0	0	0	0	0	0	0	0	0	0.100301	0	0	0	0	0	0	0	0	0	0	0	0	0	0	0	0	0	0	0	0	0	0	0
72313	Fryl	uc008xsn.1	uc008xsn.1	0	0	0	0	0	0	0	0	0	0	0.100301	0	0	0	0	0	0	0	0	0	0	0	0	0	0	0	0	0	0	0	0	0	0	0
NA	NA	NA	uc008ylm.1	0	0	0	0	0	0	0	0	0	0	0.100301	0	0	0	0	0	0	0	0	0	0	0	0	0	0	0	0	0	0	0	0	0	0	0
72144	Slc37a3	uc009blk.2	uc009blk.2	0	0	0	0	0	0	0	0	0	0	0.100301	0	0	0	0	0	0	0	0	0	0	0	0	0	0	0	0	0	0	0	0	0	0	0
NA	NA	NA	uc012fal.1	0	0	0	0	0	0	0	0	0	0	0.100301	0	0	0	0	0	0	0	0	0	0	0	0	0	0	0	0	0	0	0	0	0	0	0
14407	Gabrg3	uc009hdz.1	uc009hdz.1	0	0	0	0	0	0	0	0	0	0	0.100301	0	0	0	0	0	0	0	0	0	0	0	0	0	0	0	0	0	0	0	0	0	0	0
NA	NA	NA	uc009ple.1	0	0	0	0	0	0	0	0	0	0	0.100301	0	0	0	0	0	0	0	0	0	0	0	0	0	0	0	0	0	0	0	0	0	0	0
73336	Prss44	uc009ruu.2	uc009ruv.1	0	0	0	0	0	0	0	0	0	0	0.100301	0	0	0	0	0	0	0	0	0	0	0	0	0	0	0	0	0	0	0	0	0	0	0
69035	Zdhhc3	uc009sfp.2	uc009sfp.2	0	0	0	0	0	0	0	0	0	0	0.100301	0	0	0	0	0	0	0	0	0	0	0	0	0	0	0	0	0	0	0	0	0	0	0
NA	NA	NA	uc007ilz.1	0	0	0	0	0	0	0	0	0	0	0.100301	0	0	0	0	0	0	0	0	0	0	0	0	0	0	0	0	0	0	0	0	0	0	0
319634	Efcab5	uc011xzt.1	uc007kgk.1	0	0	0	0	0	0	0	0	0	0	0.100301	0	0	0	0	0	0	0	0	0	0	0	0	0	0	0	0	0	0	0	0	0	0	0
NA	NA	NA	uc007nbf.1	0	0	0	0	0	0	0	0	0	0	0.100301	0	0	0	0	0	0	0	0	0	0	0	0	0	0	0	0	0	0	0	0	0	0	0
NA	NA	NA	uc007yde.1	0	0	0	0	0	0	0	0	0	0	0.100301	0	0	0	0	0	0	0	0	0	0	0	0	0	0	0	0	0	0	0	0	0	0	0
NA	NA	NA	uc029syl.1	0	0	0	0	0	0	0	0	0	0	0.100301	0	0	0	0	0	0	0	0	0	0	0	0	0	0	0	0	0	0	0	0	0	0	0
224814	Abcc10	uc008csn.1	uc008csm.2	0	0	0	0	0	0	0	0	0	0	0.100301	0	0	0	0	0	0	0	0	0	0	0	0	0	0	0	0	0	0	0	0	0	0	0
NA	NA	NA	uc007afq.2	0	0	0	0	0	0	0	0	0	0	0.100301	0	0	0	0	0	0	0	0	0	0	0	0	0	0	0	0	0	0	0	0	0	0	0
NA	NA	NA	uc008jpv.1	0	0	0	0	0	0	0	0	0	0	0.100301	0	0	0	0	0	0	0	0	0	0	0	0	0	0	0	0	0	0	0	0	0	0	0
75276	Ppp1r1c	uc008kgy.1	uc008khb.1	0	0	0	0	0	0	0	0	0	0	0.100301	0	0	0	0	0	0	0	0	0	0	0	0	0	0	0	0	0	0	0	0	0	0	0
19055	Ppp3ca	uc008rmg.1	uc008rmg.1	0	0	0	0	0	0	0	0	0	0	0.100301	0	0	0	0	0	0	0	0	0	0	0	0	0	0	0	0	0	0	0	0	0	0	0
74464	Zswim5	uc008uhq.1	uc008uhq.1	0	0	0	0	0	0	0	0	0	0	0.100301	0	0	0	0	0	0	0	0	0	0	0	0	0	0	0	0	0	0	0	0	0	0	0
NA	NA	NA	uc008vmu.2	0	0	0	0	0	0	0	0	0	0	0.100301	0	0	0	0	0	0	0	0	0	0	0	0	0	0	0	0	0	0	0	0	0	0	0
NA	NA	NA	uc008wzi.2	0	0	0	0	0	0	0	0	0	0	0.100301	0	0	0	0	0	0	0	0	0	0	0	0	0	0	0	0	0	0	0	0	0	0	0
16826	Ldb2	uc008xis.1	uc008xis.1	0	0	0	0	0	0	0	0	0	0	0.100301	0	0	0	0	0	0	0	0	0	0	0	0	0	0	0	0	0	0	0	0	0	0	0
100503884	Ccdc149	uc029vhk.1	uc008xkl.1	0	0	0	0	0	0	0	0	0	0	0.100301	0	0	0	0	0	0	0	0	0	0	0	0	0	0	0	0	0	0	0	0	0	0	0
NA	NA	NA	uc009dvz.1	0	0	0	0	0	0	0	0	0	0	0.100301	0	0	0	0	0	0	0	0	0	0	0	0	0	0	0	0	0	0	0	0	0	0	0
74206	Sipa1l3	uc009gbr.1	uc009gbr.1	0	0	0	0	0	0	0	0	0	0	0.100301	0	0	0	0	0	0	0	0	0	0	0	0	0	0	0	0	0	0	0	0	0	0	0
233271	Luzp2	uc009hcw.1	uc009hcw.1	0	0	0	0	0	0	0	0	0	0	0.100301	0	0	0	0	0	0	0	0	0	0	0	0	0	0	0	0	0	0	0	0	0	0	0
NA	NA	NA	uc009mfp.1	0	0	0	0	0	0	0	0	0	0	0.100301	0	0	0	0	0	0	0	0	0	0	0	0	0	0	0	0	0	0	0	0	0	0	0
71523	8430429K09Rik	uc007hsy.2	uc029rka.1	0	0	0	0	0	0	0	0	0	0	0.100301	0	0	0	0	0	0	0	0	0	0	0	0	0	0	0	0	0	0	0	0	0	0	0
NA	NA	NA	uc007icq.1	0	0	0	0	0	0	0	0	0	0	0.100301	0	0	0	0	0	0	0	0	0	0	0	0	0	0	0	0	0	0	0	0	0	0	0
NA	NA	NA	uc007nrk.1	0	0	0	0	0	0	0	0	0	0	0.100301	0	0	0	0	0	0	0	0	0	0	0	0	0	0	0	0	0	0	0	0	0	0	0
NA	NA	uc029rtu.1	uc029rtu.1	0	0	0	0	0	0	0	0	0	0	0.100301	0	0	0	0	0	0	0	0	0	0	0	0	0	0	0	0	0	0	0	0	0	0	0
19009	Pou6f1	uc007xrp.1	uc007xrp.1	0	0	0	0	0	0	0	0	0	0	0.100301	0	0	0	0	0	0	0	0	0	0	0	0	0	0	0	0	0	0	0	0	0	0	0
210126	Lpp	uc007yub.2	uc029swq.1	0	0	0	0	0	0	0	0	0	0	0.100301	0	0	0	0	0	0	0	0	0	0	0	0	0	0	0	0	0	0	0	0	0	0	0
240168	Rasgrp3	uc012axi.1	uc008doq.1	0	0	0	0	0	0	0	0	0	0	0.100301	0	0	0	0	0	0	0	0	0	0	0	0	0	0	0	0	0	0	0	0	0	0	0
NA	NA	uc008elx.1	uc008ely.1	0	0	0	0	0	0	0	0	0	0	0.100301	0	0	0	0	0	0	0	0	0	0	0	0	0	0	0	0	0	0	0	0	0	0	0
17196	Mbp	uc008ftr.1	uc008ftu.1	0	0	0	0	0	0	0	0	0	0	0.100301	0	0	0	0	0	0	0	0	0	0	0	0	0	0	0	0	0	0	0	0	0	0	0
240476	Zfp407	uc008fuo.2	uc008fup.1	0	0	0	0	0	0	0	0	0	0	0.100301	0	0	0	0	0	0	0	0	0	0	0	0	0	0	0	0	0	0	0	0	0	0	0
NA	NA	NA	uc009svh.1	0	0	0	0	0	0	0	0	0	0	0.100301	0	0	0	0	0	0	0	0	0	0	0	0	0	0	0	0	0	0	0	0	0	0	0
NA	NA	NA	uc007rvt.1	0	0	0	0	0	0	0	0	0	0	0	0	0	0	0	0	0	0.0915751	0	0.130719	0	0.123916	0	0	0	0	0	0	0	0	0	0	0	0
15568	Elavl1	uc009kts.1	uc009ktq.2	0	0	0	0	0	0	0	0	0	0	0	0	0	0	0	0	0.133511	0.0915751	0	0	0	0.123916	0	0	0	0	0	0	0	0	0	0	0	0
211673	Arfgef1	uc007ahn.1	uc007aho.1	0	0	0	0	0	0	0	0	0	0	0	0	0	0	0	0	0	0.0915751	0	0	0	0.123916	0	0	0	0	0	0	0	0	0	0	0	0
NA	NA	NA	uc008vjr.2	0	0	0	0	0	0	0	0	0	0	0	0	0	0	0	0	0.133511	0	0	0	0	0.123916	0	0	0	0	0	0	0	0	0	0	0	0
74753	5830415F09Rik	uc012ddr.1	uc008stp.1	0	0	0	0	0	0	0	0	0	0	0	0	0	0	0	0	0	0	0	0	0	0.123916	0	0	0	0	0	0	0	0	0	0	0	0
NA	NA	NA	uc008tye.1	0	0	0	0	0	0	0	0	0	0	0	0	0	0	0	0	0	0	0	0	0	0.123916	0	0	0	0	0	0	0	0	0	0	0	0
212996	Wbscr17	uc008zuq.1	uc008zuq.1	0	0	0	0	0	0	0	0	0	0	0	0	0	0	0	0	0	0	0	0	0	0.123916	0	0	0	0	0	0	0	0	0	0	0	0
14211	Smc2	uc008swj.1	uc008swl.1	0	0	0	0	0	0	0	0	0	0	0	0	0	0	0	0	0	0	0	0	0	0.123916	0	0	0	0	0	0	0	0	0	0	0	0
22612	Yes1	uc008wzs.2	uc008wzs.2	0	0	0	0	0	0	0	0	0	0	0	0	0	0	0	0	0	0	0	0	0	0.123916	0	0	0	0	0	0	0	0	0	0	0	0
77531	Anks1b	uc011xlm.1	uc007gta.2	0	0	0	0	0	0	0	0	0	0	0	0	0	0	0	0	0	0	0	0	0	0.123916	0	0	0	0	0	0	0	0	0	0	0	0
210933	Bai3	uc007amw.2	uc007amw.2	0	0	0	0	0	0	0	0	0	0	0	0	0	0	0	0	0	0	0	0	0	0.123916	0	0	0	0	0	0	0	0	0	0	0	0
192167	Nlgn1	uc008otb.1	uc008otb.1	0	0	0	0	0	0	0	0	0	0	0	0	0	0	0	0	0	0	0	0	0	0.123916	0	0	0	0	0	0	0	0	0	0	0	0
229517	Slc25a44	uc008pvc.2	uc008pva.1	0	0	0	0	0	0	0	0	0	0	0	0	0	0	0	0	0	0	0	0	0	0.123916	0	0	0	0	0	0	0	0	0	0	0	0
NA	NA	NA	uc008uve.1	0	0	0	0	0	0	0	0	0	0	0	0	0	0	0	0	0	0	0	0	0	0.123916	0	0	0	0	0	0	0	0	0	0	0	0
13839	Epha5	uc008xwv.3	uc008xwv.3	0	0	0	0	0	0	0	0	0	0	0	0	0	0	0	0	0	0	0	0	0	0.123916	0	0	0	0	0	0	0	0	0	0	0	0
216892	Spns2	uc007jyz.2	uc007jyz.2	0	0	0	0	0	0	0	0	0	0	0	0	0	0	0	0	0	0	0	0	0	0.123916	0	0	0	0	0	0	0	0	0	0	0	0
NA	NA	NA	uc007pjz.1	0	0	0	0	0	0	0	0	0	0	0	0	0	0	0	0	0	0	0	0	0	0.123916	0	0	0	0	0	0	0	0	0	0	0	0
NA	NA	NA	uc007nkr.1	0	0	0	0	0	0	0	0	0	0	0	0	0	0	0	0	0	0	0	0	0.127065	0	0	0	0	0	0	0	0	0	0	0	0	0
NA	NA	NA	uc007nmr.2	0	0	0	0	0	0	0	0	0	0	0	0	0	0	0	0	0	0	0	0	0.127065	0	0	0	0	0	0	0	0	0	0	0	0	0
218035	Vps41	uc007pok.2	uc007pok.2	0	0	0	0	0	0	0	0	0	0	0	0	0	0	0	0	0	0	0	0	0.127065	0	0	0	0	0	0	0	0	0	0	0	0	0
20649	Sntb1	uc007vsk.1	uc007vsk.1	0	0	0	0	0	0	0	0	0	0	0	0	0	0	0	0	0	0	0	8.23529	0	0	0	0	0	0	0	0	0	0	0	0	0	0
NA	NA	NA	uc009urp.1	0	0	0	0	0	0	0	0	0	0	0	0	0	0	0	0	0	0	0.15873	0.130719	0	0	0	0	0	0	0	0	0	0	0	0	0	0
NA	NA	NA	uc007dmp.1	0	0	0	0	0	0	0	0	0	0	0	0	0	0	0	0	0	0.0915751	0	0.130719	0	0	0	0	0	0	0	0	0	0	0	0	0	0
NA	NA	NA	uc008lhf.2	0	0	0	0	0	0	0	0	0	0	0	0	0	0	0	0	0	0	0	0.130719	0	0	0	0	0	0	0	0	0	0	0	0	0	0
18222	Numb	uc007odx.1	uc007odx.1	0	0	0	0	0	0	0	0	0	0	0	0	0	0	0	0	0	0	0	0.130719	0	0	0	0	0	0	0	0	0	0	0	0	0	0
NA	NA	NA	uc008qey.1	0	0	0	0	0	0	0	0	0	0	0	0	0	0	0	0	0	0	0	0.130719	0	0	0	0	0	0	0	0	0	0	0	0	0	0
NA	NA	uc008tsu.1	uc008tsu.1	0	0	0	0	0	0	0	0	0	0	0	0	0	0	0	0	0	0	0	0.130719	0	0	0	0	0	0	0	0	0	0	0	0	0	0
20085	Rps19	uc009fqq.1	uc009fqs.1	0	0	0	0	0	0	0	0	0	0	0	0	0	0	0	0	0	0	0	0.130719	0	0	0	0	0	0	0	0	0	0	0	0	0	0
NA	NA	NA	uc007pij.2	0	0	0	0	0	0	0	0	0	0	0	0	0	0	0	0	0	0	0	0.130719	0	0	0	0	0	0	0	0	0	0	0	0	0	0
241576	Ldlrad3	uc008lhr.1	uc008lhq.1	0	0	0	0	0	0	0	0	0	0	0	0	0	0	0	0	0	0	0	0.130719	0	0	0	0	0	0	0	0	0	0	0	0	0	0
330222	Sdk1	uc009ail.2	uc009ain.2	0	0	0	0	0	0	0	0	0	0	0	0	0	0	0	0	0	0	0	0.130719	0	0	0	0	0	0	0	0	0	0	0	0	0	0
NA	NA	NA	uc009kif.1	0	0	0	0	0	0	0	0	0	0	0	0	0	0	0	0	0	0	0	0.130719	0	0	0	0	0	0	0	0	0	0	0	0	0	0
NA	NA	NA	uc009lkk.1	0	0	0	0	0	0	0	0	0	0	0	0	0	0	0	0	0	0	0	0.130719	0	0	0	0	0	0	0	0	0	0	0	0	0	0
270802	BC048403	uc007hfx.1	uc007hfz.1	0	0	0	0	0	0	0	0	0	0	0	0	0	0	0	0	0	0	0	0.130719	0	0	0	0	0	0	0	0	0	0	0	0	0	0
75216	Cep128	uc007okl.2	uc007okl.2	0	0	0	0	0	0	0	0	0	0	0	0	0	0	0	0	0	0	0	0.130719	0	0	0	0	0	0	0	0	0	0	0	0	0	0
NA	NA	NA	uc008dsm.1	0	0	0	0	0	0	0	0	0	0	0	0	0	0	0	0	0	0	0	0.130719	0	0	0	0	0	0	0	0	0	0	0	0	0	0
109168	Atl3	uc012bhw.1	uc008glg.2	0	0	0	0	0	0	0	0	0	0	0	0	0	0	0	0	0	0	0	0.130719	0	0	0	0	0	0	0	0	0	0	0	0	0	0
74205	Acsl3	uc007bqo.2	uc011wnv.1	0	0	0	0	0	0	0	0.169779	0	0	0	0	0	0	0	0	0	0	0	0	0	0	0	0	0	0	0	0	0	0	0	0	0	0
19383	Raly	uc008nju.2	uc012cgz.1	0	0	0	0	0	0	0	0.169779	0	0	0	0	0	0	0	0	0	0	0	0	0	0	0	0	0	0	0	0	0	0	0	0	0	0
NA	NA	NA	uc029wgm.1	0	0	0	0	0	0	0	0.169779	0	0	0	0	0	0	0	0	0	0	0	0	0	0	0	0	0	0	0	0	0	0	0	0	0	0
NA	NA	NA	uc009kud.1	0	0	0	0	0	0	0	0.169779	0	0	0	0	0	0	0	0	0	0	0	0	0	0	0	0	0	0	0	0	0	0	0	0	0	0
209012	Ulk4	uc012hco.1	uc012hcp.1	0	0	0	0	0	0	0	0.169779	0	0	0	0	0	0	0	0	0	0	0	0	0	0	0	0	0	0	0	0	0	0	0	0	0	0
NA	NA	NA	uc007hqu.1	0	0	0	0	0	0	0	0.169779	0	0	0	0	0	0	0	0	0	0	0	0	0	0	0	0	0	0	0	0	0	0	0	0	0	0
223593	E430025E21Rik	uc007vxt.1	uc007vxs.1	0	0	0	0	0	0	0	0.169779	0	0	0	0	0	0	0	0	0	0	0	0	0	0	0	0	0	0	0	0	0	0	0	0	0	0
224109	Nrros	uc007yyh.1	uc007yyh.1	0	0	0	0	0	0	0	0.169779	0	0	0	0	0	0	0	0	0	0	0	0	0	0	0	0	0	0	0	0	0	0	0	0	0	0
100042480	Nhsl2	uc009tyh.1	uc009tyh.1	0	0	0	0	0	0	0	0.169779	0	0	0	0	0	0	0	0	0	0	0	0	0	0	0	0	0	0	0	0	0	0	0	0	0	0
68842	Tulp4	uc008agf.2	uc008agi.1	0	0	0	0	0	0	0	0	0	0	0	0	0	0	0	0	0	0.0915751	0.15873	0	0	0	0	0	0	0	0	0	0	0	0	0	0	0
NA	NA	NA	uc009heg.1	0	0	0	0	0	0	0	0	0	0	0	0	0	0	0	0	0.133511	0	0.15873	0	0	0	0	0	0	0	0	0	0	0	0	0	0	0
223435	Trio	uc007vjw.1	uc007vjx.1	0	0	0	0	0	0	0	0	0	0	0	0	0	0	0	0	0	0	0.15873	0	0	0	0	0	0	0	0	0	0	0	0	0	0	0
NA	NA	NA	uc029wxb.1	0	0	0	0	0	0	0	0	0	0	0	0	0	0	0	0	0	0	0.15873	0	0	0	0	0	0	0	0	0	0	0	0	0	0	0
NA	NA	NA	uc011wqk.1	0	0	0	0	0	0	0	0	0	0	0	0	0	0	0	0	0	0	0.15873	0	0	0	0	0	0	0	0	0	0	0	0	0	0	0
NA	NA	NA	uc007con.1	0	0	0	0	0	0	0	0	0	0	0	0	0	0	0	0	0	0	0.15873	0	0	0	0	0	0	0	0	0	0	0	0	0	0	0
NA	NA	NA	uc009mjd.1	0	0	0	0	0	0	0	0	0	0	0	0	0	0	0	0	0	0	0.15873	0	0	0	0	0	0	0	0	0	0	0	0	0	0	0
14063	F2rl1	uc011zda.2	uc011zda.2	0	0	0	0	0	0	0	0	0	0	0	0	0	0	0	0	0	0	0.15873	0	0	0	0	0	0	0	0	0	0	0	0	0	0	0
NA	NA	NA	uc007rvt.1	0	0	0	0	0	0	0	0	0	0	0	0	0	0	0	0	0	0	0.15873	0	0	0	0	0	0	0	0	0	0	0	0	0	0	0
NA	NA	uc029wgi.1	uc029wgi.1	0	0	0	0	0	0	0	0	0	0	0	0	0	0	0	0	0	0	0.15873	0	0	0	0	0	0	0	0	0	0	0	0	0	0	0
110279	Bcr	uc007fqb.2	uc007fqc.2	0	0	0	0	0	0	0	0	0	0	0	0	0	0	0	0	0	0	0.15873	0	0	0	0	0	0	0	0	0	0	0	0	0	0	0
NA	NA	uc029rrg.1	uc007ndf.1	0	0	0	0	0	0	0	0	0	0	0	0	0	0	0	0	0	0	0.15873	0	0	0	0	0	0	0	0	0	0	0	0	0	0	0
14634	Gli3	uc007pnq.1	uc007pnq.1	0	0	0	0	0	0	0	0	0	0	0	0	0	0	0	0	0	0	0.15873	0	0	0	0	0	0	0	0	0	0	0	0	0	0	0
18003	Nedd9	uc007qfd.2	uc007qfd.2	0	0	0	0	0	0	0	0	0	0	0	0	0	0	0	0	0	0	0.15873	0	0	0	0	0	0	0	0	0	0	0	0	0	0	0
76952	Nt5c2	uc012bna.1	uc012bna.1	0	0	0	0	0	0	0	0	0	0	0	0	0	0	0	0	0	0	0.15873	0	0	0	0	0	0	0	0	0	0	0	0	0	0	0
NA	NA	NA	uc011xpg.1	0	0	0	0	0	0	0	0	0	0	0	0	0	0	0	0	0.133511	0.0915751	0	0	0	0	0	0	0	0	0	0	0	0	0	0	0	0
NA	NA	NA	uc008lhf.2	0	0	0	0	0	0	0	0	0	0	0	0	0	0	0	0	0	0.0915751	0	0	0	0	0	0	0	0	0	0	0	0	0	0	0	0
NA	NA	NA	uc008mpd.1	0	0	0	0	0	0	0	0	0	0	0	0	0	0	0	0	0	0.0915751	0	0	0	0	0	0	0	0	0	0	0	0	0	0	0	0
15107	Hadh	uc008rjl.1	uc008rjl.1	0	0	0	0	0	0	0	0	0	0	0	0	0	0	0	0	0	0.0915751	0	0	0	0	0	0	0	0	0	0	0	0	0	0	0	0
56036	Ccnl2	uc008wew.1	uc008wev.1	0	0	0	0	0	0	0	0	0	0	0	0	0	0	0	0	0	0.0915751	0	0	0	0	0	0	0	0	0	0	0	0	0	0	0	0
23881	G3bp2	uc008ycg.1	uc008ycg.1	0	0	0	0	0	0	0	0	0	0	0	0	0	0	0	0	0	0.0915751	0	0	0	0	0	0	0	0	0	0	0	0	0	0	0	0
20897	Stra6	uc009pwi.2	uc009pwi.2	0	0	0	0	0	0	0	0	0	0	0	0	0	0	0	0	0	0.0915751	0	0	0	0	0	0	0	0	0	0	0	0	0	0	0	0
16775	Lama4	uc007evn.2	uc007evm.2	0	0	0	0	0	0	0	0	0	0	0	0	0	0	0	0	0	0.0915751	0	0	0	0	0	0	0	0	0	0	0	0	0	0	0	0
NA	NA	NA	uc007fgc.1	0	0	0	0	0	0	0	0	0	0	0	0	0	0	0	0	0	0.0915751	0	0	0	0	0	0	0	0	0	0	0	0	0	0	0	0
238871	Pde4d	uc007rvg.2	uc029sdd.1	0	0	0	0	0	0	0	0	0	0	0	0	0	0	0	0	0	0.0915751	0	0	0	0	0	0	0	0	0	0	0	0	0	0	0	0
NA	NA	NA	uc029sfh.1	0	0	0	0	0	0	0	0	0	0	0	0	0	0	0	0	0	0.0915751	0	0	0	0	0	0	0	0	0	0	0	0	0	0	0	0
NA	NA	NA	uc007shx.1	0	0	0	0	0	0	0	0	0	0	0	0	0	0	0	0	0	0.0915751	0	0	0	0	0	0	0	0	0	0	0	0	0	0	0	0
NA	NA	NA	uc007wjo.1	0	0	0	0	0	0	0	0	0	0	0	0	0	0	0	0	0	0.0915751	0	0	0	0	0	0	0	0	0	0	0	0	0	0	0	0
NA	NA	NA	uc008hfw.1	0	0	0	0	0	0	0	0	0	0	0	0	0	0	0	0	0	0.0915751	0	0	0	0	0	0	0	0	0	0	0	0	0	0	0	0
NA	NA	NA	uc029vvu.1	0	0	0	0	0	0	0	0	0	0	0	0	0	0	0	0	0	0.0915751	0	0	0	0	0	0	0	0	0	0	0	0	0	0	0	0
243634	Ano2	uc009duv.1	uc009duy.1	0	0	0	0	0	0	0	0	0	0	0	0	0	0	0	0	0	0.0915751	0	0	0	0	0	0	0	0	0	0	0	0	0	0	0	0
110886	Gabra5	uc009heb.1	uc009heb.1	0	0	0	0	0	0	0	0	0	0	0	0	0	0	0	0	0	0.0915751	0	0	0	0	0	0	0	0	0	0	0	0	0	0	0	0
NA	NA	NA	uc009mub.1	0	0	0	0	0	0	0	0	0	0	0	0	0	0	0	0	0	0.0915751	0	0	0	0	0	0	0	0	0	0	0	0	0	0	0	0
NA	NA	NA	uc007pik.1	0	0	0	0	0	0	0	0	0	0	0	0	0	0	0	0	0	0.0915751	0	0	0	0	0	0	0	0	0	0	0	0	0	0	0	0
72518	2610307P16Rik	uc007pyi.2	uc007pyi.2	0	0	0	0	0	0	0	0	0	0	0	0	0	0	0	0	0	0.0915751	0	0	0	0	0	0	0	0	0	0	0	0	0	0	0	0
71704	Arhgef3	uc007sto.1	uc007str.1	0	0	0	0	0	0	0	0	0	0	0	0	0	0	0	0	0	0.0915751	0	0	0	0	0	0	0	0	0	0	0	0	0	0	0	0
NA	NA	NA	uc029tht.1	0	0	0	0	0	0	0	0	0	0	0	0	0	0	0	0	0	0.0915751	0	0	0	0	0	0	0	0	0	0	0	0	0	0	0	0
NA	NA	NA	uc008dvc.1	0	0	0	0	0	0	0	0	0	0	0	0	0	0	0	0	0	0.0915751	0	0	0	0	0	0	0	0	0	0	0	0	0	0	0	0
226751	Cdc42bpa	uc007dvs.2	uc007dvs.2	0	0	0.124069	0	0	0	0	0	0	0	0	0	0	0	0	0	0	0	0	0	0	0	0	0	0	0	0	0	0	0	0	0	0	0
26381	Esrrg	uc007eaa.2	uc007eac.1	0	0	0.124069	0	0	0	0	0	0	0	0	0	0	0	0	0	0	0	0	0	0	0	0	0	0	0	0	0	0	0	0	0	0	0
NA	NA	NA	uc008jpm.1	0	0	0.124069	0	0	0	0	0	0	0	0	0	0	0	0	0	0	0	0	0	0	0	0	0	0	0	0	0	0	0	0	0	0	0
[truncated: 35 more rows]
