# Supplementary material for: The NFIB‐ERO1A axis promotes breast cancer metastatic colonization of disseminated tumour cells
Source: EMBO Mol Med. 2021 Mar 10;13(4):e13162. doi: 10.15252/emmm.202013162 (PMC8033524; doi:10.15252/emmm.202013162)
Supplement: Supplementary file 4 — Dataset EV2 [file EMMM-13-e13162-s005.xlsx]

## Sheet: DiffExpr_genes_tumors
Dataset EV 2
Differentially regulated genes in the contrast LM1/9 versus HR1 in tumours samples. For analysis we took in account the last 3 colums. Ero1l is labeled.
SYMBOL	GENENAME	ENTREZID	logFC.LM1vsHR1	AveExpr.LM1vsHR1	adj.P.Val.LM1vsHR1	logFC.LM9vsHR1	AveExpr.LM9vsHR1	adj.P.Val.LM9vsHR1	logFC.LMvsHR1	AveExpr.LMvsHR1	adj.P.Val.LMvsHR1
Bex1	brain expressed X-linked 1	19716	-11.5274	-2.26386	8.64933e-05	-12.0988	-2.26386	5.15716e-05	-11.8131	-2.26386	7.43559e-06
Gdf6	growth differentiation factor 6	242316	-8.5178	-1.16518	0.000396243	-11.4568	-1.16518	9.08121e-05	-9.98731	-1.16518	3.71897e-05
Pitx1	paired-like homeodomain transcription factor 1	18740	-4.05639	-0.226202	0.000396243	-11.4245	-0.226202	6.2113e-05	-7.74043	-0.226202	3.71897e-05
Trim35	tripartite motif-containing 35	66854	4.35141	5.25225	8.64933e-05	3.92692	5.25225	5.26474e-05	4.13916	5.25225	3.71897e-05
St6gal1	beta galactoside alpha 2,6 sialyltransferase 1	20440	-2.54401	3.19944	0.000769311	-5.07606	3.19944	5.26474e-05	-3.81004	3.19944	3.94267e-05
Mmp24	matrix metallopeptidase 24	17391	8.51214	4.24771	8.64933e-05	7.80669	4.24771	6.2113e-05	8.15941	4.24771	5.65222e-05
Lgi2	leucine-rich repeat LGI family, member 2	246316	8.42962	0.764981	0.000396243	10.9429	0.764981	5.15716e-05	9.68627	0.764981	6.19843e-05
Tnn	tenascin N	329278	-7.4056	4.77319	0.000396243	-7.49974	4.77319	0.000125861	-7.45267	4.77319	6.19843e-05
Aplp1	amyloid beta (A4) precursor-like protein 1	11803	-4.87651	-0.567864	0.00056969	-9.12723	-0.567864	0.000151657	-7.00187	-0.567864	7.91616e-05
Prex2	phosphatidylinositol-3,4,5-trisphosphate-dependent Rac exchange factor 2	109294	-7.86486	-1.51912	0.00056969	-10.5978	-1.51912	0.000175572	-9.23135	-1.51912	7.91616e-05
Apol9a	apolipoprotein L 9a	223672	1.77032	7.29896	0.0032282	3.19894	7.29896	5.15716e-05	2.48463	7.29896	8.06972e-05
Otop1	otopetrin 1	21906	5.46824	3.05556	0.000396243	7.58191	3.05556	5.26474e-05	6.52507	3.05556	8.06972e-05
Slc40a1	solute carrier family 40 (iron-regulated transporter), member 1	53945	-5.40195	0.516194	0.00056969	-8.24224	0.516194	0.000198301	-6.8221	0.516194	8.37879e-05
Zbp1	Z-DNA binding protein 1	58203	2.88749	7.06767	0.000663603	3.78384	7.06767	7.57192e-05	3.33566	7.06767	0.000118883
Ang2	angiogenin, ribonuclease A family, member 2	11731	6.33784	1.50285	0.000396243	7.55565	1.50285	7.57192e-05	6.94675	1.50285	0.000129457
Cdc42ep5	CDC42 effector protein (Rho GTPase binding) 5	58804	-3.8094	0.0226321	0.0012605	-7.957	0.0226321	0.00019655	-5.8832	0.0226321	0.000129457
Epb41l4a	erythrocyte membrane protein band 4.1 like 4a	13824	-4.55165	0.994089	0.000904979	-7.08094	0.994089	0.00026071	-5.81629	0.994089	0.000129457
Nrep	neuronal regeneration related protein	27528	-5.19435	2.30389	0.000643863	-7.36564	2.30389	0.00027275	-6.28	2.30389	0.000129457
Pdpn	podoplanin	14726	2.7876	7.39593	0.00044355	2.83747	7.39593	0.000161421	2.81253	7.39593	0.000129457
Ly9	lymphocyte antigen 9	17085	5.00792	3.15486	0.000396243	5.50126	3.15486	9.08121e-05	5.25459	3.15486	0.000129901
Gnpda2	glucosamine-6-phosphate deaminase 2	67980	-5.55519	0.87179	0.000560368	-3.84561	0.87179	0.000608907	-4.7004	0.87179	0.000131752
Wdr70	WD repeat domain 70	545085	2.96721	7.49789	0.000498201	3.06434	7.49789	0.000161421	3.01578	7.49789	0.000134478
Kcne4	potassium voltage-gated channel, Isk-related subfamily, gene 4	57814	9.5407	3.40249	0.000396243	10.8017	3.40249	9.08121e-05	10.1712	3.40249	0.000136022
Gpat2	glycerol-3-phosphate acyltransferase 2, mitochondrial	215456	7.7066	-0.345754	0.000396243	8.32808	-0.345754	0.000114404	8.01734	-0.345754	0.000141587
Mcpt4	mast cell protease 4	17227	-6.73182	-1.31198	0.00090439	-6.11893	-1.31198	0.000543333	-6.42537	-1.31198	0.000163597
Cxcl13	chemokine (C-X-C motif) ligand 13	55985	-5.11693	-2.33846	0.0017455	-7.9897	-2.33846	0.00027275	-6.55332	-2.33846	0.000176722
Dnajc22	DnaJ heat shock protein family (Hsp40) member C22	72778	4.6547	2.90538	0.000498201	5.06209	2.90538	0.000132431	4.8584	2.90538	0.000184491
Epsti1	epithelial stromal interaction 1 (breast)	108670	2.35712	5.06842	0.00166732	3.41686	5.06842	8.3287e-05	2.88699	5.06842	0.000184491
Fam198b	family with sequence similarity 198, member B	68659	-2.76493	5.55217	0.00260381	-4.66635	5.55217	0.00012754	-3.71564	5.55217	0.000184491
Lrrc17	leucine rich repeat containing 17	74511	-6.88521	2.53821	0.00090439	-8.85582	2.53821	0.000651016	-7.87052	2.53821	0.000184491
Npr2	natriuretic peptide receptor 2	230103	-2.65093	0.412274	0.00534561	-7.87084	0.412274	0.00019963	-5.26089	0.412274	0.000184491
Pla2g7	phospholipase A2, group VII (platelet-activating factor acetylhydrolase, plasma)	27226	-4.09265	4.38722	0.00102307	-5.23779	4.38722	0.000276962	-4.66522	4.38722	0.000184491
Tfap2e	transcription factor AP-2, epsilon	332937	8.15535	0.0290068	0.000396243	8.26769	0.0290068	0.000151657	8.21152	0.0290068	0.000184491
Ltbp4	latent transforming growth factor beta binding protein 4	108075	-3.59946	3.26052	0.000827308	-3.42681	3.26052	0.000520107	-3.51313	3.26052	0.000190738
Enpp1	ectonucleotide pyrophosphatase/phosphodiesterase 1	18605	4.32507	6.98754	0.000582093	4.50475	6.98754	0.000221973	4.41491	6.98754	0.000198401
Ptgfr	prostaglandin F receptor	19220	-8.66884	-2.94473	0.00157437	-9.64775	-2.94473	0.000575934	-9.15829	-2.94473	0.000198401
Car13	carbonic anhydrase 13	71934	4.21373	3.82819	0.00056969	4.65478	3.82819	0.000154553	4.43425	3.82819	0.000213534
Dhx58	DEXH (Asp-Glu-X-His) box polypeptide 58	80861	2.20411	6.37353	0.00644408	4.09443	6.37353	7.57192e-05	3.14927	6.37353	0.000225908
St6galnac2	ST6 (alpha-N-acetyl-neuraminyl-2,3-beta-galactosyl-1,3)-N-acetylgalactosaminide alpha-2,6-sialyltransferase 2	20446	-4.29003	-0.264581	0.00109948	-4.03333	-0.264581	0.000741415	-4.16168	-0.264581	0.000246616
Apobr	apolipoprotein B receptor	171504	2.91303	5.86898	0.0013021	3.7381	5.86898	0.000151657	3.32556	5.86898	0.000258757
Ly6e	lymphocyte antigen 6 complex, locus E	17069	2.93355	11.4931	0.00205905	4.02947	11.4931	0.000161421	3.48151	11.4931	0.000258757
Oasl1	2'-5' oligoadenylate synthetase-like 1	231655	1.77193	7.20038	0.03726	4.08265	7.20038	6.2113e-05	2.92729	7.20038	0.000258757
Tial1	Tia1 cytotoxic granule-associated RNA binding protein-like 1	21843	1.73786	7.51906	0.00949841	2.94691	7.51906	9.08121e-05	2.34239	7.51906	0.000258757
Ifit3	interferon-induced protein with tetratricopeptide repeats 3	15959	1.82111	6.40038	0.0300187	4.05888	6.40038	6.2113e-05	2.94	6.40038	0.000271789
Oas1a	2'-5' oligoadenylate synthetase 1A	246730	2.06285	6.41097	0.0066873	3.58802	6.41097	9.08121e-05	2.82544	6.41097	0.000271789
Pde2a	phosphodiesterase 2A, cGMP-stimulated	207728	3.7202	7.55979	0.000560368	3.03416	7.55979	0.000902236	3.37718	7.55979	0.000310484
C1qtnf5	C1q and tumor necrosis factor related protein 5	235312	-7.01763	2.41687	0.000769311	-2.80489	2.41687	0.00396956	-4.91126	2.41687	0.000323706
Mfrp	membrane frizzled-related protein	259172	-7.01763	2.41687	0.000769311	-2.80489	2.41687	0.00396956	-4.91126	2.41687	0.000323706
Crlf1	cytokine receptor-like factor 1	12931	-1.86407	1.74415	0.030572	-4.54471	1.74415	0.00019655	-3.20439	1.74415	0.000341619
Scml2	Scm polycomb group protein like 2	107815	7.26146	-1.26012	0.000663603	7.63147	-1.26012	0.000238446	7.44646	-1.26012	0.000341619
Rab15	RAB15, member RAS oncogene family	104886	6.59141	4.26137	0.000522815	5.85354	4.26137	0.000430371	6.22248	4.26137	0.000362217
Gsta4	glutathione S-transferase, alpha 4	14860	-7.29931	-1.80957	0.00310011	-10.6791	-1.80957	0.000902236	-8.98923	-1.80957	0.000370807
Nuak2	NUAK family, SNF1-like kinase, 2	74137	3.56456	3.35617	0.000396243	2.75244	3.35617	0.00100417	3.1585	3.35617	0.000370807
Cxcl10	chemokine (C-X-C motif) ligand 10	15945	2.42797	6.6137	0.00405029	3.67614	6.6137	0.000154572	3.05205	6.6137	0.000383215
Gfra4	glial cell line derived neurotrophic factor family receptor alpha 4	14588	-4.76219	-2.65605	0.00513676	-8.10525	-2.65605	0.000553763	-6.43372	-2.65605	0.000383215
Mt2	metallothionein 2	17750	2.38513	8.17308	0.00171952	2.77954	8.17308	0.000329605	2.58233	8.17308	0.000383215
Rgl1	ral guanine nucleotide dissociation stimulator,-like 1	19731	-2.97869	4.76142	0.000625018	-2.2143	4.76142	0.00219453	-2.5965	4.76142	0.000383215
Fgf16	fibroblast growth factor 16	80903	8.06675	-0.606599	0.000453507	6.45743	-0.606599	0.000728934	7.26209	-0.606599	0.000416314
Scarf2	scavenger receptor class F, member 2	224024	-2.65335	5.71629	0.0012605	-2.70175	5.71629	0.000656232	-2.67755	5.71629	0.000428202
Setdb2	SET domain, bifurcated 2	239122	1.95083	5.37369	0.0149702	3.62905	5.37369	9.08121e-05	2.78994	5.37369	0.000428202
H2-Ke6	H2-K region expressed gene 6	14979	-2.20381	3.42401	0.00240605	-2.53848	3.42401	0.000610282	-2.37115	3.42401	0.000459176
Cpa3	carboxypeptidase A3, mast cell	12873	-6.08896	-1.33653	0.00254304	-6.84412	-1.33653	0.00141684	-6.46654	-1.33653	0.000472674
Extl1	exostoses (multiple)-like 1	56219	4.32707	4.75662	0.000769311	4.17113	4.75662	0.000526184	4.2491	4.75662	0.000472674
Ccr7	chemokine (C-C motif) receptor 7	12775	4.17426	2.64172	0.00136143	5.08231	2.64172	0.000223843	4.62829	2.64172	0.000494568
Ngfr	nerve growth factor receptor (TNFR superfamily, member 16)	18053	8.08757	3.38185	0.00102307	9.16961	3.38185	0.00027275	8.62859	3.38185	0.000494568
Oas2	2'-5' oligoadenylate synthetase 2	246728	3.82598	5.64329	0.0032282	5.93111	5.64329	0.000161421	4.87855	5.64329	0.000494568
Cdk2ap2	CDK2-associated protein 2	52004	-2.80723	6.29805	0.00056969	-2.05898	6.29805	0.00345446	-2.43311	6.29805	0.000520686
Gbp3	guanylate binding protein 3	55932	1.26515	7.25014	0.476128	3.50023	7.25014	6.72076e-05	2.38269	7.25014	0.000520686
Oasl2	2'-5' oligoadenylate synthetase-like 2	23962	1.91066	7.59086	0.0333358	3.92594	7.59086	0.000125861	2.9183	7.59086	0.000520686
3300005D01Rik	RIKEN cDNA 3300005D01 gene	78512	3.44227	4.60357	0.00166468	4.15978	4.60357	0.000276019	3.80102	4.60357	0.000522371
Apln	apelin	30878	2.67533	7.83557	0.00173781	2.91739	7.83557	0.000608907	2.79636	7.83557	0.000522371
Arhgap33	Rho GTPase activating protein 33	233071	1.97498	3.80771	0.00784381	3.11884	3.80771	0.000126303	2.54691	3.80771	0.000522371
Cpe	carboxypeptidase E	12876	-3.42202	8.19667	0.00102307	-3.08569	8.19667	0.00112133	-3.25386	8.19667	0.000522371
Osr2	odd-skipped related 2	107587	-4.1951	1.57388	0.00327633	-7.34609	1.57388	0.00118781	-5.7706	1.57388	0.000522371
Ddah2	dimethylarginine dimethylaminohydrolase 2	51793	-2.29798	5.60347	0.00157437	-2.30933	5.60347	0.000902236	-2.30366	5.60347	0.00055599
H2-Q6	histocompatibility 2, Q region locus 6	110557	1.93146	6.63823	0.0128338	3.18729	6.63823	0.000161421	2.55937	6.63823	0.00055599
Apol9b	apolipoprotein L 9b	71898	1.68416	6.86129	0.0414267	3.27609	6.86129	0.000125861	2.48013	6.86129	0.000577797
Irf7	interferon regulatory factor 7	54123	1.81895	9.109	0.0418985	3.68538	9.109	0.00013471	2.75216	9.109	0.000577797
Lama4	laminin, alpha 4	16775	-1.35877	2.94318	0.584015	-8.0007	2.94318	0.00035561	-4.67973	2.94318	0.000580892
Iqgap2	IQ motif containing GTPase activating protein 2	544963	4.98238	3.7273	0.00110772	5.21868	3.7273	0.000473911	5.10053	3.7273	0.000588335
Mybl1	myeloblastosis oncogene-like 1	17864	4.29481	3.97059	0.00133109	4.8366	3.97059	0.000386141	4.5657	3.97059	0.000588335
Alox5ap	arachidonate 5-lipoxygenase activating protein	11690	-3.01854	3.3751	0.0032282	-3.57266	3.3751	0.00100417	-3.2956	3.3751	0.000608944
Ms4a2	membrane-spanning 4-domains, subfamily A, member 2	14126	-5.07161	-4.77114	0.00231276	-5.11473	-4.77114	0.00141761	-5.09317	-4.77114	0.000618299
H2-Q8	histocompatibility 2, Q region locus 8	15019	1.51748	6.08327	0.0682882	2.99368	6.08327	0.000116386	2.25558	6.08327	0.000627282
Trp63	transformation related protein 63	22061	-2.95357	1.13198	0.00491647	-4.01592	1.13198	0.000955289	-3.48474	1.13198	0.000638878
Ccl5	chemokine (C-C motif) ligand 5	20304	3.35965	5.88195	0.00327633	4.62078	5.88195	0.000291815	3.99021	5.88195	0.000647606
Cdh5	cadherin 5	12562	5.09705	5.76764	0.00155308	5.70345	5.76764	0.000505978	5.40025	5.76764	0.000651037
Irx1	Iroquois homeobox 1	16371	1.06498	1.35427	1	-9.63817	1.35427	0.000125861	-4.28659	1.35427	0.000651037
Padi1	peptidyl arginine deiminase, type I	18599	4.11781	3.47277	0.0012605	4.31186	3.47277	0.000572529	4.21483	3.47277	0.000680293
Fndc1	fibronectin type III domain containing 1	68655	2.62029	8.7218	0.00537674	3.63013	8.7218	0.000401664	3.12521	8.7218	0.000681153
Cxcl1	chemokine (C-X-C motif) ligand 1	14825	3.57959	6.21807	0.00375517	4.97966	6.21807	0.000337959	4.27962	6.21807	0.000722816
Usp18	ubiquitin specific peptidase 18	24110	1.49617	7.11615	0.168056	3.54345	7.11615	0.000116386	2.51981	7.11615	0.000722816
Gimap8	GTPase, IMAP family member 8	243374	5.26556	2.81299	0.000962233	4.80608	2.81299	0.000887267	5.03582	2.81299	0.000746307
Esr2	estrogen receptor 2 (beta)	13983	6.02993	-2.06021	0.0015366	6.4483	-2.06021	0.000608907	6.23912	-2.06021	0.000770864
Pax8	paired box 8	18510	4.75438	-2.40604	0.00385006	6.70022	-2.40604	0.000258984	5.7273	-2.40604	0.000770864
Slc25a45	solute carrier family 25, member 45	107375	-2.93354	2.30441	0.0018626	-2.48973	2.30441	0.00312649	-2.71164	2.30441	0.000770864
Pdk3	pyruvate dehydrogenase kinase, isoenzyme 3	236900	3.09331	5.29349	0.00113599	2.80522	5.29349	0.0013159	2.94927	5.29349	0.000772158
Ly6d	lymphocyte antigen 6 complex, locus D	17068	6.9954	-0.234392	0.00204532	8.6601	-0.234392	0.000358739	7.82775	-0.234392	0.000781581
Macrod1	MACRO domain containing 1	107227	-3.67095	2.67118	0.00173781	-2.68087	2.67118	0.0047603	-3.17591	2.67118	0.000823091
Agbl4	ATP/GTP binding protein-like 4	78933	7.10365	-2.2733	0.000560368	4.73009	-2.2733	0.00393658	5.91687	-2.2733	0.000859371
Apoe	apolipoprotein E	11816	-5.08561	4.08051	0.00335129	-5.94071	4.08051	0.00199692	-5.51316	4.08051	0.000876047
Cfb	complement factor B	14962	2.16879	6.45609	0.084136	5.57509	6.45609	0.000132431	3.87194	6.45609	0.000876047
Ccl7	chemokine (C-C motif) ligand 7	20306	3.20192	6.07137	0.00284774	3.77767	6.07137	0.000642904	3.48979	6.07137	0.000893054
Fetub	fetuin beta	59083	-3.27238	-2.29655	0.0331366	-7.89895	-2.29655	0.000833287	-5.58566	-2.29655	0.000925576
Dhcr24	24-dehydrocholesterol reductase	74754	3.10583	5.13618	0.00136143	2.9205	5.13618	0.0013159	3.01316	5.13618	0.000945284
Plk1	polo like kinase 1	18817	2.38794	6.5206	0.0012605	2.05782	6.5206	0.00278677	2.22288	6.5206	0.000945284
Col11a1	collagen, type XI, alpha 1	12814	-8.87598	-1.73027	0.00514478	-9.24038	-1.73027	0.00383637	-9.05818	-1.73027	0.000991776
Vsir	V-set immunoregulatory receptor	74048	-2.95473	3.10682	0.00260381	-2.67579	3.10682	0.00307625	-2.81526	3.10682	0.000991776
Xist	inactive X specific transcripts	213742	-7.88265	0.3716	0.00398149	-5.27656	0.3716	0.00369717	-6.57961	0.3716	0.000991776
Isg15	ISG15 ubiquitin-like modifier	100038882	1.8809	9.28983	0.0275757	3.14535	9.28983	0.000294964	2.51312	9.28983	0.00102552
Arhgef4	Rho guanine nucleotide exchange factor (GEF) 4	226970	3.31395	3.08498	0.00166732	3.37856	3.08498	0.000902236	3.34625	3.08498	0.00104459
Spata13	spermatogenesis associated 13	219140	-1.70706	1.65341	0.170018	-5.41745	1.65341	0.000622603	-3.56226	1.65341	0.00107274
Tmc7	transmembrane channel-like gene family 7	209760	6.07329	-2.45803	0.00112442	5.2153	-2.45803	0.00185254	5.6443	-2.45803	0.00107345
Nr4a1	nuclear receptor subfamily 4, group A, member 1	15370	3.61436	7.303	0.0032282	4.08942	7.303	0.00101213	3.85189	7.303	0.00110704
Gpc6	glypican 6	23888	-4.23778	2.57314	0.00102989	-1.72437	2.57314	0.0838982	-2.98107	2.57314	0.00113839
Pou6f1	POU domain, class 6, transcription factor 1	19009	-2.1372	2.29263	0.0415182	-4.68004	2.29263	0.000887267	-3.40862	2.29263	0.00121481
Efcc1	EF hand and coiled-coil domain containing 1	58229	-5.7802	-3.91572	0.00398149	-5.57767	-3.91572	0.0037089	-5.67893	-3.91572	0.00122176
Grin3b	glutamate receptor, ionotropic, NMDA3B	170483	-6.71442	-3.88444	0.0032282	-5.70091	-3.88444	0.00563126	-6.20766	-3.88444	0.00122176
Ifi44	interferon-induced protein 44	99899	1.97903	7.18794	0.0812129	4.4164	7.18794	0.00019963	3.19771	7.18794	0.00122176
Il17rd	interleukin 17 receptor D	171463	-1.83213	2.01876	0.0847716	-4.38462	2.01876	0.000708104	-3.10838	2.01876	0.00122176
Rsad2	radical S-adenosyl methionine domain containing 2	58185	2.10282	6.47236	0.0668497	4.65995	6.47236	0.00019655	3.38138	6.47236	0.00122176
Slfn8	schlafen 8	276950	2.11539	4.52839	0.0312571	3.91025	4.52839	0.00019655	3.01282	4.52839	0.00122176
Sox9	SRY (sex determining region Y)-box 9	20682	3.95038	6.32966	0.0037946	4.84434	6.32966	0.000777537	4.39736	6.32966	0.00122176
Khdrbs3	KH domain containing, RNA binding, signal transduction associated 3	13992	5.5611	4.42645	0.00173781	5.58928	4.42645	0.00105207	5.57519	4.42645	0.00124286
Nqo1	NAD(P)H dehydrogenase, quinone 1	18104	-1.92641	5.4272	0.0116086	-2.6175	5.4272	0.000728934	-2.27195	5.4272	0.00125169
Klhl23	kelch-like 23	277396	-1.59706	0.747095	0.337091	-6.63652	0.747095	0.000741907	-4.11679	0.747095	0.00126047
Pcdhb15	protocadherin beta 15	93886	-2.18871	-0.227542	0.0425086	-4.51088	-0.227542	0.000887267	-3.34979	-0.227542	0.00126836
Obscn	obscurin, cytoskeletal calmodulin and titin-interacting RhoGEF	380698	4.93336	-1.274	0.00322828	6.00195	-1.274	0.000628398	5.46766	-1.274	0.00126994
Tpsb2	tryptase beta 2	17229	-6.15603	-0.477189	0.00641675	-7.40092	-0.477189	0.00419421	-6.77847	-0.477189	0.00126994
Dgat2	diacylglycerol O-acyltransferase 2	67800	3.06251	3.0516	0.00270072	3.39467	3.0516	0.00085379	3.22859	3.0516	0.0012751
Slc16a12	solute carrier family 16 (monocarboxylic acid transporters), member 12	240638	-6.34068	-3.49223	0.00341627	-5.44802	-3.49223	0.00606189	-5.89435	-3.49223	0.00130701
Vgll3	vestigial like family member 3	73569	-4.16553	-0.507784	0.00943947	-6.13348	-0.507784	0.00278677	-5.1495	-0.507784	0.00131266
Homer2	homer scaffolding protein 2	26557	6.17674	0.125948	0.00679938	9.70171	0.125948	0.000337959	7.93923	0.125948	0.00134834
Meis3	Meis homeobox 3	17537	-2.66588	-0.994885	0.0166377	-4.15259	-0.994885	0.00137083	-3.40924	-0.994885	0.00135094
Nos2	nitric oxide synthase 2, inducible	18126	3.43435	3.99648	0.0193392	6.5515	3.99648	0.000228418	4.99292	3.99648	0.00135098
Il24	interleukin 24	93672	10.1968	-0.42054	0.000396243	4.03914	-0.42054	0.0425138	7.11796	-0.42054	0.00136152
Fam89a	family with sequence similarity 89, member A	69627	-2.1564	3.12938	0.0189444	-3.32074	3.12938	0.00112413	-2.73857	3.12938	0.0013712
Gas2l3	growth arrest-specific 2 like 3	237436	1.76392	5.55349	0.0168099	2.5039	5.55349	0.000451989	2.13391	5.55349	0.00139364
Crybg2	crystallin beta-gamma domain containing 2	230806	3.74492	3.88178	0.00108413	2.90233	3.88178	0.00393658	3.32362	3.88178	0.00139627
Sox5	SRY (sex determining region Y)-box 5	20678	4.66323	-1.23503	0.00537624	6.39444	-1.23503	0.000505978	5.52884	-1.23503	0.00139627
Cd40	CD40 antigen	21939	2.91518	2.92569	0.0010175	2.22201	2.92569	0.00537629	2.5686	2.92569	0.00140246
Igdcc4	immunoglobulin superfamily, DCC subclass, member 4	56741	-6.45021	-2.9557	0.00443047	-5.55183	-2.9557	0.00608523	-6.00102	-2.9557	0.00140246
Oas1g	2'-5' oligoadenylate synthetase 1G	23960	2.55012	4.33851	0.0111463	3.83218	4.33851	0.000401664	3.19115	4.33851	0.00140246
Foxl2	forkhead box L2	26927	-6.69187	-3.47101	0.0104433	-7.88814	-3.47101	0.00319972	-7.29	-3.47101	0.00144867
Mira	mistral long non-coding RNA	100736249	3.67485	2.71152	0.00056969	2.23634	2.71152	0.0156139	2.9556	2.71152	0.00144867
Kif18b	kinesin family member 18B	70218	2.29492	5.29152	0.00231276	2.19296	5.29152	0.00233592	2.24394	5.29152	0.00145511
Macc1	metastasis associated in colon cancer 1	238455	-6.08233	-4.26781	0.00422282	-5.59713	-4.26781	0.00516829	-5.83973	-4.26781	0.00145848
Ndrg1	N-myc downstream regulated gene 1	17988	1.09112	11.6961	1	2.88886	11.6961	0.000125861	1.98999	11.6961	0.00145848
Padi3	peptidyl arginine deiminase, type III	18601	3.81631	6.80489	0.00553696	4.83868	6.80489	0.000942769	4.32749	6.80489	0.0014613
Rundc3b	RUN domain containing 3B	242819	4.37178	0.360206	0.00148234	3.82166	0.360206	0.0023962	4.09672	0.360206	0.0014613
Troap	trophinin associated protein	78733	2.17187	5.54904	0.00324735	2.25853	5.54904	0.00162531	2.2152	5.54904	0.0014613
Apcdd1	adenomatosis polyposis coli down-regulated 1	494504	-2.18218	7.46266	0.0133382	-3.01497	7.46266	0.000769953	-2.59857	7.46266	0.00147599
Cma1	chymase 1, mast cell	17228	-5.72219	-1.50992	0.00802797	-6.71568	-1.50992	0.00465826	-6.21893	-1.50992	0.00147599
Gm15085	predicted gene 15085	100039934	5.85401	-2.37674	0.00211873	5.69272	-2.37674	0.00166424	5.77337	-2.37674	0.00147599
Gm4371	eukaryotic translation initiation factor 3, subunit I pseudogene	100043335	7.21424	-0.19391	0.00240605	7.69107	-0.19391	0.00104765	7.45265	-0.19391	0.00147599
Pla2g2e	phospholipase A2, group IIE	26970	4.17476	3.79563	0.0032282	4.77225	3.79563	0.000924328	4.4735	3.79563	0.00147599
Srpx2	sushi-repeat-containing protein, X-linked 2	68792	-1.88992	3.15863	0.173898	-8.71967	3.15863	0.00130167	-5.3048	3.15863	0.00147599
H2-Q10	histocompatibility 2, Q region locus 10	15007	1.41764	6.06381	0.216927	3.00482	6.06381	0.000189459	2.21123	6.06381	0.00147841
Itgbl1	integrin, beta-like 1	223272	-7.97386	0.00596121	0.00767738	-9.00669	0.00596121	0.00617706	-8.49028	0.00596121	0.00147841
Rgs20	regulator of G-protein signaling 20	58175	6.25449	-0.204727	0.003582	7.68655	-0.204727	0.000731934	6.97052	-0.204727	0.00147841
Tgfa	transforming growth factor alpha	21802	6.70463	-1.40731	0.0012605	5.42377	-1.40731	0.00312649	6.0642	-1.40731	0.00147841
Cfap299	cilia and flagella associated protein 299	75784	-2.06566	-1.35842	0.249058	-8.713	-1.35842	0.00103422	-5.38933	-1.35842	0.00148966
Cxcl9	chemokine (C-X-C motif) ligand 9	17329	6.08138	5.03609	0.0013021	4.76377	5.03609	0.00352036	5.42258	5.03609	0.00150575
Il15ra	interleukin 15 receptor, alpha chain	16169	2.96963	3.12489	0.00136143	2.49077	3.12489	0.0037089	2.7302	3.12489	0.00151833
Ppp1r3b	protein phosphatase 1, regulatory subunit 3B	244416	2.78202	3.90666	0.00627788	3.57964	3.90666	0.000728934	3.18083	3.90666	0.00156732
Slpi	secretory leukocyte peptidase inhibitor	20568	4.78115	5.43045	0.00330922	5.36457	5.43045	0.00118781	5.07286	5.43045	0.00156732
Gulp1	GULP, engulfment adaptor PTB domain containing 1	70676	-5.77183	-0.470023	0.00873848	-8.342	-0.470023	0.005317	-7.05691	-0.470023	0.00158247
Gm13544	predicted gene 13544	100502932	5.2175	-1.94518	0.0087148	7.61228	-1.94518	0.000526184	6.41489	-1.94518	0.00158393
B4galt6	UDP-Gal:betaGlcNAc beta 1,4-galactosyltransferase, polypeptide 6	56386	-2.94321	0.628589	0.0133382	-4.03091	0.628589	0.00265584	-3.48706	0.628589	0.00165621
Syt7	synaptotagmin VII	54525	5.58507	1.76098	0.0032282	6.37807	1.76098	0.000972423	5.98157	1.76098	0.00165621
Chic1	cysteine-rich hydrophobic domain 1	12212	-4.73463	-2.16534	0.00957284	-5.64962	-2.16534	0.00426336	-5.19212	-2.16534	0.00165642
Pcdhb13	protocadherin beta 13	93884	-5.42366	-3.77678	0.00558635	-5.18412	-3.77678	0.0055543	-5.30389	-3.77678	0.00165642
Pla2g4e	phospholipase A2, group IVE	329502	5.51732	-0.606733	0.00959105	8.513	-0.606733	0.000473801	7.01516	-0.606733	0.00165642
Plet1	placenta expressed transcript 1	76509	6.54027	-0.683953	0.00315881	7.28216	-0.683953	0.00105207	6.91121	-0.683953	0.00165642
Igf2bp3	insulin-like growth factor 2 mRNA binding protein 3	140488	4.52964	0.14881	0.0168099	7.98048	0.14881	0.000342131	6.25506	0.14881	0.00168506
Irgm1	immunity-related GTPase family M member 1	15944	1.17588	7.34598	0.709639	2.68136	7.34598	0.000161421	1.92862	7.34598	0.00168506
S1pr1	sphingosine-1-phosphate receptor 1	13609	-1.24885	1.64783	0.879146	-4.83622	1.64783	0.000633243	-3.04254	1.64783	0.00169565
Cxcl11	chemokine (C-X-C motif) ligand 11	56066	5.85582	3.82583	0.00131603	4.55115	3.82583	0.00388802	5.20348	3.82583	0.00173647
Cxcr6	chemokine (C-X-C motif) receptor 6	80901	-4.01675	3.4048	0.00326539	-2.79015	3.4048	0.0109214	-3.40345	3.4048	0.00173647
Kdr	kinase insert domain protein receptor	16542	4.71763	3.22072	0.00284774	4.95522	3.22072	0.00141684	4.83643	3.22072	0.00173691
Nkd2	naked cuticle 2	72293	-2.69493	6.2334	0.00873848	-3.32652	6.2334	0.00157525	-3.01072	6.2334	0.00173691
Apod	apolipoprotein D	11815	-5.86943	4.59196	0.00225938	-2.60039	4.59196	0.0331904	-4.23491	4.59196	0.00174598
Tmem74	transmembrane protein 74	239408	6.48083	0.0706861	0.00198281	5.99212	0.0706861	0.00215384	6.23647	0.0706861	0.00176233
6530402F18Rik	RIKEN cDNA 6530402F18 gene	76220	2.49212	3.82249	0.0032282	2.53302	3.82249	0.00204316	2.51257	3.82249	0.00179265
Ccdc149	coiled-coil domain containing 149	100503884	5.97544	0.972666	0.00511154	7.70563	0.972666	0.000783022	6.84053	0.972666	0.00179265
Cracr2a	calcium release activated channel regulator 2A	381812	4.63179	-2.21683	0.00584026	5.80356	-2.21683	0.000902236	5.21768	-2.21683	0.00179265
Ifit1	interferon-induced protein with tetratricopeptide repeats 1	15957	1.76408	7.21603	0.114918	3.62801	7.21603	0.000356773	2.69604	7.21603	0.00179265
Ifit2	interferon-induced protein with tetratricopeptide repeats 2	15958	1.28934	6.87044	0.719979	3.78512	6.87044	0.000161421	2.53723	6.87044	0.00179265
Phf11d	PHD finger protein 11D	219132	2.92214	6.23154	0.0227116	4.86777	6.23154	0.000611198	3.89496	6.23154	0.00179265
Bdh1	3-hydroxybutyrate dehydrogenase, type 1	71911	3.77988	2.1958	0.0017455	3.26567	2.1958	0.00345446	3.52278	2.1958	0.00180551
Mannr	Mecom adjacent non-protein coding RNA	102636083	-3.14236	0.921431	0.00335129	-2.38615	0.921431	0.0111586	-2.76425	0.921431	0.00180551
Gm5127	predicted gene 5127	331493	-2.7579	2.59755	0.0317236	-5.92214	2.59755	0.00251772	-4.34002	2.59755	0.0018208
Dync2li1	dynein cytoplasmic 2 light intermediate chain 1	213575	-3.97234	3.2759	0.0032282	-2.58529	3.2759	0.0150596	-3.27881	3.2759	0.00182922
Bicd1	BICD cargo adaptor 1	12121	6.60927	-0.553993	0.0037946	7.60606	-0.553993	0.00112092	7.10767	-0.553993	0.00183534
Ero1l	ERO1-like (S. cerevisiae)	50527	1.13416	7.55863	1	4.08849	7.55863	0.000151657	2.61133	7.55863	0.00183534
Six2	sine oculis-related homeobox 2	20472	6.11529	-1.16424	0.00245368	5.88622	-1.16424	0.00213973	6.00075	-1.16424	0.00183534
Arhgef10	Rho guanine nucleotide exchange factor (GEF) 10	234094	3.05785	3.29678	0.00873848	4.13571	3.29678	0.000741907	3.59678	3.29678	0.00185756
2009-03-01	membrane-associated ring finger (C3HC4) 9	216438	-3.42861	1.46967	0.00208713	-1.91389	1.46967	0.0431603	-2.67125	1.46967	0.00185756
Csf3	colony stimulating factor 3 (granulocyte)	12985	7.58663	-1.11283	0.00157437	6.16023	-1.11283	0.00380405	6.87343	-1.11283	0.0018667
Dlgap5	DLG associated protein 5	218977	2.11266	5.18034	0.0106704	2.68083	5.18034	0.000998366	2.39675	5.18034	0.00187316
Gbp10	guanylate-binding protein 10	626578	1.38272	3.49327	0.686249	4.48826	3.49327	0.000125861	2.93549	3.49327	0.00187316
Slfn2	schlafen 2	20556	2.40886	5.30457	0.0416362	4.48063	5.30457	0.00040669	3.44475	5.30457	0.00187316
Gm10791	predicted gene 10791	100038614	5.60092	-2.19912	0.00204532	4.88576	-2.19912	0.00355338	5.24334	-2.19912	0.00187789
H2-Q7	histocompatibility 2, Q region locus 7	15018	2.79054	2.88369	0.0103307	3.80825	2.88369	0.000728934	3.29939	2.88369	0.00187789
Pcdhb9	protocadherin beta 9	93880	-4.53483	-1.09351	0.00552783	-3.64848	-1.09351	0.0094629	-4.09165	-1.09351	0.00195119
Ntn4	netrin 4	57764	-4.3014	2.14039	0.00521579	-3.22704	2.14039	0.0106102	-3.76422	2.14039	0.00200238
Bcl9	B cell CLL/lymphoma 9	77578	3.82474	6.38768	0.0025231	3.20684	6.38768	0.00549671	3.51579	6.38768	0.00201736
Bst2	bone marrow stromal cell antigen 2	69550	1.65718	9.06651	0.069793	2.7568	9.06651	0.000610282	2.20699	9.06651	0.00201736
Ifit3b	interferon-induced protein with tetratricopeptide repeats 3B	667370	1.76348	5.88926	0.138832	3.78315	5.88926	0.000311939	2.77332	5.88926	0.00201736
Slc30a2	solute carrier family 30 (zinc transporter), member 2	230810	5.14968	0.991495	0.00376796	5.66661	0.991495	0.00144845	5.40815	0.991495	0.00201736
Wnt4	wingless-type MMTV integration site family, member 4	22417	-6.61058	-0.850801	0.0109557	-9.81929	-0.850801	0.00759408	-8.21494	-0.850801	0.00201736
Mycl	v-myc avian myelocytomatosis viral oncogene lung carcinoma derived	16918	6.34372	1.51958	0.0013021	4.6189	1.51958	0.00609703	5.48131	1.51958	0.00206127
Rab3il1	RAB3A interacting protein (rabin3)-like 1	74760	-1.74397	3.25761	0.0609702	-2.92274	3.25761	0.00129826	-2.33335	3.25761	0.00218301
Mc5r	melanocortin 5 receptor	17203	-4.79418	-4.32657	0.00804848	-4.83731	-4.32657	0.00567784	-4.81575	-4.32657	0.00218338
Mfsd2a	major facilitator superfamily domain containing 2A	76574	6.08623	3.19342	0.0013021	4.27546	3.19342	0.0072723	5.18085	3.19342	0.00218873
Enpp3	ectonucleotide pyrophosphatase/phosphodiesterase 3	209558	-5.84079	-1.04436	0.0117498	-6.13075	-1.04436	0.00787736	-5.98577	-1.04436	0.00226294
Chrna1	cholinergic receptor, nicotinic, alpha polypeptide 1 (muscle)	11435	-4.33229	4.28332	0.0084721	-4.63204	4.28332	0.00527107	-4.48216	4.28332	0.00227624
Svep1	sushi, von Willebrand factor type A, EGF and pentraxin domain containing 1	64817	-3.94629	0.625762	0.018528	-6.18364	0.625762	0.00527046	-5.06497	0.625762	0.00227624
Csrnp1	cysteine-serine-rich nuclear protein 1	215418	2.21933	6.75318	0.0103307	2.61137	6.75318	0.00206675	2.41535	6.75318	0.00236296
Kcne1	potassium voltage-gated channel, Isk-related subfamily, member 1	16509	4.97644	-1.45568	0.0110129	7.01733	-1.45568	0.000843554	5.99688	-1.45568	0.00236296
Ap1s3	adaptor-related protein complex AP-1, sigma 3	252903	6.06729	0.501037	0.00223799	5.22525	0.501037	0.00387651	5.64627	0.501037	0.00242444
Ltc4s	leukotriene C4 synthase	17001	-3.61158	2.15283	0.00166468	-1.51906	2.15283	0.216171	-2.56532	2.15283	0.00242444
Cp	ceruloplasmin	12870	-5.09409	3.80546	0.000769311	-0.552064	3.80546	1	-2.82308	3.80546	0.0024698
Ddx58	DEAD (Asp-Glu-Ala-Asp) box polypeptide 58	230073	1.4953	7.30828	0.11392	2.53938	7.30828	0.000575934	2.01734	7.30828	0.00249369
Thsd4	thrombospondin, type I, domain containing 4	207596	2.0142	5.46788	0.00797878	2.24576	5.46788	0.00218549	2.12998	5.46788	0.00249369
Apba2	amyloid beta (A4) precursor protein-binding, family A, member 2	11784	6.76504	-1.6094	0.00204532	5.49555	-1.6094	0.005317	6.1303	-1.6094	0.00249393
Chst8	carbohydrate sulfotransferase 8	68947	4.68924	2.65389	0.00157437	3.45103	2.65389	0.00812747	4.07013	2.65389	0.00249393
Procr	protein C receptor, endothelial	19124	2.06039	5.99325	0.0374876	3.2571	5.99325	0.000777537	2.65875	5.99325	0.00249393
Dpep1	dipeptidase 1	13479	-2.3951	0.920789	0.0245821	-3.32083	0.920789	0.00319199	-2.85796	0.920789	0.00250153
Wnt7a	wingless-type MMTV integration site family, member 7A	22421	5.70805	-2.41825	0.0037946	5.71763	-2.41825	0.00278677	5.71284	-2.41825	0.00250153
Tusc1	tumor suppressor candidate 1	69136	3.50782	2.34204	0.0025231	3.07792	2.34204	0.00451808	3.29287	2.34204	0.00251206
Wt1	Wilms tumor 1 homolog	22431	4.66959	-2.86384	0.00672965	5.42414	-2.86384	0.0017669	5.04687	-2.86384	0.00251206
Kcnj14	potassium inwardly-rectifying channel, subfamily J, member 14	211480	3.66881	1.30531	0.00306958	3.42099	1.30531	0.00360891	3.5449	1.30531	0.00252839
Gtse1	G two S phase expressed protein 1	29870	2.27654	5.87474	0.00465669	2.2354	5.87474	0.00410578	2.25597	5.87474	0.00254163
Cox6a2	cytochrome c oxidase subunit 6A2	12862	3.64443	0.533472	0.00654337	4.27683	0.533472	0.0015376	3.96063	0.533472	0.00258851
Il1rn	interleukin 1 receptor antagonist	16181	3.94996	4.6101	0.00101838	2.21078	4.6101	0.0407576	3.08037	4.6101	0.00258851
H2-L	histocompatibility 2, D region locus L	14980	1.53552	5.55584	0.157141	2.91162	5.55584	0.00040669	2.22357	5.55584	0.00259991
Mx1	MX dynamin-like GTPase 1	17857	2.3648	4.97308	0.0962624	5.22031	4.97308	0.000392229	3.79256	4.97308	0.00259991
Ccdc92	coiled-coil domain containing 92	215707	1.92602	3.75193	0.0217549	2.64485	3.75193	0.000887267	2.28543	3.75193	0.0026051
Parp10	poly (ADP-ribose) polymerase family, member 10	671535	1.02063	7.0884	1	2.74048	7.0884	0.000161421	1.88055	7.0884	0.0026051
Mmp3	matrix metallopeptidase 3	17392	-5.72188	3.36812	0.0109256	-7.52381	3.36812	0.00829772	-6.62284	3.36812	0.00263202
Cyp4b1	cytochrome P450, family 4, subfamily b, polypeptide 1	13120	6.46576	2.86017	0.00627788	8.0014	2.86017	0.00137083	7.23358	2.86017	0.00266162
Helz2	helicase with zinc finger 2, transcriptional coactivator	229003	2.17845	5.69323	0.0535898	3.81357	5.69323	0.000677429	2.99601	5.69323	0.00266226
Rnase4	ribonuclease, RNase A family 4	58809	3.08359	6.53651	0.00962661	3.63826	6.53651	0.0023617	3.36092	6.53651	0.00267027
Shroom3	shroom family member 3	27428	3.71647	4.74764	0.0012605	2.28651	4.74764	0.0285287	3.00149	4.74764	0.00268964
C1qtnf2	C1q and tumor necrosis factor related protein 2	69183	-1.36738	1.0265	0.816785	-6.56002	1.0265	0.00154989	-3.9637	1.0265	0.00271178
Tnfrsf10b	tumor necrosis factor receptor superfamily, member 10b	21933	3.62291	3.40339	0.00489776	3.84322	3.40339	0.00242547	3.73306	3.40339	0.00275284
Gstm7	glutathione S-transferase, mu 7	68312	-2.84874	4.52009	0.00324735	-2.05575	4.52009	0.0214467	-2.45225	4.52009	0.00281689
Flrt3	fibronectin leucine rich transmembrane protein 3	71436	3.03543	2.93088	0.00131603	2.08187	2.93088	0.0210479	2.55865	2.93088	0.00281897
Lrrc8e	leucine rich repeat containing 8 family, member E	72267	3.2	2.15679	0.0176211	4.68281	2.15679	0.000878926	3.94141	2.15679	0.00281897
Fgf15	fibroblast growth factor 15	14170	3.18544	-0.979384	0.127608	8.09784	-0.979384	0.00027275	5.64164	-0.979384	0.00282925
Mmp11	matrix metallopeptidase 11	17385	-3.30421	5.29983	0.00227636	-2.01524	5.29983	0.0416001	-2.65972	5.29983	0.00282925
Mx2	MX dynamin-like GTPase 2	17858	2.21199	5.66408	0.0664614	4.0933	5.66408	0.000646764	3.15264	5.66408	0.00282925
Myh7b	myosin, heavy chain 7B, cardiac muscle, beta	668940	4.99985	-2.15049	0.00641675	5.64522	-2.15049	0.00212941	5.32254	-2.15049	0.00282925
B930018H19Rik	RIKEN cDNA B930018H19 gene	330734	4.91392	-2.76333	0.00648159	5.4659	-2.76333	0.0023617	5.18991	-2.76333	0.00286513
Gng8	guanine nucleotide binding protein (G protein), gamma 8	14709	-3.6283	0.712535	0.00398149	-2.26072	0.712535	0.0340982	-2.94451	0.712535	0.00286759
Gnat1	guanine nucleotide binding protein, alpha transducing 1	14685	6.1604	-2.12455	0.00187174	4.55056	-2.12455	0.00994578	5.35548	-2.12455	0.00292728
Rsl1	regulator of sex limited protein 1	380855	4.21075	-0.347712	0.00226996	3.34488	-0.347712	0.00790717	3.77782	-0.347712	0.00295697
Phactr1	phosphatase and actin regulator 1	218194	1.62469	2.40797	0.424516	4.58385	2.40797	0.000196425	3.10427	2.40797	0.00296479
Pax5	paired box 5	18507	5.46027	-1.81918	0.00641675	6.17233	-1.81918	0.00215384	5.8163	-1.81918	0.00297785
Vmac	vimentin-type intermediate filament associated coiled-coil protein	106639	-2.62606	3.27264	0.00385006	-1.92162	3.27264	0.0251904	-2.27384	3.27264	0.00298789
Areg	amphiregulin	11839	4.21563	4.3394	0.00662746	4.82058	4.3394	0.00217361	4.51811	4.3394	0.00302965
Mt3	metallothionein 3	17751	6.47775	-1.8048	0.00240605	5.1936	-1.8048	0.0069077	5.83567	-1.8048	0.00302965
Mcpt2	mast cell protease 2	17225	-8.00807	-2.21666	0.0105361	-5.69007	-2.21666	0.0189945	-6.84907	-2.21666	0.0030718
Eno3	enolase 3, beta muscle	13808	3.42292	7.21208	0.00584026	3.31317	7.21208	0.00553967	3.36804	7.21208	0.00310162
Ier3	immediate early response 3	15937	1.67438	8.13976	0.0638888	2.53635	8.13976	0.00112092	2.10537	8.13976	0.003206
H2-Q5	histocompatibility 2, Q region locus 5	15016	1.71937	4.28807	0.153816	3.4475	4.28807	0.000430371	2.58344	4.28807	0.0032402
Mfsd7a	major facilitator superfamily domain containing 7A	243197	3.72861	2.03002	0.00418799	3.63805	2.03002	0.00377561	3.68333	2.03002	0.0032402
Nrip3	nuclear receptor interacting protein 3	78593	4.95681	-0.528812	0.000769311	2.3532	-0.528812	0.0894109	3.65501	-0.528812	0.0032402
Tenm3	teneurin transmembrane protein 3	23965	-1.34211	3.32723	0.351484	-2.76824	3.32723	0.000932532	-2.05518	3.32723	0.0032402
Itgb5	integrin beta 5	16419	-2.954	6.63474	0.00513076	-2.62222	6.63474	0.00895001	-2.78811	6.63474	0.00325976
Prss30	protease, serine 30	30943	-3.38226	-3.94014	0.0510574	-5.51337	-3.94014	0.00279144	-4.44782	-3.94014	0.00325976
Tmlhe	trimethyllysine hydroxylase, epsilon	192289	5.29054	2.17897	0.00584026	5.89621	2.17897	0.00232548	5.59337	2.17897	0.00329171
Top2a	topoisomerase (DNA) II alpha	21973	2.05738	7.91307	0.00803384	2.07907	7.91307	0.00549671	2.06823	7.91307	0.00329171
Arhgap24	Rho GTPase activating protein 24	231532	-3.67545	0.7004	0.0313767	-6.88239	0.7004	0.00689955	-5.27892	0.7004	0.00332473
4930461G14Rik	RIKEN cDNA 4930461G14 gene	74879	3.62819	5.38392	0.00310131	2.93624	5.38392	0.00967186	3.28221	5.38392	0.00334302
Lancl3	LanC lantibiotic synthetase component C-like 3 (bacterial)	236285	5.90471	-1.52744	0.00300747	5.00186	-1.52744	0.00617706	5.45328	-1.52744	0.00334302
Oas1c	2'-5' oligoadenylate synthetase 1C	114643	2.12264	2.88852	0.0447528	3.39288	2.88852	0.000741907	2.75776	2.88852	0.00334302
Svop	SV2 related protein	68666	4.80457	-1.16077	0.00797878	5.61977	-1.16077	0.00213251	5.21217	-1.16077	0.00334302
Mov10l1	Moloney leukemia virus 10-like 1	83456	3.16764	3.36221	0.0032282	2.74993	3.36221	0.00667808	2.95879	3.36221	0.00335928
Hr	lysine demethylase and nuclear receptor corepressor	15460	3.42835	4.8101	0.00429423	3.21127	4.8101	0.00516829	3.31981	4.8101	0.00335948
Fosb	FBJ osteosarcoma oncogene B	14282	2.24531	8.3098	0.0646023	3.79774	8.3098	0.00129379	3.02152	8.3098	0.00341881
Cped1	cadherin-like and PC-esterase domain containing 1	214642	-3.49925	2.73159	0.00748676	-2.70665	2.73159	0.0183165	-3.10295	2.73159	0.00342932
Dhrs3	dehydrogenase/reductase (SDR family) member 3	20148	-3.15899	2.54499	0.00577222	-2.31887	2.54499	0.0240765	-2.73893	2.54499	0.00342932
Prc1	protein regulator of cytokinesis 1	233406	1.97272	6.34438	0.00558635	1.87245	6.34438	0.00715397	1.92259	6.34438	0.00342932
Mgarp	mitochondria localized glutamic acid rich protein	67749	-5.90514	-2.04095	0.0149176	-5.29947	-2.04095	0.0139615	-5.60231	-2.04095	0.00356132
Pif1	PIF1 5'-to-3' DNA helicase	208084	2.13442	3.26329	0.0116508	2.4804	3.26329	0.00230293	2.30741	3.26329	0.00356132
Selenop	selenoprotein P	20363	-4.36992	4.62275	0.0142681	-4.99876	4.62275	0.00716112	-4.68434	4.62275	0.00360341
St3gal1	ST3 beta-galactoside alpha-2,3-sialyltransferase 1	20442	2.21156	6.91997	0.0263713	2.94088	6.91997	0.00218549	2.57622	6.91997	0.00360341
Ddah1	dimethylarginine dimethylaminohydrolase 1	69219	1.5148	5.96719	0.0523107	2.07135	5.96719	0.00129444	1.79307	5.96719	0.00362278
Mpped2	metallophosphoesterase domain containing 2	77015	8.5236	0.572225	0.00102307	4.09133	0.572225	0.0507974	6.30747	0.572225	0.00362278
Strbp	spermatid perinuclear RNA binding protein	20744	1.66924	4.74096	0.0636551	2.54466	4.74096	0.000902236	2.10695	4.74096	0.00369539
Trim30a	tripartite motif-containing 30A	20128	1.82892	5.61745	0.174069	3.85499	5.61745	0.000608907	2.84195	5.61745	0.00370655
Slc44a2	solute carrier family 44, member 2	68682	-2.58388	4.65267	0.00166732	-1.40132	4.65267	0.198862	-1.9926	4.65267	0.00371586
Dlx3	distal-less homeobox 3	13393	4.4927	3.40124	0.0032282	3.77522	3.40124	0.00715397	4.13396	3.40124	0.00379586
Larp6	La ribonucleoprotein domain family, member 6	67557	-5.49844	-3.57573	0.0245821	-6.31555	-3.57573	0.00848875	-5.90699	-3.57573	0.00379917
Mro	maestro	71263	5.86419	-0.283615	0.00511154	5.87897	-0.283615	0.00377561	5.87158	-0.283615	0.00380135
Tlx3	T cell leukemia, homeobox 3	27140	7.63139	0.030761	0.00323784	6.58174	0.030761	0.00567784	7.10657	0.030761	0.00380135
Scn1b	sodium channel, voltage-gated, type I, beta	20266	-3.94585	2.70297	0.00522638	-2.30937	2.70297	0.046572	-3.12761	2.70297	0.00385917
Il18r1	interleukin 18 receptor 1	16182	4.5424	3.16519	0.0318578	7.87671	3.16519	0.000902236	6.20956	3.16519	0.00387703
Rftn2	raftlin family member 2	74013	-4.3174	0.684806	0.0226533	-5.21615	0.684806	0.0107046	-4.76677	0.684806	0.00387703
Usp1	ubiquitin specific peptidase 1	230484	1.21759	6.00865	0.595564	2.47539	6.00865	0.000398188	1.84649	6.00865	0.00387703
Cdhr1	cadherin-related family member 1	170677	5.7631	7.01266	0.00584026	5.43288	7.01266	0.00617706	5.59799	7.01266	0.00392295
Atp9a	ATPase, class II, type 9A	11981	3.91574	3.75005	0.0217549	5.82574	3.75005	0.00131338	4.87074	3.75005	0.00395195
Olfm1	olfactomedin 1	56177	-3.08933	4.01681	0.0115066	-2.96024	4.01681	0.0105722	-3.02479	4.01681	0.00397319
Smagp	small cell adhesion glycoprotein	207818	-3.13748	-1.27985	0.063162	-6.35259	-1.27985	0.00553967	-4.74503	-1.27985	0.00398592
Hspa12a	heat shock protein 12A	73442	6.69972	1.39217	0.00513676	6.75449	1.39217	0.00371326	6.7271	1.39217	0.004
Ska3	spindle and kinetochore associated complex subunit 3	219114	2.12255	4.15147	0.0032282	1.77571	4.15147	0.0142494	1.94913	4.15147	0.00407171
Prss22	protease, serine 22	70835	5.0961	-1.9536	0.00733004	5.40527	-1.9536	0.0037089	5.25069	-1.9536	0.00410747
Egr4	early growth response 4	13656	8.92084	-2.02685	0.000846989	3.6822	-2.02685	0.118123	6.30152	-2.02685	0.00417643
Trim40	tripartite motif-containing 40	195359	4.57367	-2.42305	0.0104433	5.23056	-2.42305	0.00312649	4.90212	-2.42305	0.00419129
Ahr	aryl-hydrocarbon receptor	11622	-2.31949	5.76239	0.0175313	-2.63957	5.76239	0.0050683	-2.47953	5.76239	0.00422075
Pdzd2	PDZ domain containing 2	68070	5.20051	0.432329	0.00102307	2.51026	0.432329	0.0914473	3.85538	0.432329	0.00422075
Psg18	pregnancy specific glycoprotein 18	26438	7.43274	-3.08421	0.000498201	1.96548	-3.08421	0.57182	4.69911	-3.08421	0.00422075
Btbd17	BTB (POZ) domain containing 17	72014	-4.16848	-3.05415	0.0234248	-4.87737	-3.05415	0.00971391	-4.52292	-3.05415	0.00427058
Gpr3	G-protein coupled receptor 3	14748	4.80671	0.737073	0.00175847	3.09902	0.737073	0.0262993	3.95287	0.737073	0.00427058
Gm10439	predicted gene 10439	382243	5.04782	-2.60749	0.0109536	5.82179	-2.60749	0.00312649	5.43481	-2.60749	0.00431518
Dusp9	dual specificity phosphatase 9	75590	3.83989	1.6494	0.00253351	2.84998	1.6494	0.016102	3.34493	1.6494	0.00432972
Nr1d1	nuclear receptor subfamily 1, group D, member 1	217166	2.14811	6.96118	0.0160251	2.41282	6.96118	0.00451808	2.28046	6.96118	0.00433215
Smc2	structural maintenance of chromosomes 2	14211	2.05139	5.59962	0.0040233	1.74006	5.59962	0.0164183	1.89572	5.59962	0.00434831
Arhgap9	Rho GTPase activating protein 9	216445	-2.83577	2.82389	0.00260381	-1.46262	2.82389	0.210478	-2.14919	2.82389	0.00436624
Omd	osteomodulin	27047	-6.09912	2.99976	0.0191751	-5.73835	2.99976	0.0143778	-5.91873	2.99976	0.00436624
Batf	basic leucine zipper transcription factor, ATF-like	53314	-2.98351	-1.25961	0.0400522	-4.28356	-1.25961	0.006317	-3.63353	-1.25961	0.00440676
Brinp3	bone morphogenetic protein/retinoic acid inducible neural specific 3	215378	-12.3846	-1.7099	0.0317975	-13.3635	-1.7099	0.0168188	-12.874	-1.7099	0.00440676
Gm12250	predicted gene 12250	631323	2.91001	4.62404	0.0341617	4.44333	4.62404	0.00144954	3.67667	4.62404	0.00440676
Gm19424	predicted gene, 19424	100502871	4.86863	-0.992401	0.00842138	5.3343	-0.992401	0.00352052	5.10147	-0.992401	0.00440676
Iqgap3	IQ motif containing GTPase activating protein 3	404710	1.94479	5.86025	0.0111704	2.02903	5.86025	0.00554941	1.98691	5.86025	0.00440676
Mex3c	mex3 RNA binding family member C	240396	1.92833	5.43699	0.0138697	2.12162	5.43699	0.00418545	2.02498	5.43699	0.00440676
Nipal2	NIPA-like domain containing 2	223473	-4.89486	-3.41375	0.034818	-6.22182	-3.41375	0.00808072	-5.55834	-3.41375	0.00440676
Pdgfrl	platelet-derived growth factor receptor-like	68797	-1.84665	5.32906	0.0510574	-2.59609	5.32906	0.00272986	-2.22137	5.32906	0.00440676
Znfx1	zinc finger, NFX1-type containing 1	98999	0.971417	6.18493	1	3.0839	6.18493	0.000213391	2.02766	6.18493	0.00440676
Wfdc8	WAP four-disulfide core domain 8	277343	6.28513	-0.644448	0.00748676	6.74295	-0.644448	0.00370679	6.51404	-0.644448	0.00454337
Herc6	hect domain and RLD 6	67138	0.95253	5.58571	1	3.30811	5.58571	0.00019655	2.13032	5.58571	0.00456991
Mmp10	matrix metallopeptidase 10	17384	-8.49291	-3.66245	0.023996	-8.53604	-3.66245	0.0176485	-8.51447	-3.66245	0.00459391
Ifih1	interferon induced with helicase C domain 1	71586	2.18018	5.90989	0.109802	4.15136	5.90989	0.00101888	3.16577	5.90989	0.0046024
Gap43	growth associated protein 43	14432	4.57809	1.36457	0.0012605	2.42072	1.36457	0.0744434	3.4994	1.36457	0.00460397
Gpr62	G protein-coupled receptor 62	436090	6.08769	-1.92195	0.00217035	4.00576	-1.92195	0.0249728	5.04673	-1.92195	0.00460397
Pou3f1	POU domain, class 3, transcription factor 1	18991	2.93838	0.0138207	0.0544594	4.98508	0.0138207	0.00099317	3.96173	0.0138207	0.00469491
Zfp133-ps	zinc finger protein 133, pseudogene	668917	4.55613	-2.68018	0.0211337	6.07444	-2.68018	0.00218549	5.31528	-2.68018	0.00469491
Cdc20	cell division cycle 20	107995	1.85324	7.29835	0.00366102	1.50045	7.29835	0.032393	1.67685	7.29835	0.00469501
Nme3	NME/NM23 nucleoside diphosphate kinase 3	79059	-2.09705	3.00731	0.00784381	-1.7736	3.00731	0.0240625	-1.93533	3.00731	0.00474488
Adamts16	a disintegrin-like and metallopeptidase (reprolysin type) with thrombospondin type 1 motif, 16	271127	-3.88349	-3.84121	0.0593386	-5.95798	-3.84121	0.00509302	-4.92074	-3.84121	0.00478458
Entpd1	ectonucleoside triphosphate diphosphohydrolase 1	12495	-4.22489	1.11436	0.02292	-4.4361	1.11436	0.0147079	-4.33049	1.11436	0.00478458
Adra1b	adrenergic receptor, alpha 1b	11548	8.21688	3.54101	0.00556662	8.02313	3.54101	0.00491168	8.12001	3.54101	0.00484602
Lcn2	lipocalin 2	16819	5.49101	2.52194	0.00240605	3.73643	2.52194	0.0204717	4.61372	2.52194	0.00485699
Ttll6	tubulin tyrosine ligase-like family, member 6	237930	-4.03228	-4.23094	0.0258699	-4.60373	-4.23094	0.00871588	-4.318	-4.23094	0.00485699
Ebf3	early B cell factor 3	13593	4.97101	-1.4426	0.00683893	4.94972	-1.4426	0.00532913	4.96036	-1.4426	0.00490998
Pilrb1	paired immunoglobin-like type 2 receptor beta 1	170741	5.87182	0.686553	0.0056747	5.67558	0.686553	0.00537629	5.7737	0.686553	0.00492139
Pla2g5	phospholipase A2, group V	18784	5.21557	5.2712	0.00429423	4.29691	5.2712	0.0106166	4.75624	5.2712	0.00495308
F7	coagulation factor VII	14068	4.34074	-1.60157	0.0424384	7.18405	-1.60157	0.00120371	5.7624	-1.60157	0.0049768
Rhox5	reproductive homeobox 5	18617	4.81577	0.886827	0.0012605	2.47526	0.886827	0.0853813	3.64551	0.886827	0.0049768
C230037L18Rik	RIKEN cDNA C230037L18 gene	100532730	3.42181	-0.319466	0.00627788	3.24081	-0.319466	0.00698226	3.33131	-0.319466	0.00500415
Fst	follistatin	14313	2.6044	7.82854	0.00544671	2.129	7.82854	0.0218316	2.3667	7.82854	0.00502439
Acta2	actin, alpha 2, smooth muscle, aorta	11475	-1.98009	4.75021	0.378174	-7.93216	4.75021	0.0037089	-4.95612	4.75021	0.00508263
Cgnl1	cingulin-like 1	68178	1.59139	5.31072	0.247854	3.2186	5.31072	0.000741907	2.405	5.31072	0.00508263
Nfatc4	nuclear factor of activated T cells, cytoplasmic, calcineurin dependent 4	73181	-1.68677	5.11252	0.200766	-3.32582	5.11252	0.00183736	-2.50629	5.11252	0.00508263
Chrm1	cholinergic receptor, muscarinic 1, CNS	12669	5.41927	-1.7582	0.00184297	3.2242	-1.7582	0.042886	4.32174	-1.7582	0.00508617
Nfkbiz	nuclear factor of kappa light polypeptide gene enhancer in B cells inhibitor, zeta	80859	2.10214	5.32804	0.084381	3.57931	5.32804	0.00129826	2.84072	5.32804	0.00509369
Dapk2	death-associated protein kinase 2	13143	2.01968	1.06559	0.0928248	3.47079	1.06559	0.000916498	2.74524	1.06559	0.00514741
Hdc	histidine decarboxylase	15186	2.69005	1.06354	0.0361606	3.92701	1.06354	0.00158918	3.30853	1.06354	0.00514741
H2-Q2	histocompatibility 2, Q region locus 2	15013	1.39364	5.0172	0.355004	2.77001	5.0172	0.000633236	2.08183	5.0172	0.00515234
Pygo1	pygopus 1	72135	-0.928195	-1.79898	1	-7.46685	-1.79898	0.00154989	-4.19752	-1.79898	0.00516262
Gdnf	glial cell line derived neurotrophic factor	14573	1.99557	6.71296	0.015829	2.12937	6.71296	0.00638936	2.06247	6.71296	0.00520457
Camkv	CaM kinase-like vesicle-associated	235604	4.38014	-0.655815	0.0013021	2.24809	-0.655815	0.10574	3.31411	-0.655815	0.00525891
Vsig8	V-set and immunoglobulin domain containing 8	240916	7.61515	-3.2478	0.000396243	1.31801	-3.2478	1	4.46658	-3.2478	0.00525891
Rhd	Rh blood group, D antigen	19746	3.48096	0.532907	0.0195034	4.43153	0.532907	0.00268595	3.95624	0.532907	0.00533535
Trpv2	transient receptor potential cation channel, subfamily V, member 2	22368	-2.72733	1.05774	0.0294984	-3.15622	1.05774	0.0106951	-2.94178	1.05774	0.00545027
Rgma	repulsive guidance molecule family member A	244058	2.07806	5.65513	0.00187837	1.38046	5.65513	0.124562	1.72926	5.65513	0.00546118
Chst12	carbohydrate sulfotransferase 12	59031	-2.10273	6.57983	0.00937059	-1.94613	6.57983	0.0141953	-2.02443	6.57983	0.00550429
Zfp423	zinc finger protein 423	94187	5.3631	0.598477	0.0100018	5.89243	0.598477	0.00408697	5.62777	0.598477	0.00550429
Nfkbia	nuclear factor of kappa light polypeptide gene enhancer in B cells inhibitor, alpha	18035	2.07228	8.00416	0.015276	2.13847	8.00416	0.00862113	2.10538	8.00416	0.00557222
Rpl15	ribosomal protein L15	66480	-1.74432	5.06249	0.0332042	-2.06533	5.06249	0.005317	-1.90482	5.06249	0.00557222
Ncam1	neural cell adhesion molecule 1	17967	2.14519	5.76018	0.00873848	2.02846	5.76018	0.0110462	2.08683	5.76018	0.00557871
Hoxc4	homeobox C4	15423	-4.65182	-2.65328	0.0292932	-5.31616	-2.65328	0.0149186	-4.98399	-2.65328	0.00558115
Mamld1	mastermind-like domain containing 1	333639	3.45168	2.82378	0.00552783	3.0855	2.82378	0.00973909	3.26859	2.82378	0.00559447
Gjc2	gap junction protein, gamma 2	118454	6.53476	2.28046	0.00415421	5.33535	2.28046	0.0107138	5.93505	2.28046	0.00566316
Adam33	a disintegrin and metallopeptidase domain 33	110751	-4.9066	-4.03791	0.00418799	-2.58408	-4.03791	0.109682	-3.74534	-4.03791	0.00566777
Fam213b	family with sequence similarity 213, member B	66469	-1.96533	-0.620008	0.174254	-3.99649	-0.620008	0.0037544	-2.98091	-0.620008	0.00567963
Gmpr	guanosine monophosphate reductase	66355	-0.869168	-0.188523	1	-5.0265	-0.188523	0.00131575	-2.94783	-0.188523	0.00567963
Mpzl2	myelin protein zero-like 2	14012	4.77808	0.945961	0.00440482	3.98385	0.945961	0.0114485	4.38096	0.945961	0.00567963
Btc	betacellulin, epidermal growth factor family member	12223	2.36439	2.01546	0.103074	4.39239	2.01546	0.000917467	3.37839	2.01546	0.00568098
Echdc3	enoyl Coenzyme A hydratase domain containing 3	67856	-2.97075	2.26835	0.00324805	-1.46989	2.26835	0.270962	-2.22032	2.26835	0.00569121
Hoxa7	homeobox A7	15404	3.62572	1.81552	0.00240605	2.39112	1.81552	0.0398874	3.00842	1.81552	0.00571431
Mpdz	multiple PDZ domain protein	17475	1.2313	6.11079	1	4.86689	6.11079	0.000392229	3.0491	6.11079	0.00571431
Ripply1	ripply transcriptional repressor 1	622473	5.23394	-2.81996	0.00260381	3.38437	-2.81996	0.0381205	4.30916	-2.81996	0.00571431
Phyhip	phytanoyl-CoA hydroxylase interacting protein	105653	3.83307	-2.76505	0.0245821	4.94477	-2.76505	0.00312649	4.38892	-2.76505	0.00575816
Atp10a	ATPase, class V, type 10A	11982	2.26742	5.33325	0.0390572	3.09838	5.33325	0.00279144	2.6829	5.33325	0.00581185
Fxyd2	FXYD domain-containing ion transport regulator 2	11936	1.74245	0.167082	0.53624	5.1228	0.167082	0.000384595	3.43263	0.167082	0.00604891
Syt8	synaptotagmin VIII	55925	3.96088	2.68854	0.00266134	2.66807	2.68854	0.0335355	3.31447	2.68854	0.00604891
Slc7a8	solute carrier family 7 (cationic amino acid transporter, y+ system), member 8	50934	-2.20163	1.63405	0.022859	-2.27574	1.63405	0.0133854	-2.23868	1.63405	0.00609679
Abhd16b	abhydrolase domain containing 16B	241850	4.7033	-1.9477	0.0110154	4.95034	-1.9477	0.00575713	4.82682	-1.9477	0.00617423
Alg6	asparagine-linked glycosylation 6 (alpha-1,3,-glucosyltransferase)	320438	0.164852	4.59428	1	3.38383	4.59428	5.26474e-05	1.77434	4.59428	0.00617423
Ang4	angiogenin, ribonuclease A family, member 4	219033	3.55256	-3.18977	0.0535029	5.53198	-3.18977	0.00194702	4.54227	-3.18977	0.00617423
Capn5	calpain 5	12337	-2.48396	3.97947	0.00382649	-1.51862	3.97947	0.137237	-2.00129	3.97947	0.00617423
Hhatl	hedgehog acyltransferase-like	74770	3.89533	-2.66115	0.028369	5.18741	-2.66115	0.00300059	4.54137	-2.66115	0.00617423
Htr2a	5-hydroxytryptamine (serotonin) receptor 2A	15558	3.88177	2.26671	0.00556662	3.39454	2.26671	0.0111047	3.63815	2.26671	0.00617423
Spns3	spinster homolog 3	77577	4.41924	-0.0241122	0.010273	4.58863	-0.0241122	0.00575713	4.50394	-0.0241122	0.00620694
Serpinb7	serine (or cysteine) peptidase inhibitor, clade B, member 7	116872	7.02887	-1.37466	0.00166732	3.59058	-1.37466	0.0783337	5.30973	-1.37466	0.00631758
Mturn	maturin, neural progenitor differentiation regulator homolog (Xenopus)	68235	-3.60339	2.12106	0.0043149	-1.60282	2.12106	0.272876	-2.60311	2.12106	0.0063387
Kcp	kielin/chordin-like protein	333088	-3.06583	-1.67787	0.0748798	-5.24488	-1.67787	0.008462	-4.15536	-1.67787	0.00641686
Nudt17	nudix (nucleoside diphosphate linked moiety X)-type motif 17	78373	-2.7893	2.34363	0.0664511	-4.61575	2.34363	0.00933391	-3.70252	2.34363	0.00643018
Gm19522	predicted gene, 19522	100503040	-5.07521	-2.84145	0.0318578	-5.60671	-2.84145	0.0189945	-5.34096	-2.84145	0.00644368
Stat1	signal transducer and activator of transcription 1	20846	1.32534	7.80515	0.405133	2.44664	7.80515	0.00105207	1.88599	7.80515	0.00644368
Fabp3	fatty acid binding protein 3, muscle and heart	14077	3.86288	-1.19135	0.0179429	4.57066	-1.19135	0.00411774	4.21677	-1.19135	0.00645481
Zfp941	zinc finger protein 941	407812	5.65231	-2.28578	0.0133382	6.19572	-2.28578	0.00535988	5.92402	-2.28578	0.00648483
Bpifc	BPI fold containing family C	270757	3.47517	0.734773	0.0561046	5.75698	0.734773	0.0015376	4.61608	0.734773	0.00652635
Dglucy	D-glutamate cyclase	217830	-2.00719	2.6113	0.0774855	-2.96261	2.6113	0.00608589	-2.4849	2.6113	0.00653647
Has2	hyaluronan synthase 2	15117	3.45551	6.23225	0.00493145	2.54546	6.23225	0.0318415	3.00048	6.23225	0.00653647
Chst1	carbohydrate sulfotransferase 1	76969	3.98829	3.61621	0.0200829	5.01379	3.61621	0.00359358	4.50104	3.61621	0.0065485
Egr2	early growth response 2	13654	2.23745	5.01867	0.069793	3.5145	5.01867	0.002092	2.87597	5.01867	0.00655637
Lamc3	laminin gamma 3	23928	-3.55167	1.57759	0.01289	-2.54978	1.57759	0.0421764	-3.05072	1.57759	0.00655637
1700007P06Rik	RIKEN cDNA 1700007P06 gene	69308	4.34446	-1.25254	0.0263596	5.78403	-1.25254	0.00306115	5.06424	-1.25254	0.00669017
Ifnlr1	interferon lambda receptor 1	242700	-4.21205	-2.13056	0.0386307	-5.15365	-2.13056	0.0157296	-4.68285	-2.13056	0.0067383
Gbp6	guanylate binding protein 6	100702	1.1404	2.75324	1	4.25137	2.75324	0.000244571	2.69588	2.75324	0.00676149
Kazald1	Kazal-type serine peptidase inhibitor domain 1	107250	-3.25333	2.02301	0.0266857	-3.30262	2.02301	0.018798	-3.27797	2.02301	0.00676149
Hoxc6	homeobox C6	15425	-0.942995	1.67115	1	-5.74552	1.67115	0.00261489	-3.34426	1.67115	0.00677694
BC061237	cDNA sequence BC061237	385138	4.24895	-3.45087	0.0104992	4.05954	-3.45087	0.0108327	4.15425	-3.45087	0.00701936
Magi1	membrane associated guanylate kinase, WW and PDZ domain containing 1	14924	2.0882	3.31154	0.0932097	3.45386	3.31154	0.00150111	2.77103	3.31154	0.00701936
Slc25a1	solute carrier family 25 (mitochondrial carrier, citrate transporter), member 1	13358	-1.49063	6.58328	0.0928325	-2.01819	6.58328	0.00312649	-1.75441	6.58328	0.00701936
Cdh15	cadherin 15	12555	6.41698	2.88658	0.000396243	0.332444	2.88658	1	3.37471	2.88658	0.00703981
Cys1	cystin 1	12879	-3.74994	0.523866	0.0132261	-2.59416	0.523866	0.0490135	-3.17205	0.523866	0.00703981
Mmp2	matrix metallopeptidase 2	17390	-4.84609	7.61962	0.0018559	-1.79347	7.61962	0.398069	-3.31978	7.61962	0.00710067
Elfn2	leucine rich repeat and fibronectin type III, extracellular 2	207393	5.19919	2.16368	0.0145562	5.94365	2.16368	0.00479364	5.57142	2.16368	0.00721198
H2-D1	histocompatibility 2, D region locus 1	14964	1.4989	9.82035	0.299152	2.80215	9.82035	0.0015376	2.15053	9.82035	0.00721198
Fxyd1	FXYD domain-containing ion transport regulator 1	56188	-4.68086	-3.02207	0.0558052	-6.35783	-3.02207	0.0136626	-5.51935	-3.02207	0.00723178
Lca5l	Leber congenital amaurosis 5-like	385668	3.54118	-2.11532	0.0361606	4.86927	-2.11532	0.00312649	4.20522	-2.11532	0.0074321
Prr9	proline rich 9	109314	6.99388	1.15321	0.0133382	7.87072	1.15321	0.00507536	7.4323	1.15321	0.0074321
Dennd2c	DENN/MADD domain containing 2C	329727	2.46199	3.37897	0.0165249	2.65429	3.37897	0.00645415	2.55814	3.37897	0.00753718
Fam84b	family with sequence similarity 84, member B	399603	3.91524	5.57848	0.0259527	4.9404	5.57848	0.00479364	4.42782	5.57848	0.00759258
Cyp17a1	cytochrome P450, family 17, subfamily a, polypeptide 1	13074	5.1804	-2.44303	0.00784381	4.57336	-2.44303	0.0137518	4.87688	-2.44303	0.00768541
Mucl3	mucin like 3	268949	5.3045	-1.25898	0.0153557	5.90746	-1.25898	0.00561468	5.60598	-1.25898	0.00768541
Gstt3	glutathione S-transferase, theta 3	103140	4.62179	4.28442	0.0154122	5.15869	4.28442	0.00579886	4.89024	4.28442	0.00770093
Msx2	msh homeobox 2	17702	1.04083	-0.594198	1	-7.50929	-0.594198	0.000555028	-3.23423	-0.594198	0.00770093
Gm14124	predicted gene 14124	100216455	3.30524	-2.94751	0.0550054	4.92259	-2.94751	0.00271172	4.11392	-2.94751	0.00772249
Tuba8	tubulin, alpha 8	53857	1.7384	0.260572	0.50568	4.70861	0.260572	0.000564109	3.2235	0.260572	0.00773589
Pros1	protein S (alpha)	19128	-1.63507	4.27224	0.533133	-5.10164	4.27224	0.00370679	-3.36835	4.27224	0.00778245
Lgr5	leucine rich repeat containing G protein coupled receptor 5	14160	6.1629	-0.670755	0.000582093	1.41884	-0.670755	1	3.79087	-0.670755	0.00780387
Slc38a3	solute carrier family 38, member 3	76257	7.4348	2.50985	0.00873848	7.14621	2.50985	0.00827751	7.29051	2.50985	0.00780387
Egr3	early growth response 3	13655	3.504	4.10914	0.0255805	4.3777	4.10914	0.0044649	3.94085	4.10914	0.00797603
Eps8	epidermal growth factor receptor pathway substrate 8	13860	2.16385	6.15674	0.0932921	3.44433	6.15674	0.0028216	2.80409	6.15674	0.00798997
4631405J19Rik	RIKEN cDNA 4631405J19 gene	433456	5.74552	-0.155682	0.00513676	4.48148	-0.155682	0.0199449	5.1135	-0.155682	0.00804764
9330117O12Rik	RIKEN cDNA 9330117O12 gene	328957	-6.92088	-3.50407	0.0180162	-5.12655	-3.50407	0.0559042	-6.02372	-3.50407	0.00804764
Fcrls	Fc receptor-like S, scavenger receptor	80891	-2.62237	1.70767	0.138528	-7.02591	1.70767	0.0111061	-4.82414	1.70767	0.00804764
Limch1	LIM and calponin homology domains 1	77569	2.31809	4.13769	0.0701432	3.57714	4.13769	0.0023617	2.94761	4.13769	0.00804764
Zbtb18	zinc finger and BTB domain containing 18	30928	2.19939	4.16713	0.0169459	2.30077	4.16713	0.00842161	2.25008	4.16713	0.00804764
Tcn2	transcobalamin 2	21452	-5.4577	2.76292	0.0348499	-5.55429	2.76292	0.0260957	-5.506	2.76292	0.00806707
Glrp1	glutamine repeat protein 1	14659	1.83678	3.29798	0.0639889	2.54059	3.29798	0.00272539	2.18868	3.29798	0.00810813
Lepr	leptin receptor	16847	-8.16022	-0.110697	0.0422923	-7.83089	-0.110697	0.032393	-7.99556	-0.110697	0.00810813
Gm8909	predicted gene 8909	667977	1.57497	5.17603	0.296873	3.09401	5.17603	0.00119999	2.33449	5.17603	0.00813755
Slco3a1	solute carrier organic anion transporter family, member 3a1	108116	2.18907	5.4003	0.0178919	2.24848	5.4003	0.0106269	2.21878	5.4003	0.00817602
Trim68	tripartite motif-containing 68	101700	5.67391	-0.827084	0.00429208	4.09432	-0.827084	0.0281149	4.88412	-0.827084	0.00820049
Rapsn	receptor-associated protein of the synapse	19400	2.38442	4.18968	0.0570746	3.46499	4.18968	0.00294526	2.92471	4.18968	0.0082362
Sp110	Sp110 nuclear body protein	109032	2.65595	2.50199	0.0638803	4.08494	2.50199	0.00235837	3.37045	2.50199	0.00831484
Arhgdib	Rho, GDP dissociation inhibitor (GDI) beta	11857	-1.91248	4.03503	0.277186	-4.70047	4.03503	0.00516353	-3.30648	4.03503	0.00842216
Castor1	cytosolic arginine sensor for mTORC1 subunit 1	71962	-1.77929	4.91664	0.0633785	-2.27608	4.91664	0.00648234	-2.02768	4.91664	0.00842216
Cfh	complement component factor h	12628	-4.0106	0.10887	0.0373948	-4.26754	0.10887	0.0241576	-4.13907	0.10887	0.00842216
Col17a1	collagen, type XVII, alpha 1	12821	3.12699	0.0333853	0.0178919	3.38571	0.0333853	0.00715397	3.25635	0.0333853	0.00849048
Fbn2	fibrillin 2	14119	4.51743	1.77865	0.00641675	3.74641	1.77865	0.0174636	4.13192	1.77865	0.00849048
2012-09-01	septin 12	71089	3.73475	-2.75335	0.0415182	5.10186	-2.75335	0.00377561	4.41831	-2.75335	0.00849048
P2ry12	purinergic receptor P2Y, G-protein coupled 12	70839	-2.67111	0.211256	0.0803622	-4.04681	0.211256	0.0111047	-3.35896	0.211256	0.00849395
Prelid3a	PRELI domain containing 3A	225655	-4.96933	-3.78055	0.0496379	-5.78643	-3.78055	0.0174086	-5.37788	-3.78055	0.0086022
Diaph3	diaphanous related formin 3	56419	1.49873	5.33902	0.0778877	1.93712	5.33902	0.0036701	1.71792	5.33902	0.00863865
Sgsm1	small G protein signaling modulator 1	52850	4.31371	3.87656	0.018199	4.86067	3.87656	0.00631634	4.58719	3.87656	0.00864813
Parp14	poly (ADP-ribose) polymerase family, member 14	547253	1.33922	6.15608	0.498113	2.63777	6.15608	0.0011678	1.98849	6.15608	0.00865297
Morc4	microrchidia 4	75746	3.34291	3.40509	0.0083946	2.93303	3.40509	0.0165248	3.13797	3.40509	0.00869424
E330034G19Rik	RIKEN cDNA E330034G19 gene	105418	3.3042	-3.49527	0.0623462	4.87534	-3.49527	0.00327304	4.08977	-3.49527	0.00869947
Lmo1	LIM domain only 1	109594	4.44959	5.18206	0.0114246	4.16287	5.18206	0.0131252	4.30623	5.18206	0.00886084
Rtl8b	retrotransposon Gag like 8B	553127	-4.57278	-2.88742	0.0294943	-4.16277	-2.88742	0.0305221	-4.36778	-2.88742	0.00889635
Nes	nestin	18008	3.35521	6.86306	0.0208193	3.47637	6.86306	0.012549	3.41579	6.86306	0.00890494
Ctgf	connective tissue growth factor	14219	-2.21753	4.80054	0.106034	-3.61629	4.80054	0.0062491	-2.91691	4.80054	0.00895548
Flot1	flotillin 1	14251	-1.81264	5.5718	0.00789055	-1.47848	5.5718	0.0579256	-1.64556	5.5718	0.00907413
Psmb8	proteasome (prosome, macropain) subunit, beta type 8 (large multifunctional peptidase 7)	16913	1.61374	8.27856	0.0532139	1.91339	8.27856	0.00690015	1.76356	8.27856	0.00909258
Ttc9	tetratricopeptide repeat domain 9	69480	5.37365	3.05193	0.0149169	5.7342	3.05193	0.00740422	5.55393	3.05193	0.00916345
Yod1	YOD1 deubiquitinase	226418	3.02976	2.04458	0.0250899	3.54529	2.04458	0.00575713	3.28753	2.04458	0.00919663
Arl9	ADP-ribosylation factor-like 9	384185	4.23178	-3.29001	0.0204623	4.5546	-3.29001	0.00915407	4.39319	-3.29001	0.00927912
Col22a1	collagen, type XXII, alpha 1	69700	6.96275	-0.795814	0.00405029	4.64593	-0.795814	0.0383158	5.80434	-0.795814	0.00944665
Lipg	lipase, endothelial	16891	5.39326	3.14148	0.0412672	8.13685	3.14148	0.00326484	6.76506	3.14148	0.00946582
Tbx3	T-box 3	21386	-1.31407	-2.15139	1	-6.00294	-2.15139	0.00314181	-3.65851	-2.15139	0.00951926
Tinagl1	tubulointerstitial nephritis antigen-like 1	94242	3.24226	8.70301	0.00537674	2.05962	8.70301	0.101399	2.65094	8.70301	0.00954488
9330133O14Rik	RIKEN cDNA 9330133O14 gene	100689703	-2.01141	0.476366	0.0623462	-2.49023	0.476366	0.0117317	-2.25082	0.476366	0.00955269
Pdcd1lg2	programmed cell death 1 ligand 2	58205	-1.80757	-0.67603	0.456724	-5.26647	-0.67603	0.00564557	-3.53702	-0.67603	0.00955269
Rax	retina and anterior neural fold homeobox	19434	-3.15566	-2.38301	0.101283	-5.39747	-2.38301	0.012549	-4.27656	-2.38301	0.00955269
Igtp	interferon gamma induced GTPase	16145	1.71121	7.28727	0.168151	2.76817	7.28727	0.00314181	2.23969	7.28727	0.00964385
2810468N07Rik	RIKEN cDNA 2810468N07 gene	72834	3.26015	0.350886	0.0114253	3.0302	0.350886	0.0149186	3.14518	0.350886	0.009801
Mlkl	mixed lineage kinase domain-like	74568	1.92997	5.55749	0.0745803	2.66323	5.55749	0.00427069	2.2966	5.55749	0.00990725
Fndc7	fibronectin type III domain containing 7	320181	2.96624	2.00095	0.00346841	1.96449	2.00095	0.0790055	2.46536	2.00095	0.0100693
Mt1	metallothionein 1	17748	1.89201	8.44904	0.0383444	2.1154	8.44904	0.0110058	2.00371	8.44904	0.0100778
Atp13a4	ATPase type 13A4	224079	5.4193	2.21027	0.0286294	7.00892	2.21027	0.00480475	6.21411	2.21027	0.0102272
B2m	beta-2 microglobulin	12010	1.23381	11.2585	0.600638	2.23319	11.2585	0.0015376	1.7335	11.2585	0.010255
Chadl	chondroadherin-like	214685	-2.56939	-0.109084	0.0485605	-2.94823	-0.109084	0.0183878	-2.75881	-0.109084	0.0102588
Tnf	tumor necrosis factor	21926	1.5133	2.40845	0.823317	4.8026	2.40845	0.000575934	3.15795	2.40845	0.0103132
H2-Q4	histocompatibility 2, Q region locus 4	15015	2.14715	7.16782	0.0778877	2.9855	7.16782	0.00566094	2.56633	7.16782	0.0104436
Myl9	myosin, light polypeptide 9, regulatory	98932	-5.41132	-0.712564	0.0552222	-6.69712	-0.712564	0.0322231	-6.05422	-0.712564	0.0104436
Slc27a3	solute carrier family 27 (fatty acid transporter), member 3	26568	-4.97184	0.306408	0.0324277	-3.89784	0.306408	0.0455433	-4.43484	0.306408	0.0104436
Aox1	aldehyde oxidase 1	11761	-2.46883	4.68056	0.0117373	-1.88898	4.68056	0.0606652	-2.1789	4.68056	0.010595
Psmb9	proteasome (prosome, macropain) subunit, beta type 9 (large multifunctional peptidase 2)	16912	1.42515	5.46289	0.359269	2.59263	5.46289	0.0016453	2.00889	5.46289	0.010595
AI662270	expressed sequence AI662270	100043636	-1.76335	0.549808	0.155218	-2.73722	0.549808	0.00716014	-2.25029	0.549808	0.0107217
Itga1	integrin alpha 1	109700	-1.95365	3.69699	0.0180162	-1.71449	3.69699	0.0409959	-1.83407	3.69699	0.0107217
Gstm1	glutathione S-transferase, mu 1	14862	-3.55713	6.47004	0.0109256	-2.64411	6.47004	0.0503308	-3.10062	6.47004	0.0107305
Gp1bb	glycoprotein Ib, beta polypeptide	14724	-2.18507	5.35914	0.0104433	-1.71637	5.35914	0.0619439	-1.95072	5.35914	0.0107888
2610528A11Rik	RIKEN cDNA 2610528A11 gene	70045	6.31278	7.13016	0.0160251	5.89993	7.13016	0.0174009	6.10635	7.13016	0.010848
E130311K13Rik	RIKEN cDNA E130311K13 gene	329659	-2.11121	1.41533	0.0159199	-1.73016	1.41533	0.0570836	-1.92069	1.41533	0.010848
Spint1	serine protease inhibitor, Kunitz type 1	20732	3.6767	-1.65887	0.0405036	4.81333	-1.65887	0.00509302	4.24502	-1.65887	0.010848
Parm1	prostate androgen-regulated mucin-like protein 1	231440	2.92518	5.61214	0.0418985	3.69762	5.61214	0.00687927	3.3114	5.61214	0.0108977
Tmem52	transmembrane protein 52	69671	-4.4773	-3.07114	0.0270595	-3.63688	-3.07114	0.0448135	-4.05709	-3.07114	0.0109017
Pak6	p21 (RAC1) activated kinase 6	214230	2.66745	0.160784	0.0448737	3.45132	0.160784	0.00509302	3.05939	0.160784	0.0109483
Hap1	huntingtin-associated protein 1	15114	2.75016	1.33374	0.0773063	4.2299	1.33374	0.00312649	3.49003	1.33374	0.0110751
Ddx60	DEAD (Asp-Glu-Ala-Asp) box polypeptide 60	234311	1.33502	3.61756	0.957649	4.02132	3.61756	0.000633243	2.67817	3.61756	0.0111326
Emid1	EMI domain containing 1	140703	-1.46864	0.534491	0.892554	-6.45216	0.534491	0.00671241	-3.9604	0.534491	0.0111326
Prickle2	prickle planar cell polarity protein 2	243548	-1.95769	2.49382	0.0434409	-2.10457	2.49382	0.0198804	-2.03113	2.49382	0.0111326
Camk2b	calcium/calmodulin-dependent protein kinase II, beta	12323	3.29569	2.83127	0.104482	5.87555	2.83127	0.00240429	4.58562	2.83127	0.0111412
6430710C18Rik	RIKEN cDNA 6430710C18 gene	76218	5.90688	-3.72948	0.0010175	1.56728	-3.72948	0.887703	3.73708	-3.72948	0.0111729
Aqp3	aquaporin 3	11828	3.89115	-0.46894	0.0116086	3.51099	-0.46894	0.0182337	3.70107	-0.46894	0.0111729
Il6	interleukin 6	16193	2.4892	1.56867	0.0763504	3.68954	1.56867	0.00345288	3.08937	1.56867	0.0111729
Ncapg	non-SMC condensin I complex, subunit G	54392	1.73312	5.74639	0.0232411	1.73708	5.74639	0.0171792	1.7351	5.74639	0.0111729
Plet1os	placenta expressed transcript 1, opposite strand	69631	3.06304	-3.01212	0.225343	6.59348	-3.01212	0.00150111	4.82826	-3.01212	0.0111729
Plscr2	phospholipid scramblase 2	18828	1.30743	2.5121	0.758237	3.03899	2.5121	0.000741907	2.17321	2.5121	0.0111729
Kif2c	kinesin family member 2C	73804	1.42487	5.41374	0.0520044	1.61011	5.41374	0.00775019	1.51749	5.41374	0.0111782
Ang	angiogenin, ribonuclease, RNase A family, 5	11727	2.93984	1.23799	0.02292	3.16572	1.23799	0.00981278	3.05278	1.23799	0.0112269
Bco1	beta-carotene oxygenase 1	63857	3.02478	-3.45674	0.135589	5.29322	-3.45674	0.00265532	4.159	-3.45674	0.0112554
E230025N22Rik	Riken cDNA E230025N22 gene	240216	-5.06991	-4.08481	0.0117498	-3.11489	-4.08481	0.110651	-4.0924	-4.08481	0.0112554
Srr	serine racemase	27364	-2.24962	3.84207	0.00335129	-1.19821	3.84207	0.633629	-1.72391	3.84207	0.0113434
D17H6S56E-5	DNA segment, Chr 17, human D6S56E 5	110956	2.90198	9.66138	0.0449178	3.41772	9.66138	0.012549	3.15985	9.66138	0.0113597
Faah	fatty acid amide hydrolase	14073	3.29403	1.28795	0.0533833	4.59915	1.28795	0.0043204	3.94659	1.28795	0.011637
Oas1b	2'-5' oligoadenylate synthetase 1B	23961	2.09812	3.70162	0.145362	3.5785	3.70162	0.00251345	2.83831	3.70162	0.011637
Anks6	ankyrin repeat and sterile alpha motif domain containing 6	75691	-3.50838	-2.20266	0.133141	-6.57657	-2.20266	0.0164351	-5.04248	-2.20266	0.0117309
Plcb4	phospholipase C, beta 4	18798	5.03973	-0.721797	0.0351807	6.4789	-0.721797	0.00561503	5.75932	-0.721797	0.0117499
Cdh17	cadherin 17	12557	3.48135	1.53141	0.0189673	3.57022	1.53141	0.0117317	3.52578	1.53141	0.0117579
Afap1l1	actin filament associated protein 1-like 1	106877	2.93958	2.02232	0.0589939	4.13931	2.02232	0.00424915	3.53945	2.02232	0.0117921
Mreg	melanoregulin	381269	2.49391	1.18422	0.0312571	2.82904	1.18422	0.00848875	2.66147	1.18422	0.0117921
Ssx2ip	synovial sarcoma, X 2 interacting protein	99167	1.53691	4.66226	0.0762844	1.91938	4.66226	0.0053293	1.72815	4.66226	0.0117921
Ttpa	tocopherol (alpha) transfer protein	50500	4.19425	-0.898079	0.019545	4.33643	-0.898079	0.0115265	4.26534	-0.898079	0.0117921
Zfp976	zinc finger protein 976	208111	2.58018	-0.562809	0.0603799	3.50214	-0.562809	0.00480475	3.04116	-0.562809	0.0117921
Adgrd1	adhesion G protein-coupled receptor D1	243277	4.40917	0.717561	0.00171952	1.85251	0.717561	0.359774	3.13084	0.717561	0.0119183
Anln	anillin, actin binding protein	68743	1.36612	7.35218	0.228552	1.99454	7.35218	0.00356481	1.68033	7.35218	0.0119183
Cnn2	calponin 2	12798	-1.55743	8.52695	0.0318578	-1.60345	8.52695	0.0172424	-1.58044	8.52695	0.0119183
Hey1	hairy/enhancer-of-split related with YRPW motif 1	15213	-0.913212	-0.222521	1	-6.10546	-0.222521	0.00418784	-3.50934	-0.222521	0.0119183
Lrat	lecithin-retinol acyltransferase (phosphatidylcholine-retinol-O-acyltransferase)	79235	8.99862	-2.70162	0.000396243	-0.020922	-2.70162	1	4.48885	-2.70162	0.0119183
Tmprss2	transmembrane protease, serine 2	50528	5.05034	-1.85871	0.00936674	4.11638	-1.85871	0.0279448	4.58336	-1.85871	0.0119183
Xaf1	XIAP associated factor 1	327959	1.40662	6.65509	0.475407	2.74061	6.65509	0.00204316	2.07361	6.65509	0.0119183
Foxo3	forkhead box O3	56484	2.002	5.35052	0.0349432	2.2014	5.35052	0.0115265	2.1017	5.35052	0.0120611
Ramp3	receptor (calcitonin) activity modifying protein 3	56089	-2.13917	6.46235	0.22735	-4.17756	6.46235	0.00430422	-3.15836	6.46235	0.0120735
Blvrb	biliverdin reductase B (flavin reductase (NADPH))	233016	-2.39492	5.3165	0.0349432	-2.49385	5.3165	0.0208097	-2.44438	5.3165	0.0120739
Ckap2l	cytoskeleton associated protein 2-like	70466	1.60727	5.79973	0.0648544	1.92983	5.79973	0.00755854	1.76855	5.79973	0.0120739
Lpar3	lysophosphatidic acid receptor 3	65086	3.26479	3.88437	0.0211337	3.38018	3.88437	0.0125431	3.32249	3.88437	0.0121052
Tubb2b	tubulin, beta 2B class IIB	73710	3.42068	3.08353	0.00335129	2.02479	3.08353	0.126428	2.72274	3.08353	0.0121601
Chn2	chimerin 2	69993	3.25812	3.45969	0.00873848	2.61352	3.45969	0.0334827	2.93582	3.45969	0.0122124
Itgb6	integrin beta 6	16420	2.27985	2.88707	0.0517778	2.90051	2.88707	0.00577482	2.59018	2.88707	0.0122357
Irgm2	immunity-related GTPase family M member 2	54396	1.55059	6.78323	0.249255	2.57751	6.78323	0.00326484	2.06405	6.78323	0.0122437
Ric3	RIC3 acetylcholine receptor chaperone	320360	4.59968	-1.52839	0.0376289	5.78264	-1.52839	0.00648234	5.19116	-1.52839	0.0124339
Gm4951	predicted gene 4951	240327	2.35309	2.10414	0.292175	5.40701	2.10414	0.0014114	3.88005	2.10414	0.0124383
Ntan1	N-terminal Asn amidase	18203	-1.67402	5.64926	0.0219262	-1.57494	5.64926	0.032393	-1.62448	5.64926	0.0124383
Pcdhb11	protocadherin beta 11	93882	-4.42181	-2.18167	0.0569287	-4.91759	-2.18167	0.0325119	-4.6697	-2.18167	0.0124383
Sfrp5	secreted frizzled-related sequence protein 5	54612	5.4113	-0.611301	0.0315485	6.57113	-0.611301	0.00710065	5.99121	-0.611301	0.0125236
Mmp13	matrix metallopeptidase 13	17386	-5.64423	2.36677	0.046929	-8.27039	2.36677	0.0425948	-6.95731	2.36677	0.012529
Ghrhr	growth hormone releasing hormone receptor	14602	5.49624	-2.30938	0.00678654	3.91855	-2.30938	0.0477882	4.70739	-2.30938	0.0126628
Dok7	docking protein 7	231134	3.84047	2.75338	0.00834454	2.99182	2.75338	0.0355516	3.41615	2.75338	0.0128317
Tpk1	thiamine pyrophosphokinase	29807	-2.15357	0.990514	0.0263713	-1.91932	0.990514	0.0454039	-2.03644	0.990514	0.0128317
2010109I03Rik	RIKEN cDNA 2010109I03 gene	67038	2.84166	-0.11785	0.311992	7.11222	-0.11785	0.00131338	4.97694	-0.11785	0.0128362
Bend5	BEN domain containing 5	67621	2.97739	5.04916	0.0133382	2.55958	5.04916	0.0307382	2.76848	5.04916	0.0128468
Tmem231	transmembrane protein 231	234740	-1.87501	3.12843	0.0211337	-1.6341	3.12843	0.0538986	-1.75456	3.12843	0.0128468
Gm4841	predicted gene 4841	225594	3.14608	0.820565	0.137226	5.73381	0.820565	0.00260749	4.43995	0.820565	0.0129952
Arhgap40	Rho GTPase activating protein 40	545481	3.11463	-3.00651	0.106713	4.9546	-3.00651	0.00387809	4.03461	-3.00651	0.0132077
Calcoco1	calcium binding and coiled coil domain 1	67488	-2.7722	5.3198	0.00245368	-1.1054	5.3198	1	-1.9388	5.3198	0.0132521
Dlx5	distal-less homeobox 5	13395	-3.5628	-1.50083	0.140376	-7.34714	-1.50083	0.022088	-5.45497	-1.50083	0.0132521
Fam198a	family with sequence similarity 198, member A	245050	6.99985	0.558126	0.0106696	5.88144	0.558126	0.0230234	6.44065	0.558126	0.0132521
Pvr	poliovirus receptor	52118	1.19679	6.02879	0.838472	2.39058	6.02879	0.00140006	1.79369	6.02879	0.0132521
Stat2	signal transducer and activator of transcription 2	20847	1.02703	6.13754	1	2.93582	6.13754	0.000777537	1.98142	6.13754	0.0132521
Oxtr	oxytocin receptor	18430	4.06646	-2.56238	0.0318578	4.58401	-2.56238	0.0108003	4.32524	-2.56238	0.0133299
Tmem260	transmembrane protein 260	218989	-1.84103	3.23726	0.0445141	-1.91126	3.23726	0.0257722	-1.87615	3.23726	0.0133312
Slc39a8	solute carrier family 39 (metal ion transporter), member 8	67547	2.59665	1.07158	0.0567458	3.397	1.07158	0.00591734	2.99683	1.07158	0.0133419
AI464131	expressed sequence AI464131	329828	2.62604	2.71934	0.0615853	3.54462	2.71934	0.00549818	3.08533	2.71934	0.0134175
Ly6k	lymphocyte antigen 6 complex, locus K	76486	5.4075	-2.57731	0.00443047	3.20329	-2.57731	0.102549	4.30539	-2.57731	0.0134203
Adgrb1	adhesion G protein-coupled receptor B1	107831	4.4028	0.0673321	0.0311758	5.10224	0.0673321	0.00909058	4.75252	0.0673321	0.0136603
Mc2r	melanocortin 2 receptor	17200	-4.39006	-2.61368	0.0510796	-4.39892	-2.61368	0.0393831	-4.39449	-2.61368	0.0137486
Fbxl21	F-box and leucine-rich repeat protein 21	213311	-2.88361	1.42001	0.00276169	-0.951287	1.42001	1	-1.91745	1.42001	0.0137512
Csrp1	cysteine and glycine-rich protein 1	13007	-2.44734	6.0552	0.17774	-4.45241	6.0552	0.00690015	-3.44987	6.0552	0.0138292
Tmem107	transmembrane protein 107	66910	-1.9711	3.10841	0.0169707	-1.57917	3.10841	0.0858155	-1.77513	3.10841	0.0138805
Fam78b	family with sequence similarity 78, member B	226610	7.65353	3.25043	0.0116086	6.48908	3.25043	0.0223422	7.0713	3.25043	0.0139867
Mgat4c	MGAT4 family, member C	67569	6.20615	-3.25699	0.00253351	2.69156	-3.25699	0.280655	4.44885	-3.25699	0.014004
Txnip	thioredoxin interacting protein	56338	-2.81183	7.30881	0.0109256	-2.04786	7.30881	0.0840851	-2.42984	7.30881	0.0141411
Lgals2	lectin, galactose-binding, soluble 2	107753	-3.54157	-0.547088	0.0743094	-4.41575	-0.547088	0.0293202	-3.97866	-0.547088	0.0141893
Gem	GTP binding protein (gene overexpressed in skeletal muscle)	14579	3.6265	6.6993	0.0412672	4.16964	6.6993	0.0142378	3.89807	6.6993	0.0142418
Npl	N-acetylneuraminate pyruvate lyase	74091	-2.94609	0.65857	0.121108	-4.849	0.65857	0.0221213	-3.89754	0.65857	0.0142418
Smpdl3b	sphingomyelin phosphodiesterase, acid-like 3B	100340	1.87967	5.5597	0.0586961	2.22661	5.5597	0.0105722	2.05314	5.5597	0.0142418
Tceal8	transcription elongation factor A (SII)-like 8	66684	-1.47091	0.363898	0.825433	-4.89803	0.363898	0.00671241	-3.18447	0.363898	0.0142418
Prpf3	pre-mRNA processing factor 3	70767	1.91933	5.9003	0.00415421	1.29194	5.9003	0.272397	1.60563	5.9003	0.0142424
Crct1	cysteine-rich C-terminal 1	74175	5.47081	1.10976	0.0172714	5.25859	1.10976	0.0165248	5.3647	1.10976	0.0142884
Tnfaip6	tumor necrosis factor alpha induced protein 6	21930	2.68077	4.42654	0.0318578	2.91401	4.42654	0.013294	2.79739	4.42654	0.0142884
H2-K2	histocompatibility 2, K region locus 2	630499	1.34672	5.69364	0.557422	2.61055	5.69364	0.00204417	1.97864	5.69364	0.0142901
Prdm1	PR domain containing 1, with ZNF domain	12142	-2.01062	2.6878	0.156974	-3.11959	2.6878	0.0132678	-2.5651	2.6878	0.0143891
Smoc2	SPARC related modular calcium binding 2	64074	-7.93371	1.15508	0.0671715	-8.36865	1.15508	0.0553695	-8.15118	1.15508	0.0143891
Cyp2c55	cytochrome P450, family 2, subfamily c, polypeptide 55	72082	4.92997	0.463945	0.0351807	5.93424	0.463945	0.00853713	5.43211	0.463945	0.014548
Raet1a	retinoic acid early transcript 1, alpha	19368	4.13701	2.35403	0.0133382	3.60707	2.35403	0.025502	3.87204	2.35403	0.0145539
Myb	myeloblastosis oncogene	17863	6.58875	1.19511	0.00784381	4.75195	1.19511	0.0421764	5.67035	1.19511	0.0145782
Osbp2	oxysterol binding protein 2	74309	-4.03049	-1.60461	0.155235	-8.62102	-1.60461	0.02553	-6.32575	-1.60461	0.0146134
Itih5	inter-alpha (globulin) inhibitor H5	209378	-4.73691	0.302418	0.0737853	-5.76779	0.302418	0.0421764	-5.25235	0.302418	0.0146794
Mylip	myosin regulatory light chain interacting protein	218203	-2.7941	3.11009	0.0189378	-1.95366	3.11009	0.107082	-2.37388	3.11009	0.0147846
Map2k6	mitogen-activated protein kinase kinase 6	26399	-0.0577939	0.600576	1	-4.71448	0.600576	0.00104765	-2.38614	0.600576	0.0148464
Cd33	CD33 antigen	12489	-3.1603	0.00496257	0.0766764	-3.88528	0.00496257	0.0293202	-3.52279	0.00496257	0.0149743
Podxl2	podocalyxin-like 2	319655	-3.16754	3.34388	0.0457634	-3.07961	3.34388	0.0398641	-3.12358	3.34388	0.0149902
Hmcn1	hemicentin 1	545370	-0.349886	3.1669	1	-4.8765	3.1669	0.00211507	-2.61319	3.1669	0.0150809
Batf2	basic leucine zipper transcription factor, ATF-like 2	74481	1.92166	2.59914	0.342008	4.07826	2.59914	0.00185365	2.99996	2.59914	0.0150993
Cdca2	cell division cycle associated 2	108912	2.07883	4.3615	0.0245821	2.03117	4.3615	0.0230989	2.055	4.3615	0.0152154
Cngb1	cyclic nucleotide gated channel beta 1	333329	-5.41099	-3.19538	0.0881469	-6.54387	-3.19538	0.0335568	-5.97743	-3.19538	0.0152154
Dock3	dedicator of cyto-kinesis 3	208869	5.78069	-2.51513	0.00383136	3.0341	-2.51513	0.15799	4.40739	-2.51513	0.0152154
Frmpd1	FERM and PDZ domain containing 1	666060	5.06878	1.55573	0.00429208	2.88808	1.55573	0.116735	3.97843	1.55573	0.0152154
Ghrh	growth hormone releasing hormone	14601	4.43977	-3.13423	0.0332042	4.8146	-3.13423	0.0147094	4.62719	-3.13423	0.0152154
Gpr34	G protein-coupled receptor 34	23890	-3.08839	-0.508235	0.140376	-5.37792	-0.508235	0.0230109	-4.23315	-0.508235	0.0152154
Raet1d	retinoic acid early transcript delta	56554	4.13584	2.22144	0.013614	3.57491	2.22144	0.0278279	3.85538	2.22144	0.0152154
Shmt1	serine hydroxymethyltransferase 1 (soluble)	20425	2.15771	3.54221	0.00537674	1.52053	3.54221	0.132532	1.83912	3.54221	0.0152154
Zfp607a	zinc finger protein 607A	545938	4.81429	-1.69646	0.0265568	5.061	-1.69646	0.0145249	4.93765	-1.69646	0.0152154
Rab6b	RAB6B, member RAS oncogene family	270192	-2.52661	2.54751	0.0199241	-1.84343	2.54751	0.106536	-2.18502	2.54751	0.0152335
Ddit4	DNA-damage-inducible transcript 4	74747	2.46032	7.88397	0.0331366	2.42084	7.88397	0.0291456	2.44058	7.88397	0.0152987
Sorbs2	sorbin and SH3 domain containing 2	234214	2.30686	0.274862	0.306508	5.04318	0.274862	0.00194556	3.67502	0.274862	0.0152987
Gpm6b	glycoprotein m6b	14758	-1.6366	4.25822	0.552659	-4.28135	4.25822	0.00675657	-2.95897	4.25822	0.0153136
Helz	helicase with zinc finger domain	78455	1.75149	4.88772	0.0278349	1.73351	4.88772	0.0240941	1.7425	4.88772	0.015321
Col27a1	collagen, type XXVII, alpha 1	373864	-3.52848	-0.484283	0.0969047	-4.95005	-0.484283	0.0297393	-4.23926	-0.484283	0.0155217
Csf2	colony stimulating factor 2 (granulocyte-macrophage)	12981	4.78639	-0.545243	0.0418813	5.93654	-0.545243	0.0085596	5.36147	-0.545243	0.0155217
Gstz1	glutathione transferase zeta 1 (maleylacetoacetate isomerase)	14874	-1.54467	4.44945	0.0737853	-1.74603	4.44945	0.0170792	-1.64535	4.44945	0.0155217
Lrrc30	leucine rich repeat containing 30	240131	4.29239	-3.0945	0.045898	5.12781	-3.0945	0.0110222	4.7101	-3.0945	0.0156021
Nme5	NME/NM23 family member 5	75533	-4.73773	-2.40323	0.0400522	-3.69344	-2.40323	0.0680073	-4.21558	-2.40323	0.0157245
Tbc1d16	TBC1 domain family, member 16	207592	-1.64602	1.11157	0.433018	-3.56101	1.11157	0.00838965	-2.60351	1.11157	0.0157245
Tff3	trefoil factor 3, intestinal	21786	4.65174	-1.59367	0.0107052	3.58453	-1.59367	0.0447837	4.11813	-1.59367	0.0158777
Syt13	synaptotagmin XIII	80976	4.10704	6.46742	0.0232411	3.74953	6.46742	0.0301869	3.92829	6.46742	0.0159086
Bend7	BEN domain containing 7	209645	-2.9356	-3.64295	0.244046	-5.75839	-3.64295	0.0113272	-4.347	-3.64295	0.0159133
Bmp6	bone morphogenetic protein 6	12161	-4.07062	-3.5309	0.0449072	-3.74397	-3.5309	0.0502978	-3.9073	-3.5309	0.0160985
Kctd12	potassium channel tetramerisation domain containing 12	239217	-2.48156	1.82168	0.138056	-3.81531	1.82168	0.0213559	-3.14843	1.82168	0.016216
Ntsr2	neurotensin receptor 2	18217	4.6892	-3.72362	0.00573673	2.79167	-3.72362	0.134646	3.74044	-3.72362	0.016216
Thrsp	thyroid hormone responsive	21835	6.33208	1.49396	0.0365482	7.68934	1.49396	0.00946257	7.01071	1.49396	0.016216
BC039966	cDNA sequence BC039966	407793	2.65551	-2.66233	0.289696	5.70086	-2.66233	0.0023617	4.17818	-2.66233	0.0163771
Il18bp	interleukin 18 binding protein	16068	1.89594	3.22338	0.204572	3.20548	3.22338	0.00345288	2.55071	3.22338	0.0163771
Nkx1-2	NK1 homeobox 2	20231	7.60293	-0.601666	0.00187174	2.47654	-0.601666	0.494632	5.03974	-0.601666	0.0163771
Zfp345	zinc finger protein 345	545471	4.54176	-0.368022	0.0269501	4.74613	-0.368022	0.0155942	4.64394	-0.368022	0.0163771
Prrx2	paired related homeobox 2	20204	-1.73723	6.96797	0.0947373	-2.15707	6.96797	0.0116083	-1.94715	6.96797	0.0163855
Sp100	nuclear antigen Sp100	20684	2.23892	4.92562	0.159925	3.68951	4.92562	0.00477288	2.96422	4.92562	0.0163855
Gm38416	predicted gene, 38416	330850	4.11672	-1.56731	0.0224908	3.9561	-1.56731	0.0222408	4.03641	-1.56731	0.0164496
Esm1	endothelial cell-specific molecule 1	71690	-3.1407	-2.46465	0.0867376	-3.91974	-2.46465	0.0286422	-3.53022	-2.46465	0.0166157
Grcc10	gene rich cluster, C10 gene	14790	-2.44558	5.97807	0.0122375	-1.74882	5.97807	0.121347	-2.0972	5.97807	0.0166217
Siae	sialic acid acetylesterase	22619	2.85999	2.90162	0.0418813	3.3084	2.90162	0.0115265	3.08419	2.90162	0.016648
Gm773	predicted gene 773	331416	8.60791	-0.269351	0.00513076	4.83788	-0.269351	0.101399	6.7229	-0.269351	0.0166648
Cenpe	centromere protein E	229841	1.77455	4.73946	0.177352	2.73958	4.73946	0.0047921	2.25707	4.73946	0.0167073
Myh13	myosin, heavy polypeptide 13, skeletal muscle	544791	4.33032	3.03833	0.0242382	4.34043	3.03833	0.0179807	4.33537	3.03833	0.0167858
Ablim3	actin binding LIM protein family, member 3	319713	1.64769	5.67633	0.290935	2.87461	5.67633	0.00387809	2.26115	5.67633	0.0167932
Gm14139	predicted gene 14139	100271882	3.22498	-1.07721	0.0973812	4.86165	-1.07721	0.00547128	4.04331	-1.07721	0.0167932
Adm	adrenomedullin	11535	1.69378	2.88893	0.573988	4.16787	2.88893	0.0015376	2.93083	2.88893	0.0172792
Sox7	SRY (sex determining region Y)-box 7	20680	3.13227	2.44253	0.113837	5.00657	2.44253	0.00491168	4.06942	2.44253	0.017626
Col6a5	collagen, type VI, alpha 5	665033	6.10693	0.587051	0.00284774	2.55015	0.587051	0.311516	4.32854	0.587051	0.0178085
Tbkbp1	TBK1 binding protein 1	73174	2.78325	3.48992	0.0252695	2.69026	3.48992	0.0249728	2.73676	3.48992	0.0178157
Ptprt	protein tyrosine phosphatase, receptor type, T	19281	4.37001	2.32354	0.00056969	0.590674	2.32354	1	2.48034	2.32354	0.0178683
Sh2d4a	SH2 domain containing 4A	72281	3.65412	2.93638	0.00184382	1.3768	2.93638	0.779817	2.51546	2.93638	0.0179774
Tead4	TEA domain family member 4	21679	1.38383	2.84529	0.595564	2.79194	2.84529	0.00177798	2.08789	2.84529	0.0179905
Dnah1	dynein, axonemal, heavy chain 1	110084	4.0128	-1.7848	0.0671715	5.37912	-1.7848	0.00829772	4.69596	-1.7848	0.0180971
Foxj1	forkhead box J1	15223	3.24642	0.44142	0.00859889	2.28885	0.44142	0.0867431	2.76764	0.44142	0.018155
Foxp1	forkhead box P1	108655	2.10042	6.74882	0.0157982	1.68885	6.74882	0.0851824	1.89463	6.74882	0.0181805
Dapl1	death associated protein-like 1	76747	-4.27739	-3.42374	0.162183	-6.66804	-3.42374	0.0248352	-5.47271	-3.42374	0.018451
Junb	jun B proto-oncogene	16477	1.78675	9.19948	0.0312822	1.67434	9.19948	0.0455983	1.73055	9.19948	0.0185244
L3hypdh	L-3-hydroxyproline dehydratase (trans-)	67217	-1.98704	1.64932	0.211239	-3.28793	1.64932	0.0163551	-2.63749	1.64932	0.0185244
Pcdhb5	protocadherin beta 5	93876	-2.56967	-1.19355	0.0597807	-2.6392	-1.19355	0.0409122	-2.60443	-1.19355	0.0185244
Psen2	presenilin 2	19165	-2.14735	3.31853	0.0424765	-2.00812	3.31853	0.0512349	-2.07773	3.31853	0.0185244
Adamts1	a disintegrin-like and metallopeptidase (reprolysin type) with thrombospondin type 1 motif, 1	11504	1.69084	5.48627	0.287253	2.94357	5.48627	0.00424915	2.3172	5.48627	0.0185908
Srms	src-related kinase lacking C-terminal regulatory tyrosine and N-terminal myristylation sites	20811	2.14345	-3.8087	0.477448	5.10284	-3.8087	0.00216658	3.62314	-3.8087	0.0186717
Slc2a5	solute carrier family 2 (facilitated glucose transporter), member 5	56485	-4.38129	-1.19389	0.0837386	-5.01983	-1.19389	0.0472312	-4.70056	-1.19389	0.0187309
Cbr2	carbonyl reductase 2	12409	-1.04488	4.99503	1	-2.61654	4.99503	0.00218316	-1.83071	4.99503	0.0187785
Mr1	major histocompatibility complex, class I-related	15064	-2.19173	2.70162	0.140376	-3.10834	2.70162	0.0220691	-2.65003	2.70162	0.0188971
Taz	tafazzin	66826	-2.35939	3.89763	0.0146628	-1.56516	3.89763	0.199604	-1.96227	3.89763	0.0191735
Sparcl1	SPARC-like 1	13602	-4.28829	0.518164	0.079707	-4.57105	0.518164	0.0535845	-4.42967	0.518164	0.0191884
Slc22a6	solute carrier family 22 (organic anion transporter), member 6	18399	8.8985	0.490195	0.00678654	5.32403	0.490195	0.0885731	7.11126	0.490195	0.0193526
Nenf	neuron derived neurotrophic factor	66208	-2.22906	5.94737	0.069793	-2.55229	5.94737	0.0227412	-2.39068	5.94737	0.0194032
Bcar3	breast cancer anti-estrogen resistance 3	29815	1.79386	5.89733	0.159692	2.56706	5.89733	0.00794335	2.18046	5.89733	0.0195065
Stab1	stabilin 1	192187	-1.95805	5.0397	0.0897296	-2.34796	5.0397	0.0206464	-2.153	5.0397	0.0195065
Tmem56	transmembrane protein 56	99887	6.06114	-1.08249	0.00705706	3.72556	-1.08249	0.103902	4.89335	-1.08249	0.0196565
Nr4a3	nuclear receptor subfamily 4, group A, member 3	18124	5.66403	1.88801	0.0251719	5.57083	1.88801	0.0212899	5.61743	1.88801	0.019687
Ripk3	receptor-interacting serine-threonine kinase 3	56532	-2.54585	-0.123069	0.0839525	-2.89655	-0.123069	0.0349914	-2.7212	-0.123069	0.0196891
0610040J01Rik	RIKEN cDNA 0610040J01 gene	76261	-3.42923	-3.66014	0.158367	-5.14877	-3.66014	0.0223707	-4.289	-3.66014	0.0198149
Btbd2	BTB (POZ) domain containing 2	208198	-1.68501	5.82894	0.0104433	-1.29062	5.82894	0.200887	-1.48781	5.82894	0.0198149
Arx	aristaless related homeobox	11878	6.68295	-3.56672	0.00113599	1.28421	-3.56672	1	3.98358	-3.56672	0.019876
1110032F04Rik	RIKEN cDNA 1110032F04 gene	68725	3.79506	-2.29622	0.104506	5.64484	-2.29622	0.0069077	4.71995	-2.29622	0.0198832
Fbln5	fibulin 5	23876	-1.93531	6.02257	0.165679	-2.81985	6.02257	0.0110914	-2.37758	6.02257	0.0198832
Zfp36	zinc finger protein 36	22695	2.15538	8.51607	0.116013	2.85578	8.51607	0.0141283	2.50558	8.51607	0.0199688
Wfdc3	WAP four-disulfide core domain 3	71856	3.62765	2.93494	0.0561951	4.53029	2.93494	0.0110305	4.07897	2.93494	0.020018
Raet1c	retinoic acid early transcript gamma	19370	4.19488	2.33964	0.0196016	3.71167	2.33964	0.0323627	3.95328	2.33964	0.020125
Rora	RAR-related orphan receptor alpha	19883	-4.68635	-2.66212	0.0928438	-5.58098	-2.66212	0.0480366	-5.13366	-2.66212	0.020125
Trim21	tripartite motif-containing 21	20821	1.8415	4.47145	0.182688	2.81681	4.47145	0.00579886	2.32915	4.47145	0.0202774
Myo1d	myosin ID	338367	-0.884815	2.44159	1	-7.97779	2.44159	0.0117317	-4.4313	2.44159	0.0202987
Ppfia4	protein tyrosine phosphatase, receptor type, f polypeptide (PTPRF), interacting protein (liprin), alpha 4	68507	-2.44827	1.19445	0.119812	-3.23217	1.19445	0.0295245	-2.84022	1.19445	0.0202987
Otog	otogelin	18419	3.41237	-3.36652	0.124578	5.13413	-3.36652	0.0072723	4.27325	-3.36652	0.0203552
Hoxc9	homeobox C9	15427	-4.01767	-4.06361	0.0357953	-3.25018	-4.06361	0.0884251	-3.63392	-4.06361	0.0204221
Daam2	dishevelled associated activator of morphogenesis 2	76441	-4.91194	-0.623282	0.0954896	-5.83127	-0.623282	0.0575731	-5.3716	-0.623282	0.0207016
Chrdl2	chordin-like 2	69121	3.2823	-1.14468	0.140137	5.35462	-1.14468	0.0055132	4.31846	-1.14468	0.0207631
Clip2	CAP-GLY domain containing linker protein 2	269713	-2.31513	4.51285	0.0397163	-2.09738	4.51285	0.0574704	-2.20626	4.51285	0.0207631
A330009N23Rik	RIKEN cDNA A330009N23 gene	380977	-1.84864	0.626848	0.209285	-2.82254	0.626848	0.0167688	-2.33559	0.626848	0.0210248
Bpgm	2,3-bisphosphoglycerate mutase	12183	-2.39165	4.3211	0.0698992	-2.60143	4.3211	0.0349256	-2.49654	4.3211	0.0211771
Gcnt1	glucosaminyl (N-acetyl) transferase 1, core 2	14537	1.72105	4.25764	0.327479	3.13759	4.25764	0.00383637	2.42932	4.25764	0.0212949
Hpgds	hematopoietic prostaglandin D synthase	54486	-2.34676	-0.227579	0.227892	-4.16632	-0.227579	0.0213559	-3.25654	-0.227579	0.0214453
Orm2	orosomucoid 2	18406	4.51858	0.558119	0.0109098	3.19189	0.558119	0.078004	3.85523	0.558119	0.0214843
Aqp2	aquaporin 2	11827	6.09422	7.94736	0.04039	6.03332	7.94736	0.0331492	6.06377	7.94736	0.0216486
Dpf3	D4, zinc and double PHD fingers, family 3	70127	5.48928	-2.12867	0.00993892	3.64385	-2.12867	0.0949041	4.56657	-2.12867	0.0216556
Eln	elastin	13717	-1.95253	6.79201	0.606953	-5.39346	6.79201	0.00553107	-3.673	6.79201	0.02175
Gm38425	predicted gene, 38425	100503280	2.25038	0.535361	0.0946509	2.95372	0.535361	0.00982611	2.60205	0.535361	0.02175
H2-K1	histocompatibility 2, K1, K region	14972	1.30596	9.57539	0.668529	2.45193	9.57539	0.00387809	1.87895	9.57539	0.0218244
Calr4	calreticulin 4	108802	5.09088	1.53171	0.0259527	4.84788	1.53171	0.0268295	4.96938	1.53171	0.021849
2610037D02Rik	RIKEN cDNA 2610037D02 gene	70040	3.99409	-2.16948	0.0405036	4.24502	-2.16948	0.021593	4.11955	-2.16948	0.0220426
Rab36	RAB36, member RAS oncogene family	76877	-2.34179	0.619601	0.049022	-2.13456	0.619601	0.0667213	-2.23818	0.619601	0.0220426
Ttk	Ttk protein kinase	22137	1.77984	4.19198	0.0450071	1.84386	4.19198	0.0254524	1.81185	4.19198	0.0221282
Rnf150	ring finger protein 150	330812	2.26078	2.98378	0.139895	3.37022	2.98378	0.00672784	2.8155	2.98378	0.0222606
Corin	corin	53419	7.00067	-3.44622	0.0012605	1.31976	-3.44622	1	4.16021	-3.44622	0.0225342
Styxl1	serine/threonine/tyrosine interacting-like 1	76571	-3.21118	-1.95611	0.0259527	-2.12028	-1.95611	0.157531	-2.66573	-1.95611	0.0225342
Sort1	sortilin 1	20661	-2.88176	-0.157052	0.197516	-5.17234	-0.157052	0.030949	-4.02705	-0.157052	0.0225659
Pla2g4c	phospholipase A2, group IVC (cytosolic, calcium-independent)	232889	2.60464	-1.08648	0.23464	4.83338	-1.08648	0.00426336	3.71901	-1.08648	0.0226141
Rin3	Ras and Rab interactor 3	217835	1.82901	5.57318	0.0646023	2.00807	5.57318	0.0227604	1.91854	5.57318	0.0226194
Gab3	growth factor receptor bound protein 2-associated protein 3	210710	2.0047	1.62114	0.157141	2.94251	1.62114	0.00670276	2.47361	1.62114	0.0226784
Gm9	predicted gene 9	194854	5.06366	-3.928	0.00270072	1.81198	-3.928	0.65768	3.43782	-3.928	0.0226784
Lmod1	leiomodin 1 (smooth muscle)	93689	-4.16691	-2.93194	0.11266	-5.21713	-2.93194	0.0460538	-4.69202	-2.93194	0.023048
Sema3a	sema domain, immunoglobulin domain (Ig), short basic domain, secreted, (semaphorin) 3A	20346	-4.92409	-0.617054	0.114918	-7.28143	-0.617054	0.0610393	-6.10276	-0.617054	0.023048
Slc9a3r2	solute carrier family 9 (sodium/hydrogen exchanger), member 3 regulator 2	65962	-2.31564	3.36045	0.133878	-3.10834	3.36045	0.0289083	-2.71199	3.36045	0.0230484
Krtap16-1	keratin associated protein 16-1	100504183	4.13187	-3.33955	0.0520904	4.53721	-3.33955	0.0225816	4.33454	-3.33955	0.0235664
Vxn	vexin	76982	4.19429	0.952202	0.0283504	3.95792	0.952202	0.0313448	4.0761	0.952202	0.0237675
Skint6	selection and upkeep of intraepithelial T cells 6	230622	4.47396	-1.05072	0.0324277	4.37973	-1.05072	0.0289083	4.42685	-1.05072	0.0240028
Sprr1b	small proline-rich protein 1B	20754	4.21905	-2.7142	0.0319257	3.99543	-2.7142	0.0345736	4.10724	-2.7142	0.0240028
Tbx10	T-box 10	109575	4.19106	-1.79333	0.0312571	4.00212	-1.79333	0.0320301	4.09659	-1.79333	0.0240028
Tgm5	transglutaminase 5	74176	7.5322	-3.15298	0.00157437	1.69281	-3.15298	1	4.61251	-3.15298	0.0241967
Fcgr2b	Fc receptor, IgG, low affinity IIb	14130	-2.73066	2.76617	0.129919	-3.65767	2.76617	0.0371722	-3.19417	2.76617	0.0244306
Efr3b	EFR3 homolog B	668212	3.63958	1.55029	0.0374354	3.71917	1.55029	0.025513	3.67938	1.55029	0.0246237
Tppp3	tubulin polymerization-promoting protein family member 3	67971	3.34251	4.75214	0.018924	2.61347	4.75214	0.0717711	2.97799	4.75214	0.0246237
Atp6v1c2	ATPase, H+ transporting, lysosomal V1 subunit C2	68775	4.30303	-3.2121	0.0153619	3.12882	-3.2121	0.0916525	3.71592	-3.2121	0.0248355
Kcnj10	potassium inwardly-rectifying channel, subfamily J, member 10	16513	-4.97497	-2.28259	0.113837	-6.10113	-2.28259	0.0614659	-5.53805	-2.28259	0.0249892
Tspan32	tetraspanin 32	27027	-2.32568	-0.612208	0.206898	-3.69339	-0.612208	0.0254524	-3.00953	-0.612208	0.0249892
Sprr1a	small proline-rich protein 1A	20753	3.67816	-0.926263	0.115283	5.46157	-0.926263	0.00848875	4.56987	-0.926263	0.0250151
Tspan17	tetraspanin 17	74257	-1.76156	5.78669	0.0758153	-1.90274	5.78669	0.0316819	-1.83215	5.78669	0.0250151
Khk	ketohexokinase	16548	-1.77277	-0.00516039	0.303843	-2.98618	-0.00516039	0.0164841	-2.37947	-0.00516039	0.0252208
Pcdh15	protocadherin 15	11994	3.24682	-2.71954	0.143826	4.93787	-2.71954	0.00853327	4.09235	-2.71954	0.0253196
2810433D01Rik	RIKEN cDNA 2810433D01 gene	77132	-1.34596	1.11385	0.866164	-3.32904	1.11385	0.00882435	-2.3375	1.11385	0.0253234
Nptxr	neuronal pentraxin receptor	73340	1.90853	7.46754	0.0388845	1.77206	7.46754	0.059043	1.84029	7.46754	0.0253315
Tnfaip3	tumor necrosis factor, alpha-induced protein 3	21929	2.07531	6.5366	0.196693	3.17743	6.5366	0.0106469	2.62637	6.5366	0.0253315
Ccdc162	coiled-coil domain containing 162	75973	2.85105	0.970634	0.0375375	2.83208	0.970634	0.0307508	2.84156	0.970634	0.0254336
Mmd	monocyte to macrophage differentiation-associated	67468	-1.23347	4.30932	0.743168	-2.22165	4.30932	0.00594742	-1.72756	4.30932	0.0254336
Zadh2	zinc binding alcohol dehydrogenase, domain containing 2	225791	-1.5859	4.52683	0.023218	-1.33064	4.52683	0.140788	-1.45827	4.52683	0.0255518
Disp2	dispatched RND tramsporter family member 2	214240	4.58957	-0.434726	0.0748798	5.96599	-0.434726	0.0127747	5.27778	-0.434726	0.0258469
Ticrr	TOPBP1-interacting checkpoint and replication regulator	77011	2.3512	2.6657	0.0421419	2.39095	2.6657	0.0293202	2.37108	2.6657	0.0258469
Unc5a	unc-5 netrin receptor A	107448	4.32483	-2.58348	0.0199007	3.42117	-2.58348	0.0676093	3.873	-2.58348	0.0258469
Hoxc8	homeobox C8	15426	-5.82063	-3.58254	0.114013	-6.39208	-3.58254	0.0627504	-6.10635	-3.58254	0.026076
4930429B21Rik	RIKEN cDNA 4930429B21 gene	67576	-2.18312	-0.430768	0.106034	-2.50574	-0.430768	0.0398641	-2.34443	-0.430768	0.0262512
Cacna1g	calcium channel, voltage-dependent, T type, alpha 1G subunit	12291	-2.65295	1.51144	0.216361	-4.84711	1.51144	0.0342804	-3.75003	1.51144	0.0262901
Tspan11	tetraspanin 11	68498	-2.46564	4.74731	0.0426288	-2.14325	4.74731	0.0783021	-2.30444	4.74731	0.0263921
D130017N08Rik	RIKEN cDNA D130017N08 gene	320064	4.11903	-1.23634	0.0648544	4.94355	-1.23634	0.0167932	4.53129	-1.23634	0.0264067
Pip5k1b	phosphatidylinositol-4-phosphate 5-kinase, type 1 beta	18719	4.53683	0.264946	0.0963594	6.48733	0.264946	0.0100776	5.51208	0.264946	0.0264067
Zfp296	zinc finger protein 296	63872	1.22036	-0.0673588	1	3.76063	-0.0673588	0.0012543	2.4905	-0.0673588	0.0264067
Parp11	poly (ADP-ribose) polymerase family, member 11	101187	1.05337	5.66824	1	2.3204	5.66824	0.00185365	1.68688	5.66824	0.0267194
Oas3	2'-5' oligoadenylate synthetase 3	246727	1.79397	6.00189	0.619095	4.49193	6.00189	0.00393658	3.14295	6.00189	0.0267674
F830016B08Rik	RIKEN cDNA F830016B08 gene	240328	3.68358	-1.98974	0.272845	7.45909	-1.98974	0.00451808	5.57133	-1.98974	0.02687
Ankrd33b	ankyrin repeat domain 33B	67434	4.82143	2.24183	0.0722836	6.28624	2.24183	0.013313	5.55383	2.24183	0.0273636
Colq	collagen-like tail subunit (single strand of homotrimer) of asymmetric acetylcholinesterase	382864	-1.91024	2.51307	0.258756	-3.08199	2.51307	0.0229062	-2.49612	2.51307	0.0273636
Kalrn	kalirin, RhoGEF kinase	545156	1.68512	1.72362	0.442151	3.2566	1.72362	0.00373312	2.47086	1.72362	0.0274785
Ypel4	yippee like 4	241525	-4.85272	-3.24583	0.0359451	-2.97336	-3.24583	0.182077	-3.91304	-3.24583	0.0275349
Kcnb1	potassium voltage gated channel, Shab-related subfamily, member 1	16500	1.40127	0.571484	0.854953	3.41165	0.571484	0.00211982	2.40646	0.571484	0.0276581
Hyls1	HYLS1, centriolar and ciliogenesis associated	76832	2.07644	3.27236	0.0458112	2.10204	3.27236	0.032393	2.08924	3.27236	0.027659
Mmp27	matrix metallopeptidase 27	234911	-5.32178	-2.51174	0.0872787	-4.8223	-2.51174	0.0885598	-5.07204	-2.51174	0.0280596
Slfn9	schlafen 9	237886	1.91676	3.80077	0.216494	3.00178	3.80077	0.00723421	2.45927	3.80077	0.0280596
Nxpe5	neurexophilin and PC-esterase domain family, member 5	381680	-2.58365	-1.5106	0.225459	-4.30835	-1.5106	0.0298707	-3.446	-1.5106	0.028195
Grik5	glutamate receptor, ionotropic, kainate 5 (gamma 2)	14809	-4.50298	-0.0974258	0.0576023	-3.0741	-0.0974258	0.132532	-3.78854	-0.0974258	0.0282171
Rtl8c	retrotransposon Gag like 8C	72865	-5.56244	-2.07653	0.115848	-6.26412	-2.07653	0.078969	-5.91328	-2.07653	0.0284197
Fam19a2	family with sequence similarity 19, member A2	268354	-4.29334	-3.89798	0.0748798	-4.09081	-3.89798	0.0778868	-4.19208	-3.89798	0.0286622
Fbxo6	F-box protein 6	50762	-2.11786	5.1782	0.0290864	-1.6827	5.1782	0.12863	-1.90028	5.1782	0.0286622
Iqcf5	IQ motif containing F5	75470	-4.30097	-1.60393	0.0701432	-3.58099	-1.60393	0.0991596	-3.94098	-1.60393	0.0286622
Cbarp	calcium channel, voltage-dependent, beta subunit associated regulatory protein	100503659	-1.76252	2.01497	0.102471	-1.92205	2.01497	0.0431963	-1.84228	2.01497	0.0287746
Cd244a	CD244 molecule A	18106	6.36853	0.199696	0.000169332	-1.22146	0.199696	1	2.57354	0.199696	0.0288742
Runx1t1	RUNX1 translocation partner 1	12395	-0.586972	-1.23755	1	-4.73976	-1.23755	0.00418869	-2.66337	-1.23755	0.0288907
Dach2	dachshund family transcription factor 2	93837	3.00035	-3.39407	0.270369	5.50542	-3.39407	0.00621228	4.25288	-3.39407	0.029395
Myh1	myosin, heavy polypeptide 1, skeletal muscle, adult	17879	3.25274	1.75891	0.0450071	3.32576	1.75891	0.030735	3.28925	1.75891	0.0295263
Cntnap1	contactin associated protein-like 1	53321	2.10896	2.13348	0.0846113	2.47853	2.13348	0.0189921	2.29374	2.13348	0.0295268
Sgk2	serum/glucocorticoid regulated kinase 2	27219	4.44675	-2.22912	0.0340878	4.08554	-2.22912	0.0441093	4.26614	-2.22912	0.0295472
Galnt18	polypeptide N-acetylgalactosaminyltransferase 18	233733	4.67296	-0.76307	0.0175259	3.43911	-0.76307	0.0867431	4.05603	-0.76307	0.0298288
Sash1	SAM and SH3 domain containing 1	70097	-1.17099	4.38634	1	-2.72669	4.38634	0.00564557	-1.94884	4.38634	0.0298288
Akap12	A kinase (PRKA) anchor protein (gravin) 12	83397	4.34504	6.30659	0.0658989	4.87512	6.30659	0.0295202	4.61008	6.30659	0.0298742
Nectin2	nectin cell adhesion molecule 2	19294	1.31153	3.15171	0.817162	2.76197	3.15171	0.0026991	2.03675	3.15171	0.0299264
Gng2	guanine nucleotide binding protein (G protein), gamma 2	14702	-4.72782	2.11757	0.116013	-5.87442	2.11757	0.0784025	-5.30112	2.11757	0.0299303
Chrna2	cholinergic receptor, nicotinic, alpha polypeptide 2 (neuronal)	110902	0.83319	-3.81395	1	6.38448	-3.81395	0.000708104	3.60884	-3.81395	0.0300701
Ccnjl	cyclin J-like	380694	6.91062	-0.750979	0.0110154	4.23648	-0.750979	0.130654	5.57355	-0.750979	0.030132
Tpra1	transmembrane protein, adipocyte asscociated 1	24100	-1.85189	5.00845	0.0108577	-1.23466	5.00845	0.471977	-1.54327	5.00845	0.0302514
Zfp850	zinc finger protein 850	100043772	2.62436	0.75917	0.0241302	2.17132	0.75917	0.0775923	2.39784	0.75917	0.030371
Camk4	calcium/calmodulin-dependent protein kinase IV	12326	3.82289	5.31073	0.0390991	3.55294	5.31073	0.046572	3.68792	5.31073	0.0304667
Zfp518a	zinc finger protein 518A	72672	1.26396	4.03488	0.909522	2.72236	4.03488	0.00272539	1.99316	4.03488	0.0304703
Ikzf2	IKAROS family zinc finger 2	22779	2.00988	1.98426	0.294509	3.53595	1.98426	0.00569282	2.77291	1.98426	0.0305646
Panx1	pannexin 1	55991	-0.452759	3.84247	1	-2.84349	3.84247	0.000878926	-1.64812	3.84247	0.0305646
Abtb1	ankyrin repeat and BTB (POZ) domain containing 1	80283	-2.33418	3.13237	0.0060904	-1.03587	3.13237	1	-1.68503	3.13237	0.0306595
Ifnb1	interferon beta 1, fibroblast	15977	3.4925	0.692353	0.209957	6.28917	0.692353	0.00648234	4.89083	0.692353	0.0306595
Cldn9	claudin 9	56863	2.44154	1.90959	0.476768	5.9039	1.90959	0.00359358	4.17272	1.90959	0.0307576
Kcne1l	potassium voltage-gated channel, Isk-related family, member 1-like, pseudogene	66240	6.19178	0.430395	0.0352371	5.92777	0.430395	0.0349256	6.05978	0.430395	0.0308852
4921508D12Rik	RIKEN cDNA 4921508D12 gene	70845	4.86288	-3.79418	0.00737715	2.43397	-3.79418	0.32746	3.64842	-3.79418	0.0311364
Alox5	arachidonate 5-lipoxygenase	11689	-2.88483	-1.94638	0.17038	-4.03399	-1.94638	0.0421764	-3.45941	-1.94638	0.0312224
Gpr160	G protein-coupled receptor 160	71862	-2.60046	-2.43825	0.172077	-3.57686	-2.43825	0.0377526	-3.08866	-2.43825	0.0312224
Ppfibp2	PTPRF interacting protein, binding protein 2 (liprin beta 2)	19024	2.18549	4.69982	0.0177064	1.64935	4.69982	0.145501	1.91742	4.69982	0.0312224
Tm4sf19	transmembrane 4 L six family member 19	277203	3.25155	1.87103	0.0732777	3.86127	1.87103	0.0199449	3.55641	1.87103	0.0312224
Ifit1bl2	interferon induced protein with tetratricopeptide repeats 1B like 2	112419	1.95675	1.24063	0.424739	3.96714	1.24063	0.00430422	2.96195	1.24063	0.0312599
Nckap5	NCK-associated protein 5	210356	3.17681	-0.988424	0.0909283	3.95349	-0.988424	0.0181187	3.56515	-0.988424	0.0312599
Slc25a34	solute carrier family 25, member 34	384071	4.14975	-0.131685	0.0984853	5.57458	-0.131685	0.0142022	4.86217	-0.131685	0.0312599
Gnai1	guanine nucleotide binding protein (G protein), alpha inhibiting 1	14677	-7.42904	-1.88013	0.127608	-7.77446	-1.88013	0.105633	-7.60175	-1.88013	0.0312621
Matk	megakaryocyte-associated tyrosine kinase	17179	-3.28526	-2.69097	0.0846113	-3.19835	-2.69097	0.0754527	-3.2418	-2.69097	0.0314176
Fmod	fibromodulin	14264	-0.574517	6.03533	1	-4.62998	6.03533	0.0023617	-2.60225	6.03533	0.0314222
Ces2g	carboxylesterase 2G	72361	3.07388	3.2948	0.0636597	3.43608	3.2948	0.0252801	3.25498	3.2948	0.0316803
Macrod2	MACRO domain containing 2	72899	3.46064	0.96073	0.0108348	2.16903	0.96073	0.185719	2.81484	0.96073	0.0316803
Lpo	lactoperoxidase	76113	4.77756	-2.45822	0.0172746	3.33722	-2.45822	0.113574	4.05739	-2.45822	0.0316985
Ifitm3	interferon induced transmembrane protein 3	66141	1.62702	9.23487	0.200669	2.13332	9.23487	0.018798	1.88017	9.23487	0.0320637
Grk3	G protein-coupled receptor kinase 3	320129	1.97464	2.27899	0.188965	2.86115	2.27899	0.01023	2.41789	2.27899	0.0321916
Map3k6	mitogen-activated protein kinase kinase kinase 6	53608	2.37891	4.50706	0.00641675	1.35864	4.50706	0.494855	1.86878	4.50706	0.0321916
Blk	B lymphoid kinase	12143	6.03896	1.31492	0.0147605	4.03515	1.31492	0.107358	5.03705	1.31492	0.0322877
Celsr3	cadherin, EGF LAG seven-pass G-type receptor 3	107934	2.10221	-3.29406	0.591165	5.09236	-3.29406	0.0037089	3.59729	-3.29406	0.0322877
Epb41l4b	erythrocyte membrane protein band 4.1 like 4b	54357	-1.31763	0.409454	0.944686	-3.25628	0.409454	0.0105722	-2.28695	0.409454	0.0322877
Ret	ret proto-oncogene	19713	6.0307	0.70049	0.00260381	1.65424	0.70049	0.934553	3.84247	0.70049	0.0324107
Ctsf	cathepsin F	56464	-2.87835	-1.62842	0.398147	-7.56654	-1.62842	0.036832	-5.22245	-1.62842	0.0324676
Cyp26a1	cytochrome P450, family 26, subfamily a, polypeptide 1	13082	4.49921	0.997119	0.0012605	0.811479	0.997119	1	2.65534	0.997119	0.0326971
Scp2d1	SCP2 sterol-binding domain containing 1	66328	5.06582	-3.72787	0.00713326	2.43704	-3.72787	0.36152	3.75143	-3.72787	0.0327395
Ccl20	chemokine (C-C motif) ligand 20	20297	4.95855	-2.51014	0.016697	3.36619	-2.51014	0.126773	4.16237	-2.51014	0.0328345
Cldn2	claudin 2	12738	4.54377	-0.913093	0.0315485	3.94742	-0.913093	0.0568678	4.24559	-0.913093	0.0331617
Mlxipl	MLX interacting protein-like	58805	4.98596	0.901183	0.0351807	4.59042	0.901183	0.0441471	4.78819	0.901183	0.0331617
Sh3d21	SH3 domain containing 21	66938	2.95597	-0.454229	0.0677695	3.26817	-0.454229	0.0281149	3.11207	-0.454229	0.0331617
Cep55	centrosomal protein 55	74107	1.56421	4.4268	0.137373	1.87854	4.4268	0.0187563	1.72137	4.4268	0.0332128
Itgb8	integrin beta 8	320910	-4.75402	-3.65172	0.130379	-5.27734	-3.65172	0.0680193	-5.01568	-3.65172	0.0332128
Sod3	superoxide dismutase 3, extracellular	20657	1.70909	7.62482	0.388512	2.93934	7.62482	0.0106102	2.32422	7.62482	0.0333768
Hspa12b	heat shock protein 12B	72630	-3.46492	-2.98614	0.190578	-5.07242	-2.98614	0.046572	-4.26867	-2.98614	0.033615
Kcnj15	potassium inwardly-rectifying channel, subfamily J, member 15	16516	-2.65492	-2.19982	0.539115	-7.83473	-2.19982	0.0290352	-5.24483	-2.19982	0.0336453
Nod2	nucleotide-binding oligomerization domain containing 2	257632	2.58097	2.17107	0.0711652	2.86738	2.17107	0.0276439	2.72418	2.17107	0.0336453
Cstad	CSA-conditional, T cell activation-dependent protein	78617	-3.94638	-3.34104	0.0714277	-3.30527	-3.34104	0.108852	-3.62583	-3.34104	0.0336576
Etfbkmt	electron transfer flavoprotein beta subunit lysine methyltransferase	320204	-1.92134	1.08561	0.0747123	-1.83945	1.08561	0.0803955	-1.8804	1.08561	0.0336576
Traip	TRAF-interacting protein	22036	1.94489	3.06236	0.01289	1.42778	3.06236	0.215124	1.68634	3.06236	0.0336576
Cx3cl1	chemokine (C-X3-C motif) ligand 1	20312	-1.88185	4.62001	0.0379843	-1.56464	4.62001	0.135115	-1.72325	4.62001	0.0337311
Abcg2	ATP binding cassette subfamily G member 2 (Junior blood group)	26357	2.78053	1.91919	0.0946509	3.42978	1.91919	0.0193694	3.10516	1.91919	0.0337327
Il17rb	interleukin 17 receptor B	50905	-5.78601	-2.71581	0.084381	-4.43517	-2.71581	0.130291	-5.11059	-2.71581	0.0337327
Pianp	PILR alpha associated neural protein	319352	-2.65499	0.199661	0.188965	-3.76684	0.199661	0.0453965	-3.21092	0.199661	0.0337327
Arrdc4	arrestin domain containing 4	66412	2.55985	2.85239	0.0382559	2.3595	2.85239	0.0545589	2.45968	2.85239	0.033902
Zfp13	zinc finger protein 13	22654	2.18094	2.3155	0.0552222	2.20179	2.3155	0.0404621	2.19137	2.3155	0.0339941
4930544M13Rik	RIKEN cDNA 4930544M13 gene	75161	3.79283	-3.03629	0.0737853	4.21491	-3.03629	0.0308144	4.00387	-3.03629	0.0342225
Irf5	interferon regulatory factor 5	27056	1.66065	4.46234	0.106034	1.89809	4.46234	0.0251904	1.77937	4.46234	0.0342225
Ripply3	ripply transcriptional repressor 3	170765	-2.11821	-1.98022	0.277838	-3.41931	-1.98022	0.0284756	-2.76876	-1.98022	0.0342829
Pcdh10	protocadherin 10	18526	2.42761	2.25694	0.380055	5.0283	2.25694	0.00532913	3.72795	2.25694	0.0345481
Tbc1d4	TBC1 domain family, member 4	210789	2.10225	4.75506	0.0494847	2.00864	4.75506	0.0563348	2.05544	4.75506	0.0347178
Abcc6	ATP-binding cassette, sub-family C (CFTR/MRP), member 6	27421	-2.24112	-2.19992	0.319321	-3.99931	-2.19992	0.0288641	-3.12021	-2.19992	0.0348704
Ccnd1	cyclin D1	12443	1.43847	9.46896	0.0670075	1.42033	9.46896	0.0640531	1.4294	9.46896	0.0348866
H2-T-ps	histocompatibility 2, T region locus, pseudogene	667803	1.11978	4.49546	1	2.31284	4.49546	0.00272986	1.71631	4.49546	0.0349872
Mfap5	microfibrillar associated protein 5	50530	-3.9534	0.664232	0.116013	-3.99834	0.664232	0.091609	-3.97587	0.664232	0.0350473
Zfp37	zinc finger protein 37	22696	3.82579	1.55893	0.0512825	3.90606	1.55893	0.035323	3.86593	1.55893	0.0350694
Spag6	sperm associated antigen 6	381350	-4.64458	-3.20145	0.0501145	-2.99941	-3.20145	0.19002	-3.82199	-3.20145	0.0352387
Rtn4rl2	reticulon 4 receptor-like 2	269295	3.00311	2.22848	0.00310011	1.19608	2.22848	1	2.0996	2.22848	0.0355047
Gm5124	nucleolar and coiled-body phosphoprotein 1 pseudogene	331392	3.14405	0.600562	0.00437789	1.41897	0.600562	0.69821	2.28151	0.600562	0.0356108
Cd22	CD22 antigen	12483	-4.50674	-3.22812	0.0797207	-3.72723	-3.22812	0.117562	-4.11699	-3.22812	0.0356479
Recql4	RecQ protein-like 4	79456	1.84896	3.98214	0.0349163	1.64692	3.98214	0.0823738	1.74794	3.98214	0.0356479
5430421F17Rik	RIKEN cDNA 5430421F17 gene	74489	-3.50944	0.568259	0.0886781	-3.07139	0.568259	0.107983	-3.29042	0.568259	0.035807
Bmf	BCL2 modifying factor	171543	-3.20249	2.10815	0.0510796	-2.18349	2.10815	0.19002	-2.69299	2.10815	0.0360712
Zfr2	zinc finger RNA binding protein 2	103406	-2.92512	-0.877373	0.0516999	-2.18616	-0.877373	0.158903	-2.55564	-0.877373	0.0360712
Gbp5	guanylate binding protein 5	229898	1.52786	4.0957	0.906665	4.24273	4.0957	0.0031881	2.88529	4.0957	0.0361185
Tmprss3	transmembrane protease, serine 3	140765	2.99663	-3.19171	0.191029	4.51038	-3.19171	0.0133854	3.7535	-3.19171	0.0361185
Zfp456	zinc finger protein 456	408065	3.52113	-2.24577	0.0590051	3.60373	-2.24577	0.0405633	3.56243	-2.24577	0.03651
Nfia	nuclear factor I/A	18027	1.56516	1.70996	0.97854	4.85341	1.70996	0.0023617	3.20929	1.70996	0.0365736
Ahrr	aryl-hydrocarbon receptor repressor	11624	-3.78874	-1.89767	0.21332	-6.41302	-1.89767	0.063954	-5.10088	-1.89767	0.0366157
Dgkh	diacylglycerol kinase, eta	380921	1.90489	2.1107	0.231294	2.85496	2.1107	0.0105982	2.37993	2.1107	0.0366616
Gabrd	gamma-aminobutyric acid (GABA) A receptor, subunit delta	14403	-6.23504	-3.96022	0.148248	-6.80649	-3.96022	0.086275	-6.52076	-3.96022	0.0366616
Dmp1	dentin matrix protein 1	13406	3.71075	2.4248	0.177511	5.95794	2.4248	0.0110462	4.83434	2.4248	0.0367954
Klk10	kallikrein related-peptidase 10	69540	3.48569	-1.2736	0.0704105	3.82495	-1.2736	0.0318415	3.65532	-1.2736	0.0367954
Klra9	killer cell lectin-like receptor subfamily A, member 9	16640	-3.18927	-2.79171	0.155218	-3.94984	-2.79171	0.0594914	-3.56956	-2.79171	0.0367954
Ggt6	gamma-glutamyltransferase 6	71522	5.21851	-1.32742	0.0178919	3.51176	-1.32742	0.132532	4.36513	-1.32742	0.0368587
Pknox2	Pbx/knotted 1 homeobox 2	208076	5.48503	0.61319	0.0263713	4.32612	0.61319	0.0784025	4.90558	0.61319	0.0368634
Pycard	PYD and CARD domain containing	66824	-1.61054	0.385687	0.611861	-3.47424	0.385687	0.0192767	-2.54239	0.385687	0.0368672
Psd4	pleckstrin and Sec7 domain containing 4	215632	1.96316	2.85646	0.130592	2.44168	2.85646	0.0197999	2.20242	2.85646	0.036983
Raet1e	retinoic acid early transcript 1E	379043	4.55327	1.63974	0.0405036	4.24307	1.63974	0.0475501	4.39817	1.63974	0.0370673
Adamts18	a disintegrin-like and metallopeptidase (reprolysin type) with thrombospondin type 1 motif, 18	208936	6.31702	-3.69287	0.00211873	1.28421	-3.69287	1	3.80061	-3.69287	0.0371438
Ces1a	carboxylesterase 1A	244595	-4.37326	-3.9013	0.0845108	-3.9362	-3.9013	0.110651	-4.15473	-3.9013	0.0371438
Fam174b	family with sequence similarity 174, member B	100038347	-4.70375	-0.54368	0.112882	-4.33784	-0.54368	0.107983	-4.5208	-0.54368	0.0371438
Gbp7	guanylate binding protein 7	229900	0.919134	4.89251	1	3.78285	4.89251	0.0015376	2.35099	4.89251	0.0371438
Gpd1	glycerol-3-phosphate dehydrogenase 1 (soluble)	14555	4.342	4.94016	0.0605585	4.50679	4.94016	0.0396796	4.4244	4.94016	0.0371438
Kcnip3	Kv channel interacting protein 3, calsenilin	56461	2.52376	3.56126	0.0353289	2.19084	3.56126	0.0780492	2.3573	3.56126	0.0371438
Saa3	serum amyloid A 3	20210	6.2157	0.614031	0.00310011	1.72112	0.614031	0.931796	3.96841	0.614031	0.0371438
Thbd	thrombomodulin	21824	2.47567	6.08375	0.0694997	2.49279	6.08375	0.0538064	2.48423	6.08375	0.0371438
Rgs8	regulator of G-protein signaling 8	67792	5.86956	1.10398	0.0986031	7.82109	1.10398	0.017923	6.84532	1.10398	0.0372085
Egr1	early growth response 1	13653	1.59755	9.14458	0.406547	2.59854	9.14458	0.0129643	2.09805	9.14458	0.0372907
Foxf2	forkhead box F2	14238	2.13227	3.87323	0.0126644	1.45398	3.87323	0.285947	1.79313	3.87323	0.0372907
Golga7b	golgi autoantigen, golgin subfamily a, 7B	71146	3.05486	2.50644	0.058177	3.10788	2.50644	0.0409988	3.08137	2.50644	0.0375388
Evc2	EvC ciliary complex subunit 2	68525	6.0808	-0.383015	0.00326539	1.79665	-0.383015	0.861089	3.93873	-0.383015	0.037577
Mbnl3	muscleblind like splicing factor 3	171170	2.1581	5.75884	0.0271423	1.67724	5.75884	0.155983	1.91767	5.75884	0.037577
Pcdhb10	protocadherin beta 10	93881	-2.68318	-1.38126	0.19414	-3.65009	-1.38126	0.050881	-3.16664	-1.38126	0.0378183
Auts2	autism susceptibility candidate 2	319974	5.21637	3.97017	0.0208193	3.56672	3.97017	0.121347	4.39154	3.97017	0.0380301
Inka2	inka box actin regulator 2	109050	5.26125	0.745001	0.0135961	3.1704	0.745001	0.181617	4.21583	0.745001	0.0380962
Abca7	ATP-binding cassette, sub-family A (ABC1), member 7	27403	-1.90817	4.97194	0.0199254	-1.3322	4.97194	0.358442	-1.62019	4.97194	0.0381182
Grasp	GRP1 (general receptor for phosphoinositides 1)-associated scaffold protein	56149	-2.08323	4.98475	0.0687759	-1.94461	4.98475	0.0877658	-2.01392	4.98475	0.0381182
Acot4	acyl-CoA thioesterase 4	171282	4.22541	-2.56544	0.0189673	2.82811	-2.56544	0.15793	3.52676	-2.56544	0.0384457
Fgfrl1	fibroblast growth factor receptor-like 1	116701	2.66584	7.67291	0.0622118	2.46354	7.67291	0.080589	2.56469	7.67291	0.0384457
2004-09-01	septin 4	18952	-3.2772	-2.2893	0.0862648	-2.93415	-2.2893	0.106583	-3.10567	-2.2893	0.0384457
Cyb5a	cytochrome b5 type A (microsomal)	109672	-2.18692	5.91903	0.00980234	-1.22413	5.91903	0.743348	-1.70553	5.91903	0.0385046
Klra21	killer cell lectin-like receptor subfamily A, member 21	93968	-3.61196	-2.80014	0.145362	-4.19451	-2.80014	0.0745895	-3.90324	-2.80014	0.0385522
Spag5	sperm associated antigen 5	54141	1.08194	5.33439	1	1.82688	5.33439	0.00373312	1.45441	5.33439	0.0386028
Dlg3	discs large MAGUK scaffold protein 3	53310	-1.66335	4.45947	0.113962	-1.76959	4.45947	0.0561344	-1.71647	4.45947	0.0389676
Pcdhb19	protocadherin beta 19	93890	-1.09514	1.19327	1	-3.26734	1.19327	0.00945997	-2.18124	1.19327	0.0389676
Serpinb10	serine (or cysteine) peptidase inhibitor, clade B (ovalbumin), member 10	241197	6.37136	-2.11205	0.00705706	2.78404	-2.11205	0.406713	4.5777	-2.11205	0.0389676
Zfp937	zinc finger protein 937	245174	2.83416	0.0271637	0.0647971	2.92133	0.0271637	0.0421764	2.87775	0.0271637	0.0389676
Abca1	ATP-binding cassette, sub-family A (ABC1), member 1	11303	-2.22029	3.67661	0.0881469	-2.13229	3.67661	0.0889356	-2.17629	3.67661	0.0390452
Mki67	antigen identified by monoclonal antibody Ki 67	17345	2.06967	5.57604	0.19941	2.89521	5.57604	0.019354	2.48244	5.57604	0.0390452
Popdc3	popeye domain containing 3	78977	-3.19063	-2.21176	0.388512	-7.30089	-2.21176	0.0440725	-5.24576	-2.21176	0.0390452
Fbp1	fructose bisphosphatase 1	14121	-1.58045	-2.92574	1	-5.34227	-2.92574	0.0141283	-3.46136	-2.92574	0.0395375
Thsd1	thrombospondin, type I, domain 1	56229	2.07788	0.0468858	0.334048	3.63762	0.0468858	0.00831775	2.85775	0.0468858	0.0395375
BC030867	cDNA sequence BC030867	217216	1.78299	4.08973	0.0127396	1.2859	4.08973	0.340684	1.53444	4.08973	0.039584
Adam12	a disintegrin and metallopeptidase domain 12 (meltrin alpha)	11489	2.59964	3.99263	0.00429423	1.18792	3.99263	0.995498	1.89378	3.99263	0.0396405
Kif4	kinesin family member 4	16571	1.63551	4.81484	0.120808	1.85435	4.81484	0.0313093	1.74493	4.81484	0.0396405
Kif20a	kinesin family member 20A	19348	1.30867	6.92219	0.561908	2.05792	6.92219	0.00971424	1.6833	6.92219	0.0396855
Atg9b	autophagy related 9B	213948	3.30976	-0.267195	0.186259	5.0743	-0.267195	0.0133854	4.19203	-0.267195	0.0402375
Cd81	CD81 antigen	12520	-1.66034	7.73311	0.0178455	-1.24901	7.73311	0.353493	-1.45467	7.73311	0.0404339
Iigp1	interferon inducible GTPase 1	60440	1.51473	5.65605	0.926262	4.15714	5.65605	0.00480475	2.83593	5.65605	0.0404339
Ncf1	neutrophil cytosolic factor 1	17969	-1.71874	2.02807	0.230398	-2.24173	2.02807	0.0386679	-1.98024	2.02807	0.0404339
Atp13a5	ATPase type 13A5	268878	3.0467	-3.40466	0.298727	5.37285	-3.40466	0.0106102	4.20978	-3.40466	0.0406711
Mir6935	microRNA 6935	102465564	3.67498	-1.28057	0.105106	4.52049	-1.28057	0.025513	4.09774	-1.28057	0.0407159
Tgm3	transglutaminase 3, E polypeptide	21818	4.07431	-3.01984	0.0332042	3.22402	-3.01984	0.105654	3.64917	-3.01984	0.0407159
Ctla2a	cytotoxic T lymphocyte-associated protein 2 alpha	13024	-2.65125	-0.240336	0.230236	-3.91497	-0.240336	0.0523997	-3.28311	-0.240336	0.0408199
Irf9	interferon regulatory factor 9	16391	1.22037	6.38824	0.89026	2.23657	6.38824	0.00606189	1.72847	6.38824	0.0408254
Arhgap11a	Rho GTPase activating protein 11A	228482	1.22862	5.17154	0.550873	1.77866	5.17154	0.00851545	1.50364	5.17154	0.0408319
Nlrx1	NLR family member X1	270151	-1.27915	2.26504	0.838472	-2.4748	2.26504	0.0133854	-1.87697	2.26504	0.0408319
Gbp2	guanylate binding protein 2	14469	0.766968	6.49949	1	2.88553	6.49949	0.00144954	1.82625	6.49949	0.0410841
Slco2b1	solute carrier organic anion transporter family, member 2b1	101488	-2.40823	0.181221	0.385708	-5.05457	0.181221	0.0438616	-3.7314	0.181221	0.0411455
Col5a3	collagen, type V, alpha 3	53867	2.69309	5.74087	0.0872787	2.88058	5.74087	0.0469399	2.78683	5.74087	0.0417953
Cfap43	cilia and flagella associated protein 43	100048534	2.88853	-0.413859	0.0687759	2.97068	-0.413859	0.0455433	2.92961	-0.413859	0.0421563
E2f8	E2F transcription factor 8	108961	2.07061	4.88222	0.117337	2.40681	4.88222	0.0329637	2.23871	4.88222	0.0424125
Krt33a	keratin 33A	71888	5.41127	-3.318	0.00418799	1.73194	-3.318	0.869865	3.57161	-3.318	0.0424125
Gimap9	GTPase, IMAP family member 9	317758	2.4789	2.82157	0.0480124	2.26879	2.82157	0.0721214	2.37384	2.82157	0.0427317
Jmjd6	jumonji domain containing 6	107817	1.36082	7.23074	0.0946509	1.38318	7.23074	0.0624889	1.372	7.23074	0.0427317
Mapt	microtubule-associated protein tau	17762	2.60358	-1.92161	0.0892744	2.84644	-1.92161	0.0400844	2.72501	-1.92161	0.0428901
Skp2	S-phase kinase-associated protein 2 (p45)	27401	1.93636	4.84093	0.00513676	1.09159	4.84093	1	1.51398	4.84093	0.0430046
Prr11	proline rich 11	270906	1.50477	5.29664	0.138832	1.69074	5.29664	0.0344545	1.59776	5.29664	0.0430613
Ifitm1	interferon induced transmembrane protein 1	68713	-4.39356	-0.437263	0.17936	-5.7021	-0.437263	0.0982829	-5.04783	-0.437263	0.043119
Rpgrip1l	Rpgrip1-like	244585	-1.96623	4.15865	0.014496	-1.18541	4.15865	0.748569	-1.57582	4.15865	0.043119
Gm4907	predicted gene 4907	236749	3.16382	0.85256	0.112882	3.90316	0.85256	0.0260957	3.53349	0.85256	0.04324
Nid2	nidogen 2	18074	-1.78075	-0.770062	0.591165	-3.89509	-0.770062	0.0258142	-2.83792	-0.770062	0.0433589
Rasgrp3	RAS, guanyl releasing protein 3	240168	-1.3607	-1.23578	0.965518	-3.4009	-1.23578	0.0141953	-2.3808	-1.23578	0.0434583
Atad2	ATPase family, AAA domain containing 2	70472	1.71298	5.93499	0.0588715	1.59287	5.93499	0.0940857	1.65293	5.93499	0.0436546
Hhipl1	hedgehog interacting protein-like 1	214305	-1.20801	-0.15035	1	-7.26055	-0.15035	0.0278742	-4.23428	-0.15035	0.0438124
Kbtbd11	kelch repeat and BTB (POZ) domain containing 11	74901	-2.76722	-0.603298	0.0906622	-2.46184	-0.603298	0.122413	-2.61453	-0.603298	0.0438124
Rcsd1	RCSD domain containing 1	226594	-2.73511	-0.944281	0.155218	-3.1152	-0.944281	0.0762215	-2.92515	-0.944281	0.0438124
Zbtb38	zinc finger and BTB domain containing 38	245007	1.7516	5.24262	0.26072	2.50494	5.24262	0.0177501	2.12827	5.24262	0.0442657
Pcdhb16	protocadherin beta 16	93887	-1.34943	2.11278	0.985898	-3.54091	2.11278	0.0182337	-2.44517	2.11278	0.0445258
Samd5	sterile alpha motif domain containing 5	320825	-1.88855	-1.46205	0.823317	-6.5787	-1.46205	0.0326173	-4.23363	-1.46205	0.0445362
Qpct	glutaminyl-peptide cyclotransferase (glutaminyl cyclase)	70536	-1.88118	7.47558	0.00737715	-1.10246	7.47558	1	-1.49182	7.47558	0.0449619
Fam83a	family with sequence similarity 83, member A	239463	5.71597	5.98627	0.0272849	3.68946	5.98627	0.164717	4.70271	5.98627	0.0450409
Gch1	GTP cyclohydrolase 1	14528	1.69655	5.70374	0.477503	3.06424	5.70374	0.0110462	2.38039	5.70374	0.0450902
Pheta2	PH domain containing endocytic trafficking adaptor 2	338368	-4.03508	-2.69513	0.129721	-4.03024	-2.69513	0.106508	-4.03266	-2.69513	0.0452106
Ramp1	receptor (calcitonin) activity modifying protein 1	51801	-1.91348	-0.35983	0.486814	-3.80129	-0.35983	0.0319159	-2.85739	-0.35983	0.0453733
Map3k5	mitogen-activated protein kinase kinase kinase 5	26408	-1.58046	1.39616	0.648509	-3.31456	1.39616	0.0250479	-2.44751	1.39616	0.0454201
Postn	periostin, osteoblast specific factor	50706	-3.36578	5.39894	0.260773	-6.36713	5.39894	0.0477892	-4.86646	5.39894	0.0457958
Ptprd	protein tyrosine phosphatase, receptor type, D	19266	-5.92147	-0.774698	0.178567	-7.35187	-0.774698	0.129599	-6.63667	-0.774698	0.0457958
Reep4	receptor accessory protein 4	72549	1.40881	5.84382	0.0704879	1.36763	5.84382	0.0852952	1.38822	5.84382	0.0457958
Sqor	sulfide quinone oxidoreductase	59010	-1.52694	3.597	0.426401	-2.37682	3.597	0.0262659	-1.95188	3.597	0.0457958
Zbtb46	zinc finger and BTB domain containing 46	72147	2.22353	3.01289	0.0252695	1.68611	3.01289	0.178775	1.95482	3.01289	0.0457958
Zfp449	zinc finger protein 449	78619	5.0489	-0.275925	0.0312571	3.86471	-0.275925	0.107189	4.45681	-0.275925	0.0457958
Bach2	BTB and CNC homology, basic leucine zipper transcription factor 2	12014	2.96972	3.41338	0.122168	3.68677	3.41338	0.0284756	3.32824	3.41338	0.0459098
Dact1	dishevelled-binding antagonist of beta-catenin 1	59036	-0.117928	4.69492	1	-3.38662	4.69492	0.000878926	-1.75228	4.69492	0.0459235
Olfm2	olfactomedin 2	244723	3.51015	0.267137	0.19414	5.34211	0.267137	0.0161355	4.42613	0.267137	0.0459746
Orc1	origin recognition complex, subunit 1	18392	2.11791	3.09318	0.00654337	1.20113	3.09318	0.785578	1.65952	3.09318	0.0460323
Fgf21	fibroblast growth factor 21	56636	4.24909	4.71352	0.0541354	3.92169	4.71352	0.0659767	4.08539	4.71352	0.046034
Dbh	dopamine beta hydroxylase	13166	4.94103	-1.7456	0.0458112	4.35394	-1.7456	0.0754527	4.64749	-1.7456	0.0460768
Irx6	Iroquois homeobox 6	64379	-2.9129	-3.63783	0.24485	-4.15282	-3.63783	0.050881	-3.53286	-3.63783	0.0460768
Gdpd5	glycerophosphodiester phosphodiesterase domain containing 5	233552	-2.54044	1.52365	0.209532	-3.38107	1.52365	0.0665092	-2.96076	1.52365	0.0465044
Slc44a3	solute carrier family 44, member 3	213603	4.02917	1.49356	0.035522	3.24668	1.49356	0.100349	3.63793	1.49356	0.0465288
Lclat1	lysocardiolipin acyltransferase 1	225010	-2.68232	3.66634	0.0406244	-1.69089	3.66634	0.325473	-2.18661	3.66634	0.0468982
Mpo	myeloperoxidase	17523	3.13262	2.4971	0.0197291	2.07541	2.4971	0.216171	2.60401	2.4971	0.0468982
Ptk2b	PTK2 protein tyrosine kinase 2 beta	19229	1.04908	5.02863	1	3.01882	5.02863	0.00296737	2.03395	5.02863	0.0468982
Pxdc1	PX domain containing 1	66895	-2.25383	4.53646	0.00335129	-0.803716	4.53646	1	-1.52877	4.53646	0.0468982
Smtnl2	smoothelin-like 2	276829	2.27749	1.21725	0.183386	3.08323	1.21725	0.0210926	2.68036	1.21725	0.0468982
Tap1	transporter 1, ATP-binding cassette, sub-family B (MDR/TAP)	21354	0.983612	6.9792	1	2.15542	6.9792	0.00328801	1.56952	6.9792	0.0468982
Ago4	argonaute RISC catalytic subunit 4	76850	-1.0707	-1.2297	1	-5.21198	-1.2297	0.0162147	-3.14134	-1.2297	0.0469142
B4galnt2	beta-1,4-N-acetyl-galactosaminyl transferase 2	14422	-2.70788	-1.27745	0.32986	-4.89765	-1.27745	0.0535093	-3.80276	-1.27745	0.0469142
Kank4os	KN motif and ankyrin repeat domains 4, opposite strand	399570	3.96723	-3.47233	0.0960369	4.31857	-3.47233	0.0470603	4.1429	-3.47233	0.0469142
Prox1	prospero homeobox 1	19130	5.71295	-3.83748	0.00335129	1.45045	-3.83748	1	3.5817	-3.83748	0.0469142
Melk	maternal embryonic leucine zipper kinase	17279	1.84882	5.22051	0.00834454	1.14259	5.22051	0.838141	1.49571	5.22051	0.0471374
Aldh3a1	aldehyde dehydrogenase family 3, subfamily A1	11670	-2.97788	5.86643	0.191029	-4.04173	5.86643	0.0455433	-3.5098	5.86643	0.0473008
Arhgef9	CDC42 guanine nucleotide exchange factor (GEF) 9	236915	4.11001	2.69418	0.061504	4.01672	2.69418	0.0556472	4.06336	2.69418	0.0474088
Klf5	Kruppel-like factor 5	12224	2.31127	4.28356	0.101008	2.53534	4.28356	0.0438616	2.42331	4.28356	0.0474093
Npcd	neuronal pentraxin chromo domain	504193	1.8071	7.553	0.0677254	1.66343	7.553	0.109682	1.73526	7.553	0.0474093
Skint2	selection and upkeep of intraepithelial T cells 2	329919	4.02603	-3.29982	0.0186627	2.4184	-3.29982	0.271807	3.22222	-3.29982	0.0474093
Ctxn1	cortexin 1	330695	-3.59171	3.25913	0.0762844	-2.52597	3.25913	0.191464	-3.05884	3.25913	0.0474393
Tspan8	tetraspanin 8	216350	-1.20218	4.77981	1	-4.45035	4.77981	0.0132593	-2.82627	4.77981	0.0474393
Phactr3	phosphatase and actin regulator 3	74189	4.7324	-3.75615	0.0174725	2.68527	-3.75615	0.304277	3.70884	-3.75615	0.0478834
Serping1	serine (or cysteine) peptidase inhibitor, clade G, member 1	12258	-3.67555	1.37441	0.170018	-4.17738	1.37441	0.10713	-3.92647	1.37441	0.0478834
Gabre	gamma-aminobutyric acid (GABA) A receptor, subunit epsilon	14404	3.0098	0.53705	0.206703	4.52738	0.53705	0.0171792	3.76859	0.53705	0.0481301
Ddias	DNA damage-induced apoptosis suppressor	74041	2.10791	2.48207	0.014562	1.40789	2.48207	0.368912	1.7579	2.48207	0.0481965
Calr3	calreticulin 3	73316	-3.70892	-0.42295	0.0867376	-2.73517	-0.42295	0.188659	-3.22205	-0.42295	0.0487591
Hcfc1r1	host cell factor C1 regulator 1 (XPO1-dependent)	353502	-1.72181	6.36883	0.0364518	-1.38436	6.36883	0.234169	-1.55308	6.36883	0.0488945
Tspyl2	TSPY-like 2	52808	2.25484	4.35051	0.188054	3.03405	4.35051	0.0250479	2.64444	4.35051	0.0488945
Slc45a3	solute carrier family 45, member 3	212980	2.22034	1.65762	0.0775134	2.24683	1.65762	0.0574704	2.23358	1.65762	0.0489714
Ache	acetylcholinesterase	11423	3.71966	-2.80575	0.106034	4.20413	-2.80575	0.0429183	3.96189	-2.80575	0.0496023
Rab39b	RAB39B, member RAS oncogene family	67790	1.99037	2.32393	0.354799	3.35454	2.32393	0.0114826	2.67246	2.32393	0.0496023
Ccdc74a	coiled-coil domain containing 74A	72315	-2.48285	-0.722329	0.159598	-2.74423	-0.722329	0.0851864	-2.61354	-0.722329	0.0497697
Hlcs	holocarboxylase synthetase (biotin- [propriony-Coenzyme A-carboxylase (ATP-hydrolysing)] ligase)	110948	-2.02445	2.71153	0.0192976	-1.19092	2.71153	0.793483	-1.60768	2.71153	0.0498946
Orm1	orosomucoid 1	18405	4.93999	-0.0340744	0.0259527	3.38837	-0.0340744	0.155618	4.16418	-0.0340744	0.049919
Nbdy	negative regulator of P-body association	70123	-1.7542	4.7583	0.0319257	-1.32025	4.7583	0.336648	-1.53723	4.7583	0.0499233
Tnfrsf9	tumor necrosis factor receptor superfamily, member 9	21942	2.73041	5.5602	0.290642	4.67652	5.5602	0.0174009	3.70346	5.5602	0.0502469
Kctd10	potassium channel tetramerisation domain containing 10	330171	-1.39494	8.15427	0.102316	-1.4037	8.15427	0.0782397	-1.39932	8.15427	0.0505364
Pard6g	par-6 family cell polarity regulator gamma	93737	-0.208831	-0.0320241	1	-5.87098	-0.0320241	0.00986233	-3.03991	-0.0320241	0.0505364
Ctla2b	cytotoxic T lymphocyte-associated protein 2 beta	13025	-1.565	0.477671	0.63254	-3.06354	0.477671	0.0269191	-2.31427	0.477671	0.0509524
Clec3b	C-type lectin domain family 3, member b	21922	3.19664	1.48286	0.276825	5.50149	1.48286	0.0133854	4.34907	1.48286	0.050983
C1qc	complement component 1, q subcomponent, C chain	12262	-1.86067	4.71581	0.510092	-3.67666	4.71581	0.0289083	-2.76866	4.71581	0.0512471
Adam3	a disintegrin and metallopeptidase domain 3 (cyritestin)	11497	4.52344	-2.60575	0.0295038	3.1497	-2.60575	0.171153	3.83657	-2.60575	0.0513015
Gm13710	predicted gene 13710	672763	-3.72226	-2.89628	0.191488	-4.50944	-2.89628	0.0933974	-4.11585	-2.89628	0.0513015
5830411N06Rik	RIKEN cDNA 5830411N06 gene	244234	-5.25727	-4.13236	0.207245	-6.23618	-4.13236	0.0910698	-5.74673	-4.13236	0.0515573
4930581F22Rik	RIKEN cDNA 4930581F22 gene	78934	1.87262	-0.77668	0.433095	3.28096	-0.77668	0.0110222	2.57679	-0.77668	0.0520295
Arhgef39	Rho guanine nucleotide exchange factor (GEF) 39	230098	1.57057	2.97894	0.238506	2.03243	2.97894	0.0222408	1.8015	2.97894	0.052041
Cd55	CD55 molecule, decay accelerating factor for complement	13136	4.6526	-3.63491	0.00526875	1.52659	-3.63491	0.975078	3.08959	-3.63491	0.052041
Cxcl15	chemokine (C-X-C motif) ligand 15	20309	-3.88037	-0.880986	0.3435	-10.2652	-0.880986	0.0906175	-7.07277	-0.880986	0.052041
Hif1a	hypoxia inducible factor 1, alpha subunit	15251	1.69795	7.64278	0.0349432	1.35026	7.64278	0.269207	1.52411	7.64278	0.052041
Rtn1	reticulon 1	104001	-2.5523	-3.1627	0.510092	-5.46535	-3.1627	0.0383	-4.00883	-3.1627	0.052103
Cfap70	cilia and flagella associated protein 70	76670	4.36686	-2.33419	0.0253079	2.85979	-2.33419	0.204823	3.61333	-2.33419	0.0525373
Mc1r	melanocortin 1 receptor	17199	5.14491	1.2279	0.0624428	4.93621	1.2279	0.0625064	5.04056	1.2279	0.0526385
P2ry13	purinergic receptor P2Y, G-protein coupled 13	74191	-2.41078	-0.682433	0.360288	-4.17417	-0.682433	0.0545891	-3.29248	-0.682433	0.0527521
Shank2	SH3 and multiple ankyrin repeat domains 2	210274	2.77216	-2.1055	0.247854	4.25578	-2.1055	0.018798	3.51397	-2.1055	0.0529586
Acss1	acyl-CoA synthetase short-chain family member 1	68738	-2.50066	-1.17016	0.255712	-3.49556	-1.17016	0.0652435	-2.99811	-1.17016	0.0533013
Akr1c14	aldo-keto reductase family 1, member C14	105387	-4.29977	-1.17747	0.207574	-5.45586	-1.17747	0.113356	-4.87782	-1.17747	0.0534601
Cobl	cordon-bleu WH2 repeat	12808	-1.02935	-0.401017	1	-4.04485	-0.401017	0.0134192	-2.5371	-0.401017	0.0534601
Slc46a3	solute carrier family 46, member 3	71706	-2.55469	0.37714	0.0349163	-1.47684	0.37714	0.509957	-2.01576	0.37714	0.0535039
Dnase1l3	deoxyribonuclease 1-like 3	13421	3.67801	1.63141	0.0390659	2.90617	1.63141	0.123176	3.29209	1.63141	0.0537162
Slc16a9	solute carrier family 16 (monocarboxylic acid transporters), member 9	66859	2.94469	5.71361	0.0313637	1.99012	5.71361	0.246703	2.4674	5.71361	0.0538264
Sncaip	synuclein, alpha interacting protein (synphilin)	67847	0.0542966	0.0347734	1	-8.30227	0.0347734	0.0177501	-4.12399	0.0347734	0.0538264
Irs1	insulin receptor substrate 1	16367	1.52054	6.8632	0.262631	1.92589	6.8632	0.0323627	1.72322	6.8632	0.0541669
Tmem204	transmembrane protein 204	407831	-6.4876	-0.517569	0.194739	-8.4515	-0.517569	0.15793	-7.46955	-0.517569	0.0541669
Gstp2	glutathione S-transferase, pi 2	14869	-2.81416	0.501126	0.0751036	-2.06539	0.501126	0.225312	-2.43977	0.501126	0.0543615
Csad	cysteine sulfinic acid decarboxylase	246277	-1.93951	4.72697	0.0393426	-1.42903	4.72697	0.316493	-1.68427	4.72697	0.0544019
Ica1l	islet cell autoantigen 1-like	70375	-1.76827	-0.11486	0.368152	-2.65322	-0.11486	0.04251	-2.21074	-0.11486	0.0544019
Atp10d	ATPase, class V, type 10D	231287	3.15979	3.46359	0.0186566	1.90903	3.46359	0.316016	2.53441	3.46359	0.0546153
Enpp4	ectonucleotide pyrophosphatase/phosphodiesterase 4	224794	0.957006	4.41747	1	2.53047	4.41747	0.00262323	1.74374	4.41747	0.0547862
Chp2	calcineurin-like EF hand protein 2	70261	-4.0582	-3.76996	0.113252	-3.56207	-3.76996	0.155073	-3.81013	-3.76996	0.0553569
Csmd2	CUB and Sushi multiple domains 2	329942	5.86527	-4.17746	0.0013451	0.261744	-4.17746	1	3.06351	-4.17746	0.0553569
Cdk5r2	cyclin-dependent kinase 5, regulatory subunit 2 (p39)	12570	3.94932	-1.1315	0.0623462	3.61674	-1.1315	0.0820101	3.78303	-1.1315	0.0554206
Tlr3	toll-like receptor 3	142980	1.5049	4.41453	0.611443	2.74058	4.41453	0.0103058	2.12274	4.41453	0.0554206
9130024F11Rik	RIKEN cDNA 9130024F11 gene	329160	-2.82797	0.693649	0.0881469	-2.19594	0.693649	0.198763	-2.51195	0.693649	0.0557575
Aspm	abnormal spindle microtubule assembly	12316	1.42225	4.4428	0.267179	1.78859	4.4428	0.025502	1.60542	4.4428	0.0557575
Rapgef4	Rap guanine nucleotide exchange factor (GEF) 4	56508	-3.12032	0.338649	0.192064	-3.60194	0.338649	0.105944	-3.36113	0.338649	0.0557575
NA	NA	320197	3.66917	-1.56048	0.112882	4.17464	-1.56048	0.0443816	3.92191	-1.56048	0.0558145
Phf11a	PHD finger protein 11A	219131	1.4684	-0.0572303	1	4.1983	-0.0572303	0.00418545	2.83335	-0.0572303	0.0558885
Rhox2d	reproductive homeobox 2D	434760	6.68915	-1.79535	0.00335129	1.38553	-1.79535	1	4.03734	-1.79535	0.0558885
Igf2bp1	insulin-like growth factor 2 mRNA binding protein 1	140486	-5.52873	-1.77343	0.135589	-4.16604	-1.77343	0.182898	-4.84738	-1.77343	0.0559289
Vegfd	vascular endothelial growth factor D	14205	-2.25921	5.09146	0.0318728	-1.46103	5.09146	0.423168	-1.86012	5.09146	0.0562789
Gabrb2	gamma-aminobutyric acid (GABA) A receptor, subunit beta 2	14401	-3.18731	1.60034	0.09068	-2.35327	1.60034	0.21157	-2.77029	1.60034	0.0563428
Kcnab3	potassium voltage-gated channel, shaker-related subfamily, beta member 3	16499	-3.58157	-0.641548	0.0458493	-1.80718	-0.641548	0.491338	-2.69437	-0.641548	0.0563428
Mrc1	mannose receptor, C type 1	17533	-2.04747	2.64243	0.417165	-3.62758	2.64243	0.0508199	-2.83753	2.64243	0.0563428
Crabp1	cellular retinoic acid binding protein I	12903	-2.12541	-3.04883	0.650771	-5.10078	-3.04883	0.0329303	-3.6131	-3.04883	0.0565099
Cd4	CD4 antigen	12504	-4.4149	-2.12057	0.196693	-5.15874	-2.12057	0.122413	-4.78682	-2.12057	0.0565301
Cxcl2	chemokine (C-X-C motif) ligand 2	20310	2.65342	0.654755	0.109826	2.90345	0.654755	0.0504523	2.77844	0.654755	0.0565301
Nrn1	neuritin 1	68404	-5.69516	-2.64773	0.205441	-6.52452	-2.64773	0.136039	-6.10984	-2.64773	0.0565789
Gstp1	glutathione S-transferase, pi 1	14870	-1.97457	6.42983	0.0221401	-1.29553	6.42983	0.53622	-1.63505	6.42983	0.0568522
Lyar	Ly1 antibody reactive clone	17089	1.76363	6.19031	0.0338731	1.3672	6.19031	0.293642	1.56541	6.19031	0.0569861
Prdm11	PR domain containing 11	100042784	2.7488	-0.196309	0.0506926	2.31402	-0.196309	0.122562	2.53141	-0.196309	0.0571042
Cyba	cytochrome b-245, alpha polypeptide	13057	-1.47195	2.96148	0.511902	-2.3059	2.96148	0.0323627	-1.88892	2.96148	0.0573724
Msl3l2	MSL3 like 2	73390	3.19272	-0.724788	0.0364518	2.38943	-0.724788	0.168758	2.79108	-0.724788	0.0573724
Tagln	transgelin	21345	-2.82122	0.107469	0.29733	-4.4331	0.107469	0.0778767	-3.62716	0.107469	0.0573831
Sox8	SRY (sex determining region Y)-box 8	20681	6.07175	0.138151	0.0217549	3.58143	0.138151	0.24071	4.82659	0.138151	0.0575892
Igfbp6	insulin-like growth factor binding protein 6	16012	-7.52217	3.80623	0.160944	-5.11034	3.80623	0.137995	-6.31626	3.80623	0.0579732
Vegfa	vascular endothelial growth factor A	22339	1.46399	7.91473	0.778566	2.95819	7.91473	0.013294	2.21109	7.91473	0.0579732
Ifitm10	interferon induced transmembrane protein 10	320802	2.3424	5.48753	0.00787339	1.12689	5.48753	1	1.73464	5.48753	0.0580438
Kif23	kinesin family member 23	71819	1.46976	5.32459	0.205738	1.71206	5.32459	0.0405846	1.59091	5.32459	0.0580588
Gngt2	guanine nucleotide binding protein (G protein), gamma transducing activity polypeptide 2	14710	-1.7386	1.1834	0.40576	-2.67738	1.1834	0.0454039	-2.20799	1.1834	0.0581853
Meox1	mesenchyme homeobox 1	17285	-2.86941	-2.78744	0.22723	-3.6759	-2.78744	0.0826889	-3.27265	-2.78744	0.0585316
Uox	urate oxidase	22262	4.87001	-0.0114168	0.0263713	3.13459	-0.0114168	0.210015	4.0023	-0.0114168	0.058548
Pkia	protein kinase inhibitor, alpha	18767	3.86643	0.626438	0.0114326	1.84806	0.626438	0.537859	2.85724	0.626438	0.0586239
Proser2	proline and serine rich 2	227545	2.16082	1.87283	0.230416	2.97913	1.87283	0.0254643	2.56998	1.87283	0.0586239
Trabd2b	TraB domain containing 2B	666048	3.70579	5.80282	0.0685253	3.22111	5.80282	0.111399	3.46345	5.80282	0.0587339
Kcnq3	potassium voltage-gated channel, subfamily Q, member 3	110862	6.33657	-2.59792	0.00376019	1.3804	-2.59792	1	3.85849	-2.59792	0.0589613
Cpz	carboxypeptidase Z	242939	-4.0384	-0.0246833	0.185743	-4.28157	-0.0246833	0.133039	-4.15998	-0.0246833	0.0589874
Il2ra	interleukin 2 receptor, alpha chain	16184	3.38166	-1.53771	0.160944	4.29373	-1.53771	0.0350352	3.83769	-1.53771	0.0591383
Sp140	Sp140 nuclear body protein	434484	2.40693	2.28632	0.295713	3.81366	2.28632	0.0183878	3.1103	2.28632	0.0592872
Tmem17	transmembrane protein 17	103765	-1.16826	1.89085	1	-2.4021	1.89085	0.015711	-1.78518	1.89085	0.0593066
C1qtnf3	C1q and tumor necrosis factor related protein 3	81799	-6.31408	0.223802	0.207245	-7.76193	0.223802	0.169228	-7.03801	0.223802	0.0594048
Cdon	cell adhesion molecule-related/down-regulated by oncogenes	57810	3.13186	7.96913	0.0533864	2.28544	7.96913	0.216313	2.70865	7.96913	0.0594048
Mgp	matrix Gla protein	17313	-4.53822	0.0112426	0.223093	-5.78191	0.0112426	0.136262	-5.16006	0.0112426	0.0594048
Mycn	v-myc avian myelocytomatosis viral related oncogene, neuroblastoma derived	18109	6.57037	-1.1992	0.00102307	-0.0940637	-1.1992	1	3.23815	-1.1992	0.0594205
Dach1	dachshund family transcription factor 1	13134	-3.48539	-3.37089	0.20233	-4.07573	-3.37089	0.105654	-3.78056	-3.37089	0.0600394
Mcm10	minichromosome maintenance 10 replication initiation factor	70024	2.1102	4.03867	0.0328408	1.58296	4.03867	0.242036	1.84658	4.03867	0.0603193
Azin2	antizyme inhibitor 2	242669	-2.20652	3.83998	0.0405036	-1.43099	3.83998	0.452728	-1.81876	3.83998	0.0606752
Amn	amnionless	93835	2.87797	-0.237827	0.440925	5.75884	-0.237827	0.011731	4.3184	-0.237827	0.0607802
H2-T9	histocompatibility 2, T region locus 9	15051	1.0581	6.33644	1	2.42826	6.33644	0.00547928	1.74318	6.33644	0.0607802
Klrk1	killer cell lectin-like receptor subfamily K, member 1	27007	3.07902	-2.53651	0.191029	4.06425	-2.53651	0.0337351	3.57163	-2.53651	0.0607802
Map3k14	mitogen-activated protein kinase kinase kinase 14	53859	1.81864	6.02991	0.103655	1.79167	6.02991	0.0963961	1.80515	6.02991	0.0607802
Ccnb1	cyclin B1	268697	1.80795	4.25438	0.0181453	1.25422	4.25438	0.505736	1.53108	4.25438	0.0608259
Col28a1	collagen, type XXVIII, alpha 1	213945	-3.11396	-3.53509	0.310106	-4.62987	-3.53509	0.0684174	-3.87191	-3.53509	0.0609763
Mmel1	membrane metallo-endopeptidase-like 1	27390	3.67429	3.23442	0.00489776	1.17302	3.23442	1	2.42366	3.23442	0.0611089
Dusp2	dual specificity phosphatase 2	13537	3.57572	0.123403	0.0083946	1.50736	0.123403	0.794189	2.54154	0.123403	0.0611613
5830444B04Rik	RIKEN cDNA 5830444B04 gene	641454	-5.91061	-2.38571	0.207838	-6.28377	-2.38571	0.158159	-6.09719	-2.38571	0.0612104
Lrrc61	leucine rich repeat containing 61	243371	-2.57095	1.81648	0.118757	-2.24723	1.81648	0.168342	-2.40909	1.81648	0.0614118
Il13ra1	interleukin 13 receptor, alpha 1	16164	2.09175	6.62502	0.153373	2.29772	6.62502	0.0701644	2.19474	6.62502	0.0619728
A630023A22Rik	RIKEN cDNA A630023A22 gene	105518	3.19398	-0.105867	0.218875	4.60686	-0.105867	0.0262649	3.90042	-0.105867	0.062018
Ptpn20	protein tyrosine phosphatase, non-receptor type 20	19256	5.79921	-4.20044	0.00157437	0.261744	-4.20044	1	3.03048	-4.20044	0.062018
Zfp599	zinc finger protein 599	235048	2.89466	0.364699	0.0636551	2.55434	0.364699	0.109682	2.7245	0.364699	0.062018
Ciart	circadian associated repressor of transcription	229599	2.3137	3.02687	0.13125	2.58989	3.02687	0.051231	2.45179	3.02687	0.0620918
Cyb5r2	cytochrome b5 reductase 2	320635	1.47361	0.324937	0.650771	2.64911	0.324937	0.0104632	2.06136	0.324937	0.0620918
Klrg2	killer cell lectin-like receptor subfamily G, member 2	74253	1.5582	2.17166	0.431218	2.37554	2.17166	0.0162864	1.96687	2.17166	0.0620918
Pik3r5	phosphoinositide-3-kinase regulatory subunit 5	320207	0.932822	5.17573	1	2.33096	5.17573	0.00314181	1.63189	5.17573	0.0620918
Prrg4	proline rich Gla (G-carboxyglutamic acid) 4 (transmembrane)	228413	3.35937	1.01231	0.272507	5.4776	1.01231	0.0195842	4.41849	1.01231	0.0620918
Trim34a	tripartite motif-containing 34A	94094	1.85864	0.569323	0.533133	3.49991	0.569323	0.0115265	2.67927	0.569323	0.0620918
Samd12	sterile alpha motif domain containing 12	320679	4.21984	-0.0464757	0.0748798	4.01511	-0.0464757	0.0796947	4.11747	-0.0464757	0.062408
Frat2	frequently rearranged in advanced T cell lymphomas 2	212398	1.25462	1.26779	0.970115	2.47568	1.26779	0.00648234	1.86515	1.26779	0.0626236
Plxnb1	plexin B1	235611	-1.5453	-0.0911649	0.757266	-3.2736	-0.0911649	0.0313448	-2.40945	-0.0911649	0.0626236
Gm20744	predicted gene, 20744	434205	3.19474	-3.08999	0.0872787	3.05362	-3.08999	0.0917092	3.12418	-3.08999	0.0626811
Fam171b	family with sequence similarity 171, member B	241520	1.98721	1.12093	0.269263	2.79435	1.12093	0.025408	2.39078	1.12093	0.062778
F13a1	coagulation factor XIII, A1 subunit	74145	-5.54083	3.29384	0.159692	-4.28858	3.29384	0.171789	-4.9147	3.29384	0.0628761
Frem1	Fras1 related extracellular matrix protein 1	329872	-3.10241	0.686514	0.309484	-9.7308	0.686514	0.108852	-6.4166	0.686514	0.0628761
Fam170b	family with sequence similarity 170, member B	105511	3.38609	-0.781948	0.102316	3.51943	-0.781948	0.0673578	3.45276	-0.781948	0.0632085
H2-T22	histocompatibility 2, T region locus 22	15039	1.06519	6.28295	1	2.425	6.28295	0.00579886	1.7451	6.28295	0.0632085
Aoah	acyloxyacyl hydrolase	27052	-2.4658	-0.786427	0.127608	-2.26373	-0.786427	0.150757	-2.36477	-0.786427	0.0633399
Celf3	CUGBP, Elav-like family member 3	78784	5.3566	-2.12304	0.0118295	2.28662	-2.12304	0.573327	3.82161	-2.12304	0.0634326
C1qa	complement component 1, q subcomponent, alpha polypeptide	12259	-1.64666	5.14523	0.713459	-3.5163	5.14523	0.0262649	-2.58148	5.14523	0.0634589
Mapk4	mitogen-activated protein kinase 4	225724	3.67514	1.66926	0.275762	6.05712	1.66926	0.0202085	4.86613	1.66926	0.0634589
Cfap45	cilia and flagella associated protein 45	71870	5.6388	-1.28677	0.00166732	0.418555	-1.28677	1	3.02868	-1.28677	0.0636316
Mroh4	maestro heat-like repeat family member 4	69439	5.21524	1.50835	0.0444733	4.02612	1.50835	0.131588	4.62068	1.50835	0.0636733
Nmnat2	nicotinamide nucleotide adenylyltransferase 2	226518	1.55943	3.66356	0.237096	1.92392	3.66356	0.0335452	1.74167	3.66356	0.0637983
Smpd5	sphingomyelin phosphodiesterase 5	100503915	-2.71363	-0.786435	0.168056	-2.78473	-0.786435	0.124644	-2.74918	-0.786435	0.063818
Kif20b	kinesin family member 20B	240641	1.59871	4.04783	0.478422	2.59889	4.04783	0.016285	2.0988	4.04783	0.064034
Piwil4	piwi-like RNA-mediated gene silencing 4	330890	2.38599	1.07301	0.306829	3.7113	1.07301	0.021593	3.04864	1.07301	0.0642466
Nat14	N-acetyltransferase 14	269854	-2.08977	0.660009	0.0746916	-1.62827	0.660009	0.264706	-1.85902	0.660009	0.0642491
Pgf	placental growth factor	18654	2.84945	5.82069	0.0417518	1.9927	5.82069	0.25937	2.42108	5.82069	0.0646054
Iah1	isoamyl acetate-hydrolyzing esterase 1 homolog	67732	-1.79671	4.30204	0.132096	-1.75821	4.30204	0.123423	-1.77746	4.30204	0.0647073
Gvin1	GTPase, very large interferon inducible 1	74558	0.30487	-4.1168	1	6.01248	-4.1168	0.00105207	3.15868	-4.1168	0.0649274
Insc	INSC spindle orientation adaptor protein	233752	2.10076	6.57104	0.0263713	1.37215	6.57104	0.499454	1.73645	6.57104	0.0649274
Icosl	icos ligand	50723	1.93426	3.14905	0.0332042	1.47273	3.14905	0.272397	1.70349	3.14905	0.0649348
Cmpk2	cytidine monophosphate (UMP-CMP) kinase 2, mitochondrial	22169	0.7789	4.9701	1	2.72402	4.9701	0.00210628	1.75146	4.9701	0.0651832
Atp8b5	ATPase, class I, type 8B, member 5	320571	3.09829	-2.66494	0.178987	3.87172	-2.66494	0.043337	3.48501	-2.66494	0.0653893
Hoxb13	homeobox B13	15408	-6.2336	-0.912042	0.264593	-11.4278	-0.912042	0.156393	-8.83068	-0.912042	0.0655015
Cenpj	centromere protein J	219103	1.60377	2.6022	0.207564	1.90388	2.6022	0.0404744	1.75382	2.6022	0.0655309
Acad12	acyl-Coenzyme A dehydrogenase family, member 12	338350	-2.77152	-0.133689	0.0336345	-1.35947	-0.133689	0.781812	-2.06549	-0.133689	0.0658699
Cenpf	centromere protein F	108000	1.38388	4.90154	0.240127	1.61121	4.90154	0.0421764	1.49755	4.90154	0.0658699
9930014A18Rik	RIKEN cDNA 9930014A18 gene	320469	3.79414	1.89823	0.0720628	3.47078	1.89823	0.0955986	3.63246	1.89823	0.0659016
Hnmt	histamine N-methyltransferase	140483	-3.09866	-3.24789	0.181415	-3.28172	-3.24789	0.12179	-3.19019	-3.24789	0.0659082
Cyp2j6	cytochrome P450, family 2, subfamily j, polypeptide 6	13110	4.36951	1.49178	0.0198271	2.37988	1.49178	0.365972	3.37469	1.49178	0.0659228
Cd109	CD109 antigen	235505	3.59828	2.99274	0.0485605	2.82021	2.99274	0.146643	3.20924	2.99274	0.0659301
Megf10	multiple EGF-like-domains 10	70417	-6.49349	0.0812717	0.191488	-4.95078	0.0812717	0.199563	-5.72213	0.0812717	0.0662792
Lilra5	leukocyte immunoglobulin-like receptor, subfamily A (with TM domain), member 5	232801	-3.13371	-1.44398	0.338615	-5.15192	-1.44398	0.0948071	-4.14281	-1.44398	0.0664788
Bcl3	B cell leukemia/lymphoma 3	12051	2.76285	3.69631	0.0421419	2.07667	3.69631	0.197255	2.41976	3.69631	0.0665456
Lhfpl3	lipoma HMGIC fusion partner-like 3	269629	-4.67662	-2.6522	0.257821	-6.04942	-2.6522	0.132381	-5.36302	-2.6522	0.0665456
Lonrf3	LON peptidase N-terminal domain and ring finger 3	74365	-2.5935	-2.03721	0.202396	-2.91468	-2.03721	0.107587	-2.75409	-2.03721	0.0666483
Arl11	ADP-ribosylation factor-like 11	219144	-2.28309	0.46668	0.227488	-2.69539	0.46668	0.0997838	-2.48924	0.46668	0.0667725
Masp1	mannan-binding lectin serine peptidase 1	17174	-1.16731	7.88558	0.959458	-1.90314	7.88558	0.0122635	-1.53522	7.88558	0.066822
Lpcat2	lysophosphatidylcholine acyltransferase 2	270084	-1.41358	2.0001	0.926973	-3.29076	2.0001	0.0312564	-2.35217	2.0001	0.067264
Ccdc155	coiled-coil domain containing 155	384619	1.64293	-1.23359	0.784702	3.62485	-1.23359	0.00895001	2.63389	-1.23359	0.0674848
Cntn2	contactin 2	21367	9.46715	-1.86275	0.00102307	-0.810716	-1.86275	1	4.32822	-1.86275	0.0683993
Suox	sulfite oxidase	211389	-2.42343	5.08585	0.0406671	-1.51809	5.08585	0.467173	-1.97076	5.08585	0.0684057
Cdca7l	cell division cycle associated 7 like	217946	2.021	4.2377	0.0305655	1.44346	4.2377	0.353061	1.73223	4.2377	0.0685562
Nuggc	nuclear GTPase, germinal center associated	100503545	-1.70755	0.217866	0.716843	-3.72688	0.217866	0.043576	-2.71722	0.217866	0.0691372
Nr4a2	nuclear receptor subfamily 4, group A, member 2	18227	2.60871	2.86298	0.166591	3.12971	2.86298	0.0471066	2.86921	2.86298	0.069502
Pcdhb12	protocadherin beta 12	93883	-2.79283	-1.73071	0.281938	-3.76608	-1.73071	0.0967888	-3.27946	-1.73071	0.0697494
Trim34b	tripartite motif-containing 34B	434218	1.953	-1.26044	0.542739	3.66386	-1.26044	0.0143737	2.80843	-1.26044	0.0697494
Zfp422	zinc finger protein 422	67255	-2.79285	-2.15224	0.225459	-3.2846	-2.15224	0.108852	-3.03873	-2.15224	0.0700089
Ina	internexin neuronal intermediate filament protein, alpha	226180	2.00489	-3.55554	0.698551	4.39233	-3.55554	0.0115265	3.19861	-3.55554	0.0700361
Cyb5d2	cytochrome b5 domain containing 2	192986	-1.62916	2.67015	0.246998	-1.88023	2.67015	0.0852952	-1.7547	2.67015	0.0707286
Fcho1	FCH domain only 1	74015	1.3189	-0.485023	1	5.54721	-0.485023	0.00369717	3.43306	-0.485023	0.0707286
Prkg1	protein kinase, cGMP-dependent, type I	19091	-0.361803	-0.979517	1	-6.80188	-0.979517	0.0213559	-3.58184	-0.979517	0.0711316
Tmem40	transmembrane protein 40	94346	-3.33154	-2.31475	0.0836215	-2.19712	-2.31475	0.317934	-2.76433	-2.31475	0.0712063
Gabra4	gamma-aminobutyric acid (GABA) A receptor, subunit alpha 4	14397	8.61122	-2.73321	0.000663603	-1.32322	-2.73321	1	3.644	-2.73321	0.0713406
Dclk2	doublecortin-like kinase 2	70762	1.95625	4.04942	0.131182	2.04745	4.04942	0.0780792	2.00185	4.04942	0.0715954
Ptgs2os	prostaglandin-endoperoxide synthase 2, opposite strand	320019	-2.05193	-0.895976	0.472361	-3.5273	-0.895976	0.0605402	-2.78961	-0.895976	0.0715954
Fam241a	family with sequence similarity 241, member A	70617	1.05855	2.30877	1	2.33645	2.30877	0.00451808	1.6975	2.30877	0.0719576
Upb1	ureidopropionase, beta	103149	3.65311	-0.12041	0.209081	4.97777	-0.12041	0.036423	4.31544	-0.12041	0.0726107
Irf2bp2	interferon regulatory factor 2 binding protein 2	270110	1.85119	6.4229	0.18789	2.06569	6.4229	0.0757688	1.95844	6.4229	0.072885
Rgs16	regulator of G-protein signaling 16	19734	3.32586	3.25647	0.0888066	3.14646	3.25647	0.0986537	3.23616	3.25647	0.0731445
Tnfaip8l2	tumor necrosis factor, alpha-induced protein 8-like 2	69769	-1.84235	0.566841	0.481848	-3.04548	0.566841	0.0583466	-2.44391	0.566841	0.0735033
Lce1g	late cornified envelope 1G	66195	2.20808	-3.8994	0.658537	4.71771	-3.8994	0.0136517	3.4629	-3.8994	0.073565
AA467197	expressed sequence AA467197	433470	2.47885	3.3736	0.427858	4.53058	3.3736	0.0187563	3.50471	3.3736	0.0736086
Lyl1	lymphoblastomic leukemia 1	17095	-2.63896	-0.464853	0.24485	-3.15785	-0.464853	0.111946	-2.89841	-0.464853	0.0737639
Plk5	polo like kinase 5	216166	-2.95067	-2.80474	0.291511	-4.04863	-2.80474	0.0986917	-3.49965	-2.80474	0.0737639
Zfp239	zinc finger protein 239	22685	1.90152	2.89811	0.0946509	1.81296	2.89811	0.110651	1.85724	2.89811	0.073825
Intu	inturned planar cell polarity protein	380614	1.45153	2.4507	0.461353	2.10209	2.4507	0.0214467	1.77681	2.4507	0.0742804
Klhl8	kelch-like 8	246293	-1.53984	2.38297	0.204652	-1.63407	2.38297	0.107899	-1.58695	2.38297	0.0747969
Foxs1	forkhead box S1	14239	-3.06552	2.05701	0.363752	-6.17157	2.05701	0.117686	-4.61854	2.05701	0.0748352
Mecom	MDS1 and EVI1 complex locus	14013	-1.45044	3.65337	0.469787	-2.0357	3.65337	0.0469399	-1.74307	3.65337	0.0748352
Efcab7	EF-hand calcium binding domain 7	230500	0.275511	4.02668	1	2.78458	4.02668	0.000291815	1.53004	4.02668	0.0749512
Faf1	Fas-associated factor 1	14084	1.90006	7.37038	0.00381308	0.856315	7.37038	1	1.37819	7.37038	0.0754862
Gata4	GATA binding protein 4	14463	2.94624	-1.83758	0.180396	3.55054	-1.83758	0.0538519	3.24839	-1.83758	0.0755354
Rtp4	receptor transporter protein 4	67775	1.35353	6.87288	0.524023	1.90603	6.87288	0.0293202	1.62978	6.87288	0.0755354
Clspn	claspin	269582	1.90402	3.83135	0.0651606	1.63384	3.83135	0.176864	1.76893	3.83135	0.0755666
Mlf1	myeloid leukemia factor 1	17349	3.06942	1.47641	0.0147605	1.53101	1.47641	0.672601	2.30022	1.47641	0.0756208
Miga1	mitoguardin 1	215708	-3.26383	-2.06484	0.0904249	-2.19513	-2.06484	0.317934	-2.72948	-2.06484	0.075819
Scnn1a	sodium channel, nonvoltage-gated 1 alpha	20276	-2.41031	0.25944	0.2074	-2.59523	0.25944	0.12863	-2.50277	0.25944	0.075819
Plscr3	phospholipid scramblase 3	70310	-1.29267	6.27182	0.380991	-1.57159	6.27182	0.0438616	-1.43213	6.27182	0.0761235
Casz1	castor zinc finger 1	69743	-3.07389	-2.16619	0.203519	-3.23831	-2.16619	0.139037	-3.1561	-2.16619	0.076628
Lrrc66	leucine rich repeat containing 66	231296	3.69029	-2.01985	0.0922733	3.43154	-2.01985	0.110148	3.56092	-2.01985	0.076628
Ampd1	adenosine monophosphate deaminase 1	229665	3.06493	-2.47466	0.105106	2.96593	-2.47466	0.104402	3.01543	-2.47466	0.0767937
Ecscr	endothelial cell surface expressed chemotaxis and apoptosis regulator	68545	1.6169	5.26184	0.0946509	1.50098	5.26184	0.151135	1.55894	5.26184	0.0774504
Cxcl5	chemokine (C-X-C motif) ligand 5	20311	2.68785	0.820202	0.23464	3.62074	0.820202	0.0392666	3.1543	0.820202	0.0777124
Adgrg6	adhesion G protein-coupled receptor G6	215798	3.3391	4.88111	0.0954896	3.07288	4.88111	0.118451	3.20599	4.88111	0.0778587
Ncaph	non-SMC condensin I complex, subunit H	215387	1.43828	5.23626	0.143046	1.45702	5.23626	0.103741	1.44765	5.23626	0.0778655
Hsd17b4	hydroxysteroid (17-beta) dehydrogenase 4	15488	-1.33854	5.45562	0.148497	-1.33175	5.45562	0.129095	-1.33515	5.45562	0.0784401
Baiap2l1	BAI1-associated protein 2-like 1	66898	-2.12641	-1.42871	0.763215	-6.17324	-1.42871	0.0692789	-4.14983	-1.42871	0.0786904
Tdrd9	tudor domain containing 9	74691	-7.68187	-3.72179	0.203043	-6.95102	-3.72179	0.233958	-7.31645	-3.72179	0.0786904
Bdkrb2	bradykinin receptor, beta 2	12062	4.79864	0.6256	0.0859164	4.44233	0.6256	0.103565	4.62049	0.6256	0.0789007
Rnf144a	ring finger protein 144A	108089	3.19869	3.90796	0.0221401	1.71778	3.90796	0.528011	2.45824	3.90796	0.0790407
Trpc6	transient receptor potential cation channel, subfamily C, member 6	22068	2.48657	3.62224	0.287253	3.61137	3.62224	0.0342804	3.04897	3.62224	0.0794818
E030011O05Rik	RIKEN cDNA E030011O05 gene	319859	1.53159	2.67961	0.328307	1.99219	2.67961	0.0340982	1.76189	2.67961	0.0798208
Pter	phosphotriesterase related	19212	1.15482	5.39841	0.908365	1.73731	5.39841	0.0146928	1.44606	5.39841	0.0798208
Tmem91	transmembrane protein 91	320208	-2.52393	-2.32756	0.208094	-2.70589	-2.32756	0.131255	-2.61491	-2.32756	0.0798314
Cyp2j13	cytochrome P450, family 2, subfamily j, polypeptide 13	230459	4.68486	-3.43822	0.066829	3.66791	-3.43822	0.184255	4.17639	-3.43822	0.0798706
Gdf5	growth differentiation factor 5	14563	3.12378	3.619	0.0975335	2.96663	3.619	0.106034	3.0452	3.619	0.0799661
H2-Bl	histocompatibility 2, blastocyst	14963	1.34565	0.145603	0.936427	2.72543	0.145603	0.0100802	2.03554	0.145603	0.0803188
Tcam1	testicular cell adhesion molecule 1	75870	1.3932	1.20754	0.927138	2.93785	1.20754	0.00975952	2.16552	1.20754	0.0803188
Mkln1os	muskelin 1, intracellular mediator containing kelch motifs, opposite strand	100503869	-2.41295	-1.97175	0.10332	-1.90602	-1.97175	0.261844	-2.15949	-1.97175	0.0803403
Fthl17f	ferritin, heavy polypeptide-like 17, member F	434729	5.88628	-3.45945	0.0150579	2.37162	-3.45945	0.699641	4.12895	-3.45945	0.0804292
Clps	colipase, pancreatic	109791	0.712334	-3.4827	1	7.51307	-3.4827	0.00211708	4.1127	-3.4827	0.0804839
Brsk1	BR serine/threonine kinase 1	381979	3.32211	1.09212	0.132096	3.55555	1.09212	0.0756478	3.43883	1.09212	0.0804987
Col4a2	collagen, type IV, alpha 2	12827	-3.83533	1.89128	0.246023	-4.42738	1.89128	0.162062	-4.13135	1.89128	0.0805227
Gm3704	predicted gene 3704	100042166	-3.95506	-1.85281	0.0678538	-1.90234	-1.85281	0.570279	-2.9287	-1.85281	0.0805227
Mmrn2	multimerin 2	105450	4.32136	4.21323	0.11217	4.34572	4.21323	0.0901274	4.33354	4.21323	0.0805227
Fkbp6	FK506 binding protein 6	94244	-4.26434	-2.28892	0.418185	-7.76517	-2.28892	0.123548	-6.01475	-2.28892	0.0808282
Tent5b	terminal nucleotidyltransferase 5B	100342	2.15169	5.35203	0.0109098	1.08277	5.35203	1	1.61723	5.35203	0.0808282
Ern1	endoplasmic reticulum (ER) to nucleus signalling 1	78943	1.14488	4.60785	1	2.62949	4.60785	0.00747774	1.88718	4.60785	0.0808704
Tex35	testis expressed 35	73435	4.4438	-2.61614	0.0417518	2.91631	-2.61614	0.277751	3.68005	-2.61614	0.0808704
Tnfsf10	tumor necrosis factor (ligand) superfamily, member 10	22035	1.66924	1.18652	0.830252	3.79167	1.18652	0.0105722	2.73045	1.18652	0.0808704
Rem2	rad and gem related GTP binding protein 2	140743	4.10638	1.41409	0.158689	4.84961	1.41409	0.0573238	4.47799	1.41409	0.0809463
Bdkrb1	bradykinin receptor, beta 1	12061	3.9973	3.69641	0.00959105	1.36637	3.69641	1	2.68184	3.69641	0.0816642
Map3k1	mitogen-activated protein kinase kinase kinase 1	26401	1.891	3.0587	0.361952	2.7631	3.0587	0.0306087	2.32705	3.0587	0.0817818
Olfml2b	olfactomedin-like 2B	320078	-3.25167	6.32019	0.0278959	-1.46631	6.32019	0.82067	-2.35899	6.32019	0.0821462
Angptl8	angiopoietin-like 8	624219	5.18526	-2.60102	0.0295665	2.86845	-2.60102	0.389939	4.02686	-2.60102	0.08241
Tgtp1	T cell specific GTPase 1	21822	1.87495	-0.425659	0.906	4.98934	-0.425659	0.00913247	3.43215	-0.425659	0.0825908
Jup	junction plakoglobin	16480	-2.01928	4.8979	0.349576	-2.82173	4.8979	0.0699914	-2.42051	4.8979	0.0828142
D930048N14Rik	RIKEN cDNA D930048N14 gene	97775	-2.44371	-1.49696	0.216278	-2.62342	-1.49696	0.13624	-2.53356	-1.49696	0.0828335
Mst1r	macrophage stimulating 1 receptor (c-met-related tyrosine kinase)	19882	3.56596	-1.5664	0.0133382	1.52436	-1.5664	0.837675	2.54516	-1.5664	0.0829034
Dusp5	dual specificity phosphatase 5	240672	2.52891	3.31587	0.161982	2.82832	3.31587	0.0708451	2.67862	3.31587	0.08312
Tmod1	tropomodulin 1	21916	2.12672	3.75513	0.132785	2.16111	3.75513	0.0988238	2.14392	3.75513	0.0831929
Tgtp2	T cell specific GTPase 2	100039796	0.879867	-0.35232	1	4.17198	-0.35232	0.00294526	2.52592	-0.35232	0.0838359
Alpl	alkaline phosphatase, liver/bone/kidney	11647	2.8556	5.71445	0.197	3.38208	5.71445	0.0737066	3.11884	5.71445	0.0845987
Il6ra	interleukin 6 receptor, alpha	16194	1.78826	2.9789	0.433018	2.75016	2.9789	0.0270307	2.26921	2.9789	0.0847306
2005-09-01	septin 5	18951	-2.18448	6.90735	0.0434545	-1.45862	6.90735	0.483146	-1.82155	6.90735	0.0847306
Syt12	synaptotagmin XII	171180	3.41488	3.45649	0.0245821	1.83537	3.45649	0.508117	2.62512	3.45649	0.0851966
Fam84a	family with sequence similarity 84, member A	105005	2.61312	1.85213	0.0263713	1.58406	1.85213	0.493133	2.09859	1.85213	0.0854717
Med22	mediator complex subunit 22	20933	-1.05888	6.14702	1	-1.62696	6.14702	0.0125541	-1.34292	6.14702	0.0868257
F2rl1	coagulation factor II (thrombin) receptor-like 1	14063	5.86629	-1.6938	0.00310011	0.629267	-1.6938	1	3.24778	-1.6938	0.0869073
Hsd17b2	hydroxysteroid (17-beta) dehydrogenase 2	15486	3.39689	0.015987	0.272845	4.9472	0.015987	0.0377762	4.17205	0.015987	0.0870846
Llgl2	LLGL2 scribble cell polarity complex component	217325	2.45017	1.2773	0.062227	1.94343	1.2773	0.216171	2.1968	1.2773	0.0872737
Wfdc1	WAP four-disulfide core domain 1	67866	-3.15225	-2.05596	0.38381	-4.97355	-2.05596	0.118971	-4.0629	-2.05596	0.0872895
Card6	caspase recruitment domain family, member 6	239319	1.95393	3.49747	0.0659766	1.61769	3.49747	0.221567	1.78581	3.49747	0.0875719
Gm8615	glucosamine-6-phosphate deaminase 1 pseudogene	667410	-2.20442	1.19981	0.0311782	-1.14716	1.19981	1	-1.67579	1.19981	0.0875719
Cnih2	cornichon family AMPA receptor auxiliary protein 2	12794	-3.55805	-1.07893	0.114525	-2.36739	-1.07893	0.336458	-2.96272	-1.07893	0.0876322
Pdgfrb	platelet derived growth factor receptor, beta polypeptide	18596	-1.41942	7.55552	0.196539	-1.48153	7.55552	0.107899	-1.45048	7.55552	0.0881223
Gm12185	predicted gene 12185	620913	1.94695	-1.58352	0.740246	4.29555	-1.58352	0.0141283	3.12125	-1.58352	0.0887373
Ntf5	neurotrophin 5	78405	-3.36331	-2.85199	0.20761	-3.3736	-2.85199	0.171968	-3.36846	-2.85199	0.0887373
Nup210l	nucleoporin 210-like	77595	1.59446	0.588849	0.679384	2.91101	0.588849	0.0171792	2.25273	0.588849	0.0887373
Zan	zonadhesin	22635	2.12723	-3.91039	0.77934	4.85258	-3.91039	0.0149186	3.48991	-3.91039	0.0889288
Isyna1	myo-inositol 1-phosphate synthase A1	71780	-1.74234	1.93884	0.894492	-5.25785	1.93884	0.0742359	-3.50009	1.93884	0.0895318
Itga7	integrin alpha 7	16404	2.81773	6.88487	0.102136	2.35537	6.88487	0.201809	2.58655	6.88487	0.0895318
Clec4n	C-type lectin domain family 4, member n	56620	-2.27678	0.625094	0.429103	-3.5689	0.625094	0.0977616	-2.92284	0.625094	0.0895662
Gstt1	glutathione S-transferase, theta 1	14871	1.65065	4.4002	0.487613	2.55301	4.4002	0.0294418	2.10183	4.4002	0.0896053
Egfr	epidermal growth factor receptor	13649	1.63307	3.79669	0.112882	1.556	3.79669	0.14045	1.59454	3.79669	0.0898751
Gpx3	glutathione peroxidase 3	14778	-0.540335	1.49044	1	-4.13983	1.49044	0.0150596	-2.34008	1.49044	0.0898751
Cd164l2	CD164 sialomucin-like 2	69655	3.55429	-1.3029	0.012223	1.41433	-1.3029	0.97396	2.48431	-1.3029	0.0899221
Frmd4b	FERM domain containing 4B	232288	-1.19243	1.5958	1	-3.04393	1.5958	0.0295245	-2.11818	1.5958	0.0904297
Cd79b	CD79B antigen	15985	-3.12883	-2.37161	0.277186	-3.75494	-2.37161	0.140518	-3.44188	-2.37161	0.0909121
Myom1	myomesin 1	17929	-4.09688	-2.34759	0.055698	-1.57195	-2.34759	0.867147	-2.83441	-2.34759	0.0910516
Ar	androgen receptor	11835	-2.22193	-1.21542	0.227605	-2.37637	-1.21542	0.141935	-2.29915	-1.21542	0.0913802
Ces5a	carboxylesterase 5A	67935	6.42254	-3.1264	0.00292321	0.534179	-3.1264	1	3.47836	-3.1264	0.0913802
Pcdhb14	protocadherin beta 14	93885	-2.36056	1.03217	0.377738	-3.39674	1.03217	0.110805	-2.87865	1.03217	0.0914012
Stil	Scl/Tal1 interrupting locus	20460	2.00528	3.24097	0.102316	1.84548	3.24097	0.147863	1.92538	3.24097	0.0914329
Dusp13	dual specificity phosphatase 13	27389	-3.73808	-2.85951	0.269373	-4.38205	-2.85951	0.156147	-4.06006	-2.85951	0.0914806
Zp3	zona pellucida glycoprotein 3	22788	3.26012	-3.1663	0.255687	4.27717	-3.1663	0.0571109	3.76865	-3.1663	0.0916946
3010001F23Rik	RIKEN cDNA 3010001F23 gene	75693	3.17466	-2.73367	0.209579	3.83307	-2.73367	0.0684995	3.50386	-2.73367	0.0918026
Dtx3l	deltex 3-like, E3 ubiquitin ligase	209200	0.7274	5.81107	1	2.18938	5.81107	0.00212941	1.45839	5.81107	0.0918026
Lmcd1	LIM and cysteine-rich domains 1	30937	3.7384	5.0948	0.198992	4.52685	5.0948	0.0723366	4.13263	5.0948	0.0920793
Strip2	striatin interacting protein 2	320609	3.83776	1.29059	0.0405036	2.43354	1.29059	0.331258	3.13565	1.29059	0.0920793
Slit1	slit guidance ligand 1	20562	3.54434	2.23439	0.14581	3.79897	2.23439	0.0852325	3.67165	2.23439	0.0921087
Asic1	acid-sensing (proton-gated) ion channel 1	11419	3.78644	-1.92554	0.0654089	2.85062	-1.92554	0.220595	3.31853	-1.92554	0.0928394
Klra5	killer cell lectin-like receptor, subfamily A, member 5	16636	-2.83311	-3.65412	0.272845	-3.35301	-3.65412	0.132021	-3.09306	-3.65412	0.0928597
Rsph1	radial spoke head 1 homolog (Chlamydomonas)	22092	2.3507	1.34422	0.120005	2.25996	1.34422	0.124783	2.30533	1.34422	0.0930554
Kif15	kinesin family member 15	209737	1.67927	2.67435	0.265664	2.03002	2.67435	0.0567879	1.85465	2.67435	0.0932875
Cdkl5	cyclin-dependent kinase-like 5	382253	3.98581	1.04801	0.160164	4.46343	1.04801	0.0766469	4.22462	1.04801	0.0933916
D730005E14Rik	RIKEN cDNA D730005E14 gene	109361	2.18844	0.626731	0.0875963	1.8993	0.626731	0.1813	2.04387	0.626731	0.0933916
Tubb2a-ps2	tubulin, beta 2a, pseudogene 2	627110	2.31713	1.32327	0.02292	1.36141	1.32327	0.674852	1.83927	1.32327	0.0933916
Gypa	glycophorin A	14934	4.40328	-3.08986	0.0260852	2.16694	-3.08986	0.572244	3.28511	-3.08986	0.0936137
Jade1	jade family PHD finger 1	269424	1.25554	3.44135	0.772578	1.93863	3.44135	0.01871	1.59708	3.44135	0.0937828
Mis18bp1	MIS18 binding protein 1	217653	1.69331	3.41895	0.154995	1.72579	3.41895	0.108092	1.70955	3.41895	0.0939268
Ggt5	gamma-glutamyltransferase 5	23887	-2.55356	-1.26349	0.27054	-2.95632	-1.26349	0.139007	-2.75494	-1.26349	0.0939764
Sulf1	sulfatase 1	240725	-5.22525	-0.671184	0.276825	-5.52662	-0.671184	0.217647	-5.37593	-0.671184	0.094952
Atoh8	atonal bHLH transcription factor 8	71093	-3.77851	1.67192	0.236554	-3.66068	1.67192	0.210912	-3.71959	1.67192	0.0957255
Mfsd12	major facilitator superfamily domain containing 12	73822	1.8399	5.18645	0.0245821	1.18048	5.18645	0.826037	1.51019	5.18645	0.0961594
Pcdhb17	protocadherin beta 17	93888	-0.747311	3.24194	1	-2.18732	3.24194	0.00543867	-1.46731	3.24194	0.097162
Abcg8	ATP binding cassette subfamily G member 8	67470	-3.40781	1.3274	0.243659	-3.43725	1.3274	0.199725	-3.42253	1.3274	0.0974207
Slfn3	schlafen 3	20557	1.63799	1.9848	0.539101	2.60004	1.9848	0.02719	2.11901	1.9848	0.0977248
Svip	small VCP/p97-interacting protein	75744	-3.41103	-2.88584	0.197516	-3.14399	-2.88584	0.209146	-3.27751	-2.88584	0.0977324
Gsg1l	GSG1-like	269994	-2.41311	-1.1464	0.209957	-2.40475	-1.1464	0.178051	-2.40893	-1.1464	0.0982576
Renbp	renin binding protein	19703	1.44153	4.61354	1	3.84395	4.61354	0.0119509	2.64274	4.61354	0.098752
Ckap2	cytoskeleton associated protein 2	80986	1.29537	5.20511	0.510092	1.68385	5.20511	0.0401166	1.48961	5.20511	0.0995743
Socs3	suppressor of cytokine signaling 3	12702	1.23675	7.85009	0.737646	1.77312	7.85009	0.0322982	1.50494	7.85009	0.0998497
Irs2	insulin receptor substrate 2	384783	1.61221	2.55925	0.666121	2.86978	2.55925	0.0212949	2.241	2.55925	0.0999021
E230013L22Rik	RIKEN cDNA E230013L22 gene	102132	-1.97082	-2.3419	0.456196	-2.91355	-2.3419	0.0855727	-2.44218	-2.3419	0.100198
Gm16973	predicted gene, 16973	100503823	1.80319	1.432	0.315847	2.32571	1.432	0.0517565	2.06445	1.432	0.100198
Arsk	arylsulfatase K	77041	-2.02484	2.60495	0.00873848	-0.815591	2.60495	1	-1.42021	2.60495	0.100213
Hmx2	H6 homeobox 2	15372	2.17637	2.07014	0.0565701	1.63683	2.07014	0.318539	1.9066	2.07014	0.100622
Siglece	sialic acid binding Ig-like lectin E	83382	-2.09592	-0.891425	0.611861	-4.02809	-0.891425	0.0851824	-3.06201	-0.891425	0.101023
Snord16a	small nucleolar RNA, C/D box 16A	100217453	3.55223	-2.8852	0.160903	3.67765	-2.8852	0.110651	3.61494	-2.8852	0.101199
C7	complement component 7	109828	3.60158	-2.13543	0.127897	3.43979	-2.13543	0.131431	3.52069	-2.13543	0.101314
Lpar2	lysophosphatidic acid receptor 2	53978	3.56796	0.765072	0.201244	4.26555	0.765072	0.0713186	3.91676	0.765072	0.101314
Mpzl3	myelin protein zero-like 3	319742	2.51759	0.0886802	0.148248	2.52953	0.0886802	0.117686	2.52356	0.0886802	0.101314
Nxf2	nuclear RNA export factor 2	83454	3.35503	-2.55941	0.0644452	2.42234	-2.55941	0.278376	2.88868	-2.55941	0.101314
P3h4	prolyl 3-hydroxylase family member 4 (non-enzymatic)	66180	-1.00821	5.02263	1	-2.21212	5.02263	0.0133854	-1.61017	5.02263	0.101314
Spa17	sperm autoantigenic protein 17	20686	4.98471	-1.47089	0.0229956	2.22905	-1.47089	0.642722	3.60688	-1.47089	0.101314
Ube2c	ubiquitin-conjugating enzyme E2C	68612	1.63875	6.37918	0.0646023	1.30979	6.37918	0.394589	1.47427	6.37918	0.101314
Rbm11	RNA binding motif protein 11	224344	5.32095	-4.36002	0.00261405	0.261744	-4.36002	1	2.79135	-4.36002	0.101444
Pvalb	parvalbumin	19293	3.53107	-2.08296	0.0558052	2.4008	-2.08296	0.315354	2.96594	-2.08296	0.101846
Fam124a	family with sequence similarity 124, member A	629059	2.43971	-1.70158	0.461353	4.06462	-1.70158	0.0326898	3.25217	-1.70158	0.102326
Glod4	glyoxalase domain containing 4	67201	-1.44975	5.54508	0.33052	-1.68837	5.54508	0.0885731	-1.56906	5.54508	0.10328
Mtfr2	mitochondrial fission regulator 2	71804	1.9804	2.96191	0.0344302	1.33991	2.96191	0.554944	1.66016	2.96191	0.103564
Crabp2	cellular retinoic acid binding protein II	12904	4.03793	6.43115	0.157239	3.9763	6.43115	0.136754	4.00711	6.43115	0.104433
Col4a1	collagen, type IV, alpha 1	12826	-3.20245	2.07742	0.316176	-3.97328	2.07742	0.171968	-3.58786	2.07742	0.104752
Cdr2l	cerebellar degeneration-related protein 2-like	237988	1.63531	5.80457	0.177352	1.64293	5.80457	0.140888	1.63912	5.80457	0.104802
Aurka	aurora kinase A	20878	1.83185	6.48668	0.154972	1.74644	6.48668	0.173853	1.78915	6.48668	0.104818
Ifit1bl1	interferon induced protein with tetratricpeptide repeats 1B like 1	667373	1.89675	1.14455	0.696196	3.79452	1.14455	0.0202085	2.84563	1.14455	0.10511
Gbp2b	guanylate binding protein 2b	14468	0.430674	6.04591	1	2.7938	6.04591	0.00137204	1.61224	6.04591	0.105177
Trf	transferrin	22041	-2.24716	1.87796	0.540318	-4.11778	1.87796	0.109682	-3.18247	1.87796	0.105177
Trp53inp1	transformation related protein 53 inducible nuclear protein 1	60599	-2.4591	2.58292	0.00692907	-0.618886	2.58292	1	-1.53899	2.58292	0.105237
Mir7225	microRNA 7225	102466229	2.66778	-3.19836	0.248667	3.2424	-3.19836	0.0787877	2.95509	-3.19836	0.105421
Ntng2	netrin G2	171171	1.51576	2.51814	0.389857	1.95674	2.51814	0.0485587	1.73625	2.51814	0.107216
Platr22	pluripotency associated transcript 22	100503474	-1.78483	-1.0981	0.544877	-2.78383	-1.0981	0.0802124	-2.28433	-1.0981	0.10725
Gm15663	predicted gene 15663	327812	3.38302	0.199006	0.117337	3.09825	0.199006	0.148257	3.24063	0.199006	0.107736
Gm19434	predicted gene, 19434	100502888	-2.68508	-3.32978	0.288435	-3.10658	-3.32978	0.150078	-2.89583	-3.32978	0.107736
Grik2	glutamate receptor, ionotropic, kainate 2 (beta 2)	14806	4.97281	0.53595	0.10034	4.3235	0.53595	0.153888	4.64815	0.53595	0.107852
Lum	lumican	17022	-0.161066	7.7322	1	-3.89357	7.7322	0.00214949	-2.02732	7.7322	0.107852
Slc17a5	solute carrier family 17 (anion/sugar transporter), member 5	235504	-1.51967	3.15386	0.244882	-1.58225	3.15386	0.153349	-1.55096	3.15386	0.107852
Gm364	predicted gene 364	245423	1.76503	-1.26792	1	4.80689	-1.26792	0.0122236	3.28596	-1.26792	0.108176
Dpf1	D4, zinc and double PHD fingers family 1	29861	1.58746	2.75209	0.311851	1.9257	2.75209	0.0640427	1.75658	2.75209	0.10902
Cyb561	cytochrome b-561	13056	1.2907	4.62268	0.911146	2.27238	4.62268	0.0208248	1.78154	4.62268	0.109023
Car9	carbonic anhydrase 9	230099	1.89368	8.27241	0.456196	2.73518	8.27241	0.0663888	2.31443	8.27241	0.109165
Arhgap45	Rho GTPase activating protein 45	70719	-2.77636	1.75841	0.159414	-2.14095	1.75841	0.31531	-2.45865	1.75841	0.109296
Ccnl1	cyclin L1	56706	1.36506	5.15942	0.556366	1.88533	5.15942	0.0412992	1.62519	5.15942	0.109296
Hmmr	hyaluronan mediated motility receptor (RHAMM)	15366	1.09733	5.35755	1	1.6522	5.35755	0.0174636	1.37476	5.35755	0.109296
Drd4	dopamine receptor D4	13491	2.29938	-0.899526	0.114918	2.05273	-0.899526	0.18513	2.17605	-0.899526	0.109415
Sema5b	sema domain, seven thrombospondin repeats (type 1 and type 1-like), transmembrane domain (TM) and short cytoplasmic domain, (semaphorin) 5B	20357	3.96228	-3.85086	0.0193444	1.56901	-3.85086	0.94668	2.76565	-3.85086	0.110845
Col25a1	collagen, type XXV, alpha 1	77018	-3.97068	-2.9511	0.550873	-7.39734	-2.9511	0.132021	-5.68401	-2.9511	0.111357
Drc1	dynein regulatory complex subunit 1	381738	2.15553	-1.2071	0.529376	3.65359	-1.2071	0.0331773	2.90456	-1.2071	0.111914
Adamts8	a disintegrin-like and metallopeptidase (reprolysin type) with thrombospondin type 1 motif, 8	30806	6.36165	3.04225	0.0615853	4.20105	3.04225	0.277751	5.28135	3.04225	0.113357
Ephb1	Eph receptor B1	270190	7.94963	-1.76231	0.00056969	-1.73079	-1.76231	0.98523	3.10942	-1.76231	0.113357
Pdlim2	PDZ and LIM domain 2	213019	-2.33186	6.02168	0.0385939	-1.2826	6.02168	0.869628	-1.80723	6.02168	0.113357
Lipo3	lipase, member O3	381236	-2.14874	-1.87846	0.456196	-3.13531	-1.87846	0.107899	-2.64202	-1.87846	0.113484
Cep89	centrosomal protein 89	72140	1.1619	4.31827	0.933946	1.7264	4.31827	0.021886	1.44415	4.31827	0.113516
Gm15441	predicted gene 15441	100038464	-2.0011	-0.111551	0.184191	-1.81386	-0.111551	0.245479	-1.90748	-0.111551	0.113582
Gpnmb	glycoprotein (transmembrane) nmb	93695	-6.05737	0.835999	0.284312	-4.7581	0.835999	0.281615	-5.40773	0.835999	0.113582
Gucy2e	guanylate cyclase 2e	14919	-4.70321	-1.20547	0.0960369	-1.81185	-1.20547	0.795383	-3.25753	-1.20547	0.113582
Tspan6	tetraspanin 6	56496	-3.53347	-1.52855	0.563019	-8.15013	-1.52855	0.156008	-5.8418	-1.52855	0.113828
Gk5	glycerol kinase 5 (putative)	235533	1.27977	0.899212	1	2.81209	0.899212	0.0128742	2.04593	0.899212	0.114508
Prss16	protease, serine 16 (thymus)	54373	4.19405	-0.629838	0.0545092	2.68337	-0.629838	0.351485	3.43871	-0.629838	0.114508
Ubxn10	UBX domain protein 10	212190	4.24521	-2.4793	0.067768	2.93209	-2.4793	0.30775	3.58865	-2.4793	0.114508
Pdzd7	PDZ domain containing 7	100503041	0.62737	-2.73633	1	5.96097	-2.73633	0.00314181	3.29417	-2.73633	0.114842
Angptl7	angiopoietin-like 7	654812	-2.40781	-2.73168	0.584248	-4.45493	-2.73168	0.105084	-3.43137	-2.73168	0.114844
Gpr153	G protein-coupled receptor 153	100129	0.061984	5.05406	1	-3.51102	5.05406	0.00185254	-1.72452	5.05406	0.115116
Cacna1h	calcium channel, voltage-dependent, T type, alpha 1H subunit	58226	5.30052	-4.5431	0.00157437	-0.266577	-4.5431	1	2.51697	-4.5431	0.11539
Mmgt2	membrane magnesium transporter 2	216829	-1.5981	4.63746	0.0694997	-1.22984	4.63746	0.556999	-1.41397	4.63746	0.11539
Tmem159	transmembrane protein 159	233806	-1.79575	-1.05276	0.622402	-3.03954	-1.05276	0.0817048	-2.41764	-1.05276	0.115412
Wdr34	WD repeat domain 34	71820	-1.45824	3.89443	0.205688	-1.43455	3.89443	0.196032	-1.4464	3.89443	0.115589
Egln3	egl-9 family hypoxia-inducible factor 3	112407	1.67753	8.41224	0.311851	1.94499	8.41224	0.107899	1.81126	8.41224	0.115775
Sema3e	sema domain, immunoglobulin domain (Ig), short basic domain, secreted, (semaphorin) 3E	20349	4.53801	-0.480601	0.0550075	2.8836	-0.480601	0.347985	3.7108	-0.480601	0.115775
Rac3	Rac family small GTPase 3	170758	-2.1211	2.12519	0.341123	-2.55582	2.12519	0.147434	-2.33846	2.12519	0.116619
1110019D14Rik	RIKEN cDNA 1110019D14 gene	76311	-2.19017	0.0966277	0.0561046	-1.25566	0.0966277	0.869628	-1.72291	0.0966277	0.116699
6430531B16Rik	RIKEN cDNA 6430531B16 gene	381933	3.28194	-0.411739	0.203519	3.68199	-0.411739	0.0989947	3.48196	-0.411739	0.116699
Ctso	cathepsin O	229445	-1.738	3.49484	0.279498	-1.88018	3.49484	0.155928	-1.80909	3.49484	0.116699
Zdhhc15	zinc finger, DHHC domain containing 15	108672	4.52808	0.853275	0.0922733	3.65382	0.853275	0.199604	4.09095	0.853275	0.116699
Notch1	notch 1	18128	1.03679	5.71114	1	2.00699	5.71114	0.0119644	1.52189	5.71114	0.117244
4833419F23Rik	RIKEN cDNA 4833419F23 gene	73915	-3.37696	-1.62216	0.0658239	-1.46539	-1.62216	0.897138	-2.42117	-1.62216	0.117338
Jag2	jagged 2	16450	2.78168	0.132315	0.137679	2.59768	0.132315	0.158193	2.68968	0.132315	0.117432
Gbp9	guanylate-binding protein 9	236573	0.0696734	3.58569	1	4.02932	3.58569	0.000932532	2.0495	3.58569	0.11806
Leprot	leptin receptor overlapping transcript	230514	-1.48473	5.76395	0.565973	-2.11274	5.76395	0.0626643	-1.79874	5.76395	0.11806
Cass4	Cas scaffolding protein family member 4	320664	2.43128	1.6544	0.139751	2.28174	1.6544	0.161286	2.35651	1.6544	0.119254
Impg2	interphotoreceptor matrix proteoglycan 2	224224	-3.76372	-1.91815	0.087953	-1.74486	-1.91815	0.728202	-2.75429	-1.91815	0.119493
Nbeal2	neurobeachin-like 2	235627	1.73347	4.06272	0.485917	2.56665	4.06272	0.0455433	2.15006	4.06272	0.119987
Tln2	talin 2	70549	2.19503	4.5444	0.0846113	1.7157	4.5444	0.311516	1.95537	4.5444	0.119987
Entpd3	ectonucleoside triphosphate diphosphohydrolase 3	215446	1.85742	1.19865	0.142122	1.74417	1.19865	0.179834	1.80079	1.19865	0.121625
Slc16a2	solute carrier family 16 (monocarboxylic acid transporters), member 2	20502	-5.60336	-2.52272	0.443235	-7.86944	-2.52272	0.215993	-6.7364	-2.52272	0.121625
Bmpr1b	bone morphogenetic protein receptor, type 1B	12167	-1.86114	-0.162209	0.560239	-2.92276	-0.162209	0.099326	-2.39195	-0.162209	0.121663
Pik3cg	phosphatidylinositol-4,5-bisphosphate 3-kinase catalytic subunit gamma	30955	-1.76521	0.594175	0.595672	-2.82632	0.594175	0.0948075	-2.29576	0.594175	0.12197
Foxe3	forkhead box E3	30923	4.74155	-3.04629	0.0263713	1.99868	-3.04629	0.787882	3.37011	-3.04629	0.122452
Oas1d	2'-5' oligoadenylate synthetase 1D	100535	3.27661	-2.57917	0.124578	2.8531	-2.57917	0.198862	3.06486	-2.57917	0.122696
Gm6936	predicted gene 6936	628951	3.98089	-2.0339	0.145362	3.72849	-2.0339	0.158523	3.85469	-2.0339	0.123016
Jam2	junction adhesion molecule 2	67374	3.68759	1.8003	0.0586961	2.4016	1.8003	0.364544	3.0446	1.8003	0.123016
Klra8	killer cell lectin-like receptor, subfamily A, member 8	16639	-2.94303	-2.63844	0.454911	-4.44907	-2.63844	0.147378	-3.69605	-2.63844	0.123016
Orm3	orosomucoid 3	18407	2.32509	0.656166	0.0609702	1.64237	0.656166	0.410633	1.98373	0.656166	0.123016
B3galnt1	UDP-GalNAc:betaGlcNAc beta 1,3-galactosaminyltransferase, polypeptide 1	26879	-4.33421	-0.128973	0.341337	-4.94505	-0.128973	0.241369	-4.63963	-0.128973	0.123313
Tmsb15l	thymosin beta 15b like	399591	4.03867	-0.903347	0.0230906	1.68989	-0.903347	0.855563	2.86428	-0.903347	0.123313
Susd3	sushi domain containing 3	66329	-1.67958	-0.400678	0.641534	-2.72139	-0.400678	0.0867051	-2.20048	-0.400678	0.124975
Spry2	sprouty RTK signaling antagonist 2	24064	2.02324	4.85024	0.19218	2.04113	4.85024	0.150307	2.03218	4.85024	0.125229
Mfap4	microfibrillar-associated protein 4	76293	0.0297952	5.60247	1	-4.59182	5.60247	0.00631634	-2.28101	5.60247	0.125326
Mrm1	mitochondrial rRNA methyltransferase 1	217038	-1.47794	4.15408	0.27054	-1.54643	4.15408	0.163121	-1.51218	4.15408	0.125651
Wif1	Wnt inhibitory factor 1	24117	-0.479174	8.95098	1	-5.03901	8.95098	0.00631634	-2.75909	8.95098	0.125651
Gm8773	predicted gene 8773	667705	2.09895	2.08286	0.242825	2.37532	2.08286	0.10202	2.23714	2.08286	0.126121
Cacna1d	calcium channel, voltage-dependent, L type, alpha 1D subunit	12289	-3.28079	-1.74727	0.383062	-4.21828	-1.74727	0.18699	-3.74954	-1.74727	0.126971
Hist1h2ak	histone cluster 1, H2ak	319169	3.60263	-2.77553	0.0486411	2.07662	-2.77553	0.516103	2.83963	-2.77553	0.127408
Pkp4	plakophilin 4	227937	1.35219	5.4869	0.405133	1.5989	5.4869	0.080589	1.47554	5.4869	0.127408
Ly6a	lymphocyte antigen 6 complex, locus A	110454	0.548111	8.6697	1	2.90661	8.6697	0.00387809	1.72736	8.6697	0.127546
Mkrn3	makorin, ring finger protein, 3	22652	3.87806	-1.54432	0.0390991	2.03885	-1.54432	0.59472	2.95846	-1.54432	0.127546
Tubb3	tubulin, beta 3 class III	22152	3.20189	4.55768	0.0211337	1.28734	4.55768	1	2.24461	4.55768	0.12763
Wfdc17	WAP four-disulfide core domain 17	100034251	-1.68274	0.265273	0.395789	-2.02833	0.265273	0.132462	-1.85553	0.265273	0.128082
Grrp1	glycine/arginine rich protein 1	72690	-1.94876	-3.58669	0.644141	-3.36871	-3.58669	0.0867051	-2.65874	-3.58669	0.128339
Cth	cystathionase (cystathionine gamma-lyase)	107869	2.65818	3.14045	0.406547	4.0557	3.14045	0.0523311	3.35694	3.14045	0.128452
Ctsk	cathepsin K	13038	-5.87661	0.769231	0.355576	-6.73136	0.769231	0.292577	-6.30398	0.769231	0.128543
Rassf4	Ras association (RalGDS/AF-6) domain family member 4	213391	-2.13903	1.17265	0.244498	-2.07733	1.17265	0.22797	-2.10818	1.17265	0.128573
2006-09-01	septin 6	56526	1.57324	4.35044	0.10034	1.35721	4.35044	0.314326	1.46523	4.35044	0.12881
Tmem88	transmembrane protein 88	67020	-4.07917	-1.56666	0.272845	-3.77047	-1.56666	0.2699	-3.92482	-1.56666	0.128973
Rtp2	receptor transporter protein 2	224055	3.60232	-3.40834	0.0825306	2.52529	-3.40834	0.348396	3.06381	-3.40834	0.129113
Mzf1	myeloid zinc finger 1	109889	2.58595	-0.373955	0.232615	2.89576	-0.373955	0.110651	2.74086	-0.373955	0.129197
Gsta2	glutathione S-transferase, alpha 2 (Yc2)	14858	-5.64561	-1.00517	0.311341	-5.06197	-1.00517	0.296766	-5.35379	-1.00517	0.129353
Lrmp	lymphoid-restricted membrane protein	16970	-1.48593	-0.0522402	0.961967	-3.22585	-0.0522402	0.0663888	-2.35589	-0.0522402	0.129353
Id3	inhibitor of DNA binding 3	15903	-2.41314	7.19108	0.0977045	-1.74997	7.19108	0.407929	-2.08156	7.19108	0.129381
Tex26	testis expressed 26	75860	-2.17675	-2.6152	0.307475	-2.41335	-2.6152	0.174698	-2.29505	-2.6152	0.129802
Wnt2b	wingless-type MMTV integration site family, member 2B	22414	-4.73391	-1.46635	0.27042	-4.06792	-1.46635	0.297959	-4.40092	-1.46635	0.129974
Nynrin	NYN domain and retroviral integrase containing	277154	-3.07324	-2.14359	0.336657	-3.58351	-2.14359	0.192318	-3.32837	-2.14359	0.13005
Foxm1	forkhead box M1	14235	1.60745	6.77232	0.332759	1.85477	6.77232	0.113574	1.73111	6.77232	0.130791
Klf10	Kruppel-like factor 10	21847	1.68395	7.73779	0.161982	1.53598	7.73779	0.258589	1.60997	7.73779	0.130791
1700097N02Rik	RIKEN cDNA 1700097N02 gene	67522	2.87537	-0.438162	0.234275	3.26129	-0.438162	0.107983	3.06833	-0.438162	0.131402
Mir147	microRNA 147	387165	2.90188	0.694658	0.479184	4.875	0.694658	0.0433381	3.88844	0.694658	0.131422
Nxf7	nuclear RNA export factor 7	170722	3.51657	-2.32139	0.41906	5.38253	-2.32139	0.0567092	4.44955	-2.32139	0.131645
Cldn23	claudin 23	71908	3.25763	1.47401	0.375407	4.85458	1.47401	0.0568678	4.0561	1.47401	0.131758
Slco4a1	solute carrier organic anion transporter family, member 4a1	108115	3.76318	0.90327	0.207752	4.17629	0.90327	0.109682	3.96974	0.90327	0.131758
Anpep	alanyl (membrane) aminopeptidase	16790	-1.79005	6.80067	0.0155059	-0.968298	6.80067	1	-1.37917	6.80067	0.131759
C1qb	complement component 1, q subcomponent, beta polypeptide	12260	-1.39599	4.55167	1	-3.24539	4.55167	0.0517565	-2.32069	4.55167	0.131936
Fam19a5	family with sequence similarity 19, member A5	106014	1.60593	1.04362	1	4.72025	1.04362	0.0135033	3.16309	1.04362	0.131962
Apol6	apolipoprotein L 6	71939	0.569465	5.00498	1	2.41196	5.00498	0.00185365	1.49071	5.00498	0.133507
Brdt	bromodomain, testis-specific	114642	-1.99994	1.46395	0.107314	-1.4186	1.46395	0.550494	-1.70927	1.46395	0.134301
Hmgcs2	3-hydroxy-3-methylglutaryl-Coenzyme A synthase 2	15360	-4.36409	-3.58062	0.529515	-6.4593	-3.58062	0.165689	-5.41169	-3.58062	0.134338
Lmx1a	LIM homeobox transcription factor 1 alpha	110648	6.25139	-3.87664	0.0012605	-0.794898	-3.87664	1	2.72825	-3.87664	0.134591
Syn1	synapsin I	20964	-3.6484	1.46231	0.368707	-4.50027	1.46231	0.232182	-4.07434	1.46231	0.134591
Ypel1	yippee like 1	106369	-2.22639	0.764889	0.138466	-1.62585	0.764889	0.454292	-1.92612	0.764889	0.134591
Igsf10	immunoglobulin superfamily, member 10	242050	-5.3106	-1.88116	0.384982	-6.75958	-1.88116	0.271433	-6.03509	-1.88116	0.134984
Kif22	kinesin family member 22	110033	1.43209	5.91593	0.120005	1.27499	5.91593	0.331701	1.35354	5.91593	0.134984
Dusp8	dual specificity phosphatase 8	18218	1.97733	3.56786	0.254992	2.21748	3.56786	0.111567	2.09741	3.56786	0.13514
F730043M19Rik	RIKEN cDNA F730043M19 gene	320046	2.08959	0.631134	0.39618	2.85392	0.631134	0.0679215	2.47176	0.631134	0.13514
Hmgb2	high mobility group box 2	97165	2.11606	3.34018	0.0252781	1.17883	3.34018	1	1.64744	3.34018	0.13514
Pitpnm3	PITPNM family member 3	327958	4.1128	-1.27004	0.224535	4.62042	-1.27004	0.1129	4.36661	-1.27004	0.135211
Myc	myelocytomatosis oncogene	17869	1.29932	7.25267	0.632587	1.72587	7.25267	0.0632212	1.5126	7.25267	0.13655
Krt76	keratin 76	77055	4.45665	-1.89926	0.0245821	1.73315	-1.89926	0.922639	3.0949	-1.89926	0.13658
C1s1	complement component 1, s subcomponent 1	50908	-2.86587	0.65982	0.160864	-1.96008	0.65982	0.44861	-2.41298	0.65982	0.1367
Camsap3	calmodulin regulated spectrin-associated protein family, member 3	69697	4.90653	0.755829	0.157715	4.689	0.755829	0.155618	4.79776	0.755829	0.137002
Clec11a	C-type lectin domain family 11, member a	20256	-3.59675	-1.6919	0.450766	-5.30846	-1.6919	0.199725	-4.4526	-1.6919	0.137002
Siglecg	sialic acid binding Ig-like lectin G	243958	1.43667	-1.36844	1	5.22678	-1.36844	0.0107206	3.33172	-1.36844	0.137002
Tars	threonyl-tRNA synthetase	110960	1.58895	8.25714	0.0850398	1.25834	8.25714	0.525791	1.42365	8.25714	0.137002
Arap3	ArfGAP with RhoGAP domain, ankyrin repeat and PH domain 3	106952	-1.99752	-0.291652	0.489778	-2.78752	-0.291652	0.132532	-2.39252	-0.291652	0.137059
Bpifb1	BPI fold containing family B, member 1	228801	4.03461	3.12978	0.170566	3.98876	3.12978	0.147164	4.01169	3.12978	0.137114
Edar	ectodysplasin-A receptor	13608	1.25425	2.28513	1	2.81821	2.28513	0.0157225	2.03623	2.28513	0.137114
Pcyt1b	phosphate cytidylyltransferase 1, choline, beta isoform	236899	0.828236	1.35185	1	4.01244	1.35185	0.00516829	2.42034	1.35185	0.137114
Elf3	E74-like factor 3	13710	2.2774	-1.09475	0.210734	2.35534	-1.09475	0.146643	2.31637	-1.09475	0.1373
Gabbr1	gamma-aminobutyric acid (GABA) B receptor, 1	54393	1.31101	4.10266	0.972624	2.40639	4.10266	0.0258142	1.8587	4.10266	0.1373
Gm13375	predicted gene 13375	433408	-1.86395	1.21493	0.121456	-1.41173	1.21493	0.495665	-1.63784	1.21493	0.1373
Gxylt2	glucoside xylosyltransferase 2	232313	3.3657	2.32571	0.237229	3.90797	2.32571	0.105084	3.63684	2.32571	0.137343
Neurl1b	neuralized E3 ubiquitin protein ligase 1B	240055	1.6001	3.9393	0.201445	1.60165	3.9393	0.165135	1.60088	3.9393	0.137377
Gmfg	glia maturation factor, gamma	63986	-1.67407	-2.52865	0.953676	-3.95227	-2.52865	0.0766957	-2.81317	-2.52865	0.137503
Lmo2	LIM domain only 2	16909	-1.96951	1.10836	0.431469	-2.51208	1.10836	0.150785	-2.2408	1.10836	0.137503
Pml	promyelocytic leukemia	18854	1.282	6.11508	0.85846	2.00515	6.11508	0.0405846	1.64357	6.11508	0.137503
Podn	podocan	242608	-3.45912	3.16738	0.0706914	-1.23337	3.16738	1	-2.34624	3.16738	0.137503
Tnxb	tenascin XB	81877	1.82475	2.84297	0.782549	3.67925	2.84297	0.0289138	2.752	2.84297	0.137503
Epha8	Eph receptor A8	13842	3.52632	4.09828	0.0276335	1.48312	4.09828	0.948183	2.50472	4.09828	0.138163
Nwd1	NACHT and WD repeat domain containing 1	319555	2.3312	0.199069	0.272619	2.71945	0.199069	0.106508	2.52533	0.199069	0.138192
Cav3	caveolin 3	12391	3.72981	4.1489	0.0521212	2.04549	4.1489	0.562342	2.88765	4.1489	0.138711
Slc35g1	solute carrier family 35, member G1	240660	2.40198	2.34511	0.0799775	1.76298	2.34511	0.379182	2.08248	2.34511	0.138711
G0s2	G0/G1 switch gene 2	14373	3.6249	4.31493	0.261881	4.3794	4.31493	0.105633	4.00215	4.31493	0.138811
Drd5	dopamine receptor D5	13492	4.10613	-2.75268	0.0850398	2.82975	-2.75268	0.356421	3.46794	-2.75268	0.138847
Gzmg	granzyme G	14944	-1.42419	-3.36764	1	-4.23791	-3.36764	0.0495248	-2.83105	-3.36764	0.138904
Mtbp	Mdm2, transformed 3T3 cell double minute p53 binding protein	105837	1.6762	5.50086	0.210949	1.66826	5.50086	0.184255	1.67223	5.50086	0.139229
Klf4	Kruppel-like factor 4 (gut)	16600	1.09982	6.50475	1	3.22658	6.50475	0.0174236	2.1632	6.50475	0.139478
Errfi1	ERBB receptor feedback inhibitor 1	74155	1.07968	7.83115	1	1.99746	7.83115	0.0225589	1.53857	7.83115	0.139851
Gm16325	predicted gene 16325	100286843	4.95444	-2.79743	0.034561	2.16958	-2.79743	0.762268	3.56201	-2.79743	0.139851
Lrmda	leucine rich melanocyte differentiation associated	76633	1.70806	2.72368	0.486814	2.39605	2.72368	0.0594914	2.05205	2.72368	0.139851
Nlrc5	NLR family, CARD domain containing 5	434341	1.35253	1.28145	1	4.00052	1.28145	0.0129492	2.67652	1.28145	0.140194
Cdhr5	cadherin-related family member 5	72040	2.63695	-2.04175	0.39618	3.70588	-2.04175	0.0729729	3.17141	-2.04175	0.140342
Slc6a17	solute carrier family 6 (neurotransmitter transporter), member 17	229706	1.57728	7.23592	0.56856	2.23649	7.23592	0.0762215	1.90689	7.23592	0.140531
Ugcg	UDP-glucose ceramide glucosyltransferase	22234	1.23781	4.86335	0.968034	2.04233	4.86335	0.0307382	1.64007	4.86335	0.140531
Tmem150a	transmembrane protein 150A	232086	-1.66497	3.79067	0.128489	-1.34543	3.79067	0.457393	-1.5052	3.79067	0.140801
Gfra1	glial cell line derived neurotrophic factor family receptor alpha 1	14585	-1.98943	0.319745	0.842258	-4.86954	0.319745	0.123688	-3.42948	0.319745	0.141087
Espn	espin	56226	1.26072	1.96241	1	2.83199	1.96241	0.016708	2.04636	1.96241	0.14165
Htra1	HtrA serine peptidase 1	56213	-1.402	9.86817	0.216274	-1.37925	9.86817	0.213239	-1.39063	9.86817	0.141702
Trim25	tripartite motif-containing 25	217069	0.762334	6.85251	1	1.86424	6.85251	0.00335892	1.31329	6.85251	0.141702
Brca1	breast cancer 1, early onset	12189	1.77575	3.76728	0.079907	1.38255	3.76728	0.437216	1.57915	3.76728	0.142041
Rsbn1	rosbin, round spermatid basic protein 1	229675	0.994069	4.73432	1	2.32658	4.73432	0.0113563	1.66033	4.73432	0.142041
C130026I21Rik	RIKEN cDNA C130026I21 gene	620078	2.18045	-0.615272	0.892613	5.19806	-0.615272	0.0245994	3.68926	-0.615272	0.14208
Stac3	SH3 and cysteine rich domain 3	237611	2.08163	-0.234358	0.207142	2.10348	-0.234358	0.16181	2.09256	-0.234358	0.142696
Adamts6	a disintegrin-like and metallopeptidase (reprolysin type) with thrombospondin type 1 motif, 6	108154	1.86819	-0.673146	0.685379	3.31102	-0.673146	0.0393831	2.5896	-0.673146	0.143256
Tnfrsf26	tumor necrosis factor receptor superfamily, member 26	244237	-4.5075	-2.87837	0.0928948	-1.70428	-2.87837	0.928119	-3.10589	-2.87837	0.143604
Nmi	N-myc (and STAT) interactor	64685	1.46765	5.49332	0.56856	2.0158	5.49332	0.0682955	1.74173	5.49332	0.144158
Col13a1	collagen, type XIII, alpha 1	12817	-1.55512	-3.34625	1	-4.71845	-3.34625	0.0584127	-3.13678	-3.34625	0.144323
Lhx5	LIM homeobox protein 5	16873	4.79351	-3.95274	0.0349163	2.02555	-3.95274	0.84689	3.40953	-3.95274	0.144538
F5	coagulation factor V	14067	-1.34879	-1.11095	1	-8.03817	-1.11095	0.101327	-4.69348	-1.11095	0.144667
Basp1	brain abundant, membrane attached signal protein 1	70350	-1.881	2.22199	0.712615	-3.47494	2.22199	0.118971	-2.67797	2.22199	0.145756
Ccdc184	coiled-coil domain containing 184	239650	2.84317	0.367547	0.466424	4.47566	0.367547	0.0573238	3.65941	0.367547	0.145756
Clca3a2	chloride channel accessory 3A2	80797	3.53327	-0.411172	0.372955	4.97573	-0.411172	0.0754919	4.2545	-0.411172	0.145756
Ror2	receptor tyrosine kinase-like orphan receptor 2	26564	-0.822373	1.30374	1	-4.5849	1.30374	0.051435	-2.70363	1.30374	0.145756
Rpl28	ribosomal protein L28	19943	2.14549	1.24906	0.0421178	1.32636	1.24906	0.749829	1.73593	1.24906	0.145756
Scara3	scavenger receptor class A, member 3	219151	-4.39209	-3.44844	0.120808	-2.18586	-3.44844	0.674852	-3.28897	-3.44844	0.145756
Trim6	tripartite motif-containing 6	94088	2.76907	-1.21428	0.458219	4.20055	-1.21428	0.064081	3.48481	-1.21428	0.146067
Tmsb15b2	thymosin beta 15b2	100034363	4.42476	-1.37083	0.036957	2.02367	-1.37083	0.748444	3.22421	-1.37083	0.146331
Bmp15	bone morphogenetic protein 15	12155	4.62106	2.56311	0.14581	4.09278	2.56311	0.197965	4.35692	2.56311	0.146826
Heatr9	HEAT repeat containing 9	629303	1.39095	-2.48405	1	4.59459	-2.48405	0.0133854	2.99277	-2.48405	0.14696
Olfr56	olfactory receptor 56	18356	1.24679	0.424836	1	2.44219	0.424836	0.0216259	1.84449	0.424836	0.146965
Med12l	mediator complex subunit 12-like	329650	-3.34544	-0.070023	0.0967559	-1.4952	-0.070023	0.897018	-2.42032	-0.070023	0.147632
NA	NA	100418235	3.94404	-3.03073	0.0560759	2.16785	-3.03073	0.589859	3.05594	-3.03073	0.14773
Pink1	PTEN induced putative kinase 1	68943	-2.07257	6.53638	0.0993283	-1.48703	6.53638	0.524742	-1.7798	6.53638	0.148693
Tm7sf3	transmembrane 7 superfamily member 3	67623	-1.92694	5.50941	0.0230244	-0.970697	5.50941	1	-1.44882	5.50941	0.150583
Lyz2	lysozyme 2	17105	-1.67016	5.02032	0.677362	-2.69278	5.02032	0.0894687	-2.18147	5.02032	0.151072
Nufip1	nuclear fragile X mental retardation protein interacting protein 1	27275	1.41979	5.54123	0.108407	1.22518	5.54123	0.429672	1.32248	5.54123	0.151072
Myo3b	myosin IIIB	329421	-1.90486	-0.713146	0.424347	-2.3073	-0.713146	0.16886	-2.10608	-0.713146	0.151964
Cercam	cerebral endothelial cell adhesion molecule	99151	-5.44563	0.918643	0.354965	-4.69598	0.918643	0.336981	-5.07081	0.918643	0.152205
Rfesd	Rieske (Fe-S) domain containing	218341	-1.49627	2.48927	0.203623	-1.36931	2.48927	0.330766	-1.43279	2.48927	0.152396
2810429I04Rik	RIKEN cDNA 2810429I04 gene	76937	2.05434	-3.41639	0.657238	3.54293	-3.41639	0.0510441	2.79864	-3.41639	0.153168
Lncenc1	long non-coding RNA, embryonic stem cells expressed 1	100039691	3.45457	1.33108	0.209293	3.58756	1.33108	0.148291	3.52106	1.33108	0.153226
Layn	layilin	244864	2.39885	4.76473	0.459209	3.52416	4.76473	0.079033	2.9615	4.76473	0.153366
4932438H23Rik	RIKEN cDNA 4932438H23 gene	74387	2.57516	-2.71493	0.246023	2.74411	-2.71493	0.15295	2.65963	-2.71493	0.153695
Wnt5b	wingless-type MMTV integration site family, member 5B	22419	2.30101	4.76259	0.157715	1.99772	4.76259	0.269745	2.14937	4.76259	0.153867
Uchl1	ubiquitin carboxy-terminal hydrolase L1	22223	4.72827	2.29959	0.0267338	1.73192	2.29959	0.982119	3.23009	2.29959	0.15456
Pi16	peptidase inhibitor 16	74116	-4.56903	-0.563978	0.282478	-3.47228	-0.563978	0.37498	-4.02065	-0.563978	0.15478
Tmem175	transmembrane protein 175	72392	-1.74206	3.8597	0.140376	-1.37772	3.8597	0.489988	-1.55989	3.8597	0.155369
Rgs4	regulator of G-protein signaling 4	19736	-2.76693	-2.20721	0.424347	-3.46479	-2.20721	0.199112	-3.11586	-2.20721	0.155824
Aunip	aurora kinase A and ninein interacting protein	69885	2.04847	2.76038	0.0616737	1.39535	2.76038	0.603099	1.72191	2.76038	0.155943
Acox3	acyl-Coenzyme A oxidase 3, pristanoyl	80911	-1.95391	4.14578	0.01289	-0.808564	4.14578	1	-1.38124	4.14578	0.156169
Gp9	glycoprotein 9 (platelet)	54368	2.53346	-2.31763	0.19941	2.43264	-2.31763	0.200935	2.48305	-2.31763	0.156237
Mapkapk3	mitogen-activated protein kinase-activated protein kinase 3	102626	1.77878	3.46361	0.162931	1.62316	3.46361	0.250641	1.70097	3.46361	0.156379
Blm	Bloom syndrome, RecQ like helicase	12144	1.58838	3.53484	0.207752	1.56129	3.53484	0.19845	1.57483	3.53484	0.156682
Atp6v0d2	ATPase, H+ transporting, lysosomal V0 subunit D2	242341	-1.60432	-3.25914	1	-4.10916	-3.25914	0.072495	-2.85674	-3.25914	0.157086
Trim14	tripartite motif-containing 14	74735	0.775577	3.57496	1	2.46093	3.57496	0.00509302	1.61825	3.57496	0.157086
Rasl11b	RAS-like, family 11, member B	68939	-0.575549	3.0464	1	-3.78279	3.0464	0.0289138	-2.17917	3.0464	0.157088
Dusp4	dual specificity phosphatase 4	319520	0.895257	5.60208	1	2.58581	5.60208	0.0110222	1.74053	5.60208	0.15785
Slc38a7	solute carrier family 38, member 7	234595	-2.05214	4.2952	0.189519	-1.70066	4.2952	0.36763	-1.8764	4.2952	0.158771
Ctxn3	cortexin 3	629147	-4.78997	-1.88556	0.24485	-3.19912	-1.88556	0.432932	-3.99455	-1.88556	0.159093
Tnfrsf11b	tumor necrosis factor receptor superfamily, member 11b (osteoprotegerin)	18383	-2.9794	0.61747	0.607056	-6.42776	0.61747	0.216171	-4.70358	0.61747	0.159093
Lcp2	lymphocyte cytosolic protein 2	16822	-1.44138	1.12778	0.876362	-2.51851	1.12778	0.0897289	-1.97994	1.12778	0.159446
Prickle1	prickle planar cell polarity protein 1	106042	2.28161	6.31747	0.245447	2.28448	6.31747	0.207305	2.28305	6.31747	0.159489
Tert	telomerase reverse transcriptase	21752	1.67989	-0.0819427	0.696134	2.77067	-0.0819427	0.0479401	2.22528	-0.0819427	0.159519
Zdhhc1	zinc finger, DHHC domain containing 1	70796	-1.95814	2.72726	0.186259	-1.58135	2.72726	0.420142	-1.76974	2.72726	0.159586
Gabrb1	gamma-aminobutyric acid (GABA) A receptor, subunit beta 1	14400	5.21647	-4.57445	0.00240605	-0.266577	-4.57445	1	2.47495	-4.57445	0.159882
Erich2	glutamate rich 2	66748	-3.90637	1.41524	0.393632	-4.31004	1.41524	0.296824	-4.1082	1.41524	0.159955
Nell2	NEL-like 2	54003	2.42217	-1.01277	0.113252	1.86743	-1.01277	0.366615	2.1448	-1.01277	0.160312
Alox8	arachidonate 8-lipoxygenase	11688	-2.56944	-1.74427	0.124108	-1.58699	-1.74427	0.65114	-2.07822	-1.74427	0.160554
Polq	polymerase (DNA directed), theta	77782	2.25423	2.28148	0.141253	1.91517	2.28148	0.285947	2.0847	2.28148	0.160554
Sel1l3	sel-1 suppressor of lin-12-like 3 (C. elegans)	231238	2.83262	4.2758	0.573646	4.99205	4.2758	0.0591291	3.91234	4.2758	0.160775
Hoxb8	homeobox B8	15416	-5.57353	-1.93119	0.246417	-3.20919	-1.93119	0.501857	-4.39136	-1.93119	0.16102
Gatm	glycine amidinotransferase (L-arginine:glycine amidinotransferase)	67092	-1.79214	5.21492	0.204903	-1.60872	5.21492	0.315515	-1.70043	5.21492	0.161209
Esrrg	estrogen-related receptor gamma	26381	4.32685	0.198983	0.228081	4.59166	0.198983	0.149122	4.45925	0.198983	0.161264
Ftsj3	FtsJ RNA methyltransferase homolog 3 (E. coli)	56095	1.53927	7.24136	0.0829407	1.19309	7.24136	0.672442	1.36618	7.24136	0.161264
Wdpcp	WD repeat containing planar cell polarity effector	216560	-2.05966	2.71909	0.151486	-1.49376	2.71909	0.543055	-1.77671	2.71909	0.161567
Kif17	kinesin family member 17	16559	1.22917	-3.56397	1	4.41476	-3.56397	0.0134192	2.82196	-3.56397	0.161646
Nova2	neuro-oncological ventral antigen 2	384569	2.34068	-2.9075	0.726386	4.47222	-2.9075	0.0455433	3.40645	-2.9075	0.161956
Sncg	synuclein, gamma	20618	4.25193	7.7348	0.168056	3.20017	7.7348	0.359634	3.72605	7.7348	0.163527
Fmnl1	formin-like 1	57778	1.85588	6.11656	0.400206	2.25889	6.11656	0.12973	2.05738	6.11656	0.163687
Mertk	c-mer proto-oncogene tyrosine kinase	17289	0.922755	3.50603	1	3.03482	3.50603	0.00949639	1.97879	3.50603	0.163687
Acod1	aconitate decarboxylase 1	16365	1.85564	-0.366459	0.3476	2.17611	-0.366459	0.12179	2.01588	-0.366459	0.163811
Kiss1r	KISS1 receptor	114229	-3.20676	-1.52006	0.291766	-2.88655	-1.52006	0.3232	-3.04666	-1.52006	0.163871
Tfpi2	tissue factor pathway inhibitor 2	21789	7.27983	-1.87969	0.00405029	0.0338673	-1.87969	1	3.65685	-1.87969	0.163871
Phf11c	PHD finger protein 11C	628705	1.15156	0.0410532	1	2.74239	0.0410532	0.0168726	1.94698	0.0410532	0.163891
Kcnk5	potassium channel, subfamily K, member 5	16529	1.78414	3.54133	0.732524	3.19236	3.54133	0.0459902	2.48825	3.54133	0.164599
Efna4	ephrin A4	13639	-1.2784	3.01117	0.911146	-1.98961	3.01117	0.0800967	-1.634	3.01117	0.164973
Fbxo39	F-box protein 39	628100	1.90732	-2.29046	0.676485	3.22868	-2.29046	0.0545891	2.568	-2.29046	0.164973
Ocstamp	osteoclast stimulatory transmembrane protein	74614	2.39889	-0.588751	0.27136	2.6087	-0.588751	0.152892	2.5038	-0.588751	0.165429
Cpne5	copine V	240058	-5.45112	0.428421	0.365831	-4.50778	0.428421	0.364799	-4.97945	0.428421	0.166173
Irf1	interferon regulatory factor 1	16362	1.05838	6.98512	1	1.59903	6.98512	0.0295245	1.32871	6.98512	0.166357
Whamm	WAS protein homolog associated with actin, golgi membranes and microtubules	434204	1.23386	3.57162	0.957649	1.9447	3.57162	0.0372029	1.58928	3.57162	0.166357
4930579K19Rik	RIKEN cDNA 4930579K19 gene	75881	-1.74275	-2.04724	0.595564	-2.48082	-2.04724	0.133116	-2.11178	-2.04724	0.167219
Hspb7	heat shock protein family, member 7 (cardiovascular)	29818	1.57179	2.00962	0.969308	3.33218	2.00962	0.0305221	2.45198	2.00962	0.168493
Creg1	cellular repressor of E1A-stimulated genes 1	433375	-1.97811	7.16298	0.186259	-1.70547	7.16298	0.339854	-1.84179	7.16298	0.168839
Il7	interleukin 7	16196	2.58222	0.721741	0.230944	2.61557	0.721741	0.183338	2.59889	0.721741	0.168878
Pak3	p21 (RAC1) activated kinase 3	18481	1.75486	3.90487	0.421962	2.19933	3.90487	0.105411	1.9771	3.90487	0.168878
Soga3	SOGA family member 3	67412	-3.4992	0.878352	0.0837403	-1.16159	0.878352	1	-2.33039	0.878352	0.168878
Rp1l1	retinitis pigmentosa 1 homolog like 1	271209	3.41576	-2.74913	0.102316	2.3433	-2.74913	0.428034	2.87953	-2.74913	0.169525
Gas7	growth arrest specific 7	14457	2.53396	5.49198	0.24485	2.53486	5.49198	0.207132	2.53441	5.49198	0.169909
Prtg	protogenin	235472	-0.808289	-2.07861	1	-4.80032	-2.07861	0.0490135	-2.8043	-2.07861	0.169923
Gzmd	granzyme D	14941	-2.0037	-3.01801	0.778564	-3.85896	-3.01801	0.123859	-2.93133	-3.01801	0.169966
Igfbp3	insulin-like growth factor binding protein 3	16009	-2.39027	1.20986	0.490289	-3.19436	1.20986	0.204823	-2.79231	1.20986	0.169966
Slc6a19	solute carrier family 6 (neurotransmitter transporter), member 19	74338	1.67593	-2.0354	0.996762	3.79822	-2.0354	0.0308144	2.73707	-2.0354	0.169966
Cd274	CD274 antigen	60533	0.547384	3.00437	1	2.6201	3.00437	0.00242547	1.58374	3.00437	0.170861
Adap2	ArfGAP with dual PH domains 2	216991	-3.09505	-1.87481	0.107622	-1.50572	-1.87481	0.876672	-2.30038	-1.87481	0.171505
Ranbp17	RAN binding protein 17	66011	3.44752	-0.134018	0.116152	2.53313	-0.134018	0.365972	2.99033	-0.134018	0.171887
Dnah8	dynein, axonemal, heavy chain 8	13417	1.97166	1.18173	0.254089	2.03787	1.18173	0.178833	2.00476	1.18173	0.17204
Hbegf	heparin-binding EGF-like growth factor	15200	1.06956	6.35568	1	2.69251	6.35568	0.0235807	1.88104	6.35568	0.172247
Plac8	placenta-specific 8	231507	1.58594	1.22281	0.832781	2.85774	1.22281	0.0422209	2.22184	1.22281	0.172247
Dnajc12	DnaJ heat shock protein family (Hsp40) member C12	30045	-1.66173	-1.37464	1	-4.20576	-1.37464	0.10727	-2.93374	-1.37464	0.172364
Hebp1	heme binding protein 1	15199	-2.23095	4.7322	0.118224	-1.46496	4.7322	0.656559	-1.84795	4.7322	0.172798
6720489N17Rik	RIKEN cDNA 6720489N17 gene	211378	2.26195	0.974478	0.0622018	1.42625	0.974478	0.69821	1.8441	0.974478	0.173501
Mum1l1	melanoma associated antigen (mutated) 1-like 1	245631	1.97103	2.3098	0.299485	2.17854	2.3098	0.147783	2.07478	2.3098	0.173859
Izumo4	IZUMO family member 4	71564	-2.63913	-0.830238	0.236584	-2.1225	-0.830238	0.397387	-2.38081	-0.830238	0.173965
Nap1l3	nucleosome assembly protein 1-like 3	54561	4.78464	-4.54289	0.00516548	0.261744	-4.54289	1	2.52319	-4.54289	0.174388
Tead3	TEA domain family member 3	21678	-2.34701	2.82629	0.0906622	-1.25165	2.82629	1	-1.79933	2.82629	0.174914
Kif24	kinesin family member 24	109242	1.44322	1.29902	0.600638	1.95189	1.29902	0.0741898	1.69756	1.29902	0.174982
Fam178b	family with sequence similarity 178, member B	381337	-1.49378	0.0406495	1	-4.01089	0.0406495	0.0998568	-2.75233	0.0406495	0.174986
Gm7609	predicted pseudogene 7609	665378	0.997515	-2.41708	1	6.94564	-2.41708	0.00823991	3.97158	-2.41708	0.174986
Mtss1	metastasis suppressor 1	211401	0.668855	7.07798	1	2.10173	7.07798	0.00394962	1.38529	7.07798	0.175939
Gdap1l1	ganglioside-induced differentiation-associated protein 1-like 1	228858	1.98506	0.124792	0.294761	2.15652	0.124792	0.159847	2.07079	0.124792	0.176281
3830403N18Rik	RIKEN cDNA 3830403N18 gene	70691	2.50653	5.4643	0.230918	2.39675	5.4643	0.237868	2.45164	5.4643	0.176288
Haghl	hydroxyacylglutathione hydrolase-like	68977	-1.34631	3.1117	0.545501	-1.60147	3.1117	0.147434	-1.47389	3.1117	0.176288
Mtcl1	microtubule crosslinking factor 1	68617	2.74901	3.03315	0.036025	1.31275	3.03315	1	2.03088	3.03315	0.176551
Cfap161	cilia and flagella associated protein 161	75556	3.00729	-0.0914721	0.0109903	0.850416	-0.0914721	1	1.92885	-0.0914721	0.177153
Cx3cr1	chemokine (C-X3-C motif) receptor 1	13051	-1.18134	3.30199	1	-3.61909	3.30199	0.0745708	-2.40021	3.30199	0.17732
Mndal	myeloid nuclear differentiation antigen like	100040462	-0.138835	3.47462	1	3.61117	3.47462	0.000665159	1.73617	3.47462	0.177377
Itgb3	integrin beta 3	16416	-3.32012	-0.0696251	0.592617	-6.23057	-0.0696251	0.253335	-4.77535	-0.0696251	0.177518
4930515B02Rik	RIKEN cDNA 4930515B02 gene	75128	2.93246	-1.92213	0.0564644	1.58534	-1.92213	0.773327	2.2589	-1.92213	0.177725
Rad51d	RAD51 paralog D	19364	-1.50942	3.97585	0.0510796	-1.0444	3.97585	1	-1.27691	3.97585	0.177725
Tacr2	tachykinin receptor 2	21337	1.95513	-1.00858	0.936427	4.42757	-1.00858	0.0344143	3.19135	-1.00858	0.177725
Krt13	keratin 13	16663	2.92778	1.53967	0.106034	2.08269	1.53967	0.420504	2.50524	1.53967	0.178588
Tbc1d8	TBC1 domain family, member 8	54610	-1.50006	-0.38756	1	-3.20822	-0.38756	0.0993993	-2.35414	-0.38756	0.178738
Adra2a	adrenergic receptor, alpha 2a	11551	3.97431	3.42236	0.0266857	1.33204	3.42236	1	2.65318	3.42236	0.179048
Pkp1	plakophilin 1	18772	2.64296	6.60099	0.247188	2.52414	6.60099	0.255436	2.58355	6.60099	0.179153
Tlnrd1	talin rod domain containing 1	80889	1.96289	5.75002	0.00842138	0.794636	5.75002	1	1.37876	5.75002	0.179153
Timp2	tissue inhibitor of metalloproteinase 2	21858	-1.59052	9.85213	0.138672	-1.31213	9.85213	0.498274	-1.45133	9.85213	0.180311
C3	complement component 3	12266	-2.5389	2.54707	0.251244	-2.0624	2.54707	0.398336	-2.30065	2.54707	0.181037
Clec4a1	C-type lectin domain family 4, member a1	269799	-1.73338	1.93159	0.640812	-2.52259	1.93159	0.152631	-2.12798	1.93159	0.181485
Ldb3	LIM domain binding 3	24131	-1.60165	-1.30375	0.677362	-2.33308	-1.30375	0.130384	-1.96736	-1.30375	0.181582
Gm10451	predicted gene 10451	100041694	2.49364	2.44411	0.244882	2.52235	2.44411	0.197245	2.508	2.44411	0.181964
Fam78a	family with sequence similarity 78, member A	241303	-1.9747	-1.64059	0.485917	-2.454	-1.64059	0.193343	-2.21435	-1.64059	0.182496
Ooep	oocyte expressed protein	67968	-1.08838	0.160316	1	-2.7521	0.160316	0.0538986	-1.92024	0.160316	0.182496
Car5b	carbonic anhydrase 5b, mitochondrial	56078	-1.62162	5.97544	0.0563318	-1.09581	5.97544	1	-1.35872	5.97544	0.182507
Gadd45g	growth arrest and DNA-damage-inducible 45 gamma	23882	1.99321	7.63081	0.010801	0.797589	7.63081	1	1.3954	7.63081	0.182507
C920009B18Rik	RIKEN cDNA C920009B18 gene	606736	-1.74199	2.17644	0.492784	-2.12309	2.17644	0.192381	-1.93254	2.17644	0.183086
Spink13	serine peptidase inhibitor, Kazal type 13	100038417	-3.55631	-2.45459	0.431218	-3.99033	-2.45459	0.28956	-3.77332	-2.45459	0.183208
Ccl28	chemokine (C-C motif) ligand 28	56838	-3.58238	-2.72742	0.190662	-2.1714	-2.72742	0.58516	-2.87689	-2.72742	0.183294
Tex52	testis expressed 52	71149	1.7251	1.43721	0.29364	1.82396	1.43721	0.177857	1.77453	1.43721	0.183482
Ptk7	PTK7 protein tyrosine kinase 7	71461	-0.977801	6.65964	1	-3.16247	6.65964	0.02553	-2.07014	6.65964	0.183856
Spry3	sprouty RTK signaling antagonist 3	236576	2.75825	-2.08181	0.286925	2.97667	-2.08181	0.175984	2.86746	-2.08181	0.183856
Prph	peripherin	19132	3.09401	6.60631	0.170018	2.34921	6.60631	0.396337	2.72161	6.60631	0.184382
Rps6ka2	ribosomal protein S6 kinase, polypeptide 2	20112	1.51029	4.57194	0.390609	1.70506	4.57194	0.146676	1.60768	4.57194	0.185256
D730045A05Rik	RIKEN cDNA D730045A05 gene	77855	3.08598	-2.39283	0.38959	3.92248	-2.39283	0.126485	3.50423	-2.39283	0.185554
Mfng	MFNG O-fucosylpeptide 3-beta-N-acetylglucosaminyltransferase	17305	-2.34996	-0.888043	0.393181	-2.54812	-0.888043	0.261772	-2.44904	-0.888043	0.185554
Mapk15	mitogen-activated protein kinase 15	332110	2.39911	0.346454	0.377738	2.94192	0.346454	0.129599	2.67051	0.346454	0.185665
Tcf24	transcription factor 24	100039596	3.11457	1.88479	0.184661	2.74457	1.88479	0.265158	2.92957	1.88479	0.185665
Aldoc	aldolase C, fructose-bisphosphate	11676	1.27623	4.92956	1	3.09584	4.92956	0.0300803	2.18604	4.92956	0.18583
3930402G23Rik	RIKEN cDNA 3930402G23 gene	665306	4.59272	-2.3594	0.0668497	2.37042	-2.3594	0.67633	3.48157	-2.3594	0.18671
Myo1h	myosin 1H	231646	-2.20151	0.579484	0.189519	-1.60906	0.579484	0.539637	-1.90528	0.579484	0.18765
Lpar1	lysophosphatidic acid receptor 1	14745	-1.61203	4.50145	0.442151	-1.83918	4.50145	0.193752	-1.7256	4.50145	0.187875
Tfec	transcription factor EC	21426	-2.47097	-2.33967	0.384559	-2.63796	-2.33967	0.271433	-2.55446	-2.33967	0.189377
Rnf225	ring finger protein 225	381845	2.17824	-0.0271931	0.261005	2.20342	-0.0271931	0.207948	2.19083	-0.0271931	0.189839
Vmp1	vacuole membrane protein 1	75909	-1.79799	6.39245	0.210734	-1.58073	6.39245	0.365972	-1.68936	6.39245	0.189867
Fcgr3	Fc receptor, IgG, low affinity III	14131	-1.70252	2.40185	0.665278	-2.49921	2.40185	0.156349	-2.10087	2.40185	0.190653
Col1a2	collagen, type I, alpha 2	12843	-3.85755	6.72506	0.246417	-3.32148	6.72506	0.32943	-3.58952	6.72506	0.190859
Bbof1	basal body orientation factor 1	72873	2.32155	-1.4123	0.645258	3.86891	-1.4123	0.0714213	3.09523	-1.4123	0.192218
Rai2	retinoic acid induced 2	24004	-4.09013	-2.41528	0.677341	-7.26229	-2.41528	0.259347	-5.67621	-2.41528	0.192551
Creb3l3	cAMP responsive element binding protein 3-like 3	208677	-3.25363	-2.17651	0.246779	-2.40349	-2.17651	0.46075	-2.82856	-2.17651	0.193128
Nanos1	nanos C2HC-type zinc finger 1	332397	1.61003	2.64247	0.153925	1.3848	2.64247	0.394963	1.49741	2.64247	0.195406
Parpbp	PARP1 binding protein	75317	1.43192	3.99696	0.347601	1.52975	3.99696	0.177764	1.48084	3.99696	0.195794
Pard6b	par-6 family cell polarity regulator beta	58220	2.77734	-1.85378	0.256009	2.77198	-1.85378	0.218359	2.77466	-1.85378	0.195907
Oxr1	oxidation resistance 1	170719	0.910707	6.28182	1	1.91037	6.28182	0.0147599	1.41054	6.28182	0.195992
Pilrb2	paired immunoglobin-like type 2 receptor beta 2	545812	2.88141	-0.311815	0.26139	2.93534	-0.311815	0.205153	2.90838	-0.311815	0.195992
Ptger1	prostaglandin E receptor 1 (subtype EP1)	19216	-2.27882	0.926772	0.355963	-2.24336	0.926772	0.316008	-2.26109	0.926772	0.195992
Samd9l	sterile alpha motif domain containing 9-like	209086	0.633792	6.55526	1	2.49237	6.55526	0.00638599	1.56308	6.55526	0.196429
Wwc1	WW, C2 and coiled-coil domain containing 1	211652	2.2557	2.14967	0.519477	3.2403	2.14967	0.0958137	2.748	2.14967	0.198078
6430571L13Rik	RIKEN cDNA 6430571L13 gene	235599	3.07058	-2.65688	0.0904249	1.87761	-2.65688	0.613317	2.4741	-2.65688	0.198466
Fam3b	family with sequence similarity 3, member B	52793	1.63832	-2.84649	1	3.81964	-2.84649	0.0372029	2.72898	-2.84649	0.198466
Erc2	ELKS/RAB6-interacting/CAST family member 2	238988	-1.07429	-1.3339	1	-4.0597	-1.3339	0.0726329	-2.567	-1.3339	0.198605
Gsta1	glutathione S-transferase, alpha 1 (Ya)	14857	-4.63868	-1.28093	0.322727	-3.35763	-1.28093	0.45863	-3.99816	-1.28093	0.199065
Aldh7a1	aldehyde dehydrogenase family 7, member A1	110695	-1.78228	4.02533	0.12008	-1.24773	4.02533	0.789344	-1.515	4.02533	0.199196
Klhl22	kelch-like 22	224023	-1.6607	6.14545	0.0646023	-1.10975	6.14545	1	-1.38523	6.14545	0.199196
2010003K11Rik	RIKEN cDNA 2010003K11 gene	69861	3.11388	-1.23418	0.18684	2.64076	-1.23418	0.311516	2.87732	-1.23418	0.199359
Ttc25	tetratricopeptide repeat domain 25	74407	2.05623	-0.688283	0.246998	1.99048	-0.688283	0.248593	2.02335	-0.688283	0.199584
Zdhhc4	zinc finger, DHHC domain containing 4	72881	-1.57038	5.62821	0.254115	-1.46458	5.62821	0.339854	-1.51748	5.62821	0.200327
Gpsm3	G-protein signalling modulator 3 (AGS3-like, C. elegans)	106512	-1.56214	1.30964	0.599768	-2.01177	1.30964	0.17446	-1.78696	1.30964	0.200535
Klhl24	kelch-like 24	75785	-2.82113	3.57458	0.00521644	-0.17595	3.57458	1	-1.49854	3.57458	0.201828
Sostdc1	sclerostin domain containing 1	66042	5.15912	-4.58695	0.0032282	-0.266577	-4.58695	1	2.44627	-4.58695	0.201849
Ccdc69	coiled-coil domain containing 69	52570	2.96264	-0.280283	0.0201666	0.997186	-0.280283	1	1.97991	-0.280283	0.202788
Gdpd3	glycerophosphodiester phosphodiesterase domain containing 3	68616	-2.20737	-1.25328	0.611443	-3.19219	-1.25328	0.201413	-2.69978	-1.25328	0.203136
Slfn4	schlafen 4	20558	3.19519	0.923549	0.259185	3.23166	0.923549	0.210015	3.21343	0.923549	0.203136
Alpk2	alpha-kinase 2	225638	2.05629	-2.43541	0.937826	4.51472	-2.43541	0.0459397	3.2855	-2.43541	0.203441
Celf2	CUGBP, Elav-like family member 2	14007	-1.22287	2.32276	1	-2.35555	2.32276	0.0840616	-1.78921	2.32276	0.203441
Lmtk3	lemur tyrosine kinase 3	381983	2.2004	0.529015	0.696196	3.80503	0.529015	0.068609	3.00272	0.529015	0.203441
Ptgr1	prostaglandin reductase 1	67103	-1.34561	6.94192	0.99669	-2.3393	6.94192	0.0699043	-1.84246	6.94192	0.203441
R3hdm4	R3H domain containing 4	109284	-1.32842	6.95583	0.448513	-1.45281	6.95583	0.185451	-1.39061	6.95583	0.203626
Cd300a	CD300A molecule	217303	-2.0997	-0.260545	0.53624	-2.70017	-0.260545	0.219621	-2.39993	-0.260545	0.203681
Hook1	hook microtubule tethering protein 1	77963	2.74594	-2.79935	0.192913	2.32124	-2.79935	0.333391	2.53359	-2.79935	0.203681
Ccdc65	coiled-coil domain containing 65	105833	2.02122	-0.569676	0.53624	2.80788	-0.569676	0.106139	2.41455	-0.569676	0.203928
Urb1	URB1 ribosome biogenesis 1 homolog (S. cerevisiae)	207932	2.22989	5.86239	0.0528811	1.17189	5.86239	1	1.70089	5.86239	0.203957
Cubn	cubilin (intrinsic factor-cobalamin receptor)	65969	-3.05047	2.38486	0.277186	-2.27084	2.38486	0.479632	-2.66065	2.38486	0.205465
Abca9	ATP-binding cassette, sub-family A (ABC1), member 9	217262	-1.56644	2.68525	1	-3.67661	2.68525	0.134245	-2.62152	2.68525	0.205554
Lin54	lin-54 homolog (C. elegans)	231506	1.36975	4.12461	0.385423	1.47585	4.12461	0.17767	1.4228	4.12461	0.205554
Exo1	exonuclease 1	26909	2.1101	3.36686	0.01289	0.860122	3.36686	1	1.48511	3.36686	0.20679
Leng1	leukocyte receptor cluster (LRC) member 1	69757	1.37009	4.62162	0.365831	1.44809	4.62162	0.197267	1.40909	4.62162	0.206875
Mag	myelin-associated glycoprotein	17136	-1.93389	-2.64647	0.506445	-2.3562	-2.64647	0.214844	-2.14504	-2.64647	0.206875
Ebi3	Epstein-Barr virus induced gene 3	50498	-2.1486	-0.502113	0.369061	-2.14412	-0.502113	0.315581	-2.14636	-0.502113	0.206938
Gjb4	gap junction protein, beta 4	14621	3.02888	5.99213	0.111183	1.81611	5.99213	0.657364	2.4225	5.99213	0.207026
Tspear	thrombospondin type laminin G domain and EAR repeats	252974	3.32782	-1.60533	0.167678	2.61988	-1.60533	0.365972	2.97385	-1.60533	0.207159
Hist1h4i	histone cluster 1, H4i	319158	1.75912	0.593703	0.53624	2.34013	0.593703	0.110651	2.04962	0.593703	0.208094
Rftn1	raftlin lipid raft linker 1	76438	-2.22324	0.140936	0.41749	-2.37035	0.140936	0.29139	-2.29679	0.140936	0.208359
Nek2	NIMA (never in mitosis gene a)-related expressed kinase 2	18005	1.52289	5.50406	0.224409	1.39987	5.50406	0.351947	1.46138	5.50406	0.209189
Apc2	adenomatosis polyposis coli 2	23805	-2.84211	0.76551	0.140137	-1.41112	0.76551	0.95173	-2.12662	0.76551	0.209366
Adgrf5	adhesion G protein-coupled receptor F5	224792	-4.56841	-0.299635	0.303262	-2.82197	-0.299635	0.554545	-3.69519	-0.299635	0.210026
D2hgdh	D-2-hydroxyglutarate dehydrogenase	98314	-1.54253	2.65396	0.22735	-1.33787	2.65396	0.483146	-1.4402	2.65396	0.210327
Itgb3bp	integrin beta 3 binding protein (beta3-endonexin)	67733	0.830296	3.96841	1	2.66938	3.96841	0.0111694	1.74984	3.96841	0.210327
Rhbdd2	rhomboid domain containing 2	215160	-1.79058	4.7564	0.205688	-1.46903	4.7564	0.491178	-1.62981	4.7564	0.210361
Gatd1	glutamine amidotransferase like class 1 domain containing 1	213350	-1.77006	4.22082	0.0803622	-1.11197	4.22082	1	-1.44102	4.22082	0.211607
Vax2	ventral anterior homeobox 2	24113	2.39652	0.501134	0.103691	1.61706	0.501134	0.598136	2.00679	0.501134	0.211771
Dok5	docking protein 5	76829	2.04798	3.46326	0.467073	2.63464	3.46326	0.130291	2.34131	3.46326	0.211784
Enpp2	ectonucleotide pyrophosphatase/phosphodiesterase 2	18606	-1.98289	7.99971	0.0289683	-0.949196	7.99971	1	-1.46604	7.99971	0.212891
Sass6	SAS-6 centriolar assembly protein	72776	1.57242	2.98257	0.165679	1.35614	2.98257	0.425234	1.46428	2.98257	0.212891
Unc5c	unc-5 netrin receptor C	22253	-1.81999	2.00804	0.722033	-2.84956	2.00804	0.177764	-2.33478	2.00804	0.212891
Wnt6	wingless-type MMTV integration site family, member 6	22420	3.0492	3.06623	0.0973391	1.89218	3.06623	0.599379	2.47069	3.06623	0.212891
Zfp704	zinc finger protein 704	170753	-1.36045	4.00483	1	-2.68475	4.00483	0.101876	-2.0226	4.00483	0.212891
Abca8a	ATP-binding cassette, sub-family A (ABC1), member 8a	217258	-4.2581	-1.91112	0.527067	-5.31905	-1.91112	0.34649	-4.78858	-1.91112	0.213256
Otulinl	OTU deubiquitinase with linear linkage specificity like	223433	-0.482494	3.26758	1	-3.48686	3.26758	0.0305221	-1.98468	3.26758	0.21345
Stox2	storkhead box 2	71069	1.11331	-0.275464	1	-5.44597	-0.275464	0.00745784	-2.16633	-0.275464	0.21345
Mocs1	molybdenum cofactor synthesis 1	56738	-2.01934	3.97401	0.0427167	-0.937991	3.97401	1	-1.47866	3.97401	0.213584
Kctd7	potassium channel tetramerisation domain containing 7	212919	2.05664	1.74418	0.0847716	1.36766	1.74418	0.733058	1.71215	1.74418	0.21368
Pbx4	pre B cell leukemia homeobox 4	80720	2.8313	0.168759	0.457369	3.78036	0.168759	0.126773	3.30583	0.168759	0.214158
Spata18	spermatogenesis associated 18	73472	4.96204	-4.65449	0.00326539	-0.266577	-4.65449	1	2.34773	-4.65449	0.214158
Lama3	laminin, alpha 3	16774	1.70603	4.32406	0.443235	2.00914	4.32406	0.15799	1.85759	4.32406	0.214662
Rflnb	refilin B	76566	-1.21801	4.7173	0.669585	-1.4382	4.7173	0.141791	-1.3281	4.7173	0.214897
Dnah5	dynein, axonemal, heavy chain 5	110082	2.24916	-1.10945	0.242323	2.08966	-1.10945	0.292989	2.16941	-1.10945	0.214966
Fgd2	FYVE, RhoGEF and PH domain containing 2	26382	-1.57517	0.202502	0.913005	-2.86039	0.202502	0.137268	-2.21778	0.202502	0.214966
Hacl1	2-hydroxyacyl-CoA lyase 1	56794	-2.06325	2.70359	0.0615645	-1.00004	2.70359	1	-1.53165	2.70359	0.215594
Fam149a	family with sequence similarity 149, member A	212326	1.9398	5.48786	0.137373	1.43884	5.48786	0.591685	1.68932	5.48786	0.215806
Pde3b	phosphodiesterase 3B, cGMP-inhibited	18576	-2.41662	-0.563027	0.465974	-2.74423	-0.563027	0.285487	-2.58043	-0.563027	0.215893
Pir	pirin	69656	-5.55951	-1.72541	0.525933	-6.72139	-1.72541	0.397492	-6.14045	-1.72541	0.216111
Skap1	src family associated phosphoprotein 1	78473	-1.31301	-1.98678	1	-3.04771	-1.98678	0.091282	-2.18036	-1.98678	0.21661
Snph	syntaphilin	241727	2.3826	3.04888	0.229242	2.1712	3.04888	0.297539	2.2769	3.04888	0.21661
Elavl2	ELAV like RNA binding protein 1	15569	1.47721	0.446042	1	3.20056	0.446042	0.0409959	2.33889	0.446042	0.217231
Bphl	biphenyl hydrolase-like (serine hydrolase, breast epithelial mucin-associated antigen)	68021	-1.18419	3.90452	0.933209	-1.59385	3.90452	0.105717	-1.38902	3.90452	0.217328
Dkk3	dickkopf WNT signaling pathway inhibitor 3	50781	-1.81903	2.57563	0.518195	-2.16017	2.57563	0.241339	-1.9896	2.57563	0.217328
Irak4	interleukin-1 receptor-associated kinase 4	266632	1.23927	3.8882	0.611443	1.46568	3.8882	0.116311	1.35247	3.8882	0.217328
Npnt	nephronectin	114249	-3.24434	4.92782	0.245447	-2.35127	4.92782	0.483924	-2.79781	4.92782	0.217328
Hkdc1	hexokinase domain containing 1	216019	2.91724	-2.90357	0.481974	3.88121	-2.90357	0.139007	3.39922	-2.90357	0.21795
Ebf4	early B cell factor 4	228598	-3.01552	0.731891	0.197516	-1.73205	0.731891	0.72949	-2.37378	0.731891	0.21927
Gpr141	G protein-coupled receptor 141	353346	1.71359	0.98713	1	4.18571	0.98713	0.0390315	2.94965	0.98713	0.21927
Pdgfc	platelet-derived growth factor, C polypeptide	54635	-1.38223	6.37526	0.292175	-1.33573	6.37526	0.333154	-1.35898	6.37526	0.21927
BC029722	cDNA sequence BC029722	613262	-1.22418	6.31178	0.733935	-1.50909	6.31178	0.122562	-1.36663	6.31178	0.219305
Cabp1	calcium binding protein 1	29867	1.84282	0.297854	0.619095	2.65894	0.297854	0.104246	2.25088	0.297854	0.219305
Cnrip1	cannabinoid receptor interacting protein 1	380686	-1.79455	-2.84921	0.817161	-3.07529	-2.84921	0.151057	-2.43492	-2.84921	0.219305
Cln8	ceroid-lipofuscinosis, neuronal 8	26889	-1.82802	0.217385	0.51817	-2.16182	0.217385	0.242036	-1.99492	0.217385	0.220272
Kif11	kinesin family member 11	16551	1.57133	5.68793	0.320898	1.57305	5.68793	0.274248	1.57219	5.68793	0.220716
Aif1	allograft inflammatory factor 1	11629	-1.38117	2.4798	1	-2.73959	2.4798	0.118975	-2.06038	2.4798	0.221952
Il3ra	interleukin 3 receptor, alpha chain	16188	-0.200754	2.66322	1	-3.95782	2.66322	0.0284035	-2.07929	2.66322	0.222877
Zfp523	zinc finger protein 523	224656	-1.39935	4.124	0.130214	-1.12875	4.124	0.816945	-1.26405	4.124	0.22299
9530077C05Rik	RIKEN cDNA 9530077C05 gene	68283	-1.51269	1.18996	0.301387	-1.40971	1.18996	0.39259	-1.4612	1.18996	0.223121
Ibsp	integrin binding sialoprotein	15891	-1.52331	0.106353	1	-6.21474	0.106353	0.171968	-3.86902	0.106353	0.223413
C730036E19Rik	RIKEN cDNA C730036E19 gene	402734	2.59509	-2.3086	0.261088	2.44227	-2.3086	0.288865	2.51868	-2.3086	0.223634
Gli2	GLI-Kruppel family member GLI2	14633	1.95814	3.70364	0.0668497	1.2186	3.70364	0.957207	1.58837	3.70364	0.223634
Rad54b	RAD54 homolog B (S. cerevisiae)	623474	1.8496	2.72338	0.0449178	1.10094	2.72338	1	1.47527	2.72338	0.223634
Rem1	rad and gem related GTP binding protein 1	19700	-3.42693	-2.0872	0.140137	-1.48823	-2.0872	1	-2.45758	-2.0872	0.224612
Trpm6	transient receptor potential cation channel, subfamily M, member 6	225997	-3.21219	0.101889	0.177027	-1.62037	0.101889	0.858592	-2.41628	0.101889	0.224679
E330013P04Rik	RIKEN cDNA E330013P04 gene	107376	-2.96166	0.233427	0.700502	-5.38846	0.233427	0.293722	-4.17506	0.233427	0.224992
Sptbn2	spectrin beta, non-erythrocytic 2	20743	1.66572	0.462123	0.896732	3.06118	0.462123	0.0625064	2.36345	0.462123	0.224992
Dusp7	dual specificity phosphatase 7	235584	1.39673	4.57845	0.56856	1.69604	4.57845	0.137268	1.54638	4.57845	0.225097
Rac2	Rac family small GTPase 2	19354	-1.59106	2.57105	0.777531	-2.41256	2.57105	0.169228	-2.00181	2.57105	0.225097
Cdk12	cyclin-dependent kinase 12	69131	1.10887	4.8184	1	1.86606	4.8184	0.0425138	1.48747	4.8184	0.225341
Eps8l2	EPS8-like 2	98845	-1.98028	3.77446	0.266024	-1.65671	3.77446	0.464377	-1.8185	3.77446	0.225341
Nlrc4	NLR family, CARD domain containing 4	268973	-2.28304	-1.94056	0.424739	-2.39961	-1.94056	0.312731	-2.34133	-1.94056	0.225341
Tmem86b	transmembrane protein 86B	68255	2.08816	-0.541481	0.130379	1.52395	-0.541481	0.577113	1.80606	-0.541481	0.225341
Rragd	Ras-related GTP binding D	52187	1.39096	2.78911	0.656407	1.81317	2.78911	0.107082	1.60207	2.78911	0.225487
Fam213a	family with sequence similarity 213, member A	70564	1.37759	2.51468	1	-6.83431	2.51468	0.0238986	-2.72836	2.51468	0.225533
Tet2	tet methylcytosine dioxygenase 2	214133	1.15721	2.73933	1	3.44733	2.73933	0.0240765	2.30227	2.73933	0.225533
Rhbdd3	rhomboid domain containing 3	279766	-1.47919	3.43028	0.183739	-1.21838	3.43028	0.65114	-1.34879	3.43028	0.225714
Gldn	gliomedin	235379	7.03175	-0.663399	0.00389767	-0.447721	-0.663399	1	3.29201	-0.663399	0.22622
Klhl30	kelch-like 30	70788	-2.17774	3.48914	0.60225	-3.03122	3.48914	0.23447	-2.60448	3.48914	0.22622
Lat2	linker for activation of T cells family, member 2	56743	-1.90638	1.82918	0.530501	-2.27917	1.82918	0.25548	-2.09277	1.82918	0.226223
Ctnnd2	catenin (cadherin associated protein), delta 2	18163	-0.243959	1.52494	1	-7.60314	1.52494	0.123382	-3.92355	1.52494	0.226584
Dbf4	DBF4 zinc finger	27214	1.34129	5.90102	0.342498	1.35055	5.90102	0.278365	1.34592	5.90102	0.226584
Arc	activity regulated cytoskeletal-associated protein	11838	3.65211	7.67581	0.281704	3.20005	7.67581	0.362175	3.42608	7.67581	0.227032
Bspry	B-box and SPRY domain containing	192120	2.81477	-2.50304	0.276725	2.70925	-2.50304	0.277337	2.76201	-2.50304	0.227874
Adgrl1	adhesion G protein-coupled receptor L1	330814	-1.60519	2.59973	0.650343	-2.1017	2.59973	0.20287	-1.85344	2.59973	0.23096
Prickle3	prickle planar cell polarity protein 3	54630	1.50619	2.37724	0.553739	1.86107	2.37724	0.136348	1.68363	2.37724	0.231094
Dpy19l3	dpy-19-like 3 (C. elegans)	233115	-1.82581	4.12669	0.169608	-1.3228	4.12669	0.723611	-1.57431	4.12669	0.231747
Ankrd24	ankyrin repeat domain 24	70615	-2.21744	1.17687	0.132096	-1.26245	1.17687	1	-1.73995	1.17687	0.232282
Bora	bora, aurora kinase A activator	77744	1.58477	3.47873	0.149723	1.29668	3.47873	0.554882	1.44072	3.47873	0.232859
Adgre1	adhesion G protein-coupled receptor E1	13733	-1.78697	3.6666	0.572872	-2.23179	3.6666	0.230145	-2.00938	3.6666	0.23325
Speg	SPEG complex locus	11790	1.90836	4.5781	0.347601	1.99252	4.5781	0.241027	1.95044	4.5781	0.233714
Gm6756	3-phosphoglycerate dehydrogenase pseudogene	627427	2.56985	-1.75023	0.138528	1.78055	-1.75023	0.572273	2.1752	-1.75023	0.234417
Slc9a2	solute carrier family 9 (sodium/hydrogen exchanger), member 2	226999	1.10459	1.72762	1	2.93562	1.72762	0.0251904	2.0201	1.72762	0.234507
Mgst3	microsomal glutathione S-transferase 3	66447	-2.02661	5.06765	0.388512	-2.06025	5.06765	0.311785	-2.04343	5.06765	0.235419
1700001L05Rik	RIKEN cDNA 1700001L05 gene	69291	2.48452	2.50815	0.227605	2.191	2.50815	0.333277	2.33776	2.50815	0.235494
Ugt1a6a	UDP glucuronosyltransferase 1 family, polypeptide A6A	94284	-2.18594	5.75775	0.00254304	-0.412515	5.75775	1	-1.29923	5.75775	0.235643
H2-M2	histocompatibility 2, M region locus 2	14990	0.990201	1.53271	1	2.11358	1.53271	0.0219491	1.55189	1.53271	0.236626
Tmem8	transmembrane protein 8	60455	-1.76608	1.56382	0.410769	-1.78654	1.56382	0.333154	-1.77631	1.56382	0.236743
Acpp	acid phosphatase, prostate	56318	1.33649	2.56417	1	3.01699	2.56417	0.0401327	2.17674	2.56417	0.237202
Ehhadh	enoyl-Coenzyme A, hydratase/3-hydroxyacyl Coenzyme A dehydrogenase	74147	1.47694	1.29422	0.952218	2.6113	1.29422	0.0647916	2.04412	1.29422	0.237202
Hdac11	histone deacetylase 11	232232	-3.45938	2.57111	0.120515	-1.11656	2.57111	1	-2.28797	2.57111	0.237202
Rnf31	ring finger protein 31	268749	0.960045	5.19933	1	1.92341	5.19933	0.0246254	1.44173	5.19933	0.23845
2010204K13Rik	RIKEN cDNA 2010204K13 gene	68355	1.53236	4.09456	0.186896	1.31878	4.09456	0.484626	1.42557	4.09456	0.238503
Cdc6	cell division cycle 6	23834	1.84257	4.68803	0.011256	0.809435	4.68803	1	1.326	4.68803	0.238737
Tie1	tyrosine kinase with immunoglobulin-like and EGF-like domains 1	21846	-2.35328	-1.98437	0.718203	-3.76338	-1.98437	0.230145	-3.05833	-1.98437	0.238938
Lcorl	ligand dependent nuclear receptor corepressor-like	209707	1.07063	3.96387	1	2.08857	3.96387	0.0330723	1.5796	3.96387	0.239235
Pde1b	phosphodiesterase 1B, Ca2+-calmodulin dependent	18574	-5.69065	-0.394346	0.339259	-2.91686	-0.394346	0.659489	-4.30375	-0.394346	0.239351
Megf11	multiple EGF-like-domains 11	214058	3.56796	0.758816	0.140003	2.3766	0.758816	0.536149	2.97228	0.758816	0.240221
Tmem143	transmembrane protein 143	70209	-1.73148	3.72682	0.139895	-1.19882	3.72682	0.915596	-1.46515	3.72682	0.241566
Rsph9	radial spoke head 9 homolog (Chlamydomonas)	75564	-0.658003	-1.12841	1	-4.10043	-1.12841	0.0583207	-2.37922	-1.12841	0.242442
Hormad2	HORMA domain containing 2	75828	-2.32725	-3.89862	0.700574	-3.45943	-3.89862	0.211346	-2.89334	-3.89862	0.242811
Ptprm	protein tyrosine phosphatase, receptor type, M	19274	-2.96705	1.3478	0.619095	-4.31316	1.3478	0.319807	-3.6401	1.3478	0.243076
Actg2	actin, gamma 2, smooth muscle, enteric	11468	-2.36669	-1.13085	0.737646	-3.89914	-1.13085	0.236077	-3.13292	-1.13085	0.243256
Arhgef25	Rho guanine nucleotide exchange factor (GEF) 25	52666	-2.3345	4.05126	0.110675	-1.18114	4.05126	1	-1.75782	4.05126	0.243256
Cyp27a1	cytochrome P450, family 27, subfamily a, polypeptide 1	104086	-1.74579	-0.866136	0.904784	-3.18784	-0.866136	0.173605	-2.46681	-0.866136	0.243256
Ugt1a2	UDP glucuronosyltransferase 1 family, polypeptide A2	22236	-2.09387	5.5388	0.00260381	-0.454122	5.5388	1	-1.274	5.5388	0.243256
Hykk	hydroxylysine kinase 1	235386	1.86317	0.8355	0.263119	1.73278	0.8355	0.332099	1.79797	0.8355	0.24341
Gnrh1	gonadotropin releasing hormone 1	14714	2.35529	-3.22083	0.640812	3.50042	-3.22083	0.1274	2.92785	-3.22083	0.244102
Pmaip1	phorbol-12-myristate-13-acetate-induced protein 1	58801	-0.957318	1.09026	1	-4.58091	1.09026	0.109682	-2.76912	1.09026	0.245275
Foxf1	forkhead box F1	15227	2.3291	3.5447	0.160864	1.71556	3.5447	0.537329	2.02233	3.5447	0.247082
Klhl6	kelch-like 6	239743	-1.81986	-0.988456	0.881603	-3.26779	-0.988456	0.184255	-2.54382	-0.988456	0.247848
Negr1	neuronal growth regulator 1	320840	-4.74873	1.05457	0.322738	-2.4191	1.05457	0.707256	-3.58392	1.05457	0.248136
2810408A11Rik	RIKEN cDNA 2810408A11 gene	70419	-2.72144	-1.24029	0.0414514	-0.720291	-1.24029	1	-1.72087	-1.24029	0.248438
Ifi207	interferon activated gene 207	226691	-0.557599	4.23039	1	3.54469	4.23039	0.000208112	1.49355	4.23039	0.249462
Gldc	glycine decarboxylase	104174	-3.45322	-1.04864	0.281704	-2.23483	-1.04864	0.627949	-2.84402	-1.04864	0.249668
Wdr62	WD repeat domain 62	233064	1.46126	3.30137	0.270398	1.38492	3.30137	0.346966	1.42309	3.30137	0.249738
Ppp1r3c	protein phosphatase 1, regulatory subunit 3C	53412	1.22773	0.100909	1	2.6255	0.100909	0.0415151	1.92662	0.100909	0.250034
Nexmif	neurite extension and migration factor	245555	5.34658	-4.52916	0.00493145	-0.266577	-4.52916	1	2.54	-4.52916	0.25069
Nagk	N-acetylglucosamine kinase	56174	-1.41738	5.04452	0.182012	-1.18432	5.04452	0.687182	-1.30085	5.04452	0.250842
5830428M24Rik	RIKEN cDNA 5830428M24 gene	76062	3.04801	-2.57511	0.110675	1.78114	-2.57511	0.740479	2.41457	-2.57511	0.251057
Rnf166	ring finger protein 166	68718	-1.32923	4.97629	0.395907	-1.33551	4.97629	0.325473	-1.33237	4.97629	0.251057
Zfp109	zinc finger protein 109	56869	2.98152	-1.29747	0.257223	2.65744	-1.29747	0.340684	2.81948	-1.29747	0.251057
Hbb-b2	hemoglobin, beta adult minor chain	15130	-1.69033	1.92109	0.944686	-3.22867	1.92109	0.1851	-2.4595	1.92109	0.25128
Smox	spermine oxidase	228608	-2.40644	4.2536	0.0552222	-0.885186	4.2536	1	-1.64581	4.2536	0.25128
Stk39	serine/threonine kinase 39	53416	2.08464	4.72157	0.0414267	1.02149	4.72157	1	1.55306	4.72157	0.25128
Ugt1a9	UDP glucuronosyltransferase 1 family, polypeptide A9	394434	-2.09004	5.53646	0.00260381	-0.450078	5.53646	1	-1.27006	5.53646	0.25128
Ugt1a10	UDP glycosyltransferase 1 family, polypeptide A10	394430	-2.08999	5.53606	0.00260381	-0.449443	5.53606	1	-1.26972	5.53606	0.251985
Ugt1a5	UDP glucuronosyltransferase 1 family, polypeptide A5	394433	-2.08999	5.53611	0.00260381	-0.449271	5.53611	1	-1.26963	5.53611	0.252225
Chd5	chromodomain helicase DNA binding protein 5	269610	2.27188	-0.474972	0.713972	3.68908	-0.474972	0.105654	2.98048	-0.474972	0.252274
AV051173	expressed sequence AV051173	100502959	-2.83997	-3.18131	0.219666	-1.76741	-3.18131	0.717903	-2.30369	-3.18131	0.252749
Ugt1a1	UDP glucuronosyltransferase 1 family, polypeptide A1	394436	-2.08963	5.5375	0.00260381	-0.447897	5.5375	1	-1.26876	5.5375	0.252749
Mgat5	mannoside acetylglucosaminyltransferase 5	107895	1.76345	2.19842	0.450766	2.00586	2.19842	0.200516	1.88465	2.19842	0.252897
Gm2027	nuclear assembly factor 1 homolog pseudogene	100039062	1.90066	-0.560905	0.237286	1.66505	-0.560905	0.399733	1.78286	-0.560905	0.253583
Slc22a17	solute carrier family 22 (organic cation transporter), member 17	59049	-2.85876	0.554661	0.472424	-2.90361	0.554661	0.389736	-2.88118	0.554661	0.253583
Rtn4rl1	reticulon 4 receptor-like 1	237847	-1.59266	0.827981	0.927877	-2.80415	0.827981	0.175929	-2.19841	0.827981	0.253601
Rif1	replication timing regulatory factor 1	51869	1.16061	4.08211	1	1.68259	4.08211	0.0702082	1.4216	4.08211	0.254493
Bche	butyrylcholinesterase	12038	5.09659	-4.61148	0.00469532	-0.266577	-4.61148	1	2.41501	-4.61148	0.254674
Zfp940	zinc finger protein 940	233057	1.85588	1.09806	0.167409	1.45398	1.09806	0.557725	1.65493	1.09806	0.25478
Pkd1	polycystin 1, transient receptor poteintial channel interacting	18763	-1.92283	6.52259	0.104165	-1.19654	6.52259	1	-1.55968	6.52259	0.25548
Ifi205	interferon activated gene 205	226695	1.18863	3.31069	1	2.82045	3.31069	0.0378274	2.00454	3.31069	0.255683
Bpifb5	BPI fold containing family B, member 5	228802	4.05839	1.4688	0.0742795	1.84948	1.4688	0.92562	2.95393	1.4688	0.25578
Map3k13	mitogen-activated protein kinase kinase kinase 13	71751	2.37101	-1.69846	0.584276	3.30185	-1.69846	0.145407	2.83643	-1.69846	0.255939
Ncf4	neutrophil cytosolic factor 4	17972	-1.66926	2.07236	0.774622	-2.46933	2.07236	0.206595	-2.0693	2.07236	0.255939
Ticam2	toll-like receptor adaptor molecule 2	225471	-1.8306	-1.73543	0.777788	-2.8303	-1.73543	0.204106	-2.33045	-1.73543	0.256965
4933433H22Rik	RIKEN cDNA 4933433H22 gene	74473	1.0846	0.366838	1	2.7405	0.366838	0.0297393	1.91255	0.366838	0.257356
Lxn	latexin	17035	-1.03134	6.91414	1	-1.65052	6.91414	0.0482159	-1.34093	6.91414	0.257924
Trim30e-ps1	tripartite motif-containing 30E, pseudogene 1	625321	1.51972	-3.17086	1	4.18887	-3.17086	0.0431963	2.8543	-3.17086	0.257924
4930511M06Rik	RIKEN cDNA 4930511M06 gene	75084	-1.13153	1.46202	1	-2.51756	1.46202	0.0971577	-1.82455	1.46202	0.258278
Cd300lb	CD300 molecule like family member B	217304	-1.91511	-0.058523	0.526352	-2.16381	-0.058523	0.306234	-2.03946	-0.058523	0.258333
Serpina3n	serine (or cysteine) peptidase inhibitor, clade A, member 3N	20716	-3.55899	0.830805	0.62728	-5.09264	0.830805	0.37754	-4.32582	0.830805	0.259126
Pth1r	parathyroid hormone 1 receptor	19228	-0.325252	3.94285	1	-2.70831	3.94285	0.00904462	-1.51678	3.94285	0.260163
Amdhd2	amidohydrolase domain containing 2	245847	-1.64073	4.78706	0.116013	-1.13186	4.78706	1	-1.38629	4.78706	0.260234
Bmyc	brain expressed myelocytomatosis oncogene	107771	-1.45677	-1.18013	1	-3.94892	-1.18013	0.145132	-2.70284	-1.18013	0.260302
Zbed6	zinc finger, BED type containing 6	667118	1.31201	3.04546	0.996858	2.11488	3.04546	0.0755616	1.71345	3.04546	0.260478
Asap1	ArfGAP with SH3 domain, ankyrin repeat and PH domain1	13196	0.83834	8.4027	1	1.77607	8.4027	0.0150607	1.30721	8.4027	0.261524
Fam25c	family with sequence similarity 25, member C	69134	3.84534	-3.4531	0.0744746	1.66546	-3.4531	1	2.7554	-3.4531	0.261524
Fendrr	Foxf1 adjacent non-coding developmental regulatory RNA	68790	2.19714	2.70782	0.454911	2.5704	2.70782	0.202845	2.38377	2.70782	0.261524
Usp36	ubiquitin specific peptidase 36	72344	1.57231	5.39198	0.156974	1.2384	5.39198	0.710148	1.40535	5.39198	0.261524
Hey2	hairy/enhancer-of-split related with YRPW motif 2	15214	-1.46274	-0.6162	1	-5.40667	-0.6162	0.179895	-3.43471	-0.6162	0.261595
Lrrc3	leucine rich repeat containing 3	237387	5.85783	-3.56089	0.0032282	-0.674041	-3.56089	1	2.59189	-3.56089	0.261595
Scamp5	secretory carrier membrane protein 5	56807	-0.501885	0.678132	1	-3.93678	0.678132	0.0564057	-2.21933	0.678132	0.261609
2700046A07Rik	RIKEN cDNA 2700046A07 gene	78449	3.92277	-0.49417	0.17741	2.7713	-0.49417	0.507637	3.34703	-0.49417	0.261844
Cmah	cytidine monophospho-N-acetylneuraminic acid hydroxylase	12763	-1.36293	-2.22853	1	-3.72423	-2.22853	0.126428	-2.54358	-2.22853	0.261844
Ctsh	cathepsin H	13036	3.68045	7.34877	0.214861	2.47341	7.34877	0.589738	3.07693	7.34877	0.261844
Pcdhb7	protocadherin beta 7	93878	-2.30781	-1.05225	0.190532	-1.43149	-1.05225	0.844271	-1.86965	-1.05225	0.261844
Dpysl3	dihydropyrimidinase-like 3	22240	-1.13265	6.18593	1	-1.96903	6.18593	0.0728401	-1.55084	6.18593	0.262477
Med24	mediator complex subunit 24	23989	1.47651	6.27296	0.159692	1.18933	6.27296	0.742275	1.33292	6.27296	0.262767
Gpr179	G protein-coupled receptor 179	217143	2.67055	-1.0332	0.295713	2.49311	-1.0332	0.332665	2.58183	-1.0332	0.262819
Knl1	kinetochore scaffold 1	76464	1.22839	3.4608	1	1.858	3.4608	0.0772727	1.54319	3.4608	0.262819
Amhr2	anti-Mullerian hormone type 2 receptor	110542	-1.96797	5.17744	0.0253079	-0.799521	5.17744	1	-1.38375	5.17744	0.263212
Pcdh7	protocadherin 7	54216	6.0224	-1.72076	0.00553696	-0.224053	-1.72076	1	2.89917	-1.72076	0.263967
Gm5086	predicted gene 5086	328314	-2.29816	-1.70735	0.567051	-2.74889	-1.70735	0.311516	-2.52353	-1.70735	0.265352
Rpl3	ribosomal protein L3	27367	1.92202	2.93774	0.52656	2.38794	2.93774	0.176868	2.15498	2.93774	0.265352
Mettl26	methyltransferase like 26	68347	-1.39164	2.72816	0.498778	-1.46383	2.72816	0.315581	-1.42773	2.72816	0.265401
Lhx2	LIM homeobox protein 2	16870	1.91255	3.4867	0.320156	1.85121	3.4867	0.32	1.88188	3.4867	0.26559
Cyth4	cytohesin 4	72318	-1.55677	3.04809	0.776965	-2.19297	3.04809	0.20863	-1.87487	3.04809	0.265846
Tarsl2	threonyl-tRNA synthetase-like 2	272396	1.32175	5.50553	0.759065	1.70415	5.50553	0.143221	1.51295	5.50553	0.26655
Gpr173	G-protein coupled receptor 173	70771	2.31841	1.07896	0.601365	3.23713	1.07896	0.148188	2.77777	1.07896	0.26815
Myo16	myosin XVI	244281	5.2042	-4.04801	0.00506178	-0.266577	-4.04801	1	2.46881	-4.04801	0.26815
Spink2	serine peptidase inhibitor, Kazal type 2	69982	-2.48632	-0.352429	0.190532	-1.4277	-0.352429	0.910767	-1.95701	-0.352429	0.26815
Spns2	spinster homolog 2	216892	1.82142	4.11524	0.492784	2.13659	4.11524	0.206108	1.97901	4.11524	0.26815
Tead2	TEA domain family member 2	21677	-0.845559	5.65394	1	-1.90551	5.65394	0.0223707	-1.37554	5.65394	0.268536
Tut4	terminal uridylyl transferase 4	230594	1.55216	4.05363	0.838472	2.42659	4.05363	0.107983	1.98937	4.05363	0.26921
Gm6034	predicted gene 6034	547347	2.30213	-2.89351	0.721794	3.6093	-2.89351	0.129529	2.95571	-2.89351	0.270243
Ikbkg	inhibitor of kappaB kinase gamma	16151	-1.64022	5.71553	0.0160815	-0.828037	5.71553	1	-1.23413	5.71553	0.270243
Ptpn18	protein tyrosine phosphatase, non-receptor type 18	19253	-0.833576	0.448527	1	-3.34258	0.448527	0.0748842	-2.08808	0.448527	0.270243
Tyrobp	TYRO protein tyrosine kinase binding protein	22177	-1.34966	3.39996	1	-2.63193	3.39996	0.141902	-1.99079	3.39996	0.270243
Zmynd15	zinc finger, MYND-type containing 15	574428	-2.28998	0.969198	0.406547	-2.09413	0.969198	0.440807	-2.19206	0.969198	0.270243
Bbs2	Bardet-Biedl syndrome 2 (human)	67378	-1.7414	3.00708	0.07231	-0.987773	3.00708	1	-1.36459	3.00708	0.270568
Cep83os	centrosomal protein 83, opposite strand	67723	-1.5701	2.80605	0.308705	-1.37833	2.80605	0.530771	-1.47421	2.80605	0.270568
Rft1	RFT1 homolog	328370	-1.12686	4.8212	1	-1.4848	4.8212	0.1129	-1.30583	4.8212	0.270568
Tk2	thymidine kinase 2, mitochondrial	57813	-1.22665	4.29259	0.724951	-1.43491	4.29259	0.198422	-1.33078	4.29259	0.270816
Col26a1	collagen, type XXVI, alpha 1	140709	-7.20367	-2.80064	0.528703	-6.17743	-2.80064	0.565584	-6.69055	-2.80064	0.271311
Nrg1	neuregulin 1	211323	3.42012	-0.71997	0.182101	2.41474	-0.71997	0.532297	2.91743	-0.71997	0.271824
Lcor	ligand dependent nuclear receptor corepressor	212391	1.64353	0.30318	0.911146	2.86309	0.30318	0.0901274	2.25331	0.30318	0.272113
P2ry2	purinergic receptor P2Y, G-protein coupled 2	18442	1.83654	4.34674	0.143046	1.32557	4.34674	0.744287	1.58105	4.34674	0.272113
Hoxd10	homeobox D10	15430	3.48864	2.92284	0.0571695	1.3534	2.92284	1	2.42102	2.92284	0.27246
Kif14	kinesin family member 14	381293	1.46451	3.72052	0.469787	1.59723	3.72052	0.233149	1.53087	3.72052	0.273374
Krt16	keratin 16	16666	2.97565	0.536843	0.454166	3.54241	0.536843	0.207305	3.25903	0.536843	0.273374
Xk	X-linked Kx blood group	22439	1.75706	1.30875	0.412397	1.86408	1.30875	0.26267	1.81057	1.30875	0.274095
1810034E14Rik	RIKEN cDNA 1810034E14 gene	66503	-1.57584	1.42586	0.24282	-1.28093	1.42586	0.6763	-1.42839	1.42586	0.274298
Cds1	CDP-diacylglycerol synthase 1	74596	-0.678514	1.16558	1	-2.33142	1.16558	0.0256211	-1.50497	1.16558	0.274474
Phf11b	PHD finger protein 11B	236451	0.385572	2.51825	1	3.54831	2.51825	0.00617706	1.96694	2.51825	0.274474
Cyp26c1	cytochrome P450, family 26, subfamily c, polypeptide 1	546726	2.42112	-2.36663	0.444836	2.72771	-2.36663	0.241109	2.57442	-2.36663	0.274771
Eda2r	ectodysplasin A2 receptor	245527	2.37724	0.461135	0.595564	3.28487	0.461135	0.156349	2.83106	0.461135	0.275102
Haus6	HAUS augmin-like complex, subunit 6	230376	1.40451	4.36737	0.447449	1.48219	4.36737	0.264887	1.44335	4.36737	0.275447
Isg20	interferon-stimulated protein	57444	0.893503	6.30142	1	1.85947	6.30142	0.0247267	1.37649	6.30142	0.276138
Ak1	adenylate kinase 1	11636	-1.46053	6.96962	0.486814	-1.55663	6.96962	0.292577	-1.50858	6.96962	0.27699
Wipf3	WAS/WASL interacting protein family, member 3	330319	-2.54024	-1.05525	0.717172	-3.77424	-1.05525	0.29905	-3.15724	-1.05525	0.27699
Rspo3	R-spondin 3	72780	-1.42916	-0.730189	1	-6.99271	-0.730189	0.220393	-4.21094	-0.730189	0.277014
Kera	keratocan	16545	4.13915	1.25461	0.0180162	0.676503	1.25461	1	2.40783	1.25461	0.277248
Ndufb4	NADH:ubiquinone oxidoreductase subunit B4	68194	-1.06964	3.51054	1	-1.64965	3.51054	0.0882489	-1.35965	3.51054	0.277248
Mettl27	methyltransferase like 27	79565	-1.8743	2.35473	0.593175	-2.20819	2.35473	0.315354	-2.04125	2.35473	0.27794
Rgs9	regulator of G-protein signaling 9	19739	2.94217	1.75933	0.219369	2.30534	1.75933	0.467384	2.62376	1.75933	0.27794
Tmem238	transmembrane protein 238	664968	2.40874	1.96311	0.0610995	1.17812	1.96311	1	1.79343	1.96311	0.278342
Spty2d1	SPT2, Suppressor of Ty, domain containing 1 (S. cerevisiae)	101685	0.982417	5.2715	1	1.89149	5.2715	0.0359324	1.43695	5.2715	0.278642
Arap2	ArfGAP with RhoGAP domain, ankyrin repeat and PH domain 2	212285	2.2851	1.33	0.972811	4.91903	1.33	0.0766492	3.60206	1.33	0.279031
Gldnos	gliomedin, opposite strand	73567	3.13885	-2.76292	0.337091	3.02056	-2.76292	0.331068	3.0797	-2.76292	0.279031
Cryzl2	crystallin zeta like 2	226527	-1.6404	-1.94582	0.792924	-2.36746	-1.94582	0.21449	-2.00393	-1.94582	0.279213
Htr1d	5-hydroxytryptamine (serotonin) receptor 1D	15552	0.0224446	-2.27332	1	-4.38395	-2.27332	0.0274513	-2.18075	-2.27332	0.280697
Clec4a3	C-type lectin domain family 4, member a3	73149	-1.60685	1.19814	0.701928	-2.06494	1.19814	0.255436	-1.83589	1.19814	0.28117
Tas1r3	taste receptor, type 1, member 3	83771	1.31094	-2.0971	1	2.85875	-2.0971	0.0575506	2.08485	-2.0971	0.282034
Tmem117	transmembrane protein 117	320709	1.23376	3.22867	0.944686	1.71643	3.22867	0.102549	1.4751	3.22867	0.283208
Tg	thyroglobulin	21819	3.07624	1.7143	0.17178	2.10111	1.7143	0.589315	2.58868	1.7143	0.283905
1110020A21Rik	RIKEN cDNA 1110020A21 gene	68531	-2.44687	-1.87582	0.127608	-1.15903	-1.87582	1	-1.80295	-1.87582	0.285822
Ankrd2	ankyrin repeat domain 2 (stretch responsive muscle)	56642	-2.64563	1.19185	0.187193	-1.33579	1.19185	1	-1.99071	1.19185	0.285822
P2rx6	purinergic receptor P2X, ligand-gated ion channel, 6	18440	-2.9826	1.68312	0.173493	-1.28144	1.68312	1	-2.13202	1.68312	0.285822
Sectm1a	secreted and transmembrane 1A	209588	3.40737	3.68938	0.307898	3.13557	3.68938	0.347421	3.27147	3.68938	0.285907
Naa16	N(alpha)-acetyltransferase 16, NatA auxiliary subunit	66897	1.23846	3.19703	0.903102	1.665	3.19703	0.11161	1.45173	3.19703	0.286008
Rec114	REC114 meiotic recombination protein	73673	1.68061	0.775475	0.7405	-8.0485	0.775475	0.0469399	-3.18394	0.775475	0.286371
Fzd9	frizzled class receptor 9	14371	1.54244	1.89647	0.80241	2.25495	1.89647	0.125764	1.8987	1.89647	0.287237
Arhgap6	Rho GTPase activating protein 6	11856	1.76373	2.5771	0.856777	2.93653	2.5771	0.108976	2.35013	2.5771	0.287416
Pax6	paired box 6	18508	3.27827	2.53639	0.197516	2.35439	2.53639	0.53622	2.81633	2.53639	0.28749
Zfp521	zinc finger protein 521	225207	0.255494	-0.237267	1	-6.49754	-0.237267	0.0853605	-3.12102	-0.237267	0.288998
Fmo5	flavin containing monooxygenase 5	14263	-2.31191	0.118492	0.454911	-2.18061	0.118492	0.451717	-2.24626	0.118492	0.29111
Ncf2	neutrophil cytosolic factor 2	17970	-1.64352	0.372108	0.709427	-2.11703	0.372108	0.265898	-1.88027	0.372108	0.29111
Olfr920	olfactory receptor 920	258783	2.56281	-2.40397	0.716843	3.95451	-2.40397	0.146431	3.25866	-2.40397	0.292031
Zc3hav1l	zinc finger CCCH-type, antiviral 1-like	209032	-1.41677	2.78716	0.338615	-1.29038	2.78716	0.531585	-1.35358	2.78716	0.292031
Emcn	endomucin	59308	-1.6456	-1.98272	1	-3.78211	-1.98272	0.183461	-2.71385	-1.98272	0.292418
Nudt16	nudix (nucleoside diphosphate linked moiety X)-type motif 16	75686	-1.7876	-2.70469	0.887609	-2.96414	-2.70469	0.215993	-2.37587	-2.70469	0.292871
A730090N16Rik	RIKEN cDNA A730090N16 gene	319798	2.80342	-2.5601	0.209579	2.05342	-2.5601	0.563259	2.42842	-2.5601	0.29495
Tmem100	transmembrane protein 100	67888	4.51598	1.83745	0.0205204	0.66938	1.83745	1	2.59268	1.83745	0.295741
Rarres2	retinoic acid receptor responder (tazarotene induced) 2	71660	-1.70812	-0.184667	0.73458	-2.28427	-0.184667	0.265898	-1.99619	-0.184667	0.296118
Kbtbd6	kelch repeat and BTB (POZ) domain containing 6	432879	2.74087	-0.538834	0.0456378	1.05437	-0.538834	1	1.89762	-0.538834	0.296561
Mfsd4a	major facilitator superfamily domain containing 4A	213006	2.23558	-2.21256	0.592512	2.9048	-2.21256	0.197267	2.57019	-2.21256	0.296561
Tmsb4x	thymosin, beta 4, X chromosome	19241	-0.57502	7.67265	1	-3.46858	7.67265	0.0237796	-2.0218	7.67265	0.296561
Egflam	EGF-like, fibronectin type III and laminin G domains	268780	-3.02602	1.57284	0.755118	-5.25867	1.57284	0.383452	-4.14234	1.57284	0.297292
Insyn1	inhibitory synaptic factor 1	319477	2.81	6.63501	0.0900588	1.20472	6.63501	1	2.00736	6.63501	0.297337
Psrc1	proline/serine-rich coiled-coil 1	56742	1.52071	2.95986	0.38381	1.51419	2.95986	0.335674	1.51745	2.95986	0.297971
Ciita	class II transactivator	12265	1.98687	-0.137038	0.325918	1.84686	-0.137038	0.384215	1.91686	-0.137038	0.298103
9130019O22Rik	RIKEN cDNA 9130019O22 gene	78921	2.61373	-0.878574	0.0605585	1.14823	-0.878574	1	1.88098	-0.878574	0.298505
Nradd	neurotrophin receptor associated death domain	67169	-4.4822	2.2234	0.155446	-0.761821	2.2234	1	-2.62201	2.2234	0.298505
Gimap6	GTPase, IMAP family member 6	231931	-1.03799	-2.51923	1	-3.74355	-2.51923	0.106267	-2.39077	-2.51923	0.298651
Clec4a2	C-type lectin domain family 4, member a2	26888	-1.19615	1.06553	1	-2.709	1.06553	0.131431	-1.95257	1.06553	0.299253
Tpm2	tropomyosin 2, beta	22004	-3.72659	1.67371	0.567055	-3.78697	1.67371	0.476784	-3.75678	1.67371	0.300136
Dnase1l1	deoxyribonuclease 1-like 1	69537	-1.86881	4.27659	0.0632331	-0.929631	4.27659	1	-1.39922	4.27659	0.300192
Ubl4b	ubiquitin-like 4B	67591	2.07248	-2.35578	0.87706	3.6416	-2.35578	0.117686	2.85704	-2.35578	0.300748
Phgdh	3-phosphoglycerate dehydrogenase	236539	1.55984	5.32958	0.188054	1.2361	5.32958	0.74481	1.39797	5.32958	0.302619
Gfra2	glial cell line derived neurotrophic factor family receptor alpha 2	14586	1.11583	4.14948	1	3.16512	4.14948	0.0438616	2.14048	4.14948	0.303309
Unc119	unc-119 lipid binding chaperone	22248	-1.42079	4.62715	0.151755	-1.09791	4.62715	1	-1.25935	4.62715	0.303386
Gsta3	glutathione S-transferase, alpha 3	14859	-5.78665	-1.3652	0.647314	-6.32914	-1.3652	0.536149	-6.0579	-1.3652	0.303651
Apobec1	apolipoprotein B mRNA editing enzyme, catalytic polypeptide 1	11810	-1.58649	2.79963	0.716037	-2.00356	2.79963	0.27855	-1.79502	2.79963	0.303872
Ccl2	chemokine (C-C motif) ligand 2	20296	1.1339	5.43475	1	2.50261	5.43475	0.0624889	1.81826	5.43475	0.304816
Sgsm2	small G protein signaling modulator 2	97761	-2.2585	3.93784	0.119526	-1.07102	3.93784	1	-1.66476	3.93784	0.305939
Itprid1	ITPR interacting domain containing 1	232016	0.401372	-3.88051	1	5.03337	-3.88051	0.0128467	2.71737	-3.88051	0.307377
1810008I18Rik	RIKEN cDNA 1810008I18 gene	100503969	1.9491	-2.66379	0.772126	2.96231	-2.66379	0.150086	2.45571	-2.66379	0.307486
E130310I04Rik	RIKEN cDNA E130310I04 gene	278725	2.81836	-2.5638	0.211301	2.02254	-2.5638	0.598273	2.42045	-2.5638	0.308808
Srrm4	serine/arginine repetitive matrix 4	68955	0.967257	1.31503	1	2.48684	1.31503	0.031209	1.72705	1.31503	0.309533
Snora65	small nucleolar RNA, H/ACA box 65	104367	1.5781	-2.97884	1	4.05524	-2.97884	0.0647916	2.81667	-2.97884	0.309596
Hbb-bs	hemoglobin, beta adult s chain	100503605	-1.46361	4.28413	1	-3.27308	4.28413	0.171968	-2.36835	4.28413	0.31142
A4galt	alpha 1,4-galactosyltransferase	239559	-1.41553	5.33446	0.456196	-1.41353	5.33446	0.391163	-1.41453	5.33446	0.311441
Pdgfra	platelet derived growth factor receptor, alpha polypeptide	18595	-2.14833	6.49552	0.0905621	-1.07714	6.49552	1	-1.61274	6.49552	0.311603
Tssk1	testis-specific serine kinase 1	22114	2.95454	-2.99181	0.19493	1.98109	-2.99181	0.665687	2.46782	-2.99181	0.312132
Acan	aggrecan	11595	6.68846	-1.71561	0.0485605	1.63348	-1.71561	1	4.16097	-1.71561	0.313709
Unc5b	unc-5 netrin receptor B	107449	-1.52292	6.88743	0.20378	-1.21008	6.88743	0.793674	-1.3665	6.88743	0.313709
Krt19	keratin 19	16669	3.22698	-0.566734	0.266024	2.61356	-0.566734	0.471795	2.92027	-0.566734	0.314375
Etnppl	ethanolamine phosphate phospholyase	71760	4.44217	-4.82665	0.00513676	-0.266577	-4.82665	1	2.08779	-4.82665	0.31486
Fbn1	fibrillin 1	14118	-1.78491	5.37103	0.906092	-3.00239	5.37103	0.201413	-2.39365	5.37103	0.31486
H2-T10	histocompatibility 2, T region locus 10	15024	0.996932	3.5736	1	2.19119	3.5736	0.0387618	1.59406	3.5736	0.31486
Aoc2	amine oxidase, copper containing 2 (retina-specific)	237940	1.67946	1.26008	0.340074	1.57614	1.26008	0.405127	1.6278	1.26008	0.315244
Cpm	carboxypeptidase M	70574	2.99687	2.55283	0.0349432	0.908899	2.55283	1	1.95288	2.55283	0.315324
Hist1h1d	histone cluster 1, H1d	14957	1.80187	-0.130303	0.346341	1.68855	-0.130303	0.401514	1.74521	-0.130303	0.315324
Cd86	CD86 antigen	12524	-2.12081	-0.090401	0.656053	-2.61256	-0.090401	0.347421	-2.36668	-0.090401	0.315901
AV039307	expressed sequence AV039307	100502700	-2.21364	-2.09911	0.187564	-1.28602	-2.09911	1	-1.74983	-2.09911	0.316344
H2-T3	histocompatibility 2, T region locus 3	15043	1.66256	-2.26893	0.970327	2.94719	-2.26893	0.112599	2.30488	-2.26893	0.316344
Thbs4	thrombospondin 4	21828	-2.35348	-2.20586	0.997867	-5.15606	-2.20586	0.287454	-3.75477	-2.20586	0.316486
Lrrc71	leucine rich repeat containing 71	74485	1.78641	-3.14489	1	4.25787	-3.14489	0.0790055	3.02214	-3.14489	0.316746
Krt17	keratin 17	16667	3.46617	-3.1731	0.233027	2.49072	-3.1731	0.586804	2.97845	-3.1731	0.317022
Gm10516	predicted gene 10516	100038712	-1.63088	1.13821	0.264921	-1.28546	1.13821	0.753725	-1.45817	1.13821	0.317132
Lman1l	lectin, mannose-binding 1 like	235416	2.29383	-1.06224	0.214325	1.69934	-1.06224	0.625685	1.99658	-1.06224	0.317132
Wnt10a	wingless-type MMTV integration site family, member 10A	22409	3.34321	5.54953	0.246039	2.38802	5.54953	0.582691	2.86562	5.54953	0.317533
Col5a2	collagen, type V, alpha 2	12832	-2.18612	1.82955	0.611861	-2.51964	1.82955	0.377032	-2.35288	1.82955	0.317627
Hhat	hedgehog acyltransferase	226861	-1.59489	3.14566	0.656407	-1.87702	3.14566	0.317934	-1.73596	3.14566	0.318484
Angpt1	angiopoietin 1	11600	2.67336	1.75628	0.118466	1.4881	1.75628	0.931589	2.08073	1.75628	0.318656
Taf4b	TATA-box binding protein associated factor 4b	72504	1.50975	2.2799	0.332808	1.41367	2.2799	0.430671	1.46171	2.2799	0.31903
Pcdh1	protocadherin 1	75599	0.837019	0.196612	1	4.66907	0.196612	0.0230234	2.75304	0.196612	0.319632
Slc9b2	solute carrier family 9, subfamily B (NHA2, cation proton antiporter 2), member 2	97086	-0.669233	-1.61711	1	-4.8631	-1.61711	0.113574	-2.76617	-1.61711	0.320393
Ush2a	usherin	22283	0.965669	0.342896	1	2.90584	0.342896	0.0321169	1.93575	0.342896	0.320409
Arhgap29	Rho GTPase activating protein 29	214137	1.30442	4.98915	1	2.43697	4.98915	0.0973631	1.87069	4.98915	0.32303
Mboat1	membrane bound O-acyltransferase domain containing 1	218121	2.42637	3.31222	0.0133382	0.637507	3.31222	1	1.53194	3.31222	0.32303
6030407O03Rik	RIKEN cDNA 6030407O03 gene	109198	3.94236	-3.01362	0.160903	2.21349	-3.01362	0.806008	3.07792	-3.01362	0.324775
Zfpm2	zinc finger protein, multitype 2	22762	1.23579	-4.26062	1	4.63979	-4.26062	0.0430702	2.93779	-4.26062	0.324775
Creb3l1	cAMP responsive element binding protein 3-like 1	26427	2.15137	7.62723	0.22723	1.50206	7.62723	0.765202	1.82671	7.62723	0.325586
Adamts17	a disintegrin-like and metallopeptidase (reprolysin type) with thrombospondin type 1 motif, 17	233332	-2.34275	-0.230888	0.799863	-3.57785	-0.230888	0.331068	-2.9603	-0.230888	0.325886
Cpeb1	cytoplasmic polyadenylation element binding protein 1	12877	-2.71272	-1.81914	0.67221	-3.41106	-1.81914	0.378382	-3.06189	-1.81914	0.325886
Adh7	alcohol dehydrogenase 7 (class IV), mu or sigma polypeptide	11529	-3.20105	5.33913	0.121108	-1.08845	5.33913	1	-2.14475	5.33913	0.327691
Clec12a	C-type lectin domain family 12, member a	232413	-2.10875	1.87759	0.654173	-2.54448	1.87759	0.365972	-2.32661	1.87759	0.327691
Gm5176	high mobility group box 2 pseudogene	382421	2.51246	-2.84743	0.174254	1.60866	-2.84743	0.790376	2.06056	-2.84743	0.328344
Slc43a3	solute carrier family 43, member 3	58207	-2.46442	-1.06269	0.774981	-3.56853	-1.06269	0.350905	-3.01648	-1.06269	0.329023
Zswim5	zinc finger SWIM-type containing 5	74464	3.62212	-1.7736	0.0850398	1.46263	-1.7736	1	2.54237	-1.7736	0.329635
Rnf183	ring finger protein 183	76072	2.81039	1.40007	0.399395	2.81876	1.40007	0.337859	2.81458	1.40007	0.32969
Tifab	TRAF-interacting protein with forkhead-associated domain, family member B	212937	-1.42966	0.820746	1	-3.13853	0.820746	0.198729	-2.2841	0.820746	0.330057
A1bg	alpha-1-B glycoprotein	117586	1.74836	-3.48187	1	3.6893	-3.48187	0.100068	2.71883	-3.48187	0.330238
C1ql1	complement component 1, q subcomponent-like 1	23829	2.68644	3.25327	0.106034	1.37498	3.25327	1	2.03071	3.25327	0.330448
Esco2	establishment of sister chromatid cohesion N-acetyltransferase 2	71988	1.85699	3.42816	0.16447	1.3098	3.42816	0.835688	1.58339	3.42816	0.330448
Tpd52l1	tumor protein D52-like 1	21987	-0.722007	3.17902	1	-3.11418	3.17902	0.0794419	-1.9181	3.17902	0.3307
Cyp3a57	cytochrome P450, family 3, subfamily a, polypeptide 57	622127	3.68161	-2.81838	0.163076	2.08442	-2.81838	0.813128	2.88302	-2.81838	0.33099
4930599N23Rik	RIKEN cDNA 4930599N23 gene	75379	1.26533	0.707483	1	2.10451	0.707483	0.0975045	1.68492	0.707483	0.331302
4930570G19Rik	RIKEN cDNA 4930570G19 gene	329782	-2.88937	-2.22081	0.329259	-1.91118	-2.22081	0.740479	-2.40027	-2.22081	0.33132
Lck	lymphocyte protein tyrosine kinase	16818	1.57954	-0.277621	0.613229	1.86455	-0.277621	0.24039	1.72204	-0.277621	0.33132
2810013P06Rik	RIKEN cDNA 2810013P06 gene	100503178	-1.40569	1.92072	0.526735	-1.42275	1.92072	0.419898	-1.41422	1.92072	0.333358
Cpa4	carboxypeptidase A4	71791	1.90964	-2.2353	0.94716	3.43031	-2.2353	0.126731	2.66998	-2.2353	0.333358
Cd84	CD84 antigen	12523	-2.17339	0.529364	0.520098	-2.12968	0.529364	0.468168	-2.15153	0.529364	0.333666
Pole	polymerase (DNA directed), epsilon	18973	1.48995	4.84786	0.320898	1.34916	4.84786	0.516103	1.41956	4.84786	0.333666
Slc43a2	solute carrier family 43, member 2	215113	-1.72421	4.43601	0.0520044	-0.886785	4.43601	1	-1.3055	4.43601	0.334462
Acot11	acyl-CoA thioesterase 11	329910	-1.66308	-1.12865	1	-3.08037	-1.12865	0.227524	-2.37173	-1.12865	0.334538
Glud1	glutamate dehydrogenase 1	14661	-1.26914	8.07737	0.677735	-1.42275	8.07737	0.270806	-1.34595	8.07737	0.334538
Sp3os	trans-acting transcription factor 3, opposite strand	100503849	-1.09244	2.26625	1	-1.6185	2.26625	0.12973	-1.35547	2.26625	0.336928
Lox	lysyl oxidase	16948	-1.99247	1.17394	0.808663	-2.92629	1.17394	0.318885	-2.45938	1.17394	0.337364
9330159F19Rik	RIKEN cDNA 9330159F19 gene	212448	-3.42286	-0.226775	0.272845	-1.61763	-0.226775	1	-2.52025	-0.226775	0.337856
Als2cl	ALS2 C-terminal like	235633	1.8422	4.0589	0.595564	2.20545	4.0589	0.256937	2.02383	4.0589	0.337856
[truncated: 12,111 more rows]
