# Supplementary material for: The NFIB‐ERO1A axis promotes breast cancer metastatic colonization of disseminated tumour cells
Source: EMBO Mol Med. 2021 Mar 10;13(4):e13162. doi: 10.15252/emmm.202013162 (PMC8033524; doi:10.15252/emmm.202013162)
Supplement: Supplementary file 5 — Dataset EV3 [file EMMM-13-e13162-s014.xlsx]

## Sheet: DiffExpr_genes_tumorspheres
Dataset EV 3
Differentially regulated genes in the contrast NFIB_WT versus KO in tumourspheres samples. For analysis we took in account the last 3 colums. Ero1l is labeled.
X	SYMBOL	DESCRIPTION	GENEBIOTYPE	ENTREZID	LENGTH	ID	logFC.LM1_WTvsKO	AveExpr.LM1_WTvsKO	adj.P.Val.LM1_WTvsKO	logFC.LM9_WTvsKO	AveExpr.LM9_WTvsKO	adj.P.Val.LM9_WTvsKO	logFC.LM_WTvsKO	AveExpr.LM_WTvsKO	adj.P.Val.LM_WTvsKO
ENSMUSG00000029816	Gpnmb	glycoprotein (transmembrane) nmb	protein_coding	93695	6514	93695	8.16307	7.14096	4.56535e-14	8.15673	7.14096	4.56845e-14	16.3198	7.14096	5.25411e-16
ENSMUSG00000038393	Txnip	thioredoxin interacting protein	protein_coding	56338	3123	56338	7.34677	8.72567	4.56535e-14	7.28667	8.72567	4.83904e-14	14.6334	8.72567	5.25411e-16
ENSMUSG00000026822	Lcn2	lipocalin 2	protein_coding	16819	2623	16819	11.1558	6.5398	2.3207e-13	10.9796	6.5398	2.06308e-13	22.1353	6.5398	3.4415e-15
ENSMUSG00000001435	Col18a1	collagen, type XVIII, alpha 1	protein_coding	12822	7021	12822	5.44279	7.10746	5.42738e-12	5.55106	7.10746	4.41039e-12	10.9939	7.10746	4.09949e-14
ENSMUSG00000002900	Lamb1	laminin B1	protein_coding	16777	9917	16777	5.41129	8.05391	5.42738e-12	5.55015	8.05391	4.41039e-12	10.9614	8.05391	4.09949e-14
ENSMUSG00000041936	Agrn	agrin	protein_coding	11603	9285	11603	4.68164	8.25732	5.42738e-12	4.66365	8.25732	4.91296e-12	9.34529	8.25732	4.09949e-14
ENSMUSG00000017723	Wfdc2	WAP four-disulfide core domain 2	protein_coding	67701	1140	67701	9.50917	5.51352	5.42738e-12	9.60057	5.51352	4.41039e-12	19.1097	5.51352	4.19164e-14
ENSMUSG00000032420	Nt5e	5' nucleotidase, ecto	protein_coding	23959	8602	23959	5.09714	5.42269	6.69967e-12	5.21983	5.42269	5.26287e-12	10.317	5.42269	4.19164e-14
ENSMUSG00000001507	Itga3	integrin alpha 3	protein_coding	16400	5710	16400	5.18625	7.55461	1.40276e-11	5.34408	7.55461	1.02708e-11	10.5303	7.55461	8.57691e-14
ENSMUSG00000022350	Washc5	WASH complex subunit 5	protein_coding	223593	4244	223593	-3.66523	7.47226	1.51015e-11	-3.69498	7.47226	1.60771e-11	-7.36022	7.47226	8.57691e-14
ENSMUSG00000030653	Gm45837	predicted gene 45837	protein_coding	207728	4139	207728	-6.92495	4.69675	8.03431e-12	-6.99269	4.69675	1.02708e-11	-13.9176	4.69675	8.57691e-14
ENSMUSG00000038023	Atp6v0a2	ATPase, H+ transporting, lysosomal V0 subunit A2	protein_coding	21871	6726	21871	-3.85515	5.52688	1.44012e-11	-3.98189	5.52688	1.58703e-11	-7.83705	5.52688	8.57691e-14
ENSMUSG00000020432	Tcn2	transcobalamin 2	protein_coding	21452	2178	21452	5.09214	4.76723	1.51015e-11	5.07217	4.76723	1.67514e-11	10.1643	4.76723	1.22966e-13
ENSMUSG00000022003	Slc25a30	solute carrier family 25, member 30	protein_coding	67554	4571	67554	3.9493	6.92284	1.68443e-11	3.77937	6.92284	2.60876e-11	7.72867	6.92284	1.22966e-13
ENSMUSG00000024164	C3	complement component 3	protein_coding	12266	5143	12266	10.9249	6.74071	1.2412e-11	11.3164	6.74071	1.02708e-11	22.2413	6.74071	1.22966e-13
ENSMUSG00000020256	Aldh1l2	aldehyde dehydrogenase 1 family, member L2	protein_coding	216188	7503	216188	-4.92892	5.56688	1.68443e-11	-4.73614	5.56688	2.38137e-11	-9.66507	5.56688	1.41955e-13
ENSMUSG00000021190	Lgmn	legumain	protein_coding	19141	2323	19141	3.87939	7.68719	2.81187e-11	4.11437	7.68719	2.18438e-11	7.99376	7.68719	1.41955e-13
ENSMUSG00000036661	Dennd3	DENN/MADD domain containing 3	protein_coding	105841	5709	105841	4.30368	4.99257	2.13036e-11	4.39803	4.99257	2.18438e-11	8.70171	4.99257	1.41955e-13
ENSMUSG00000026193	Fn1	fibronectin 1	protein_coding	14268	11685	14268	5.89944	10.5064	1.5412e-11	5.72107	10.5064	2.18438e-11	11.6205	10.5064	1.51574e-13
ENSMUSG00000020000	Moxd1	monooxygenase, DBH-like 1	protein_coding	59012	3198	59012	-12.6666	0.486671	1.40276e-11	-12.5093	0.486671	1.58703e-11	-25.1759	0.486671	1.66244e-13
ENSMUSG00000005413	Hmox1	heme oxygenase 1	protein_coding	15368	1751	15368	-5.5113	7.50237	1.72383e-11	-5.22422	7.50237	2.63778e-11	-10.7355	7.50237	1.67145e-13
ENSMUSG00000024899	Papss2	3'-phosphoadenosine 5'-phosphosulfate synthase 2	protein_coding	23972	3635	23972	-12.4917	0.407401	1.41276e-11	-12.3672	0.407401	1.58703e-11	-24.8589	0.407401	1.67145e-13
ENSMUSG00000032038	St3gal4	ST3 beta-galactoside alpha-2,3-sialyltransferase 4	protein_coding	20443	2923	20443	4	6.18755	2.81187e-11	3.91586	6.18755	3.64733e-11	7.91586	6.18755	1.92284e-13
ENSMUSG00000019699	Akt3	thymoma viral proto-oncogene 3	protein_coding	23797	5124	23797	4.09824	6.05162	2.85083e-11	3.88837	6.05162	4.02784e-11	7.98661	6.05162	2.17094e-13
ENSMUSG00000024120	Lrpprc	leucine-rich PPR-motif containing	protein_coding	72416	8504	72416	-3.76006	5.17399	3.36948e-11	-3.80621	5.17399	3.76005e-11	-7.56627	5.17399	2.17094e-13
ENSMUSG00000045294	Insig1	insulin induced gene 1	protein_coding	231070	3093	231070	3.17818	6.16487	4.63714e-11	3.19495	6.16487	4.39198e-11	6.37313	6.16487	2.17094e-13
ENSMUSG00000055407	Map6	microtubule-associated protein 6	protein_coding	17760	9152	17760	-4.92751	4.95763	2.47992e-11	-4.71644	4.95763	3.64733e-11	-9.64394	4.95763	2.21129e-13
ENSMUSG00000004356	Utp20	UTP20 small subunit processome component	protein_coding	70683	10199	70683	-4.53574	5.24239	3.07202e-11	-4.54851	5.24239	3.7235e-11	-9.08425	5.24239	2.5226e-13
ENSMUSG00000039062	Anpep	alanyl (membrane) aminopeptidase	protein_coding	16790	4135	16790	-8.85514	2.95759	1.40276e-11	-11.2227	2.95759	2.82842e-11	-20.0778	2.95759	2.53217e-13
ENSMUSG00000031253	Srpx2	sushi-repeat-containing protein, X-linked 2	protein_coding	68792	2922	68792	-11.8592	0.0757715	1.96003e-11	-11.6732	0.0757715	2.4667e-11	-23.5324	0.0757715	2.56274e-13
ENSMUSG00000034684	Sema3f	sema domain, immunoglobulin domain (Ig), short basic domain, secreted, (semaphorin) 3F	protein_coding	20350	5197	20350	8.33204	4.68107	2.39149e-11	8.35649	4.68107	2.66913e-11	16.6885	4.68107	2.56274e-13
ENSMUSG00000036528	Ppfibp2	PTPRF interacting protein, binding protein 2 (liprin beta 2)	protein_coding	19024	10553	19024	-12.4271	0.371071	1.96003e-11	-12.2864	0.371071	2.38137e-11	-24.7135	0.371071	2.56274e-13
ENSMUSG00000039474	Wfs1	wolframin ER transmembrane glycoprotein	protein_coding	22393	3787	22393	-3.47461	6.51099	4.63714e-11	-3.42496	6.51099	5.64611e-11	-6.89958	6.51099	2.56274e-13
ENSMUSG00000019558	Slc6a8	solute carrier family 6 (neurotransmitter transporter, creatine), member 8	protein_coding	102857	5210	102857	-3.05492	7.61444	4.94484e-11	-2.94663	7.61444	7.39002e-11	-6.00155	7.61444	2.61748e-13
ENSMUSG00000070031	Sp140	Sp140 nuclear body protein	protein_coding	434484	3328	434484	4.91272	4.34861	3.45874e-11	4.69226	4.34861	3.92657e-11	9.60498	4.34861	2.84677e-13
ENSMUSG00000023013	Aqp2	aquaporin 2	protein_coding	11827	1419	11827	-15.4415	2.24524	2.47992e-11	-15.7121	2.24524	2.50713e-11	-31.1536	2.24524	3.10099e-13
ENSMUSG00000023367	Tmem176a	transmembrane protein 176A	protein_coding	66058	3810	66058	2.94773	7.30694	7.97557e-11	3.02021	7.30694	6.59552e-11	5.96795	7.30694	3.10099e-13
ENSMUSG00000025330	Padi4	peptidyl arginine deiminase, type IV	protein_coding	18602	4835	18602	10.1581	3.48341	2.47992e-11	10.5193	3.48341	3.17264e-11	20.6774	3.48341	3.10099e-13
ENSMUSG00000029594	Rbm19	RNA binding motif protein 19	protein_coding	74111	5280	74111	-3.58414	5.34949	4.72828e-11	-3.5655	5.34949	6.26414e-11	-7.14964	5.34949	3.10099e-13
ENSMUSG00000024732	Ccdc86	coiled-coil domain containing 86	protein_coding	108673	5774	108673	-4.1385	4.39572	4.42266e-11	-4.18212	4.39572	5.64611e-11	-8.32063	4.39572	3.14028e-13
ENSMUSG00000027894	Slc6a17	solute carrier family 6 (neurotransmitter transporter), member 17	protein_coding	229706	10283	229706	-14.9011	1.72926	2.15382e-11	-14.1885	1.72926	3.25922e-11	-29.0897	1.72926	3.14028e-13
ENSMUSG00000017009	Sdc4	syndecan 4	protein_coding	20971	2547	20971	4.01192	8.33891	6.34335e-11	4.23183	8.33891	4.31533e-11	8.24376	8.33891	3.15743e-13
ENSMUSG00000020101	Vsir	V-set immunoregulatory receptor	protein_coding	74048	5014	74048	4.43162	4.08663	4.72828e-11	4.56869	4.08663	4.31533e-11	9.00031	4.08663	3.15743e-13
ENSMUSG00000027313	Chac1	ChaC, cation transport regulator 1	protein_coding	69065	1637	69065	-3.95897	5.1284	4.63714e-11	-3.81404	5.1284	6.50287e-11	-7.77302	5.1284	3.15743e-13
ENSMUSG00000002020	Ltbp2	latent transforming growth factor beta binding protein 2	protein_coding	16997	8184	16997	8.92711	5.48974	2.85083e-11	8.58968	5.48974	3.52162e-11	17.5168	5.48974	3.16706e-13
ENSMUSG00000003948	Mmd	monocyte to macrophage differentiation-associated	protein_coding	67468	3581	67468	4.62632	6.9788	4.01065e-11	4.34513	6.9788	6.37119e-11	8.97145	6.9788	3.25959e-13
ENSMUSG00000019851	Perp	PERP, TP53 apoptosis effector	protein_coding	64058	1952	64058	-7.21654	4.17165	3.45874e-11	-6.33399	4.17165	3.7235e-11	-13.5505	4.17165	3.25959e-13
ENSMUSG00000054136	Adm2	adrenomedullin 2	protein_coding	223780	1298	223780	-11.1275	-0.284809	2.81187e-11	-10.9624	-0.284809	3.44685e-11	-22.0899	-0.284809	3.25959e-13
ENSMUSG00000029304	Spp1	secreted phosphoprotein 1	protein_coding	20750	1648	20750	5.83063	10.0372	4.63714e-11	6.1184	10.0372	3.7235e-11	11.949	10.0372	3.31018e-13
ENSMUSG00000023972	Ptk7	PTK7 protein tyrosine kinase 7	protein_coding	71461	5384	71461	4.93644	4.9981	4.42266e-11	4.83848	4.9981	5.52066e-11	9.77492	4.9981	3.31315e-13
ENSMUSG00000047414	Flrt2	fibronectin leucine rich transmembrane protein 2	protein_coding	399558	7721	399558	-12.1615	0.244676	2.85083e-11	-12.0468	0.244676	3.51519e-11	-24.2083	0.244676	3.3755e-13
ENSMUSG00000001864	Aif1l	allograft inflammatory factor 1-like	protein_coding	108897	4032	108897	-3.76024	5.231	6.7051e-11	-3.80954	5.231	7.03743e-11	-7.56978	5.231	3.46366e-13
ENSMUSG00000008734	Gprc5b	G protein-coupled receptor, family C, group 5, member B	protein_coding	64297	4630	64297	5.09546	5.26946	4.63714e-11	5.08705	5.26946	5.52066e-11	10.1825	5.26946	3.46366e-13
ENSMUSG00000017400	Stac2	SH3 and cysteine rich domain 2	protein_coding	217154	3139	217154	-8.81574	2.29832	3.36948e-11	-8.10084	2.29832	3.79456e-11	-16.9166	2.29832	3.46366e-13
ENSMUSG00000018427	Ypel2	yippee like 2	protein_coding	77864	4847	77864	5.28415	4.30275	4.7145e-11	5.29215	4.30275	4.55558e-11	10.5763	4.30275	3.46366e-13
ENSMUSG00000021404	Serpinb9c	serine (or cysteine) peptidase inhibitor, clade B, member 9c	protein_coding	20707	2001	20707	-10.7222	-0.479939	3.29662e-11	-10.5873	-0.479939	3.7235e-11	-21.3095	-0.479939	3.46366e-13
ENSMUSG00000025403	Shmt2	serine hydroxymethyltransferase 2 (mitochondrial)	protein_coding	108037	3109	108037	-4.04656	6.70047	5.69639e-11	-3.98057	6.70047	7.03743e-11	-8.02713	6.70047	3.46366e-13
ENSMUSG00000031922	Cep57	centrosomal protein 57	protein_coding	74360	4180	74360	3.20998	6.01158	7.46948e-11	3.0522	6.01158	1.15128e-10	6.26217	6.01158	3.46366e-13
ENSMUSG00000035493	Tgfbi	transforming growth factor, beta induced	protein_coding	21810	3771	21810	-5.98756	3.71742	3.99805e-11	-6.39242	3.71742	4.98465e-11	-12.38	3.71742	3.46366e-13
ENSMUSG00000072235	Tuba1a	tubulin, alpha 1A	protein_coding	22142	1803	22142	-2.9874	7.96962	7.97557e-11	-2.78593	7.96962	1.6908e-10	-5.77333	7.96962	3.52921e-13
ENSMUSG00000021994	Wnt5a	wingless-type MMTV integration site family, member 5A	protein_coding	22418	7823	22418	-11.9058	0.10106	3.35101e-11	-11.7281	0.10106	3.79456e-11	-23.6339	0.10106	3.75853e-13
ENSMUSG00000026979	Psd4	pleckstrin and Sec7 domain containing 4	protein_coding	215632	11786	215632	-11.1525	-0.270712	3.45874e-11	-10.9941	-0.270712	3.92657e-11	-22.1466	-0.270712	3.97976e-13
ENSMUSG00000003644	Rps6ka1	ribosomal protein S6 kinase polypeptide 1	protein_coding	20111	4258	20111	6.88661	3.02248	4.7145e-11	7.41981	3.02248	4.31533e-11	14.3064	3.02248	4.07987e-13
ENSMUSG00000026566	Mpzl1	myelin protein zero-like 1	protein_coding	68481	3550	68481	3.49213	5.43292	1.05134e-10	3.64391	5.43292	7.14982e-11	7.13603	5.43292	4.09487e-13
ENSMUSG00000035049	Rrp12	ribosomal RNA processing 12 homolog (S. cerevisiae)	protein_coding	107094	4319	107094	-5.70311	3.76741	4.72318e-11	-5.28364	3.76741	6.37119e-11	-10.9868	3.76741	4.20761e-13
ENSMUSG00000045827	Serpinb9	serine (or cysteine) peptidase inhibitor, clade B, member 9	protein_coding	20723	3494	20723	-3.91736	5.16404	7.94437e-11	-4.08582	5.16404	7.39002e-11	-8.00318	5.16404	4.20761e-13
ENSMUSG00000041548	Hspb8	heat shock protein 8	protein_coding	80888	1950	80888	-2.63741	8.13925	1.70806e-10	-2.66142	8.13925	1.6908e-10	-5.29883	8.13925	4.23044e-13
ENSMUSG00000000594	Gm2a	GM2 ganglioside activator protein	protein_coding	14667	4127	14667	3.12246	6.81745	1.32714e-10	3.23548	6.81745	9.57404e-11	6.35794	6.81745	4.28601e-13
ENSMUSG00000021831	Ero1l	ERO1-like (S. cerevisiae)	protein_coding	50527	5285	50527	4.46254	7.99491	7.97557e-11	4.60531	7.99491	6.37119e-11	9.06784	7.99491	4.30214e-13
ENSMUSG00000027955	Fam198b	family with sequence similarity 198, member B	protein_coding	68659	9598	68659	-10.8982	-0.387671	4.01065e-11	-10.7808	-0.387671	4.39198e-11	-21.6789	-0.387671	4.30214e-13
ENSMUSG00000030029	Lrig1	leucine-rich repeats and immunoglobulin-like domains 1	protein_coding	16206	5585	16206	2.72095	7.90825	1.79873e-10	2.80508	7.90825	1.37754e-10	5.52603	7.90825	4.30214e-13
ENSMUSG00000031803	B3gnt3	UDP-GlcNAc:betaGal beta-1,3-N-acetylglucosaminyltransferase 3	protein_coding	72297	3055	72297	6.60049	3.32458	4.7145e-11	6.54995	3.32458	5.64611e-11	13.1504	3.32458	4.30214e-13
ENSMUSG00000038327	Serpinb9f	serine (or cysteine) peptidase inhibitor, clade B, member 9f	protein_coding	20709	1912	20709	-10.5746	-0.554165	4.01065e-11	-10.438	-0.554165	4.39198e-11	-21.0126	-0.554165	4.30214e-13
ENSMUSG00000019849	Prep	prolyl endopeptidase	protein_coding	19072	10933	19072	-3.73754	6.0143	9.71296e-11	-3.98923	6.0143	7.62162e-11	-7.72677	6.0143	4.30802e-13
ENSMUSG00000011148	Adssl1	adenylosuccinate synthetase like 1	protein_coding	11565	2090	11565	3.28832	5.22422	1.24886e-10	3.40766	5.22422	9.91717e-11	6.69598	5.22422	4.43915e-13
ENSMUSG00000027978	Prss12	protease, serine 12 neurotrypsin (motopsin)	protein_coding	19142	2602	19142	4.76659	4.13631	7.3978e-11	4.95314	4.13631	6.59552e-11	9.71973	4.13631	4.43915e-13
ENSMUSG00000040212	Emp3	epithelial membrane protein 3	protein_coding	13732	1071	13732	-2.93897	6.21665	1.47472e-10	-2.97348	6.21665	1.55191e-10	-5.91245	6.21665	4.64129e-13
ENSMUSG00000116358	Gm49450	predicted gene, 49450	protein_coding	NA	899	NA	-2.94575	6.81325	1.09258e-10	-2.74082	6.81325	2.28029e-10	-5.68657	6.81325	4.64129e-13
ENSMUSG00000030796	Tead2	TEA domain family member 2	protein_coding	21677	4788	21677	5.38063	4.63023	7.31959e-11	5.25724	4.63023	6.50287e-11	10.6379	4.63023	4.73175e-13
ENSMUSG00000024163	Mapk8ip3	mitogen-activated protein kinase 8 interacting protein 3	protein_coding	30957	14558	30957	2.80195	6.7436	1.70881e-10	2.80161	6.7436	1.76353e-10	5.60356	6.7436	4.74658e-13
ENSMUSG00000015619	Gata3	GATA binding protein 3	protein_coding	14462	3978	14462	4.08565	4.89139	1.09258e-10	4.34095	4.89139	7.39002e-11	8.4266	4.89139	5.15244e-13
ENSMUSG00000021186	Fbln5	fibulin 5	protein_coding	23876	6911	23876	-11.4459	-0.130227	4.63714e-11	-11.2623	-0.130227	5.61826e-11	-22.7081	-0.130227	5.43891e-13
ENSMUSG00000029576	Radil	Ras association and DIL domains	protein_coding	231858	4803	231858	-10.6845	-0.527293	4.63714e-11	-10.4351	-0.527293	5.64611e-11	-21.1196	-0.527293	5.43891e-13
ENSMUSG00000031328	Flna	filamin, alpha	protein_coding	192176	9400	192176	-2.59005	9.05025	2.06071e-10	-2.57194	9.05025	2.32993e-10	-5.16198	9.05025	5.43891e-13
ENSMUSG00000091269	Gm6682	predicted gene 6682	processed_pseudogene	NA	1346	NA	-2.7423	7.51126	1.79873e-10	-2.69595	7.51126	2.28029e-10	-5.43825	7.51126	5.43891e-13
ENSMUSG00000019814	Ltv1	LTV1 ribosome biogenesis factor	protein_coding	353258	2317	353258	-4.37196	4.59115	7.97557e-11	-4.25877	4.59115	1.08161e-10	-8.63073	4.59115	5.44312e-13
ENSMUSG00000025813	Homer2	homer scaffolding protein 2	protein_coding	26557	12621	26557	-10.1165	-0.781832	4.72828e-11	-9.98566	-0.781832	5.64611e-11	-20.1022	-0.781832	5.44312e-13
ENSMUSG00000031657	Heatr3	HEAT repeat containing 3	protein_coding	234549	4497	234549	-4.55999	4.07839	7.97557e-11	-4.55936	4.07839	9.88415e-11	-9.11935	4.07839	5.57079e-13
ENSMUSG00000060402	Chst8	carbohydrate (N-acetylgalactosamine 4-0) sulfotransferase 8	protein_coding	68947	5966	68947	-10.0018	-0.85158	4.72828e-11	-9.82126	-0.85158	6.05496e-11	-19.8231	-0.85158	5.60883e-13
ENSMUSG00000004394	Tmed4	transmembrane p24 trafficking protein 4	protein_coding	103694	2178	103694	2.57461	6.45375	2.56844e-10	2.61917	6.45375	2.28029e-10	5.19378	6.45375	5.79943e-13
ENSMUSG00000024065	Ehd3	EH-domain containing 3	protein_coding	57440	6558	57440	-10.0003	-0.849977	4.94484e-11	-9.82916	-0.849977	6.26414e-11	-19.8295	-0.849977	5.79943e-13
ENSMUSG00000064370	mt-Cytb	mitochondrially encoded cytochrome b	protein_coding	17711	1144	17711	-4.47498	9.01539	1.27838e-10	-4.88283	9.01539	7.03743e-11	-9.35781	9.01539	5.79943e-13
ENSMUSG00000109967	Gm45883	predicted gene 45883	processed_transcript	NA	958	NA	4.59399	4.97954	8.40277e-11	4.51638	4.97954	1.02386e-10	9.11037	4.97954	5.79943e-13
ENSMUSG00000017002	Slpi	secretory leukocyte peptidase inhibitor	protein_coding	20568	1180	20568	8.25117	7.11125	7.86928e-11	8.79178	7.11125	5.64611e-11	17.043	7.11125	6.1267e-13
ENSMUSG00000046402	Rbp1	retinol binding protein 1, cellular	protein_coding	19659	2652	19659	6.23518	4.89248	8.31735e-11	6.35306	4.89248	6.5215e-11	12.5882	4.89248	6.1267e-13
ENSMUSG00000054266	Serpinb9d	serine (or cysteine) peptidase inhibitor, clade B, member 9d	protein_coding	20726	1250	20726	-10.1797	-0.751902	5.35782e-11	-10.0422	-0.751902	6.37119e-11	-20.2219	-0.751902	6.1267e-13
ENSMUSG00000019189	Rnf145	ring finger protein 145	protein_coding	74315	7786	74315	3.07275	6.69609	1.79324e-10	2.97715	6.69609	2.35316e-10	6.0499	6.69609	7.14193e-13
ENSMUSG00000029434	Vps33a	VPS33A CORVET/HOPS core subunit	protein_coding	77573	4790	77573	-2.75172	5.99259	2.57555e-10	-2.86847	5.99259	2.16109e-10	-5.62019	5.99259	7.14193e-13
ENSMUSG00000021957	Tkt	transketolase	protein_coding	21881	7355	21881	3.29795	8.35608	2.06071e-10	3.47472	8.35608	1.37754e-10	6.77267	8.35608	7.16138e-13
ENSMUSG00000022108	Itm2b	integral membrane protein 2B	protein_coding	16432	2732	16432	3.1088	9.51201	2.5696e-10	3.35615	9.51201	1.37754e-10	6.46495	9.51201	7.3079e-13
ENSMUSG00000047989	Ino80c	INO80 complex subunit C	protein_coding	225280	2828	225280	-4.62903	3.64397	1.08914e-10	-4.74397	3.64397	1.15591e-10	-9.373	3.64397	7.3079e-13
ENSMUSG00000016763	Scube1	signal peptide, CUB domain, EGF-like 1	protein_coding	64706	9829	64706	-10.1027	-0.792619	6.60382e-11	-9.9567	-0.792619	7.03743e-11	-20.0594	-0.792619	7.32319e-13
ENSMUSG00000022892	App	amyloid beta (A4) precursor protein	protein_coding	11820	12996	11820	2.21183	9.12571	5.03323e-10	2.20905	9.12571	5.14082e-10	4.42088	9.12571	7.32319e-13
ENSMUSG00000044337	Ackr3	atypical chemokine receptor 3	protein_coding	12778	3348	12778	4.51763	3.80367	1.43576e-10	4.83438	3.80367	9.62139e-11	9.35201	3.80367	7.42525e-13
ENSMUSG00000055172	C1ra	complement component 1, r subcomponent A	protein_coding	50909	2981	50909	4.29589	5.20443	1.09258e-10	4.08941	5.20443	1.73675e-10	8.3853	5.20443	7.68249e-13
ENSMUSG00000052415	Tchh	trichohyalin	protein_coding	99681	5823	99681	-11.1392	-0.260231	6.90882e-11	-11.0497	-0.260231	7.03743e-11	-22.1889	-0.260231	7.85552e-13
ENSMUSG00000044037	Als2cl	ALS2 C-terminal like	protein_coding	235633	5883	235633	3.35513	5.96937	1.8664e-10	3.35327	5.96937	1.96598e-10	6.7084	5.96937	7.88932e-13
ENSMUSG00000022665	Ccdc80	coiled-coil domain containing 80	protein_coding	67896	4293	67896	-8.79204	3.52479	7.84537e-11	-8.27776	3.52479	7.75649e-11	-17.0698	3.52479	7.91286e-13
ENSMUSG00000026365	Cfh	complement component factor h	protein_coding	12628	8383	12628	6.72147	4.99943	7.97557e-11	6.32161	4.99943	1.02386e-10	13.0431	4.99943	8.01995e-13
ENSMUSG00000028370	Pappa	pregnancy-associated plasma protein A	protein_coding	18491	11027	18491	-10.6057	-0.529799	7.31959e-11	-10.5052	-0.529799	7.39002e-11	-21.1109	-0.529799	8.06501e-13
ENSMUSG00000041741	Pde3a	phosphodiesterase 3A, cGMP inhibited	protein_coding	54611	12737	54611	-9.50332	-1.08308	7.763e-11	-9.39418	-1.08308	7.92205e-11	-18.8975	-1.08308	8.22529e-13
ENSMUSG00000049001	Ndnf	neuron-derived neurotrophic factor	protein_coding	68169	10114	68169	-9.89474	-0.907665	7.3978e-11	-9.70387	-0.907665	7.92205e-11	-19.5986	-0.907665	8.22529e-13
ENSMUSG00000059208	Hnrnpm	heterogeneous nuclear ribonucleoprotein M	protein_coding	76936	4701	76936	-2.75923	6.49315	2.26432e-10	-2.6166	6.49315	4.47687e-10	-5.37583	6.49315	8.22529e-13
ENSMUSG00000031488	Rab11fip1	RAB11 family interacting protein 1 (class I)	protein_coding	75767	10800	75767	3.15093	4.309	2.49242e-10	3.29185	4.309	1.94268e-10	6.44278	4.309	8.41921e-13
ENSMUSG00000035356	Nfkbiz	nuclear factor of kappa light polypeptide gene enhancer in B cells inhibitor, zeta	protein_coding	80859	5018	80859	4.66104	4.98244	1.16867e-10	4.48306	4.98244	1.6908e-10	9.1441	4.98244	8.41921e-13
ENSMUSG00000073000	Gm10451	predicted gene 10451	lincRNA	NA	2494	NA	-9.48094	-1.0807	7.94437e-11	-9.42484	-1.0807	7.92205e-11	-18.9058	-1.0807	8.41921e-13
ENSMUSG00000114547	Gm3226	predicted gene 3226	processed_pseudogene	NA	1342	NA	-2.6502	6.60306	3.34216e-10	-2.66776	6.60306	3.43001e-10	-5.31796	6.60306	8.41921e-13
ENSMUSG00000039542	Ncam1	neural cell adhesion molecule 1	protein_coding	17967	8664	17967	-10.4825	-0.594347	7.81368e-11	-10.3693	-0.594347	7.92205e-11	-20.8519	-0.594347	8.57326e-13
ENSMUSG00000015647	Lama5	laminin, alpha 5	protein_coding	16776	11388	16776	5.25583	8.60904	1.49648e-10	5.60903	8.60904	9.39445e-11	10.8649	8.60904	8.61493e-13
ENSMUSG00000025025	Mxi1	MAX interactor 1, dimerization protein	protein_coding	17859	5619	17859	2.55888	5.61453	3.91514e-10	2.55097	5.61453	4.08061e-10	5.10984	5.61453	8.73934e-13
ENSMUSG00000073481	2002-03-01	mitochondrial amidoxime reducing component 2	protein_coding	67247	6629	67247	3.52863	6.30267	1.79873e-10	3.44559	6.30267	2.32993e-10	6.97422	6.30267	8.94512e-13
ENSMUSG00000038910	Plcl2	phospholipase C-like 2	protein_coding	224860	6626	224860	-9.39896	-1.14081	7.97557e-11	-9.26687	-1.14081	9.32687e-11	-18.6658	-1.14081	9.11147e-13
ENSMUSG00000036412	Arsi	arylsulfatase i	protein_coding	545260	2975	545260	-9.49023	-1.11522	7.97557e-11	-9.2773	-1.11522	9.60894e-11	-18.7675	-1.11522	9.33628e-13
ENSMUSG00000006527	Sfmbt1	Scm-like with four mbt domains 1	protein_coding	54650	8637	54650	-3.28071	4.04963	2.7472e-10	-3.77506	4.04963	1.73016e-10	-7.05577	4.04963	9.38609e-13
ENSMUSG00000026202	Tuba4a	tubulin, alpha 4A	protein_coding	22145	3701	22145	-2.90838	6.49394	2.71312e-10	-2.88377	6.49394	3.41092e-10	-5.79215	6.49394	9.39814e-13
ENSMUSG00000023918	Adgrf4	adhesion G protein-coupled receptor F4	protein_coding	78249	3060	78249	-10.0112	-0.833481	7.97557e-11	-9.88415	-0.833481	9.35143e-11	-19.8954	-0.833481	9.45142e-13
ENSMUSG00000037376	Trmt6	tRNA methyltransferase 6	protein_coding	66926	5384	66926	-3.83618	4.08722	1.79873e-10	-3.87045	4.08722	2.0734e-10	-7.70663	4.08722	9.50194e-13
ENSMUSG00000105867	Gm42517	predicted gene 42517	protein_coding	NA	1850	NA	-10.2356	-0.768452	7.96153e-11	-9.91919	-0.768452	9.88415e-11	-20.1548	-0.768452	9.50194e-13
ENSMUSG00000043091	Tuba1c	tubulin, alpha 1C	protein_coding	22146	2287	22146	-2.603	8.67738	4.52069e-10	-2.66594	8.67738	3.59897e-10	-5.26894	8.67738	9.52351e-13
ENSMUSG00000034330	Plcg2	phospholipase C, gamma 2	protein_coding	234779	4298	234779	3.49968	7.6888	1.87748e-10	3.35612	7.6888	2.76128e-10	6.8558	7.6888	9.61813e-13
ENSMUSG00000020415	Pttg1	pituitary tumor-transforming gene 1	protein_coding	30939	2000	30939	4.02522	5.51227	1.73758e-10	3.94989	5.51227	2.16109e-10	7.97511	5.51227	9.93927e-13
ENSMUSG00000024913	Lrp5	low density lipoprotein receptor-related protein 5	protein_coding	16973	9738	16973	2.84704	6.82809	4.52069e-10	3.0361	6.82809	2.31905e-10	5.88314	6.82809	9.93927e-13
ENSMUSG00000057193	Slc44a2	solute carrier family 44, member 2	protein_coding	68682	8677	68682	3.48351	4.54323	2.07479e-10	3.50126	4.54323	2.41447e-10	6.98477	4.54323	9.93927e-13
ENSMUSG00000025809	Itgb1	integrin beta 1 (fibronectin receptor beta)	protein_coding	16412	4081	16412	-2.56242	10.0119	4.30948e-10	-2.52147	10.0119	5.14082e-10	-5.08389	10.0119	1.00058e-12
ENSMUSG00000029311	Hsd17b11	hydroxysteroid (17-beta) dehydrogenase 11	protein_coding	114664	3265	114664	3.33764	3.85472	2.23325e-10	3.16393	3.85472	2.98942e-10	6.50157	3.85472	1.00058e-12
ENSMUSG00000019837	Gtf3c6	general transcription factor IIIC, polypeptide 6, alpha	protein_coding	67371	2799	67371	-3.63968	3.9453	2.09934e-10	-3.68772	3.9453	2.28029e-10	-7.3274	3.9453	1.02857e-12
ENSMUSG00000034382	AI661453	expressed sequence AI661453	protein_coding	224833	5056	224833	11.2336	-0.611842	9.75875e-11	11.4436	-0.611842	8.71389e-11	22.6772	-0.611842	1.0352e-12
ENSMUSG00000019990	Pde7b	phosphodiesterase 7B	protein_coding	29863	12444	29863	-9.30494	-1.2053	9.33974e-11	-9.10362	-1.2053	1.1199e-10	-18.4086	-1.2053	1.05649e-12
ENSMUSG00000022594	Lynx1	Ly6/neurotoxin 1	protein_coding	23936	4662	23936	-3.71921	4.87542	1.84747e-10	-3.48696	4.87542	2.98942e-10	-7.20617	4.87542	1.06644e-12
ENSMUSG00000028031	Dkk2	dickkopf WNT signaling pathway inhibitor 2	protein_coding	56811	3705	56811	-10.4028	-0.639625	9.47681e-11	-10.267	-0.639625	1.0519e-10	-20.6698	-0.639625	1.09794e-12
ENSMUSG00000031214	Ophn1	oligophrenin 1	protein_coding	94190	13100	94190	-9.44623	-1.11627	9.93068e-11	-9.31734	-1.11627	1.1199e-10	-18.7636	-1.11627	1.11973e-12
ENSMUSG00000042751	Nmnat2	nicotinamide nucleotide adenylyltransferase 2	protein_coding	226518	5781	226518	-5.06066	2.42705	1.43576e-10	-4.78873	2.42705	2.09524e-10	-9.84938	2.42705	1.11973e-12
ENSMUSG00000000627	Sema4f	sema domain, immunoglobulin domain (Ig), TM domain, and short cytoplasmic domain	protein_coding	20355	5290	20355	-7.86348	3.31671	9.93068e-11	-8.09862	3.31671	1.37754e-10	-15.9621	3.31671	1.1281e-12
ENSMUSG00000016528	Mapkapk2	MAP kinase-activated protein kinase 2	protein_coding	17164	3041	17164	2.80387	8.03425	5.09071e-10	2.9467	8.03425	2.92667e-10	5.75057	8.03425	1.13276e-12
ENSMUSG00000024617	Camk2a	calcium/calmodulin-dependent protein kinase II alpha	protein_coding	12322	7465	12322	-5.07776	2.82766	1.49648e-10	-5.30372	2.82766	1.80953e-10	-10.3815	2.82766	1.13276e-12
ENSMUSG00000031502	Col4a1	collagen, type IV, alpha 1	protein_coding	12826	7464	12826	13.2839	3.18558	9.93068e-11	13.0594	3.18558	9.39445e-11	26.3433	3.18558	1.13276e-12
ENSMUSG00000003378	Grik5	glutamate receptor, ionotropic, kainate 5 (gamma 2)	protein_coding	14809	5168	14809	8.10359	2.46146	1.27838e-10	7.87047	2.46146	1.1199e-10	15.9741	2.46146	1.15246e-12
ENSMUSG00000018040	Rrp7a	ribosomal RNA processing 7 homolog A (S. cerevisiae)	protein_coding	74778	5411	74778	-2.57989	6.58108	5.03323e-10	-2.57564	6.58108	5.50333e-10	-5.15552	6.58108	1.1724e-12
ENSMUSG00000038349	Plcl1	phospholipase C-like 1	protein_coding	227120	6687	227120	-9.68167	-1.01293	1.05277e-10	-9.49494	-1.01293	1.26969e-10	-19.1766	-1.01293	1.21337e-12
ENSMUSG00000028195	Cyr61	cysteine rich protein 61	protein_coding	16007	2019	16007	3.32474	7.13146	4.11663e-10	3.54797	7.13146	2.23438e-10	6.8727	7.13146	1.24662e-12
ENSMUSG00000029814	Igf2bp3	insulin-like growth factor 2 mRNA binding protein 3	protein_coding	140488	8159	140488	-9.63997	-1.03213	1.08914e-10	-9.46045	-1.03213	1.3034e-10	-19.1004	-1.03213	1.24796e-12
ENSMUSG00000047793	Sned1	sushi, nidogen and EGF-like domains 1	protein_coding	208777	9491	208777	3.93273	5.07402	2.05219e-10	3.75803	5.07402	2.92667e-10	7.69076	5.07402	1.24796e-12
ENSMUSG00000017390	Aldoc	aldolase C, fructose-bisphosphate	protein_coding	11676	3263	11676	6.54878	4.44943	1.32714e-10	6.44655	4.44943	1.737e-10	12.9953	4.44943	1.2559e-12
ENSMUSG00000032434	Cmtm6	CKLF-like MARVEL transmembrane domain containing 6	protein_coding	67213	3440	67213	2.91011	5.28171	3.97395e-10	2.8444	5.28171	5.06238e-10	5.75451	5.28171	1.3101e-12
ENSMUSG00000064267	Hvcn1	hydrogen voltage-gated channel 1	protein_coding	74096	3563	74096	-8.61948	2.62784	9.2674e-11	-9.7662	2.62784	1.56104e-10	-18.3857	2.62784	1.3101e-12
ENSMUSG00000020695	Mrc2	mannose receptor, C type 2	protein_coding	17534	6674	17534	-7.48525	3.47033	1.2211e-10	-7.63057	3.47033	1.6908e-10	-15.1158	3.47033	1.31331e-12
ENSMUSG00000022565	Plec	plectin	protein_coding	18810	18113	18810	-3.63506	9.01454	2.32211e-10	-3.47442	9.01454	3.81209e-10	-7.10948	9.01454	1.31331e-12
ENSMUSG00000040722	Scamp5	secretory carrier membrane protein 5	protein_coding	56807	3707	56807	-9.21327	-1.21349	1.24886e-10	-9.16134	-1.21349	1.34706e-10	-18.3746	-1.21349	1.31331e-12
ENSMUSG00000042675	Ypel3	yippee like 3	protein_coding	66090	1848	66090	3.70181	4.23018	2.71017e-10	3.72261	4.23018	2.67763e-10	7.42442	4.23018	1.31331e-12
ENSMUSG00000031996	Aplp2	amyloid beta (A4) precursor-like protein 2	protein_coding	11804	5875	11804	2.36097	8.51693	8.40736e-10	2.39848	8.51693	6.8814e-10	4.75945	8.51693	1.32301e-12
ENSMUSG00000050244	Heatr1	HEAT repeat containing 1	protein_coding	217995	7828	217995	-3.42148	4.87993	3.0032e-10	-3.43081	4.87993	3.51874e-10	-6.8523	4.87993	1.36195e-12
ENSMUSG00000082809	Gm14150	predicted gene 14150	processed_pseudogene	NA	1354	NA	-2.80025	7.5813	3.96312e-10	-2.64844	7.5813	7.26043e-10	-5.44869	7.5813	1.36195e-12
ENSMUSG00000019960	Dusp6	dual specificity phosphatase 6	protein_coding	67603	3132	67603	4.78946	5.0203	2.20434e-10	4.9647	5.0203	1.94268e-10	9.75416	5.0203	1.36893e-12
ENSMUSG00000059325	Hopx	HOP homeobox	protein_coding	74318	1516	74318	-9.14889	-1.27884	1.24886e-10	-8.96423	-1.27884	1.52549e-10	-18.1131	-1.27884	1.37578e-12
ENSMUSG00000020826	Nos2	nitric oxide synthase 2, inducible	protein_coding	18126	4412	18126	9.44529	3.93333	1.2211e-10	10.2501	3.93333	1.50009e-10	19.6953	3.93333	1.43614e-12
ENSMUSG00000059013	Sh2d3c	SH2 domain containing 3C	protein_coding	27387	5233	27387	5.2283	3.01087	1.93995e-10	5.174	3.01087	2.10108e-10	10.4023	3.01087	1.43614e-12
ENSMUSG00000024493	Lars	leucyl-tRNA synthetase	protein_coding	107045	3856	107045	-2.83407	6.25956	5.12398e-10	-2.87421	6.25956	5.0399e-10	-5.70827	6.25956	1.44796e-12
ENSMUSG00000029177	Cenpa	centromere protein A	protein_coding	12615	5860	12615	3.13434	6.2179	3.50989e-10	3.017	6.2179	5.19201e-10	6.15133	6.2179	1.44796e-12
ENSMUSG00000022453	Naga	N-acetyl galactosaminidase, alpha	protein_coding	17939	2577	17939	2.44716	6.34869	8.29879e-10	2.48896	6.34869	6.78916e-10	4.93612	6.34869	1.46121e-12
ENSMUSG00000020042	Btbd11	BTB (POZ) domain containing 11	protein_coding	74007	10033	74007	-4.16149	4.36474	2.49242e-10	-4.47663	4.36474	2.38605e-10	-8.63812	4.36474	1.46896e-12
ENSMUSG00000025608	Podxl	podocalyxin-like	protein_coding	27205	5488	27205	4.29673	4.49266	2.46566e-10	4.30213	4.49266	2.57199e-10	8.59886	4.49266	1.50862e-12
ENSMUSG00000110195	Pde2a	phosphodiesterase 2A, cGMP-stimulated	protein_coding	207728	6149	207728	-7.57259	4.2798	1.2625e-10	-8.00208	4.2798	1.94268e-10	-15.5747	4.2798	1.51639e-12
ENSMUSG00000003518	Dusp3	dual specificity phosphatase 3 (vaccinia virus phosphatase VH1-related)	protein_coding	72349	4682	72349	-2.76967	5.81421	7.25714e-10	-3.02614	5.81421	3.82792e-10	-5.79581	5.81421	1.52291e-12
ENSMUSG00000004709	Cd244a	CD244 molecule A	protein_coding	18106	4876	18106	-9.51736	-1.06151	1.44435e-10	-9.46632	-1.06151	1.55191e-10	-18.9837	-1.06151	1.52291e-12
ENSMUSG00000020689	Itgb3	integrin beta 3	protein_coding	16416	5901	16416	4.79591	4.06873	2.40359e-10	4.92851	4.06873	2.16109e-10	9.72442	4.06873	1.52291e-12
ENSMUSG00000025854	Fam20c	family with sequence similarity 20, member C	protein_coding	80752	6590	80752	-5.04036	2.61572	1.82433e-10	-5.00141	2.61572	2.62423e-10	-10.0418	2.61572	1.52739e-12
ENSMUSG00000027797	Dclk1	doublecortin-like kinase 1	protein_coding	13175	15296	13175	-5.20896	4.05362	1.9278e-10	-5.76841	4.05362	2.16109e-10	-10.9774	4.05362	1.52739e-12
ENSMUSG00000020905	Usp43	ubiquitin specific peptidase 43	protein_coding	216835	4745	216835	3.76346	3.96024	3.31403e-10	3.76237	3.96024	3.15235e-10	7.52583	3.96024	1.54064e-12
ENSMUSG00000025925	Terf1	telomeric repeat binding factor 1	protein_coding	21749	4608	21749	2.88457	4.28307	5.22765e-10	2.8344	4.28307	5.64443e-10	5.71898	4.28307	1.54064e-12
ENSMUSG00000039230	Tbcd	tubulin-specific chaperone d	protein_coding	108903	8096	108903	-3.11586	5.22723	4.52069e-10	-3.20653	5.22723	4.43333e-10	-6.32238	5.22723	1.54064e-12
ENSMUSG00000022240	Ctnnd2	catenin (cadherin associated protein), delta 2	protein_coding	18163	10316	18163	-9.51611	-1.07582	1.46021e-10	-9.41031	-1.07582	1.67393e-10	-18.9264	-1.07582	1.54489e-12
ENSMUSG00000026923	Notch1	notch 1	protein_coding	18128	14232	18128	4.40402	5.90326	2.40359e-10	4.37012	5.90326	2.77743e-10	8.77413	5.90326	1.54489e-12
ENSMUSG00000021779	Thrb	thyroid hormone receptor beta	protein_coding	21834	7403	21834	-9.30414	-1.1979	1.47472e-10	-9.13446	-1.1979	1.737e-10	-18.4386	-1.1979	1.59863e-12
ENSMUSG00000027502	Rtf2	replication termination factor 2	protein_coding	66404	2644	66404	-2.99359	6.52225	4.41908e-10	-2.88367	6.52225	6.58731e-10	-5.87725	6.52225	1.59863e-12
ENSMUSG00000028541	B4galt2	UDP-Gal:betaGlcNAc beta 1,4- galactosyltransferase, polypeptide 2	protein_coding	53418	5031	53418	7.36414	1.09151	1.79324e-10	7.7257	1.09151	1.76353e-10	15.0898	1.09151	1.59863e-12
ENSMUSG00000028953	Abcf2	ATP-binding cassette, sub-family F (GCN20), member 2	protein_coding	27407	2569	27407	-2.95657	6.76559	4.91291e-10	-2.92971	6.76559	5.65868e-10	-5.88628	6.76559	1.59863e-12
ENSMUSG00000004626	Stxbp2	syntaxin binding protein 2	protein_coding	20911	4159	20911	3.06022	4.90976	5.76085e-10	3.18447	4.90976	4.08061e-10	6.24468	4.90976	1.60147e-12
ENSMUSG00000005672	Kit	KIT proto-oncogene receptor tyrosine kinase	protein_coding	16590	8911	16590	-8.79517	-1.45334	1.49648e-10	-8.62026	-1.45334	1.80487e-10	-17.4154	-1.45334	1.60147e-12
ENSMUSG00000041870	Ankrd13a	ankyrin repeat domain 13a	protein_coding	68420	5983	68420	-2.2942	6.68964	1.08388e-09	-2.30386	6.68964	1.1248e-09	-4.59806	6.68964	1.60147e-12
ENSMUSG00000046818	Ddit4l	DNA-damage-inducible transcript 4-like	protein_coding	73284	2916	73284	-8.90278	-1.40056	1.49648e-10	-8.72419	-1.40056	1.80487e-10	-17.627	-1.40056	1.60147e-12
ENSMUSG00000049047	Armcx3	armadillo repeat containing, X-linked 3	protein_coding	71703	3540	71703	-10.2723	-0.706263	1.47354e-10	-10.1324	-0.706263	1.6908e-10	-20.4046	-0.706263	1.60147e-12
ENSMUSG00000116925	AC084822.2	novel transcript	protein_coding	NA	608	NA	-4.14274	3.5097	2.05448e-10	-3.58249	3.5097	5.48425e-10	-7.72523	3.5097	1.60147e-12
ENSMUSG00000026259	Ngef	neuronal guanine nucleotide exchange factor	protein_coding	53972	3905	53972	-5.19404	4.52032	2.05219e-10	-4.73053	4.52032	2.88255e-10	-9.92458	4.52032	1.60197e-12
ENSMUSG00000031070	Mrgprf	MAS-related GPR, member F	protein_coding	211577	2214	211577	-7.14324	2.13371	1.49648e-10	-7.98528	2.13371	2.0734e-10	-15.1285	2.13371	1.6187e-12
ENSMUSG00000050989	Selenon	selenoprotein N	protein_coding	74777	3619	74777	2.31615	6.42447	1.02075e-09	2.29089	6.42447	1.2271e-09	4.60704	6.42447	1.6187e-12
ENSMUSG00000001473	Tubb6	tubulin, beta 6 class V	protein_coding	67951	1757	67951	-2.63835	7.3779	7.61214e-10	-2.66299	7.3779	7.24624e-10	-5.30134	7.3779	1.67102e-12
ENSMUSG00000028944	Prkag2	protein kinase, AMP-activated, gamma 2 non-catalytic subunit	protein_coding	108099	6480	108099	-3.15702	4.39547	5.03323e-10	-3.28942	4.39547	4.61566e-10	-6.44644	4.39547	1.67102e-12
ENSMUSG00000073409	H2-Q6	histocompatibility 2, Q region locus 6	protein_coding	110557	2085	110557	4.32167	6.59336	3.992e-10	4.64744	6.59336	2.16109e-10	8.9691	6.59336	1.67102e-12
ENSMUSG00000029446	Psph	phosphoserine phosphatase	protein_coding	100678	4329	100678	-3.4715	5.34883	3.23237e-10	-3.21845	5.34883	6.10885e-10	-6.68995	5.34883	1.67426e-12
ENSMUSG00000031093	Dock11	dedicator of cytokinesis 11	protein_coding	75974	9240	75974	-9.61463	0.968984	1.70806e-10	-8.87587	0.968984	1.737e-10	-18.4905	0.968984	1.67426e-12
ENSMUSG00000040118	Cacna2d1	calcium channel, voltage-dependent, alpha2/delta subunit 1	protein_coding	12293	12416	12293	-10.4456	-0.631461	1.49648e-10	-10.2587	-0.631461	1.76353e-10	-20.7043	-0.631461	1.67426e-12
ENSMUSG00000024789	Jak2	Janus kinase 2	protein_coding	16452	5030	16452	2.5637	6.21414	8.45705e-10	2.5582	6.21414	8.40538e-10	5.1219	6.21414	1.74555e-12
ENSMUSG00000038253	Hoxa5	homeobox A5	protein_coding	15402	1877	15402	5.67295	3.37977	2.49242e-10	5.86626	3.37977	2.10108e-10	11.5392	3.37977	1.74555e-12
ENSMUSG00000010461	Eya4	EYA transcriptional coactivator and phosphatase 4	protein_coding	14051	9419	14051	-10.3296	-0.666203	1.67734e-10	-10.2359	-0.666203	1.80487e-10	-20.5655	-0.666203	1.76738e-12
ENSMUSG00000021048	Mthfd1	methylenetetrahydrofolate dehydrogenase (NADP+ dependent), methenyltetrahydrofolate cyclohydrolase, formyltetrahydrofolate synthase	protein_coding	108156	4442	108156	-2.74127	5.26432	5.90854e-10	-2.64238	5.26432	9.84174e-10	-5.38366	5.26432	1.76738e-12
ENSMUSG00000029413	Naaa	N-acylethanolamine acid amidase	protein_coding	67111	3721	67111	-3.47796	4.19441	3.67761e-10	-3.37542	4.19441	5.50333e-10	-6.85338	4.19441	1.76738e-12
ENSMUSG00000037852	Cpe	carboxypeptidase E	protein_coding	12876	2609	12876	2.17844	8.88554	1.33241e-09	2.11126	8.88554	2.14146e-09	4.2897	8.88554	1.76738e-12
ENSMUSG00000022223	Sdr39u1	short chain dehydrogenase/reductase family 39U, member 1	protein_coding	654795	2469	654795	9.36613	-1.62507	1.70806e-10	9.26679	-1.62507	1.93553e-10	18.6329	-1.62507	1.77418e-12
ENSMUSG00000048521	Cxcr6	chemokine (C-X-C motif) receptor 6	protein_coding	80901	1931	80901	-9.28149	-1.16607	1.79873e-10	-9.28279	-1.16607	1.83497e-10	-18.5643	-1.16607	1.81564e-12
ENSMUSG00000026586	Prrx1	paired related homeobox 1	protein_coding	18933	11066	18933	-11.0538	1.36487	2.13026e-10	-13.162	1.36487	1.29489e-10	-24.2157	1.36487	1.82486e-12
ENSMUSG00000031871	Cdh5	cadherin 5	protein_coding	12562	4203	12562	-11.024	0.440943	2.05448e-10	-11.8556	0.440943	1.35564e-10	-22.8797	0.440943	1.82486e-12
ENSMUSG00000053062	Jam2	junction adhesion molecule 2	protein_coding	67374	6045	67374	-9.93901	-0.885435	1.69984e-10	-9.74843	-0.885435	1.94268e-10	-19.6874	-0.885435	1.82486e-12
ENSMUSG00000079625	Tm4sf19	transmembrane 4 L six family member 19	protein_coding	277203	1257	277203	-9.14644	0.958219	1.79873e-10	-8.47175	0.958219	1.94268e-10	-17.6182	0.958219	1.82486e-12
ENSMUSG00000098470	C1rb	complement component 1, r subcomponent B	protein_coding	667277	2429	667277	4.26628	3.65555	2.79066e-10	4.17319	3.65555	4.24496e-10	8.43946	3.65555	1.85868e-12
ENSMUSG00000037341	Slc9a7	solute carrier family 9 (sodium/hydrogen exchanger), member 7	protein_coding	236727	3820	236727	-9.29064	-1.22356	1.70881e-10	-9.0432	-1.22356	2.10108e-10	-18.3338	-1.22356	1.85937e-12
ENSMUSG00000012519	Mlkl	mixed lineage kinase domain-like	protein_coding	74568	2303	74568	-3.37052	4.95014	4.36956e-10	-3.27579	4.95014	5.99172e-10	-6.64631	4.95014	1.87061e-12
ENSMUSG00000024222	Fkbp5	FK506 binding protein 5	protein_coding	14229	9468	14229	2.35625	5.58231	1.13144e-09	2.32885	5.58231	1.42893e-09	4.6851	5.58231	1.87061e-12
ENSMUSG00000036167	Pphln1	periphilin 1	protein_coding	223828	4545	223828	-2.71239	5.81675	7.61214e-10	-2.70217	5.81675	8.45631e-10	-5.41456	5.81675	1.87061e-12
ENSMUSG00000051985	Igfn1	immunoglobulin-like and fibronectin type III domain containing 1	protein_coding	226438	8996	226438	-8.4489	-1.60139	1.87654e-10	-8.37403	-1.60139	2.10108e-10	-16.8229	-1.60139	1.87061e-12
ENSMUSG00000058756	Thra	thyroid hormone receptor alpha	protein_coding	21833	4614	21833	2.4113	6.57484	1.36075e-09	2.50411	6.57484	8.34374e-10	4.91541	6.57484	1.87061e-12
ENSMUSG00000006519	Cyba	cytochrome b-245, alpha polypeptide	protein_coding	13057	1039	13057	12.5905	0.0447332	1.79324e-10	12.7137	0.0447332	1.737e-10	25.3042	0.0447332	1.92641e-12
ENSMUSG00000009487	Otog	otogelin	protein_coding	18419	10349	18419	-8.37325	-1.66317	1.8664e-10	-8.20334	-1.66317	2.23438e-10	-16.5766	-1.66317	1.92641e-12
ENSMUSG00000010362	Rdm1	RAD52 motif 1	protein_coding	66599	1575	66599	5.40905	3.02289	3.0032e-10	5.54122	3.02289	2.38605e-10	10.9503	3.02289	1.92641e-12
ENSMUSG00000020900	Myh10	myosin, heavy polypeptide 10, non-muscle	protein_coding	77579	10458	77579	3.14229	6.49877	6.43137e-10	3.21764	6.49877	5.14082e-10	6.35993	6.49877	1.92641e-12
ENSMUSG00000030982	Vsp35l	VPS35 endosomal protein sorting factor like	protein_coding	71517	14648	71517	-2.44135	5.51765	1.03222e-09	-2.40762	5.51765	1.42893e-09	-4.84897	5.51765	2.01321e-12
ENSMUSG00000060550	H2-Q7	histocompatibility 2, Q region locus 7	protein_coding	15018	4265	15018	4.40503	6.65952	4.83879e-10	4.73704	6.65952	2.41447e-10	9.14207	6.65952	2.01321e-12
ENSMUSG00000091639	Gm3756	predicted gene 3756	processed_pseudogene	NA	1355	NA	-2.90576	7.3154	5.76085e-10	-2.75281	7.3154	1.08861e-09	-5.65857	7.3154	2.01321e-12
ENSMUSG00000031403	Dkc1	dyskeratosis congenita 1, dyskerin	protein_coding	245474	4121	245474	-3.72417	4.82523	3.97395e-10	-3.50238	4.82523	5.84054e-10	-7.22655	4.82523	2.03144e-12
ENSMUSG00000019982	Myb	myeloblastosis oncogene	protein_coding	17863	8933	17863	-6.5656	2.1234	2.05219e-10	-7.7567	2.1234	2.35316e-10	-14.3223	2.1234	2.03572e-12
ENSMUSG00000022438	Parvb	parvin, beta	protein_coding	170736	4416	170736	-2.82734	7.04303	9.06092e-10	-2.95134	7.04303	6.35013e-10	-5.77868	7.04303	2.05412e-12
ENSMUSG00000024883	Rin1	Ras and Rab interactor 1	protein_coding	225870	4792	225870	-2.70656	5.68658	8.20455e-10	-2.68436	5.68658	1.03994e-09	-5.39092	5.68658	2.05412e-12
ENSMUSG00000026220	Slc16a14	solute carrier family 16 (monocarboxylic acid transporters), member 14	protein_coding	71781	3352	71781	-8.22892	-1.7254	2.03823e-10	-8.0983	-1.7254	2.28029e-10	-16.3272	-1.7254	2.05412e-12
ENSMUSG00000026223	Itm2c	integral membrane protein 2C	protein_coding	64294	2491	64294	3.265	8.00733	8.22103e-10	3.53679	8.00733	3.79458e-10	6.80179	8.00733	2.05412e-12
ENSMUSG00000028069	Gpatch4	G patch domain containing 4	protein_coding	66614	2447	66614	-4.28821	3.54592	3.77737e-10	-4.6254	3.54592	3.59897e-10	-8.91361	3.54592	2.05412e-12
ENSMUSG00000050359	Sprr1a	small proline-rich protein 1A	protein_coding	20753	806	20753	-9.2476	-1.26432	1.79873e-10	-8.9235	-1.26432	2.32993e-10	-18.1711	-1.26432	2.05412e-12
ENSMUSG00000042506	Usp22	ubiquitin specific peptidase 22	protein_coding	216825	4886	216825	3.22822	7.33123	8.45498e-10	3.50175	7.33123	3.82792e-10	6.72996	7.33123	2.05716e-12
ENSMUSG00000020354	Sgcd	sarcoglycan, delta (dystrophin-associated glycoprotein)	protein_coding	24052	8257	24052	-8.98276	-1.36268	1.9278e-10	-8.7949	-1.36268	2.28029e-10	-17.7777	-1.36268	2.06556e-12
ENSMUSG00000022814	Umps	uridine monophosphate synthetase	protein_coding	22247	3484	22247	-2.71471	5.36888	7.72802e-10	-2.64686	5.36888	1.15517e-09	-5.36158	5.36888	2.07058e-12
ENSMUSG00000024312	Wdr46	WD repeat domain 46	protein_coding	57315	2442	57315	-2.87044	4.63843	7.61214e-10	-2.93388	4.63843	7.97123e-10	-5.80432	4.63843	2.096e-12
ENSMUSG00000032060	Cryab	crystallin, alpha B	protein_coding	12955	1479	12955	-7.28452	6.45028	2.23325e-10	-6.59855	6.45028	2.58426e-10	-13.8831	6.45028	2.096e-12
ENSMUSG00000032376	Usp3	ubiquitin specific peptidase 3	protein_coding	235441	6848	235441	2.40297	5.66199	1.49867e-09	2.45404	5.66199	1.1248e-09	4.85701	5.66199	2.096e-12
ENSMUSG00000021948	Prkcd	protein kinase C, delta	protein_coding	18753	5544	18753	2.62199	7.06893	1.09933e-09	2.6681	7.06893	8.78701e-10	5.2901	7.06893	2.10301e-12
ENSMUSG00000021737	Psmd6	proteasome (prosome, macropain) 26S subunit, non-ATPase, 6	protein_coding	66413	2800	66413	-2.44089	5.8739	1.24384e-09	-2.45011	5.8739	1.31778e-09	-4.89099	5.8739	2.11381e-12
ENSMUSG00000027488	Snta1	syntrophin, acidic 1	protein_coding	20648	3094	20648	-9.76699	1.75732	2.05219e-10	-9.07276	1.75732	2.23438e-10	-18.8398	1.75732	2.16054e-12
ENSMUSG00000027796	Smad9	SMAD family member 9	protein_coding	55994	5368	55994	-8.91757	-1.38751	2.05219e-10	-8.76241	-1.38751	2.35316e-10	-17.68	-1.38751	2.16147e-12
ENSMUSG00000033174	Mgll	monoglyceride lipase	protein_coding	23945	5077	23945	-11.1086	1.9244	1.79324e-10	-11.4555	1.9244	2.28029e-10	-22.5641	1.9244	2.16147e-12
ENSMUSG00000040128	Pnrc1	proline-rich nuclear receptor coactivator 1	protein_coding	108767	2095	108767	3.34831	5.0784	6.09808e-10	3.36693	5.0784	5.65868e-10	6.71524	5.0784	2.16147e-12
ENSMUSG00000063296	Tmem117	transmembrane protein 117	protein_coding	320709	4890	320709	-10.6808	-0.0911652	2.26707e-10	-11.1269	-0.0911652	1.83497e-10	-21.8077	-0.0911652	2.16147e-12
ENSMUSG00000049775	Tmsb4x	thymosin, beta 4, X chromosome	protein_coding	19241	1371	19241	3.17266	7.87037	8.40736e-10	3.34506	7.87037	4.9859e-10	6.51772	7.87037	2.16946e-12
ENSMUSG00000017754	Pltp	phospholipid transfer protein	protein_coding	18830	2562	18830	3.30633	7.06245	9.14598e-10	3.64104	7.06245	3.68241e-10	6.94737	7.06245	2.17216e-12
ENSMUSG00000020472	Zkscan17	zinc finger with KRAB and SCAN domains 17	protein_coding	268417	4573	268417	2.22898	6.84134	2.05429e-09	2.26077	6.84134	1.68173e-09	4.48975	6.84134	2.17216e-12
ENSMUSG00000097287	D130017N08Rik	RIKEN cDNA D130017N08 gene	lincRNA	NA	5129	NA	-8.70066	-1.50215	2.05448e-10	-8.52011	-1.50215	2.41447e-10	-17.2208	-1.50215	2.17216e-12
ENSMUSG00000112219	Gm31904	predicted gene, 31904	lincRNA	NA	877	NA	-8.80663	-1.41083	2.17662e-10	-8.77867	-1.41083	2.28029e-10	-17.5853	-1.41083	2.17216e-12
ENSMUSG00000020607	Fam84a	family with sequence similarity 84, member A	protein_coding	105005	4308	105005	-9.11608	-1.31108	2.03823e-10	-8.86993	-1.31108	2.41593e-10	-17.986	-1.31108	2.18161e-12
ENSMUSG00000041642	Kif21b	kinesin family member 21B	protein_coding	16565	12184	16565	2.93408	5.97307	6.70712e-10	2.80973	5.97307	1.1248e-09	5.74381	5.97307	2.19686e-12
ENSMUSG00000028128	F3	coagulation factor III	protein_coding	14066	2527	14066	3.90598	3.43565	5.28608e-10	3.89017	3.43565	4.49223e-10	7.79615	3.43565	2.20875e-12
ENSMUSG00000075012	Fjx1	four jointed box 1	protein_coding	14221	3134	14221	-9.30876	-1.20531	2.05219e-10	-9.09841	-1.20531	2.41447e-10	-18.4072	-1.20531	2.21673e-12
ENSMUSG00000038593	Tctn1	tectonic family member 1	protein_coding	654470	8295	654470	2.91011	4.44289	8.65736e-10	2.92896	4.44289	8.05224e-10	5.83906	4.44289	2.25261e-12
ENSMUSG00000029153	Ociad2	OCIA domain containing 2	protein_coding	433904	2722	433904	-3.49213	5.22463	5.28223e-10	-3.41792	5.22463	6.84453e-10	-6.91005	5.22463	2.2592e-12
ENSMUSG00000039997	Ifi203	interferon activated gene 203	protein_coding	15950	6706	15950	3.73217	6.29446	5.89391e-10	3.79154	6.29446	4.78482e-10	7.52371	6.29446	2.2592e-12
ENSMUSG00000057726	Serpinb9g	serine (or cysteine) peptidase inhibitor, clade B, member 9g	protein_coding	93806	1927	93806	-12.3906	0.503792	1.79755e-10	-11.7972	0.503792	2.41447e-10	-24.1878	0.503792	2.26682e-12
ENSMUSG00000022394	L3mbtl2	L3MBTL2 polycomb repressive complex 1 subunit	protein_coding	214669	5945	214669	-2.50418	5.78136	1.81657e-09	-2.76081	5.78136	7.69322e-10	-5.26499	5.78136	2.32157e-12
ENSMUSG00000022476	Polr3h	polymerase (RNA) III (DNA directed) polypeptide H	protein_coding	78929	4991	78929	-3.35636	4.98091	7.61214e-10	-3.79535	4.98091	4.75355e-10	-7.15171	4.98091	2.32157e-12
ENSMUSG00000032192	Gnb5	guanine nucleotide binding protein (G protein), beta 5	protein_coding	14697	3115	14697	3.31072	4.05017	7.61214e-10	3.34566	4.05017	5.72034e-10	6.65638	4.05017	2.32157e-12
ENSMUSG00000034245	Hdac11	histone deacetylase 11	protein_coding	232232	3849	232232	3.17062	3.82383	6.87062e-10	3.15085	3.82383	7.89396e-10	6.32147	3.82383	2.32157e-12
ENSMUSG00000040488	Ltbp4	latent transforming growth factor beta binding protein 4	protein_coding	108075	6463	108075	9.25051	3.35717	2.49242e-10	9.15222	3.35717	2.23438e-10	18.4027	3.35717	2.32157e-12
ENSMUSG00000048782	Insc	INSC spindle orientation adaptor protein	protein_coding	233752	3722	233752	-11.5525	0.332076	2.40359e-10	-11.9482	0.332076	2.04546e-10	-23.5007	0.332076	2.357e-12
ENSMUSG00000029480	Dhx37	DEAH (Asp-Glu-Ala-His) box polypeptide 37	protein_coding	208144	5024	208144	-3.02908	5.27147	9.12e-10	-3.25708	5.27147	6.26871e-10	-6.28616	5.27147	2.37186e-12
ENSMUSG00000073792	Alg6	asparagine-linked glycosylation 6 (alpha-1,3,-glucosyltransferase)	protein_coding	320438	8544	320438	-3.83852	4.59456	5.8404e-10	-4.36376	4.59456	4.2227e-10	-8.20228	4.59456	2.40912e-12
ENSMUSG00000025432	Avil	advillin	protein_coding	11567	3398	11567	-8.4364	2.1321	2.05219e-10	-9.19057	2.1321	2.88255e-10	-17.627	2.1321	2.43378e-12
ENSMUSG00000037366	Pafah2	platelet-activating factor acetylhydrolase 2	protein_coding	100163	3616	100163	-3.05245	4.43287	8.40377e-10	-3.2034	4.43287	7.26043e-10	-6.25585	4.43287	2.43378e-12
ENSMUSG00000027375	Mal	myelin and lymphocyte protein, T cell differentiation protein	protein_coding	17153	2778	17153	-11.1495	0.126316	2.49242e-10	-11.5286	0.126316	2.10108e-10	-22.6781	0.126316	2.45182e-12
ENSMUSG00000039518	Cdsn	corneodesmosin	protein_coding	386463	2678	386463	-9.06506	2.01239	2.49242e-10	-7.38	2.01239	2.41447e-10	-16.4451	2.01239	2.47296e-12
ENSMUSG00000051579	Tceal8	transcription elongation factor A (SII)-like 8	protein_coding	66684	2563	66684	-10.1508	-0.754463	2.26432e-10	-10.0619	-0.754463	2.41447e-10	-20.2127	-0.754463	2.47296e-12
ENSMUSG00000022508	Bcl6	B cell leukemia/lymphoma 6	protein_coding	12053	6700	12053	2.80131	6.49818	1.21204e-09	2.89481	6.49818	8.193e-10	5.69612	6.49818	2.4819e-12
ENSMUSG00000023868	Pde10a	phosphodiesterase 10A	protein_coding	23984	12849	23984	-9.53448	-1.08451	2.26432e-10	-9.35481	-1.08451	2.62423e-10	-18.8893	-1.08451	2.4819e-12
ENSMUSG00000024742	Fen1	flap structure specific endonuclease 1	protein_coding	14156	2422	14156	-3.63134	4.88413	6.03754e-10	-3.86594	4.88413	5.50333e-10	-7.49728	4.88413	2.4819e-12
ENSMUSG00000058656	Samd12	sterile alpha motif domain containing 12	protein_coding	320679	9283	320679	-3.54586	6.50915	8.38421e-10	-3.95109	6.50915	4.33394e-10	-7.49695	6.50915	2.4819e-12
ENSMUSG00000039621	Prex1	phosphatidylinositol-3,4,5-trisphosphate-dependent Rac exchange factor 1	protein_coding	277360	10266	277360	2.65354	6.92259	1.53604e-09	2.77786	6.92259	8.69217e-10	5.4314	6.92259	2.53644e-12
ENSMUSG00000028773	Fabp3	fatty acid binding protein 3, muscle and heart	protein_coding	14077	823	14077	-8.91422	-1.38013	2.46566e-10	-8.79489	-1.38013	2.75747e-10	-17.7091	-1.38013	2.57258e-12
ENSMUSG00000027913	Crct1	cysteine-rich C-terminal 1	protein_coding	74175	792	74175	-11.8299	0.453569	2.49242e-10	-12.1571	0.453569	2.21297e-10	-23.987	0.453569	2.57852e-12
ENSMUSG00000024173	Tpsab1	tryptase alpha/beta 1	protein_coding	100503895	2094	100503895	-8.58987	-1.54468	2.49242e-10	-8.45954	-1.54468	2.90582e-10	-17.0494	-1.54468	2.64074e-12
ENSMUSG00000028583	Pdpn	podoplanin	protein_coding	14726	1817	14726	-11.8963	2.68142	2.05448e-10	-12.2254	2.68142	2.72149e-10	-24.1217	2.68142	2.69023e-12
ENSMUSG00000017493	Igfbp4	insulin-like growth factor binding protein 4	protein_coding	16010	4416	16010	2.91572	9.73733	1.53604e-09	3.18941	9.73733	5.67262e-10	6.10512	9.73733	2.70341e-12
ENSMUSG00000041040	Fam117b	family with sequence similarity 117, member B	protein_coding	72750	7290	72750	3.27326	5.08864	8.40736e-10	3.31254	5.08864	7.26043e-10	6.5858	5.08864	2.70528e-12
ENSMUSG00000050965	Prkca	protein kinase C, alpha	protein_coding	18750	8992	18750	-2.34967	5.81208	2.87752e-09	-2.58559	5.81208	1.09822e-09	-4.93526	5.81208	2.78641e-12
ENSMUSG00000015290	Ubl4a	ubiquitin-like 4A	protein_coding	27643	3142	27643	-2.77805	5.10851	1.38937e-09	-2.99773	5.10851	8.4717e-10	-5.77578	5.10851	2.84066e-12
ENSMUSG00000034354	Mtmr3	myotubularin related protein 3	protein_coding	74302	7588	74302	2.1088	7.18382	3.27552e-09	2.10896	7.18382	3.34039e-09	4.21775	7.18382	2.84066e-12
ENSMUSG00000064043	Trerf1	transcriptional regulating factor 1	processed_transcript	224829	9070	224829	11.8907	-0.342502	2.46566e-10	11.8676	-0.342502	2.51923e-10	23.7583	-0.342502	2.84066e-12
ENSMUSG00000047945	Marcksl1	MARCKS-like 1	protein_coding	17357	1605	17357	4.40549	2.93055	6.07752e-10	4.72701	2.93055	4.22857e-10	9.1325	2.93055	2.86655e-12
ENSMUSG00000020020	Usp44	ubiquitin specific peptidase 44	protein_coding	327799	4032	327799	3.81222	2.9853	5.96926e-10	3.70083	2.9853	7.24667e-10	7.51305	2.9853	2.8944e-12
ENSMUSG00000024892	Pcx	pyruvate carboxylase	protein_coding	18563	4637	18563	-4.93819	4.18174	4.11663e-10	-5.19806	4.18174	5.03606e-10	-10.1363	4.18174	2.8944e-12
ENSMUSG00000049872	Calhm5	calcium homeostasis modulator family member 5	protein_coding	103511	5323	103511	-9.15816	-1.29129	2.49242e-10	-8.90701	-1.29129	3.29746e-10	-18.0652	-1.29129	2.89553e-12
ENSMUSG00000032068	Plet1	placenta expressed transcript 1	protein_coding	76509	1947	76509	4.38286	5.00719	7.08585e-10	4.65482	5.00719	3.89069e-10	9.03768	5.00719	2.89645e-12
ENSMUSG00000032735	Ablim3	actin binding LIM protein family, member 3	protein_coding	319713	4560	319713	-7.78919	1.15548	2.82804e-10	-7.28689	1.15548	3.72497e-10	-15.0761	1.15548	2.90724e-12
ENSMUSG00000031628	Casp3	caspase 3	protein_coding	12367	3357	12367	2.51119	6.46734	1.52667e-09	2.46453	6.46734	2.03522e-09	4.97572	6.46734	2.90908e-12
ENSMUSG00000026817	Ak1	adenylate kinase 1	protein_coding	11636	2593	11636	-2.91293	4.64923	7.94457e-10	-2.65083	4.64923	2.1843e-09	-5.56376	4.64923	2.97481e-12
ENSMUSG00000022407	Adsl	adenylosuccinate lyase	protein_coding	11564	5634	11564	-2.80483	5.8533	1.16175e-09	-2.80075	5.8533	1.39389e-09	-5.60557	5.8533	3.05419e-12
ENSMUSG00000000290	Itgb2	integrin beta 2	protein_coding	16414	3052	16414	4.24485	6.38549	8.21839e-10	4.58015	6.38549	4.08061e-10	8.825	6.38549	3.11818e-12
ENSMUSG00000018340	Anxa6	annexin A6	protein_coding	11749	2930	11749	2.75901	7.69879	1.06609e-09	2.61788	7.69879	2.09249e-09	5.3769	7.69879	3.11818e-12
ENSMUSG00000023092	Fhl1	four and a half LIM domains 1	protein_coding	14199	3714	14199	-10.4779	-0.203049	3.33156e-10	-10.883	-0.203049	2.46495e-10	-21.3609	-0.203049	3.11818e-12
ENSMUSG00000024743	Syt7	synaptotagmin VII	protein_coding	54525	7274	54525	-6.97452	5.12136	3.51613e-10	-6.56903	5.12136	4.06358e-10	-13.5435	5.12136	3.11818e-12
ENSMUSG00000029338	Antxr2	anthrax toxin receptor 2	protein_coding	71914	6655	71914	-2.15714	6.07665	3.37199e-09	-2.18113	6.07665	3.12932e-09	-4.33827	6.07665	3.11818e-12
ENSMUSG00000039826	Trub2	TruB pseudouridine (psi) synthase family member 2	protein_coding	227682	6316	227682	-3.04668	4.13508	1.11807e-09	-3.26156	4.13508	8.6002e-10	-6.30825	4.13508	3.11818e-12
ENSMUSG00000060568	Fam78b	family with sequence similarity 78, member B	protein_coding	226610	6325	226610	-9.98192	-0.465681	3.34509e-10	-10.3278	-0.465681	2.57199e-10	-20.3097	-0.465681	3.11818e-12
ENSMUSG00000079017	Ifi27l2a	interferon, alpha-inducible protein 27 like 2A	protein_coding	76933	463	76933	7.66279	2.92695	3.99875e-10	7.39827	2.92695	2.95337e-10	15.0611	2.92695	3.11818e-12
ENSMUSG00000111133	Gm5831	predicted gene 5831	processed_pseudogene	NA	1209	NA	4.87045	3.03678	5.12398e-10	5.01036	3.03678	4.90251e-10	9.88081	3.03678	3.11818e-12
ENSMUSG00000019796	Lrp11	low density lipoprotein receptor-related protein 11	protein_coding	237253	3418	237253	-3.88036	2.57598	6.46287e-10	-4.02572	2.57598	6.78916e-10	-7.90609	2.57598	3.12097e-12
ENSMUSG00000056486	Chn1	chimerin 1	protein_coding	108699	6365	108699	4.30402	3.88203	6.67486e-10	4.35973	3.88203	5.19201e-10	8.66376	3.88203	3.12097e-12
ENSMUSG00000017707	Serinc3	serine incorporator 3	protein_coding	26943	3840	26943	2.60928	9.22053	2.01357e-09	2.71873	9.22053	1.20474e-09	5.32801	9.22053	3.13419e-12
ENSMUSG00000021457	Syk	spleen tyrosine kinase	protein_coding	20963	9362	20963	-8.23593	-1.74222	2.97993e-10	-8.02393	-1.74222	3.82792e-10	-16.2599	-1.74222	3.13419e-12
ENSMUSG00000018661	Cog1	component of oligomeric golgi complex 1	protein_coding	16834	4987	16834	-3.43637	4.20721	7.16032e-10	-3.36292	4.20721	1.10466e-09	-6.7993	4.20721	3.18061e-12
ENSMUSG00000022596	Slurp1	secreted Ly6/Plaur domain containing 1	protein_coding	57277	2933	57277	-9.2575	-1.2448	2.76807e-10	-8.99263	-1.2448	3.68241e-10	-18.2501	-1.2448	3.1819e-12
ENSMUSG00000031400	G6pdx	glucose-6-phosphate dehydrogenase X-linked	protein_coding	14381	3080	14381	-2.43855	7.60095	2.78938e-09	-2.60322	7.60095	1.31778e-09	-5.04177	7.60095	3.1887e-12
ENSMUSG00000021591	Glrx	glutaredoxin	protein_coding	93692	5494	93692	3.77505	5.31243	5.28608e-10	3.48083	5.31243	1.2271e-09	7.25588	5.31243	3.20205e-12
ENSMUSG00000000126	Wnt9a	wingless-type MMTV integration site family, member 9A	protein_coding	216795	3329	216795	-3.21935	3.80578	8.33994e-10	-3.15611	3.80578	1.23849e-09	-6.37547	3.80578	3.20993e-12
ENSMUSG00000021890	Eaf1	ELL associated factor 1	protein_coding	74427	5490	74427	-2.6739	7.14859	1.15381e-09	-2.5114	7.14859	2.64684e-09	-5.1853	7.14859	3.20993e-12
ENSMUSG00000026880	Stom	stomatin	protein_coding	13830	2827	13830	2.30803	7.65492	3.54776e-09	2.44671	7.65492	1.61616e-09	4.75474	7.65492	3.21396e-12
ENSMUSG00000003420	Fcgrt	Fc receptor, IgG, alpha chain transporter	protein_coding	14132	2102	14132	3.60066	4.54024	6.44685e-10	3.40798	4.54024	1.15517e-09	7.00864	4.54024	3.25207e-12
ENSMUSG00000050144	Slc25a44	solute carrier family 25, member 44	protein_coding	229517	3578	229517	-2.21263	6.1606	2.87752e-09	-2.18562	6.1606	3.80195e-09	-4.39825	6.1606	3.26674e-12
ENSMUSG00000020814	Mxra7	matrix-remodelling associated 7	protein_coding	67622	2391	67622	-7.69638	0.679777	3.36956e-10	-7.42218	0.679777	4.11389e-10	-15.1186	0.679777	3.28251e-12
ENSMUSG00000062342	Serpinb9e	serine (or cysteine) peptidase inhibitor, clade B, member 9e	protein_coding	20710	1923	20710	-11.6263	0.124304	2.49242e-10	-11.0433	0.124304	3.82792e-10	-22.6696	0.124304	3.36401e-12
ENSMUSG00000038235	F11r	F11 receptor	protein_coding	16456	2663	16456	3.86446	5.51565	9.14598e-10	4.01462	5.51565	5.65868e-10	7.87908	5.51565	3.39243e-12
ENSMUSG00000043969	Emx2	empty spiracles homeobox 2	protein_coding	13797	3002	13797	-7.86571	-1.93562	3.31759e-10	-7.62065	-1.93562	4.47687e-10	-15.4864	-1.93562	3.46423e-12
ENSMUSG00000047547	Cltb	clathrin, light polypeptide (Lcb)	protein_coding	74325	4868	74325	-2.60942	5.68757	1.64538e-09	-2.58686	5.68757	2.15991e-09	-5.19627	5.68757	3.56634e-12
ENSMUSG00000003344	Btbd2	BTB (POZ) domain containing 2	protein_coding	208198	3586	208198	2.7356	5.61851	2.05429e-09	2.87824	5.61851	1.15517e-09	5.61384	5.61851	3.60275e-12
ENSMUSG00000021266	Wars	tryptophanyl-tRNA synthetase	protein_coding	22375	3447	22375	-2.97461	6.00807	1.26511e-09	-3.006	6.00807	1.33123e-09	-5.98061	6.00807	3.60275e-12
ENSMUSG00000019810	Fuca2	fucosidase, alpha-L- 2, plasma	protein_coding	66848	6161	66848	-2.38132	7.06972	2.10851e-09	-2.29045	7.06972	3.81114e-09	-4.67178	7.06972	3.63667e-12
ENSMUSG00000051323	Pcdh19	protocadherin 19	protein_coding	279653	10464	279653	-9.2911	-1.19099	3.37031e-10	-9.17515	-1.19099	3.82792e-10	-18.4663	-1.19099	3.63667e-12
ENSMUSG00000027560	Dok5	docking protein 5	protein_coding	76829	1768	76829	-10.8549	-0.0283878	3.80063e-10	-11.2046	-0.0283878	2.92667e-10	-22.0595	-0.0283878	3.65063e-12
ENSMUSG00000004891	Nes	nestin	protein_coding	18008	6416	18008	-3.54078	5.85124	1.09887e-09	-3.88071	5.85124	6.93267e-10	-7.42149	5.85124	3.73548e-12
ENSMUSG00000018042	Cyb5r3	cytochrome b5 reductase 3	protein_coding	109754	4298	109754	-2.3475	8.58529	3.40386e-09	-2.44459	8.58529	2.04763e-09	-4.79209	8.58529	3.73946e-12
ENSMUSG00000037851	Iars	isoleucine-tRNA synthetase	protein_coding	105148	5272	105148	-2.16035	6.82612	4.90371e-09	-2.26107	6.82612	2.77318e-09	-4.42142	6.82612	3.76264e-12
ENSMUSG00000026594	Ralgps2	Ral GEF with PH domain and SH3 binding motif 2	protein_coding	78255	12085	78255	3.01528	5.30931	1.52689e-09	3.07181	5.30931	1.1248e-09	6.08708	5.30931	3.79415e-12
ENSMUSG00000046314	Stxbp6	syntaxin binding protein 6 (amisyn)	protein_coding	217517	5297	217517	4.15756	3.35017	5.34771e-10	3.72431	3.35017	1.30201e-09	7.88187	3.35017	3.81181e-12
ENSMUSG00000020598	Nrcam	neuronal cell adhesion molecule	protein_coding	319504	13358	319504	-10.6418	3.21403	3.23237e-10	-10.6213	3.21403	3.94145e-10	-21.2631	3.21403	3.88004e-12
ENSMUSG00000069114	Zbtb10	zinc finger and BTB domain containing 10	protein_coding	229055	7414	229055	3.85368	5.03549	8.9664e-10	3.86869	5.03549	7.96804e-10	7.72237	5.03549	3.88276e-12
ENSMUSG00000096160	Gm3436	predicted pseudogene 3436	processed_pseudogene	NA	840	NA	-2.68704	4.49321	1.61842e-09	-2.67204	4.49321	2.19882e-09	-5.35908	4.49321	3.91974e-12
ENSMUSG00000060802	B2m	beta-2 microglobulin	protein_coding	12010	860	12010	2.65815	10.823	2.43027e-09	2.77696	10.823	1.43277e-09	5.43511	10.823	3.97272e-12
ENSMUSG00000048065	Cyb5r2	cytochrome b5 reductase 2	protein_coding	320635	2772	320635	-8.67188	-1.52721	3.68801e-10	-8.44674	-1.52721	4.68543e-10	-17.1186	-1.52721	4.02998e-12
ENSMUSG00000078652	Psme3	proteaseome (prosome, macropain) activator subunit 3 (PA28 gamma, Ki)	protein_coding	19192	2949	19192	-3.05075	6.12756	1.15399e-09	-2.94685	6.12756	1.83828e-09	-5.9976	6.12756	4.0606e-12
ENSMUSG00000005299	Letm1	leucine zipper-EF-hand containing transmembrane protein 1	protein_coding	56384	9650	56384	-3.3017	5.17787	8.96632e-10	-3.09824	5.17787	1.81864e-09	-6.39994	5.17787	4.07377e-12
ENSMUSG00000020358	Hnrnpab	heterogeneous nuclear ribonucleoprotein A/B	protein_coding	15384	2782	15384	-1.95487	7.27966	8.92177e-09	-2.03454	7.27966	5.02793e-09	-3.9894	7.27966	4.07377e-12
ENSMUSG00000049858	Suox	sulfite oxidase	protein_coding	211389	2497	211389	-4.76412	3.2805	5.7976e-10	-4.7382	3.2805	7.70345e-10	-9.50232	3.2805	4.08051e-12
ENSMUSG00000031557	Plekha2	pleckstrin homology domain-containing, family A (phosphoinositide binding specific) member 2	protein_coding	83436	5579	83436	2.77897	5.64034	1.39008e-09	2.65949	5.64034	2.62085e-09	5.43846	5.64034	4.1087e-12
ENSMUSG00000024521	Pmaip1	phorbol-12-myristate-13-acetate-induced protein 1	protein_coding	58801	2646	58801	-9.4135	-0.739573	4.65638e-10	-9.80095	-0.739573	3.45026e-10	-19.2145	-0.739573	4.18169e-12
ENSMUSG00000002688	Prkd1	protein kinase D1	protein_coding	18760	3653	18760	-9.76555	-0.556313	4.65358e-10	-10.1816	-0.556313	3.43001e-10	-19.9472	-0.556313	4.21613e-12
ENSMUSG00000025855	Prkar1b	protein kinase, cAMP dependent regulatory, type I beta	protein_coding	19085	3810	19085	-4.8114	1.60792	6.78385e-10	-5.71483	1.60792	5.48425e-10	-10.5262	1.60792	4.21613e-12
ENSMUSG00000036904	Fzd8	frizzled class receptor 8	protein_coding	14370	3346	14370	-8.13438	-1.80178	3.96312e-10	-7.88746	-1.80178	5.07258e-10	-16.0218	-1.80178	4.21613e-12
ENSMUSG00000047649	Cd3eap	CD3E antigen, epsilon polypeptide associated protein	protein_coding	70333	2492	70333	-2.8625	4.25467	1.70944e-09	-2.95678	4.25467	1.58499e-09	-5.81928	4.25467	4.21613e-12
ENSMUSG00000028601	Echdc2	enoyl Coenzyme A hydratase domain containing 2	protein_coding	52430	2287	52430	3.32045	2.93223	9.14598e-10	2.98723	2.93223	2.09249e-09	6.30768	2.93223	4.25296e-12
ENSMUSG00000024587	Nars	asparaginyl-tRNA synthetase	protein_coding	70223	2632	70223	-2.83999	8.03161	1.37201e-09	-2.7003	8.03161	2.62085e-09	-5.54029	8.03161	4.25777e-12
ENSMUSG00000032363	Adamts7	a disintegrin-like and metallopeptidase (reprolysin type) with thrombospondin type 1 motif, 7	protein_coding	108153	6282	108153	2.71749	4.77413	2.68802e-09	2.89924	4.77413	1.28215e-09	5.61674	4.77413	4.26161e-12
ENSMUSG00000026655	Fam107b	family with sequence similarity 107, member B	protein_coding	66540	4329	66540	2.32023	6.93375	4.77769e-09	2.47085	6.93375	2.03614e-09	4.79108	6.93375	4.26867e-12
ENSMUSG00000056679	Gpr173	G-protein coupled receptor 173	protein_coding	70771	5109	70771	-9.06131	-1.29914	4.13127e-10	-8.97123	-1.29914	4.50905e-10	-18.0325	-1.29914	4.26867e-12
ENSMUSG00000067586	S1pr3	sphingosine-1-phosphate receptor 3	protein_coding	13610	4463	13610	-7.81123	-1.92676	4.45203e-10	-7.70974	-1.92676	4.98027e-10	-15.521	-1.92676	4.26867e-12
ENSMUSG00000112540	Gm47461	predicted gene, 47461	lincRNA	NA	1813	NA	-8.42725	-1.63329	4.1361e-10	-8.2666	-1.63329	4.90251e-10	-16.6939	-1.63329	4.26867e-12
ENSMUSG00000047638	Nr1h4	nuclear receptor subfamily 1, group H, member 4	protein_coding	20186	2303	20186	-10.2633	-0.571835	3.14829e-10	-9.62159	-0.571835	5.19201e-10	-19.8849	-0.571835	4.273e-12
ENSMUSG00000056492	Adgrf5	adhesion G protein-coupled receptor F5	protein_coding	224792	9010	224792	6.60772	2.71604	4.89135e-10	6.32367	2.71604	5.65868e-10	12.9314	2.71604	4.28513e-12
ENSMUSG00000003051	Elf3	E74-like factor 3	protein_coding	13710	2217	13710	6.12773	1.40086	6.09458e-10	7.06666	1.40086	4.68838e-10	13.1944	1.40086	4.407e-12
ENSMUSG00000034522	Zfp395	zinc finger protein 395	protein_coding	380912	4733	380912	3.54569	5.00307	1.38699e-09	3.70229	5.00307	8.34374e-10	7.24798	5.00307	4.42191e-12
ENSMUSG00000033793	Atp6v1h	ATPase, H+ transporting, lysosomal V1 subunit H	protein_coding	108664	9746	108664	-1.99841	6.66168	8.10529e-09	-2.04859	6.66168	5.83321e-09	-4.047	6.66168	4.44232e-12
ENSMUSG00000046561	Arsj	arylsulfatase J	protein_coding	271970	3859	271970	-8.67215	-1.52703	4.15242e-10	-8.4499	-1.52703	5.14082e-10	-17.122	-1.52703	4.53617e-12
ENSMUSG00000024769	Cdc42bpg	CDC42 binding protein kinase gamma (DMPK-like)	protein_coding	240505	6099	240505	4.34968	4.13691	1.10679e-09	4.79478	4.13691	5.65084e-10	9.14446	4.13691	4.55069e-12
ENSMUSG00000022485	Hoxc5	homeobox C5	protein_coding	15424	3089	15424	-7.92008	-1.85174	4.86659e-10	-7.90161	-1.85174	4.9859e-10	-15.8217	-1.85174	4.57576e-12
ENSMUSG00000026814	Eng	endoglin	protein_coding	13805	4048	13805	5.66741	3.4697	5.76085e-10	5.46379	3.4697	6.97301e-10	11.1312	3.4697	4.57576e-12
ENSMUSG00000038290	Smg6	Smg-6 homolog, nonsense mediated mRNA decay factor (C. elegans)	protein_coding	103677	8453	103677	2.12057	5.93006	6.72164e-09	2.20386	5.93006	3.90724e-09	4.32444	5.93006	4.57576e-12
ENSMUSG00000045475	Lce3c	late cornified envelope 3C	protein_coding	94060	567	94060	-8.4752	-1.59705	4.52069e-10	-8.36538	-1.59705	5.0399e-10	-16.8406	-1.59705	4.57576e-12
ENSMUSG00000012350	Ehf	ets homologous factor	protein_coding	13661	5576	13661	11.6371	2.20633	4.70583e-10	10.2571	2.20633	3.45026e-10	21.8942	2.20633	4.59872e-12
ENSMUSG00000048126	Col6a3	collagen, type VI, alpha 3	protein_coding	12835	11963	12835	-10.1467	3.89226	2.89119e-10	-11.0871	3.89226	5.48974e-10	-21.2338	3.89226	4.63064e-12
ENSMUSG00000054484	Tmem62	transmembrane protein 62	protein_coding	96957	3348	96957	-5.36565	1.90361	5.8404e-10	-5.08987	1.90361	8.09573e-10	-10.4555	1.90361	4.63064e-12
ENSMUSG00000115204	Gm36642	predicted gene, 36642	lincRNA	NA	1680	NA	-8.27769	-1.69825	4.62724e-10	-8.15742	-1.69825	5.14082e-10	-16.4351	-1.69825	4.69986e-12
ENSMUSG00000040152	Thbs1	thrombospondin 1	protein_coding	21825	6073	21825	3.34645	8.27477	9.12e-10	3.06802	8.27477	2.47252e-09	6.41447	8.27477	4.71401e-12
ENSMUSG00000062960	Kdr	kinase insert domain protein receptor	protein_coding	16542	9030	16542	-12.7237	1.62797	4.86659e-10	-13.3563	1.62797	3.43001e-10	-26.0799	1.62797	4.73333e-12
ENSMUSG00000040219	Ttc12	tetratricopeptide repeat domain 12	protein_coding	235330	4545	235330	-8.72743	-1.46685	4.62154e-10	-8.63323	-1.46685	5.06238e-10	-17.3607	-1.46685	4.7456e-12
ENSMUSG00000058625	Gm17383	predicted gene, 17383	pseudogene	NA	1041	NA	-2.95419	5.05768	1.60315e-09	-2.9123	5.05768	2.10279e-09	-5.86648	5.05768	4.7456e-12
ENSMUSG00000043496	Tril	TLR4 interactor with leucine-rich repeats	protein_coding	66873	5363	66873	-8.74771	-1.53129	4.11663e-10	-8.35859	-1.53129	5.79994e-10	-17.1063	-1.53129	4.8103e-12
ENSMUSG00000025371	Chmp6	charged multivesicular body protein 6	protein_coding	208092	2432	208092	-2.83376	5.55991	2.36421e-09	-3.0425	5.55991	1.50046e-09	-5.87625	5.55991	4.81837e-12
ENSMUSG00000001376	Vps50	VPS50 EARP/GARPII complex subunit	protein_coding	73288	10856	73288	-2.70713	5.04671	3.01668e-09	-2.9779	5.04671	1.45094e-09	-5.68503	5.04671	4.82125e-12
ENSMUSG00000022437	Samm50	SAMM50 sorting and assembly machinery component	protein_coding	68653	6556	68653	-2.07233	6.611	5.89017e-09	-2.0443	6.611	8.03001e-09	-4.11663	6.611	4.82125e-12
ENSMUSG00000025815	Dhtkd1	dehydrogenase E1 and transketolase domain containing 1	protein_coding	209692	6333	209692	-9.09582	-1.28875	4.55418e-10	-8.97731	-1.28875	5.07258e-10	-18.0731	-1.28875	4.82125e-12
ENSMUSG00000027952	Pmvk	phosphomevalonate kinase	protein_coding	68603	1713	68603	2.37146	4.42255	6.25754e-09	2.63632	4.42255	1.60724e-09	5.00778	4.42255	4.83578e-12
ENSMUSG00000034285	Nipsnap1	nipsnap homolog 1	protein_coding	18082	2649	18082	5.61137	3.04763	5.94095e-10	5.53137	3.04763	7.69322e-10	11.1427	3.04763	4.83578e-12
ENSMUSG00000092390	Gm20541	predicted gene 20541	unprocessed_pseudogene	NA	1406	NA	-7.99793	-1.7772	5.5348e-10	-8.12458	-1.7772	4.90251e-10	-16.1225	-1.7772	4.86427e-12
ENSMUSG00000016496	Cd274	CD274 antigen	protein_coding	60533	3622	60533	3.39484	5.35761	1.0535e-09	3.21361	5.35761	2.04763e-09	6.60845	5.35761	4.89158e-12
ENSMUSG00000027832	Ptx3	pentraxin related gene	protein_coding	19288	2682	19288	10.4258	-1.0802	4.52069e-10	10.3897	-1.0802	4.81606e-10	20.8154	-1.0802	4.89158e-12
ENSMUSG00000028039	Efna3	ephrin A3	protein_coding	13638	2434	13638	5.67528	2.35847	5.96926e-10	5.68985	2.35847	7.58998e-10	11.3651	2.35847	4.89158e-12
ENSMUSG00000033161	Atp1a1	ATPase, Na+/K+ transporting, alpha 1 polypeptide	protein_coding	11928	4568	11928	1.83323	10.3748	1.60859e-08	1.87463	10.3748	1.0641e-08	3.70786	10.3748	4.89158e-12
ENSMUSG00000091243	Vgll3	vestigial like family member 3	protein_coding	73569	7104	73569	-8.36248	-1.65408	4.86659e-10	-8.25227	-1.65408	5.37218e-10	-16.6148	-1.65408	4.89158e-12
ENSMUSG00000022971	Ifnar2	interferon (alpha and beta) receptor 2	protein_coding	15976	3329	15976	2.32153	6.1717	5.055e-09	2.41776	6.1717	2.84974e-09	4.73929	6.1717	4.89237e-12
ENSMUSG00000061950	Ppp4r1	protein phosphatase 4, regulatory subunit 1	protein_coding	70351	5449	70351	-2.49535	5.39351	4.21757e-09	-2.7418	5.39351	1.80132e-09	-5.23715	5.39351	4.89237e-12
ENSMUSG00000002204	Napsa	napsin A aspartic peptidase	protein_coding	16541	2660	16541	8.12521	3.50333	5.76085e-10	7.98158	3.50333	4.90251e-10	16.1068	3.50333	4.89469e-12
ENSMUSG00000023886	Smoc2	SPARC related modular calcium binding 2	protein_coding	64074	6951	64074	-9.52514	-1.08514	4.52502e-10	-9.36387	-1.08514	5.14082e-10	-18.889	-1.08514	4.90527e-12
ENSMUSG00000037211	Spry1	sprouty RTK signaling antagonist 1	protein_coding	24063	2906	24063	3.21807	3.87469	1.54372e-09	3.23488	3.87469	1.64995e-09	6.45295	3.87469	5.04509e-12
ENSMUSG00000024379	Tslp	thymic stromal lymphopoietin	protein_coding	53603	1133	53603	6.8474	2.77134	6.26592e-10	7.08906	2.77134	5.48974e-10	13.9365	2.77134	5.04675e-12
ENSMUSG00000016028	Celsr1	cadherin, EGF LAG seven-pass G-type receptor 1	protein_coding	12614	11007	12614	-7.36243	2.16776	5.44617e-10	-7.08727	2.16776	6.09126e-10	-14.4497	2.16776	5.12439e-12
ENSMUSG00000021144	Mta1	metastasis associated 1	protein_coding	116870	3104	116870	2.14657	6.61618	8.62007e-09	2.28905	6.61618	3.26769e-09	4.43562	6.61618	5.12439e-12
ENSMUSG00000049100	Pcdh10	protocadherin 10	protein_coding	18526	15888	18526	-9.13482	-1.27175	4.86659e-10	-9.00967	-1.27175	5.37218e-10	-18.1445	-1.27175	5.12439e-12
ENSMUSG00000022557	Bop1	block of proliferation 1	protein_coding	12181	2957	12181	-4.1044	5.75923	7.75068e-10	-3.68773	5.75923	1.85303e-09	-7.79213	5.75923	5.21996e-12
ENSMUSG00000008540	Mgst1	microsomal glutathione S-transferase 1	protein_coding	56615	2013	56615	6.80076	3.6232	7.25714e-10	7.10293	3.6232	5.2071e-10	13.9037	3.6232	5.26563e-12
ENSMUSG00000020681	Ace	angiotensin I converting enzyme (peptidyl-dipeptidase A) 1	protein_coding	11421	5287	11421	12.043	0.982495	4.46907e-10	11.731	0.982495	5.14082e-10	23.7741	0.982495	5.36524e-12
ENSMUSG00000026489	Coq8a	coenzyme Q8A	protein_coding	67426	5293	67426	5.04884	2.84219	9.39168e-10	5.1732	2.84219	7.00319e-10	10.222	2.84219	5.36524e-12
ENSMUSG00000032449	Slc25a36	solute carrier family 25, member 36	protein_coding	192287	9594	192287	2.98917	5.48656	1.52569e-09	2.82502	5.48656	3.18212e-09	5.81419	5.48656	5.36524e-12
ENSMUSG00000039849	Pcif1	PDX1 C-terminal inhibiting factor 1	protein_coding	228866	6544	228866	2.22304	5.95959	5.34837e-09	2.23177	5.95959	5.34598e-09	4.45482	5.95959	5.36524e-12
ENSMUSG00000042228	Lyn	LYN proto-oncogene, Src family tyrosine kinase	protein_coding	17096	4073	17096	2.89568	5.02113	1.87815e-09	2.80071	5.02113	2.83934e-09	5.69639	5.02113	5.36524e-12
ENSMUSG00000064325	Hhip	Hedgehog-interacting protein	protein_coding	15245	9076	15245	7.66432	3.49187	5.28465e-10	7.07742	3.49187	6.78916e-10	14.7417	3.49187	5.36524e-12
ENSMUSG00000039126	Prune2	prune homolog 2	protein_coding	353211	20297	353211	-7.21482	2.21944	5.7976e-10	-7.25614	2.21944	6.33429e-10	-14.471	2.21944	5.39468e-12
ENSMUSG00000019124	Scrn1	secernin 1	protein_coding	69938	8613	69938	-3.36167	5.33759	1.77965e-09	-3.67904	5.33759	1.17446e-09	-7.04072	5.33759	5.42025e-12
ENSMUSG00000039323	Igfbp2	insulin-like growth factor binding protein 2	protein_coding	16008	1847	16008	-10.7359	3.38248	3.0032e-10	-11.9745	3.38248	6.58731e-10	-22.7104	3.38248	5.42025e-12
ENSMUSG00000062866	Phactr2	phosphatase and actin regulator 2	protein_coding	215789	11692	215789	-10.4422	-0.474222	4.1361e-10	-9.83342	-0.474222	6.40918e-10	-20.2756	-0.474222	5.48095e-12
ENSMUSG00000028517	Plpp3	phospholipid phosphatase 3	protein_coding	67916	3159	67916	-9.60573	0.887928	5.28608e-10	-10.5778	0.887928	5.06238e-10	-20.1835	0.887928	5.48576e-12
ENSMUSG00000054863	Fam19a5	family with sequence similarity 19, member A5	protein_coding	106014	2908	106014	-7.81951	-1.96721	5.12852e-10	-7.54156	-1.96721	6.93782e-10	-15.3611	-1.96721	5.48576e-12
ENSMUSG00000061666	Gdpd1	glycerophosphodiester phosphodiesterase domain containing 1	protein_coding	66569	2336	66569	2.48846	4.74851	3.39578e-09	2.46983	4.74851	3.90724e-09	4.95829	4.74851	5.48576e-12
ENSMUSG00000029838	Ptn	pleiotrophin	protein_coding	19242	3433	19242	-9.12013	-1.26266	5.28608e-10	-9.06037	-1.26266	5.56345e-10	-18.1805	-1.26266	5.51321e-12
ENSMUSG00000055322	Tns1	tensin 1	protein_coding	21961	16010	21961	3.24852	5.61975	1.39008e-09	3.09947	5.61975	2.39441e-09	6.34799	5.61975	5.51321e-12
ENSMUSG00000063659	Zbtb18	zinc finger and BTB domain containing 18	protein_coding	30928	6138	30928	2.41374	6.25782	4.91174e-09	2.50895	6.25782	2.91726e-09	4.92269	6.25782	5.51321e-12
ENSMUSG00000003031	Cdkn1b	cyclin-dependent kinase inhibitor 1B	protein_coding	12576	4552	12576	3.57991	6.07923	9.12e-10	3.24001	6.07923	2.84974e-09	6.81992	6.07923	5.52661e-12
ENSMUSG00000030654	Arl6ip1	ADP-ribosylation factor-like 6 interacting protein 1	protein_coding	54208	2482	54208	2.00815	8.08237	6.97105e-09	1.90209	8.08237	1.75656e-08	3.91024	8.08237	5.53313e-12
ENSMUSG00000035547	Capn5	calpain 5	protein_coding	12337	5485	12337	6.1199	4.13734	8.59868e-10	6.59904	4.13734	5.64443e-10	12.7189	4.13734	5.53313e-12
ENSMUSG00000020121	Srgap1	SLIT-ROBO Rho GTPase activating protein 1	protein_coding	117600	9132	117600	-9.74209	1.53882	4.45203e-10	-10.4888	1.53882	5.99914e-10	-20.2309	1.53882	5.5543e-12
ENSMUSG00000039917	Rhbdd2	rhomboid domain containing 2	protein_coding	215160	7534	215160	-2.58463	4.49114	2.86727e-09	-2.56809	4.49114	3.84337e-09	-5.15272	4.49114	5.5902e-12
ENSMUSG00000032116	Stt3a	STT3, subunit of the oligosaccharyltransferase complex, homolog A (S. cerevisiae)	protein_coding	16430	8948	16430	2.01619	9.0056	8.92177e-09	1.99885	9.0056	1.02167e-08	4.01504	9.0056	5.61979e-12
ENSMUSG00000081476	Itpa-ps1	inosine triphosphatase (nucleoside triphosphate pyrophosphatase) pseudogene 1	processed_pseudogene	NA	597	NA	-2.52054	4.04657	3.52501e-09	-2.58616	4.04657	3.30014e-09	-5.1067	4.04657	5.61979e-12
ENSMUSG00000014030	Pax5	paired box 5	protein_coding	18507	8853	18507	-9.23018	0.599743	5.96926e-10	-10.1294	0.599743	5.0399e-10	-19.3596	0.599743	5.6267e-12
ENSMUSG00000020593	Lpin1	lipin 1	protein_coding	14245	9665	14245	4.51558	3.938	8.21839e-10	4.18299	3.938	1.48488e-09	8.69857	3.938	5.62674e-12
ENSMUSG00000050587	Lrrc4c	leucine rich repeat containing 4C	protein_coding	241568	4626	241568	-7.57688	-2.06601	5.75206e-10	-7.38724	-2.06601	6.96155e-10	-14.9641	-2.06601	5.62674e-12
ENSMUSG00000048450	Msx1	msh homeobox 1	protein_coding	17701	3097	17701	-8.15097	-1.82644	5.0807e-10	-7.77119	-1.82644	7.62466e-10	-15.9222	-1.82644	5.7668e-12
ENSMUSG00000023988	Bysl	bystin-like	protein_coding	53414	3854	53414	-3.9176	4.301	1.04105e-09	-3.78166	4.301	1.7096e-09	-7.69926	4.301	5.77495e-12
ENSMUSG00000030220	Arhgdib	Rho, GDP dissociation inhibitor (GDI) beta	protein_coding	11857	1707	11857	3.89695	5.12992	1.79725e-09	4.17622	5.12992	8.4717e-10	8.07317	5.12992	5.79046e-12
ENSMUSG00000074604	Mgst2	microsomal glutathione S-transferase 2	protein_coding	211666	3703	211666	7.40655	2.22921	7.48537e-10	7.21586	2.22921	6.06952e-10	14.6224	2.22921	6.03214e-12
ENSMUSG00000021062	Rab15	RAB15, member RAS oncogene family	protein_coding	104886	4614	104886	-7.18412	0.724964	6.14526e-10	-6.64148	0.724964	8.04818e-10	-13.8256	0.724964	6.06429e-12
ENSMUSG00000002228	Ppm1j	protein phosphatase 1J	protein_coding	71887	1814	71887	4.95605	3.05679	8.47954e-10	5.11653	3.05679	1.07396e-09	10.0726	3.05679	6.09545e-12
ENSMUSG00000022676	Snai2	snail family zinc finger 2	protein_coding	20583	2021	20583	-9.2805	-1.18962	5.76085e-10	-9.19241	-1.18962	6.09126e-10	-18.4729	-1.18962	6.10212e-12
ENSMUSG00000026123	Plekhb2	pleckstrin homology domain containing, family B (evectins) member 2	protein_coding	226971	7987	226971	2.95188	6.67993	1.54614e-09	2.69316	6.67993	5.02793e-09	5.64504	6.67993	6.10212e-12
ENSMUSG00000001506	Col1a1	collagen, type I, alpha 1	protein_coding	12842	6563	12842	-7.2966	5.9476	4.30948e-10	-8.31517	5.9476	8.6002e-10	-15.6118	5.9476	6.17408e-12
ENSMUSG00000033287	Kctd17	potassium channel tetramerisation domain containing 17	protein_coding	72844	2541	72844	-3.41714	5.40319	1.70944e-09	-3.58438	5.40319	1.65597e-09	-7.00151	5.40319	6.17408e-12
ENSMUSG00000007888	Crlf1	cytokine receptor-like factor 1	protein_coding	12931	1644	12931	4.97021	3.29319	9.12e-10	4.89634	3.29319	1.08861e-09	9.86655	3.29319	6.17924e-12
ENSMUSG00000000184	Ccnd2	cyclin D2	protein_coding	12444	9409	12444	-7.74136	3.69588	7.44491e-10	-6.46097	3.69588	6.08259e-10	-14.2023	3.69588	6.19601e-12
ENSMUSG00000021469	Msx2	msh homeobox 2	protein_coding	17702	3279	17702	-7.94607	-1.87994	5.96926e-10	-7.762	-1.87994	7.26043e-10	-15.7081	-1.87994	6.19601e-12
ENSMUSG00000016024	Lbp	lipopolysaccharide binding protein	protein_coding	16803	4831	16803	7.5189	7.21142	5.28608e-10	6.95552	7.21142	1.03867e-09	14.4744	7.21142	6.47253e-12
ENSMUSG00000019737	Syne4	spectrin repeat containing, nuclear envelope family member 4	protein_coding	233066	2946	233066	9.71902	1.7365	6.71142e-10	9.55219	1.7365	5.52395e-10	19.2712	1.7365	6.47253e-12
ENSMUSG00000026360	Rgs2	regulator of G-protein signaling 2	protein_coding	19735	3627	19735	4.61279	1.34278	1.18461e-09	4.65735	1.34278	1.07396e-09	9.27013	1.34278	6.49744e-12
ENSMUSG00000027386	Fbln7	fibulin 7	protein_coding	70370	3228	70370	-7.16312	2.14812	5.12852e-10	-8.69093	2.14812	7.69322e-10	-15.854	2.14812	6.49744e-12
ENSMUSG00000001985	Grik3	glutamate receptor, ionotropic, kainate 3	protein_coding	14807	8973	14807	-9.66592	-0.497001	3.23237e-10	-7.43648	-0.497001	1.67531e-09	-17.1024	-0.497001	6.56347e-12
ENSMUSG00000022884	Eif4a2	eukaryotic translation initiation factor 4A2	protein_coding	13682	5338	13682	2.41054	8.51567	5.74225e-09	2.48917	8.51567	3.75527e-09	4.89972	8.51567	6.58879e-12
ENSMUSG00000036112	Metap2	methionine aminopeptidase 2	protein_coding	56307	7654	56307	-1.9766	7.4423	1.23183e-08	-1.98239	7.4423	1.21945e-08	-3.95899	7.4423	6.60898e-12
ENSMUSG00000056185	Snx32	sorting nexin 32	protein_coding	225861	1650	225861	-8.43158	-1.59988	6.67486e-10	-8.39696	-1.59988	6.78916e-10	-16.8285	-1.59988	6.63045e-12
ENSMUSG00000006127	Inpp5k	inositol polyphosphate 5-phosphatase K	protein_coding	19062	5728	19062	2.63885	4.73518	3.26752e-09	2.62644	4.73518	4.08002e-09	5.26529	4.73518	6.64686e-12
ENSMUSG00000037085	Trmt12	tRNA methyltranferase 12	protein_coding	68260	4454	68260	-5.55577	1.08678	8.40377e-10	-5.6696	1.08678	1.03689e-09	-11.2254	1.08678	6.64686e-12
ENSMUSG00000056270	Prr9	proline rich 9	protein_coding	109314	1183	109314	-9.61526	-0.234111	8.96632e-10	-10.5646	-0.234111	4.47687e-10	-20.1798	-0.234111	6.64686e-12
ENSMUSG00000028337	Coro2a	coronin, actin binding protein 2A	protein_coding	107684	6459	107684	5.41866	2.43858	8.61428e-10	5.3369	2.43858	1.10204e-09	10.7556	2.43858	6.65327e-12
ENSMUSG00000022663	Atg3	autophagy related 3	protein_coding	67841	3154	67841	-3.06025	4.94187	2.13081e-09	-3.00209	4.94187	2.91726e-09	-6.06234	4.94187	6.66538e-12
ENSMUSG00000031256	Cstf2	cleavage stimulation factor, 3' pre-RNA subunit 2	protein_coding	108062	9180	108062	-3.75494	4.93452	1.33241e-09	-3.60055	4.93452	2.09249e-09	-7.3555	4.93452	6.66538e-12
ENSMUSG00000034573	Ptpn13	protein tyrosine phosphatase, non-receptor type 13	protein_coding	19249	12102	19249	2.66715	5.28337	5.16147e-09	2.87332	5.28337	2.0321e-09	5.54047	5.28337	6.66538e-12
ENSMUSG00000032402	Smad3	SMAD family member 3	protein_coding	17127	5542	17127	3.81805	6.3277	1.12053e-09	3.54538	6.3277	2.53386e-09	7.36343	6.3277	6.71665e-12
ENSMUSG00000036192	Rorb	RAR-related orphan receptor beta	protein_coding	225998	11076	225998	-10.8945	-0.266079	4.86659e-10	-10.2141	-0.266079	7.9938e-10	-21.1086	-0.266079	6.75085e-12
ENSMUSG00000020021	Fgd6	FYVE, RhoGEF and PH domain containing 6	protein_coding	13998	8241	13998	2.45795	5.85684	3.04135e-09	2.24174	5.85684	1.17063e-08	4.69969	5.85684	7.08175e-12
ENSMUSG00000071452	Gm11397	predicted gene 11397	protein_coding	544923	1862	544923	-9.33876	-1.11035	7.27796e-10	-9.44983	-1.11035	6.40918e-10	-18.7886	-1.11035	7.23836e-12
ENSMUSG00000091900	Gm4353	predicted gene 4353	protein_coding	NA	1559	NA	-2.84671	4.04451	3.73968e-09	-3.08683	4.04451	2.1843e-09	-5.93354	4.04451	7.28955e-12
ENSMUSG00000074934	Grem1	gremlin 1, DAN family BMP antagonist	protein_coding	23892	4148	23892	-10.0397	-0.424822	7.80389e-10	-10.4338	-0.424822	5.65868e-10	-20.4735	-0.424822	7.35187e-12
ENSMUSG00000029020	Mfn2	mitofusin 2	protein_coding	170731	5194	170731	-1.90815	6.53514	1.48435e-08	-1.87501	6.53514	2.17684e-08	-3.78316	6.53514	7.37371e-12
ENSMUSG00000017607	Tns4	tensin 4	protein_coding	217169	5167	217169	9.00493	4.68443	7.87091e-10	9.5823	4.68443	6.26959e-10	18.5872	4.68443	7.42192e-12
ENSMUSG00000030795	Fus	fused in sarcoma	protein_coding	233908	11695	233908	-2.20069	6.78994	1.21676e-08	-2.4069	6.78994	3.85893e-09	-4.60759	6.78994	7.42192e-12
ENSMUSG00000070305	Mpzl3	myelin protein zero-like 3	protein_coding	319742	6987	319742	-3.24548	3.21125	2.10851e-09	-3.27648	3.21125	2.54773e-09	-6.52197	3.21125	7.46285e-12
ENSMUSG00000034248	Slc25a37	solute carrier family 25, member 37	protein_coding	67712	6021	67712	2.67959	7.55786	2.60928e-09	2.47284	7.55786	7.80461e-09	5.15244	7.55786	7.46755e-12
ENSMUSG00000078566	Bnip3	BCL2/adenovirus E1B interacting protein 3	protein_coding	12176	2265	12176	2.84406	4.83403	2.53617e-09	2.69255	4.83403	5.05694e-09	5.53661	4.83403	7.46755e-12
ENSMUSG00000044783	Hjurp	Holliday junction recognition protein	protein_coding	212427	8331	212427	1.97859	7.89145	1.23396e-08	1.93187	7.89145	1.84694e-08	3.91046	7.89145	7.51853e-12
ENSMUSG00000109284	B230311B06Rik	RIKEN cDNA B230311B06 gene	lincRNA	NA	805	NA	-7.13843	-2.27463	7.80405e-10	-6.99303	-2.27463	9.18069e-10	-14.1315	-2.27463	7.51853e-12
ENSMUSG00000028782	Adgrb2	adhesion G protein-coupled receptor B2	protein_coding	230775	6487	230775	6.62585	2.81274	9.81466e-10	6.64663	2.81274	7.9938e-10	13.2725	2.81274	7.53611e-12
ENSMUSG00000057766	Ankrd29	ankyrin repeat domain 29	protein_coding	225187	3295	225187	-5.01249	2.16653	1.06146e-09	-4.86233	2.16653	1.37602e-09	-9.87481	2.16653	7.53611e-12
ENSMUSG00000038173	Enpp6	ectonucleotide pyrophosphatase/phosphodiesterase 6	protein_coding	320981	6412	320981	-7.57887	-2.01958	8.22103e-10	-7.5722	-2.01958	8.05224e-10	-15.1511	-2.01958	7.57784e-12
ENSMUSG00000040907	Atp1a3	ATPase, Na+/K+ transporting, alpha 3 polypeptide	protein_coding	232975	5958	232975	-9.31994	3.99006	8.54107e-10	-8.11223	3.99006	5.99914e-10	-17.4322	3.99006	7.7862e-12
ENSMUSG00000031737	Irx5	Iroquois homeobox 5	protein_coding	54352	3127	54352	-9.79007	-0.583629	7.9281e-10	-10.0483	-0.583629	6.40918e-10	-19.8383	-0.583629	7.79537e-12
ENSMUSG00000022332	Khdrbs3	KH domain containing, RNA binding, signal transduction associated 3	protein_coding	13992	3662	13992	-8.98167	-0.55333	1.10679e-09	-9.92097	-0.55333	5.13324e-10	-18.9026	-0.55333	7.87213e-12
ENSMUSG00000032657	Fam189b	family with sequence similarity 189, member B	protein_coding	68521	3649	68521	-7.03642	3.15492	7.61214e-10	-7.25975	3.15492	1.03994e-09	-14.2962	3.15492	7.92565e-12
ENSMUSG00000020818	Mfsd11	major facilitator superfamily domain containing 11	protein_coding	69900	7076	69900	-2.94609	5.90399	2.5475e-09	-2.81519	5.90399	4.53151e-09	-5.76128	5.90399	7.93583e-12
ENSMUSG00000002984	Tomm40	translocase of outer mitochondrial membrane 40	protein_coding	53333	4513	53333	-2.30447	5.30106	5.43146e-09	-2.21212	5.30106	1.10667e-08	-4.51659	5.30106	8.02681e-12
ENSMUSG00000001497	Pax9	paired box 9	protein_coding	18511	5056	18511	-7.32836	-2.15955	8.45705e-10	-7.26471	-2.15955	8.96811e-10	-14.5931	-2.15955	8.05227e-12
ENSMUSG00000026411	Tmem9	transmembrane protein 9	protein_coding	66241	2726	66241	2.85577	6.5892	5.9223e-09	3.17534	6.5892	1.67794e-09	6.03111	6.5892	8.05227e-12
ENSMUSG00000039879	Heca	hdc homolog, cell cycle regulator	protein_coding	380629	6247	380629	2.62987	5.64076	3.55864e-09	2.51102	5.64076	6.5923e-09	5.14088	5.64076	8.05227e-12
ENSMUSG00000005968	Tuft1	tuftelin 1	protein_coding	22156	3117	22156	3.61421	3.78937	2.03807e-09	3.70219	3.78937	2.02283e-09	7.3164	3.78937	8.07008e-12
ENSMUSG00000006732	Mettl1	methyltransferase like 1	protein_coding	17299	2907	17299	-3.15609	3.994	2.10456e-09	-3.02032	3.994	4.0752e-09	-6.17642	3.994	8.19699e-12
ENSMUSG00000066554	Gm10167	predicted pseudogene 10167	processed_pseudogene	NA	1479	NA	-3.18097	4.20664	2.13081e-09	-3.04448	4.20664	3.94302e-09	-6.22546	4.20664	8.25978e-12
ENSMUSG00000039116	Adgrg6	adhesion G protein-coupled receptor G6	protein_coding	215798	12228	215798	2.72651	4.84269	2.92562e-09	2.57484	4.84269	7.04357e-09	5.30135	4.84269	8.28671e-12
ENSMUSG00000020649	Rrm2	ribonucleotide reductase M2	protein_coding	20135	2771	20135	-2.33717	6.21847	1.00072e-08	-2.55319	6.21847	3.75152e-09	-4.89037	6.21847	8.36206e-12
ENSMUSG00000027919	Lce1g	late cornified envelope 1G	protein_coding	66195	925	66195	-10.7476	-0.485039	6.87062e-10	-10.5412	-0.485039	7.9938e-10	-21.2888	-0.485039	8.37789e-12
ENSMUSG00000047759	Hs3st3a1	heparan sulfate (glucosamine) 3-O-sulfotransferase 3A1	protein_coding	15478	3939	15478	-7.50851	-2.11896	7.87091e-10	-7.24417	-2.11896	1.10245e-09	-14.7527	-2.11896	8.53414e-12
ENSMUSG00000039239	Tgfb2	transforming growth factor, beta 2	protein_coding	21808	5791	21808	-2.96497	5.9253	3.92137e-09	-3.16553	5.9253	2.45444e-09	-6.1305	5.9253	8.5433e-12
ENSMUSG00000009739	Pou6f1	POU domain, class 6, transcription factor 1	protein_coding	19009	6949	19009	4.25254	2.78091	1.5456e-09	4.29875	2.78091	1.74921e-09	8.55128	2.78091	8.56004e-12
ENSMUSG00000017417	Plxdc1	plexin domain containing 1	protein_coding	72324	4836	72324	-2.9226	3.29249	4.3442e-09	-3.34057	3.29249	2.09249e-09	-6.26317	3.29249	8.57731e-12
ENSMUSG00000018433	Nol11	nucleolar protein 11	protein_coding	68979	5357	68979	-2.55091	5.59238	4.15722e-09	-2.43068	5.59238	8.0338e-09	-4.98159	5.59238	8.61475e-12
ENSMUSG00000040550	Otud6b	OTU domain containing 6B	protein_coding	72201	3387	72201	-2.54564	4.63796	5.60086e-09	-2.63971	4.63796	4.61204e-09	-5.18535	4.63796	8.79135e-12
ENSMUSG00000070407	Hs3st3b1	heparan sulfate (glucosamine) 3-O-sulfotransferase 3B1	protein_coding	54710	4911	54710	-9.64506	-0.615693	9.29822e-10	-10.0644	-0.615693	6.75015e-10	-19.7095	-0.615693	8.79135e-12
ENSMUSG00000029314	Gpat3	glycerol-3-phosphate acyltransferase 3	protein_coding	231510	3502	231510	-3.19146	3.76738	2.17075e-09	-2.93946	3.76738	4.91318e-09	-6.13092	3.76738	8.89063e-12
ENSMUSG00000020609	Apob	apolipoprotein B	protein_coding	238055	13934	238055	-7.67661	-2.03131	8.29879e-10	-7.42694	-2.03131	1.1248e-09	-15.1036	-2.03131	9.14644e-12
ENSMUSG00000027315	Spint1	serine protease inhibitor, Kunitz type 1	protein_coding	20732	2767	20732	8.76319	2.87984	8.82817e-10	9.03085	2.87984	8.45631e-10	17.794	2.87984	9.27321e-12
ENSMUSG00000038587	Akap12	A kinase (PRKA) anchor protein (gravin) 12	protein_coding	83397	6461	83397	-4.17099	6.10095	2.26822e-09	-4.81895	6.10095	1.2271e-09	-8.98994	6.10095	9.27762e-12
ENSMUSG00000081783	Gm15599	predicted gene 15599	processed_pseudogene	NA	1345	NA	-2.82439	5.94396	3.10351e-09	-2.66963	5.94396	6.61846e-09	-5.49402	5.94396	9.29696e-12
ENSMUSG00000036298	Slc2a13	solute carrier family 2 (facilitated glucose transporter), member 13	protein_coding	239606	8367	239606	-7.07542	-0.59553	2.3451e-09	-9.28879	-0.59553	4.8768e-10	-16.3642	-0.59553	9.48925e-12
ENSMUSG00000038418	Egr1	early growth response 1	protein_coding	13653	4484	13653	-3.91131	3.67871	1.81657e-09	-4.04396	3.67871	2.1843e-09	-7.95527	3.67871	9.48925e-12
ENSMUSG00000042216	Sgsm1	small G protein signaling modulator 1	protein_coding	52850	7466	52850	-3.68141	4.14763	1.63101e-09	-3.29544	4.14763	4.18541e-09	-6.97685	4.14763	9.48925e-12
ENSMUSG00000063142	Kcnma1	potassium large conductance calcium-activated channel, subfamily M, alpha member 1	protein_coding	16531	16976	16531	-7.06427	-2.30796	9.51388e-10	-6.93406	-2.30796	1.1484e-09	-13.9983	-2.30796	9.48925e-12
ENSMUSG00000022295	Atp6v1c1	ATPase, H+ transporting, lysosomal V1 subunit C1	protein_coding	66335	5601	66335	-1.95344	7.61001	1.74138e-08	-1.92408	7.61001	2.33148e-08	-3.87752	7.61001	9.54565e-12
ENSMUSG00000034957	Cebpa	CCAAT/enhancer binding protein (C/EBP), alpha	protein_coding	12606	2636	12606	-7.44975	-2.19511	7.80405e-10	-6.9984	-2.19511	1.42893e-09	-14.4481	-2.19511	9.5621e-12
ENSMUSG00000032487	Ptgs2	prostaglandin-endoperoxide synthase 2	protein_coding	19225	4580	19225	3.64703	7.33106	3.26141e-09	3.89993	7.33106	1.60278e-09	7.54696	7.33106	9.60042e-12
ENSMUSG00000034453	Polr3b	polymerase (RNA) III (DNA directed) polypeptide B	protein_coding	70428	5262	70428	-3.42551	5.01909	2.1028e-09	-3.20491	5.01909	4.07957e-09	-6.63043	5.01909	9.64338e-12
ENSMUSG00000022037	Clu	clusterin	protein_coding	12759	3437	12759	12.5285	4.5002	7.64745e-10	11.9159	4.5002	8.25727e-10	24.4444	4.5002	9.68388e-12
ENSMUSG00000056366	Fabp3-ps1	fatty acid binding protein 3, muscle and heart, pseudogene 1	processed_pseudogene	NA	402	NA	-8.87127	-1.38555	8.91596e-10	-8.815	-1.38555	9.40038e-10	-17.6863	-1.38555	9.68388e-12
ENSMUSG00000020493	Prr11	proline rich 11	protein_coding	270906	3824	270906	-6.21947	1.99702	1.08369e-09	-5.62453	1.99702	1.46124e-09	-11.844	1.99702	9.74237e-12
ENSMUSG00000050621	Rps27rt	ribosomal protein S27, retrogene	protein_coding	100043813	374	100043813	2.2071	8.41607	1.48261e-08	2.3492	8.41607	5.85734e-09	4.5563	8.41607	9.74369e-12
ENSMUSG00000032332	Col12a1	collagen, type XII, alpha 1	protein_coding	12816	15228	12816	-5.02093	4.55965	1.30667e-09	-4.76669	4.55965	1.9007e-09	-9.78761	4.55965	9.82916e-12
ENSMUSG00000030214	Plbd1	phospholipase B domain containing 1	protein_coding	66857	2633	66857	-7.33623	-2.15499	1.0109e-09	-7.27099	-2.15499	1.10883e-09	-14.6072	-2.15499	9.84917e-12
ENSMUSG00000020571	Pdia6	protein disulfide isomerase associated 6	protein_coding	71853	3745	71853	2.01369	8.62544	2.37383e-08	2.14919	8.62544	8.46058e-09	4.16288	8.62544	9.88786e-12
ENSMUSG00000026308	Klhl30	kelch-like 30	protein_coding	70788	3089	70788	-5.82199	1.32696	1.23583e-09	-5.7466	1.32696	1.39389e-09	-11.5686	1.32696	9.9041e-12
ENSMUSG00000046447	Camk2n1	calcium/calmodulin-dependent protein kinase II inhibitor 1	protein_coding	66259	4444	66259	3.34909	3.61899	2.44399e-09	3.19152	3.61899	3.97496e-09	6.54061	3.61899	9.9041e-12
ENSMUSG00000030281	Il17rc	interleukin 17 receptor C	protein_coding	171095	2671	171095	-3.53907	5.34434	1.61842e-09	-3.12793	5.34434	5.91418e-09	-6.667	5.34434	9.96882e-12
ENSMUSG00000015134	Aldh1a3	aldehyde dehydrogenase family 1, subfamily A3	protein_coding	56847	4617	56847	-6.73618	0.87762	9.51295e-10	-5.6208	0.87762	1.66073e-09	-12.357	0.87762	1.00961e-11
ENSMUSG00000032026	Rexo2	RNA exonuclease 2	protein_coding	104444	3385	104444	-3.92154	3.89211	1.87815e-09	-3.76575	3.89211	2.83934e-09	-7.68728	3.89211	1.00961e-11
ENSMUSG00000079491	H2-T10	histocompatibility 2, T region locus 10	polymorphic_pseudogene	NA	3419	NA	1.98664	5.68106	1.87902e-08	1.98916	5.68106	1.80466e-08	3.9758	5.68106	1.00961e-11
ENSMUSG00000020376	Rnf130	ring finger protein 130	protein_coding	59044	1558	59044	3.03898	5.35168	4.47336e-09	3.11903	5.35168	2.97058e-09	6.15801	5.35168	1.00986e-11
ENSMUSG00000024287	Thoc1	THO complex 1	protein_coding	225160	3855	225160	-3.00418	4.09578	2.99432e-09	-2.79464	4.09578	6.31151e-09	-5.79883	4.09578	1.02208e-11
ENSMUSG00000074227	Spint2	serine protease inhibitor, Kunitz type 2	protein_coding	20733	4556	20733	7.38541	4.76464	1.34151e-09	8.08024	4.76464	8.34374e-10	15.4656	4.76464	1.02208e-11
ENSMUSG00000044576	Garem2	GRB2 associated regulator of MAPK1 subtype 2	protein_coding	242915	3865	242915	-9.45812	-0.737194	1.06721e-09	-9.76509	-0.737194	8.25727e-10	-19.2232	-0.737194	1.04535e-11
ENSMUSG00000038417	Fig4	FIG4 phosphoinositide 5-phosphatase	protein_coding	103199	3282	103199	-2.56482	5.02279	8.41778e-09	-2.85247	5.02279	3.59352e-09	-5.4173	5.02279	1.04833e-11
ENSMUSG00000054934	Kcnmb4	potassium large conductance calcium-activated channel, subfamily M, beta member 4	protein_coding	58802	3324	58802	-9.61277	-0.784385	5.76085e-10	-8.36613	-0.784385	1.87496e-09	-17.9789	-0.784385	1.05089e-11
ENSMUSG00000054423	Cadps	Ca2+-dependent secretion activator	protein_coding	27062	15054	27062	-10.1126	-0.000877461	6.01482e-10	-8.88983	-0.000877461	1.67845e-09	-19.0025	-0.000877461	1.06565e-11
ENSMUSG00000008200	Fnbp4	formin binding protein 4	protein_coding	55935	6583	55935	2.94406	5.99443	2.68382e-09	2.67004	5.99443	9.28242e-09	5.6141	5.99443	1.06603e-11
ENSMUSG00000037706	Cd81	CD81 antigen	protein_coding	12520	2879	12520	2.02794	7.27289	2.59495e-08	2.18229	7.27289	8.22068e-09	4.21022	7.27289	1.06603e-11
ENSMUSG00000038387	Rras	related RAS viral (r-ras) oncogene	protein_coding	20130	1121	20130	4.12729	5.61828	3.24083e-09	4.52412	5.61828	1.30201e-09	8.6514	5.61828	1.06603e-11
ENSMUSG00000019066	Rab3d	RAB3D, member RAS oncogene family	protein_coding	19340	4196	19340	3.0022	5.32262	3.25916e-09	2.90435	5.32262	5.65138e-09	5.90655	5.32262	1.07439e-11
ENSMUSG00000039183	Nubp2	nucleotide binding protein 2	protein_coding	26426	1430	26426	-2.41034	5.21688	5.13994e-09	-2.20506	5.21688	1.90877e-08	-4.6154	5.21688	1.086e-11
ENSMUSG00000028691	Prdx1	peroxiredoxin 1	protein_coding	18477	3043	18477	-1.97261	10.143	1.86456e-08	-1.93193	10.143	2.7223e-08	-3.90455	10.143	1.09907e-11
ENSMUSG00000006360	Crip1	cysteine-rich protein 1 (intestinal)	protein_coding	12925	2280	12925	2.84301	4.43427	5.9223e-09	2.95193	4.43427	3.68933e-09	5.79493	4.43427	1.10785e-11
ENSMUSG00000020758	Itgb4	integrin beta 4	protein_coding	192897	7015	192897	5.91608	2.58945	1.72594e-09	6.30706	2.58945	1.1248e-09	12.2231	2.58945	1.11154e-11
ENSMUSG00000078532	Nkain1	Na+/K+ transporting ATPase interacting 1	protein_coding	67149	1426	67149	-4.64665	4.17467	1.38937e-09	-4.05157	4.17467	3.20913e-09	-8.69822	4.17467	1.11154e-11
ENSMUSG00000004885	Crabp2	cellular retinoic acid binding protein II	protein_coding	12904	1322	12904	-5.49167	3.95945	1.32233e-09	-5.63796	3.95945	1.77033e-09	-11.1296	3.95945	1.12145e-11
ENSMUSG00000052516	Robo2	roundabout guidance receptor 2	protein_coding	268902	16983	268902	-11.1765	-0.123959	7.61214e-10	-10.5008	-0.123959	1.25975e-09	-21.6773	-0.123959	1.12934e-11
ENSMUSG00000037855	Zfp365	zinc finger protein 365	protein_coding	216049	5205	216049	-11.1535	0.665505	1.08388e-09	-11.5681	0.665505	8.15031e-10	-22.7216	0.665505	1.12972e-11
ENSMUSG00000015745	Plekho1	pleckstrin homology domain containing, family O member 1	protein_coding	67220	2172	67220	-2.10256	6.59308	1.30183e-08	-2.04769	6.59308	2.11286e-08	-4.15025	6.59308	1.13265e-11
ENSMUSG00000074766	Ism1	isthmin 1, angiogenesis inhibitor	protein_coding	319909	2965	319909	-10.3441	-0.280559	1.1122e-09	-10.707	-0.280559	8.40538e-10	-21.0511	-0.280559	1.13265e-11
ENSMUSG00000045180	Shroom2	shroom family member 2	protein_coding	110380	8375	110380	10.4898	-0.670964	1.12053e-09	10.9008	-0.670964	8.34374e-10	21.3906	-0.670964	1.13811e-11
ENSMUSG00000078302	Foxd1	forkhead box D1	protein_coding	15229	5064	15229	-10.6955	-0.508556	9.02803e-10	-10.5005	-0.508556	1.08861e-09	-21.196	-0.508556	1.14324e-11
ENSMUSG00000044288	Cnr1	cannabinoid receptor 1 (brain)	protein_coding	12801	6444	12801	-8.49225	-1.56693	1.09887e-09	-8.47029	-1.56693	1.12937e-09	-16.9625	-1.56693	1.15666e-11
ENSMUSG00000029370	Rassf6	Ras association (RalGDS/AF-6) domain family member 6	protein_coding	73246	4260	73246	10.7479	2.21305	1.16175e-09	9.92721	2.21305	8.17773e-10	20.6751	2.21305	1.16308e-11
ENSMUSG00000022790	Igsf11	immunoglobulin superfamily, member 11	protein_coding	207683	4493	207683	-9.63014	-0.62262	1.24384e-09	-10.0516	-0.62262	8.67298e-10	-19.6817	-0.62262	1.18655e-11
ENSMUSG00000044303	Cdkn2a	cyclin dependent kinase inhibitor 2A	protein_coding	12578	1172	12578	-11.2926	-0.0415118	6.95058e-10	-10.2228	-0.0415118	1.60935e-09	-21.5154	-0.0415118	1.20711e-11
ENSMUSG00000028048	Gba	glucosidase, beta, acid	protein_coding	14466	2559	14466	-1.97601	7.13746	1.94451e-08	-1.92429	7.13746	3.23463e-08	-3.90029	7.13746	1.21882e-11
ENSMUSG00000090002	Gm16006	predicted gene 16006	antisense	NA	566	NA	-7.10076	-2.28158	1.24327e-09	-7.00186	-2.28158	1.42893e-09	-14.1026	-2.28158	1.2198e-11
ENSMUSG00000035835	Plppr3	phospholipid phosphatase related 3	protein_coding	216152	4357	216152	6.7921	2.04733	1.32233e-09	6.43697	2.04733	1.50046e-09	13.2291	2.04733	1.22072e-11
ENSMUSG00000025092	Hspa12a	heat shock protein 12A	protein_coding	73442	5733	73442	-5.59185	0.820045	1.6047e-09	-5.63633	0.820045	1.7096e-09	-11.2282	0.820045	1.22854e-11
ENSMUSG00000026483	Fam129a	family with sequence similarity 129, member A	protein_coding	63913	7380	63913	-1.97338	7.30929	2.96066e-08	-2.08098	7.30929	1.3883e-08	-4.05436	7.30929	1.22854e-11
ENSMUSG00000037992	Rara	retinoic acid receptor, alpha	protein_coding	19401	4365	19401	2.24038	6.06615	1.595e-08	2.36661	6.06615	7.87556e-09	4.60699	6.06615	1.22854e-11
ENSMUSG00000020453	Patz1	POZ (BTB) and AT hook containing zinc finger 1	protein_coding	56218	5904	56218	3.7199	3.34832	3.62225e-09	4.00132	3.34832	2.17982e-09	7.72122	3.34832	1.24014e-11
ENSMUSG00000035104	Eva1a	eva-1 homolog A (C. elegans)	protein_coding	232146	2805	232146	-7.07966	-2.29691	1.2673e-09	-6.96418	-2.29691	1.50046e-09	-14.0438	-2.29691	1.26023e-11
ENSMUSG00000020739	Nup85	nucleoporin 85	protein_coding	445007	3385	445007	-2.93386	5.08108	3.62562e-09	-2.7162	5.08108	9.1347e-09	-5.65005	5.08108	1.27831e-11
ENSMUSG00000020392	Cdkn2aipnl	CDKN2A interacting protein N-terminal like	protein_coding	52626	1958	52626	1.79053	6.18235	3.83474e-08	1.73951	6.18235	7.12981e-08	3.53004	6.18235	1.28682e-11
ENSMUSG00000022724	Riox2	ribosomal oxygenase 2	protein_coding	67014	5290	67014	-4.98864	2.58534	1.81657e-09	-4.95498	2.58534	2.15991e-09	-9.94362	2.58534	1.28682e-11
ENSMUSG00000070610	Gm13127	predicted gene 13127	processed_pseudogene	NA	1389	NA	-2.35046	4.33574	8.43317e-09	-2.26539	4.33574	1.58983e-08	-4.61585	4.33574	1.28682e-11
ENSMUSG00000096727	Psmb9	proteasome (prosome, macropain) subunit, beta type 9 (large multifunctional peptidase 2)	protein_coding	16912	3659	16912	2.58332	3.81127	5.90949e-09	2.41897	3.81127	1.24263e-08	5.00229	3.81127	1.29075e-11
ENSMUSG00000000959	Oxa1l	oxidase assembly 1-like	protein_coding	69089	4457	69089	2.16953	6.91918	2.25873e-08	2.33824	6.91918	7.42969e-09	4.50776	6.91918	1.29516e-11
ENSMUSG00000004872	Pax3	paired box 3	protein_coding	18505	6187	18505	-9.21465	-1.08003	9.12e-10	-8.63722	-1.08003	1.64115e-09	-17.8519	-1.08003	1.29977e-11
ENSMUSG00000026121	Sema4c	sema domain, immunoglobulin domain (Ig), transmembrane domain (TM) and short cytoplasmic domain, (semaphorin) 4C	protein_coding	20353	4593	20353	3.34946	4.70121	5.31763e-09	3.56776	4.70121	2.45813e-09	6.91723	4.70121	1.29977e-11
ENSMUSG00000038967	Pdk2	pyruvate dehydrogenase kinase, isoenzyme 2	protein_coding	18604	3163	18604	2.7127	3.76835	6.03851e-09	2.70471	3.76835	7.21832e-09	5.41741	3.76835	1.29977e-11
ENSMUSG00000042138	Msantd2	Myb/SANT-like DNA-binding domain containing 2	protein_coding	235184	3273	235184	3.35473	4.27157	4.3442e-09	3.45403	4.27157	3.21073e-09	6.80876	4.27157	1.29977e-11
ENSMUSG00000017057	Il13ra1	interleukin 13 receptor, alpha 1	protein_coding	16164	3712	16164	2.56298	6.57539	5.07753e-09	2.34456	6.57539	1.75546e-08	4.90754	6.57539	1.30537e-11
ENSMUSG00000026185	Igfbp5	insulin-like growth factor binding protein 5	protein_coding	16011	6006	16011	-10.8257	0.0836633	1.0109e-09	-10.6252	0.0836633	1.2049e-09	-21.4509	0.0836633	1.30792e-11
ENSMUSG00000036452	Arhgap26	Rho GTPase activating protein 26	protein_coding	71302	17331	71302	4.54525	3.98335	3.25916e-09	4.91177	3.98335	1.50557e-09	9.45702	3.98335	1.31568e-11
ENSMUSG00000027076	Timm10	translocase of inner mitochondrial membrane 10	protein_coding	30059	815	30059	-3.42867	3.99274	1.92653e-09	-2.69993	3.99274	1.52357e-08	-6.12859	3.99274	1.32949e-11
ENSMUSG00000020653	Klf11	Kruppel-like factor 11	protein_coding	194655	4340	194655	2.09267	4.77796	1.84422e-08	2.0901	4.77796	1.9015e-08	4.18276	4.77796	1.33299e-11
ENSMUSG00000063410	Stk24	serine/threonine kinase 24	protein_coding	223255	5353	223255	1.89495	6.19505	4.48474e-08	2.00707	6.19505	1.71848e-08	3.90203	6.19505	1.33299e-11
ENSMUSG00000020614	Fam20a	family with sequence similarity 20, member A	protein_coding	208659	3634	208659	-8.48549	-1.59292	1.19839e-09	-8.37348	-1.59292	1.38267e-09	-16.859	-1.59292	1.33455e-11
ENSMUSG00000056498	Tmem154	transmembrane protein 154	protein_coding	320782	4738	320782	-9.70095	-0.851548	9.12e-10	-9.06532	-0.851548	1.68138e-09	-18.7663	-0.851548	1.3646e-11
ENSMUSG00000018425	Dhx40	DEAH (Asp-Glu-Ala-His) box polypeptide 40	protein_coding	67487	4233	67487	2.43413	6.47512	1.30183e-08	2.54918	6.47512	6.71139e-09	4.98331	6.47512	1.38076e-11
ENSMUSG00000108381	Gm9299	predicted gene 9299	processed_pseudogene	NA	1140	NA	-7.25202	-2.24405	1.24384e-09	-7.00134	-2.24405	1.79947e-09	-14.2534	-2.24405	1.38076e-11
ENSMUSG00000061232	H2-K1	histocompatibility 2, K1, K region	protein_coding	14972	2608	14972	3.6111	9.38952	6.56323e-09	4.10709	9.38952	1.65784e-09	7.71819	9.38952	1.39782e-11
ENSMUSG00000073802	Cdkn2b	cyclin dependent kinase inhibitor 2B	protein_coding	12579	1390	12579	-9.48479	-0.749852	1.3504e-09	-9.68876	-0.749852	1.1544e-09	-19.1735	-0.749852	1.40731e-11
ENSMUSG00000054675	Tmem119	transmembrane protein 119	protein_coding	231633	2315	231633	-9.96276	1.28269	1.12546e-09	-11.2374	1.28269	1.20129e-09	-21.2002	1.28269	1.40932e-11
ENSMUSG00000017167	Cntnap1	contactin associated protein-like 1	protein_coding	53321	5875	53321	3.57296	4.40532	4.34349e-09	3.64474	4.40532	2.98412e-09	7.2177	4.40532	1.41053e-11
ENSMUSG00000002980	Bcam	basal cell adhesion molecule	protein_coding	57278	3199	57278	9.31079	2.03905	1.48853e-09	9.3519	2.03905	1.0995e-09	18.6627	2.03905	1.41429e-11
ENSMUSG00000042207	Kdm5b	lysine (K)-specific demethylase 5B	protein_coding	75605	16555	75605	3.17518	5.33148	3.12343e-09	2.9025	5.33148	9.0951e-09	6.07768	5.33148	1.41429e-11
ENSMUSG00000072720	Myo18b	myosin XVIIIb	protein_coding	74376	10698	74376	-8.90026	-1.26032	9.70779e-10	-8.23113	-1.26032	1.98501e-09	-17.1314	-1.26032	1.45563e-11
ENSMUSG00000031647	Mfap3l	microfibrillar-associated protein 3-like	protein_coding	71306	6837	71306	-8.36941	1.60543	1.37661e-09	-7.73082	1.60543	1.47288e-09	-16.1002	1.60543	1.45598e-11
ENSMUSG00000073411	H2-D1	histocompatibility 2, D region locus 1	protein_coding	14964	2579	14964	3.63709	9.89403	6.72164e-09	4.13289	9.89403	1.7096e-09	7.76998	9.89403	1.45957e-11
ENSMUSG00000086841	2410006H16Rik	RIKEN cDNA 2410006H16 gene	processed_transcript	NA	462	NA	2.92823	6.99552	1.01129e-08	3.24957	6.99552	2.84974e-09	6.1778	6.99552	1.4662e-11
ENSMUSG00000086454	Platr14	pluripotency associated transcript 14	processed_transcript	74959	1579	74959	6.34047	1.63021	1.69381e-09	5.41343	1.63021	2.02344e-09	11.7539	1.63021	1.4744e-11
ENSMUSG00000029634	Rnf6	ring finger protein (C3H2C3 type) 6	protein_coding	74132	4022	74132	-2.31567	5.7572	1.48896e-08	-2.42058	5.7572	9.61941e-09	-4.73625	5.7572	1.47766e-11
ENSMUSG00000032315	Cyp1a1	cytochrome P450, family 1, subfamily a, polypeptide 1	protein_coding	13076	2787	13076	-8.83312	-1.2983	9.81466e-10	-8.14505	-1.2983	2.04763e-09	-16.9782	-1.2983	1.47766e-11
ENSMUSG00000090362	Vmn2r79	vomeronasal 2, receptor 79	protein_coding	621430	14279	621430	-9.4247	-0.705126	1.6207e-09	-9.92678	-0.705126	1.07396e-09	-19.3515	-0.705126	1.47766e-11
ENSMUSG00000028962	Slc4a2	solute carrier family 4 (anion exchanger), member 2	protein_coding	20535	8322	20535	-2.91563	6.21601	3.66421e-09	-2.59761	6.21601	1.51937e-08	-5.51324	6.21601	1.48836e-11
ENSMUSG00000005667	Mthfd2	methylenetetrahydrofolate dehydrogenase (NAD+ dependent), methenyltetrahydrofolate cyclohydrolase	protein_coding	17768	3487	17768	-4.17916	5.25954	2.33526e-09	-3.87909	5.25954	4.26049e-09	-8.05826	5.25954	1.49078e-11
ENSMUSG00000010936	Vac14	Vac14 homolog (S. cerevisiae)	protein_coding	234729	6960	234729	-2.24419	4.93021	1.10587e-08	-2.1228	4.93021	2.71978e-08	-4.36699	4.93021	1.49078e-11
ENSMUSG00000059173	Pde1a	phosphodiesterase 1A, calmodulin-dependent	protein_coding	18573	6012	18573	-8.30243	-1.68734	1.35242e-09	-8.17888	-1.68734	1.59226e-09	-16.4813	-1.68734	1.49838e-11
ENSMUSG00000059401	Mamld1	mastermind-like domain containing 1	protein_coding	333639	4796	333639	-8.88144	-1.27071	1.00544e-09	-8.2076	-1.27071	2.04763e-09	-17.089	-1.27071	1.49838e-11
ENSMUSG00000040415	Dtx3	deltex 3, E3 ubiquitin ligase	protein_coding	80904	2572	80904	2.44191	6.40045	1.0973e-08	2.4529	6.40045	1.05579e-08	4.89481	6.40045	1.5022e-11
ENSMUSG00000094530	Gm21399	predicted gene, 21399	processed_pseudogene	NA	597	NA	-1.96527	7.23367	2.75988e-08	-1.9517	7.23367	3.31672e-08	-3.91697	7.23367	1.50505e-11
ENSMUSG00000024621	Csf1r	colony stimulating factor 1 receptor	protein_coding	12978	4885	12978	-9.51782	-0.956932	9.96234e-10	-8.82617	-0.956932	1.9813e-09	-18.344	-0.956932	1.51897e-11
ENSMUSG00000033170	Card10	caspase recruitment domain family, member 10	protein_coding	105844	4952	105844	2.86547	7.03876	5.13994e-09	2.73859	7.03876	9.58573e-09	5.60405	7.03876	1.51897e-11
ENSMUSG00000054555	Adam12	a disintegrin and metallopeptidase domain 12 (meltrin alpha)	protein_coding	11489	10573	11489	-9.13226	-0.862988	1.69119e-09	-9.58947	-0.862988	1.1248e-09	-18.7217	-0.862988	1.51897e-11
ENSMUSG00000039427	Alg1	asparagine-linked glycosylation 1 (beta-1,4-mannosyltransferase)	protein_coding	208211	2682	208211	-2.45143	3.90235	9.25247e-09	-2.4526	3.90235	1.28404e-08	-4.90403	3.90235	1.53598e-11
ENSMUSG00000029381	Shroom3	shroom family member 3	protein_coding	27428	13247	27428	-2.36596	5.34191	7.74771e-09	-2.14042	5.34191	3.36031e-08	-4.50637	5.34191	1.55417e-11
ENSMUSG00000058013	2011-09-01	septin 11	protein_coding	52398	9472	52398	-1.78558	7.88033	5.22372e-08	-1.75917	7.88033	7.43352e-08	-3.54476	7.88033	1.55848e-11
ENSMUSG00000038402	Foxf2	forkhead box F2	protein_coding	14238	2363	14238	-10.8247	-0.185914	8.20455e-10	-9.54833	-0.185914	2.39441e-09	-20.373	-0.185914	1.56107e-11
ENSMUSG00000069520	Tmem19	transmembrane protein 19	protein_coding	67226	3675	67226	-2.5328	5.23895	1.23975e-08	-2.73413	5.23895	6.43994e-09	-5.26693	5.23895	1.56265e-11
ENSMUSG00000047643	Gm5454	predicted gene 5454	processed_pseudogene	NA	1453	NA	7.91135	0.501572	1.347e-09	6.72182	0.501572	2.04763e-09	14.6332	0.501572	1.56743e-11
ENSMUSG00000090733	Rps27	ribosomal protein S27	protein_coding	57294	1043	57294	2.28505	6.34018	2.04822e-08	2.42631	6.34018	8.4036e-09	4.71136	6.34018	1.56743e-11
ENSMUSG00000041193	Pla2g5	phospholipase A2, group V	protein_coding	18784	2884	18784	-9.89539	-0.320467	1.7472e-09	-10.5042	-0.320467	1.08861e-09	-20.3996	-0.320467	1.57246e-11
ENSMUSG00000029233	Srd5a3	steroid 5 alpha-reductase 3	protein_coding	57357	4648	57357	-2.47477	4.1078	1.05438e-08	-2.52766	4.1078	1.05025e-08	-5.00243	4.1078	1.58306e-11
ENSMUSG00000021065	Fut8	fucosyltransferase 8	protein_coding	53618	7902	53618	2.13919	6.07647	1.83431e-08	2.09629	6.07647	2.4717e-08	4.23547	6.07647	1.58331e-11
ENSMUSG00000056904	Gm5620	predicted gene 5620	processed_pseudogene	NA	1348	NA	-2.90806	6.17961	3.85213e-09	-2.57883	6.17961	1.72661e-08	-5.48689	6.17961	1.58568e-11
ENSMUSG00000027612	Mmp24	matrix metallopeptidase 24	protein_coding	17391	4683	17391	-9.04079	1.07932	1.37661e-09	-7.56802	1.07932	1.65888e-09	-16.6088	1.07932	1.58843e-11
ENSMUSG00000026037	Orc2	origin recognition complex, subunit 2	protein_coding	18393	3857	18393	-1.98867	5.37655	2.73141e-08	-1.98251	5.37655	3.23463e-08	-3.97118	5.37655	1.59277e-11
ENSMUSG00000019832	Rab32	RAB32, member RAS oncogene family	protein_coding	67844	2339	67844	-2.07251	5.33099	2.09348e-08	-2.05489	5.33099	2.8077e-08	-4.1274	5.33099	1.59506e-11
ENSMUSG00000018774	Cd68	CD68 antigen	protein_coding	12514	1257	12514	2.1824	7.78634	3.03688e-08	2.39717	7.78634	7.79726e-09	4.57957	7.78634	1.59838e-11
ENSMUSG00000075602	Ly6a	lymphocyte antigen 6 complex, locus A	protein_coding	110454	1205	110454	3.00341	5.75578	4.54717e-09	2.82916	5.75578	9.93227e-09	5.83256	5.75578	1.59838e-11
ENSMUSG00000034117	Ptgdr2	prostaglandin D2 receptor 2	protein_coding	14764	2644	14764	-7.86281	-1.91075	1.49867e-09	-7.72581	-1.91075	1.80132e-09	-15.5886	-1.91075	1.61204e-11
ENSMUSG00000073755	5730409E04Rik	RIKEN cDNA 5730409E04Rik gene	protein_coding	230757	2891	230757	-3.00878	3.35322	6.05138e-09	-3.15246	3.35322	5.65138e-09	-6.16125	3.35322	1.61246e-11
ENSMUSG00000020390	Ube2b	ubiquitin-conjugating enzyme E2B	protein_coding	22210	2126	22210	2.10148	6.3045	1.29815e-08	1.89389	6.3045	7.64722e-08	3.99537	6.3045	1.61645e-11
ENSMUSG00000108314	Prkcz2	protein kinase C, zeta 2	processed_pseudogene	NA	1756	NA	7.72317	-1.08541	3.26752e-09	9.3979	-1.08541	8.17773e-10	17.1211	-1.08541	1.61758e-11
ENSMUSG00000020010	Vnn3	vanin 3	protein_coding	26464	1811	26464	9.23236	-1.32134	1.67037e-09	9.55904	-1.32134	1.30201e-09	18.7914	-1.32134	1.62167e-11
ENSMUSG00000050248	Evc2	EvC ciliary complex subunit 2	protein_coding	68525	5837	68525	3.76519	2.70479	3.89673e-09	3.67902	2.70479	4.03147e-09	7.44421	2.70479	1.62433e-11
ENSMUSG00000079165	Sap25	sin3 associated polypeptide	protein_coding	751865	1569	751865	3.49739	2.83126	3.37199e-09	3.24931	2.83126	7.25613e-09	6.7467	2.83126	1.64994e-11
ENSMUSG00000079442	St6galnac4	ST6 (alpha-N-acetyl-neuraminyl-2,3-beta-galactosyl-1,3)-N-acetylgalactosaminide alpha-2,6-sialyltransferase 4	protein_coding	20448	6482	20448	-2.35472	6.57498	9.57289e-09	-2.20009	6.57498	2.74436e-08	-4.55481	6.57498	1.65021e-11
ENSMUSG00000031503	Col4a2	collagen, type IV, alpha 2	protein_coding	12827	6619	12827	12.1455	3.19815	1.52689e-09	11.1435	3.19815	1.15517e-09	23.289	3.19815	1.66975e-11
ENSMUSG00000070738	Dgkd	diacylglycerol kinase, delta	protein_coding	227333	6850	227333	2.10548	7.13344	1.83351e-08	2.01869	7.13344	3.69301e-08	4.12417	7.13344	1.66975e-11
ENSMUSG00000052477	C130026I21Rik	RIKEN cDNA C130026I21 gene	protein_coding	620078	3827	620078	5.42394	2.13226	2.17214e-09	5.16962	2.13226	2.70041e-09	10.5936	2.13226	1.67218e-11
ENSMUSG00000027246	Ell3	elongation factor RNA polymerase II-like 3	protein_coding	269344	2190	269344	7.75796	-2.46729	1.41354e-09	7.51317	-2.46729	2.12004e-09	15.2711	-2.46729	1.6879e-11
ENSMUSG00000024238	Zeb1	zinc finger E-box binding homeobox 1	protein_coding	21417	10266	21417	-10.2975	1.48708	1.46161e-09	-12.0426	1.48708	1.3224e-09	-22.3401	1.48708	1.70228e-11
ENSMUSG00000041187	Prkd2	protein kinase D2	protein_coding	101540	5051	101540	2.69877	4.39119	8.25336e-09	2.66873	4.39119	1.00528e-08	5.3675	4.39119	1.70807e-11
ENSMUSG00000025504	Eps8l2	EPS8-like 2	protein_coding	98845	5377	98845	2.61232	5.0817	1.46345e-08	2.80966	5.0817	5.59594e-09	5.42199	5.0817	1.71144e-11
ENSMUSG00000031387	Renbp	renin binding protein	protein_coding	19703	2494	19703	-2.17532	5.87338	1.69598e-08	-2.11865	5.87338	2.80918e-08	-4.29397	5.87338	1.71288e-11
ENSMUSG00000002104	Rapsn	receptor-associated protein of the synapse	protein_coding	19400	1802	19400	-3.90611	3.13484	3.10647e-09	-3.7885	3.13484	5.05953e-09	-7.69461	3.13484	1.71862e-11
ENSMUSG00000039994	Timeless	timeless circadian clock 1	protein_coding	21853	6115	21853	-2.52372	4.53279	1.50163e-08	-2.81826	4.53279	6.14814e-09	-5.34198	4.53279	1.71912e-11
ENSMUSG00000020788	Atp2a3	ATPase, Ca++ transporting, ubiquitous	protein_coding	53313	5281	53313	-8.92206	0.674806	1.48834e-09	-9.76119	0.674806	1.64115e-09	-18.6832	0.674806	1.72844e-11
ENSMUSG00000055413	H2-Q5	histocompatibility 2, Q region locus 5	polymorphic_pseudogene	15016	1591	15016	4.04808	6.438	6.55368e-09	4.60861	6.438	1.82622e-09	8.6567	6.438	1.74317e-11
ENSMUSG00000008226	Scrn3	secernin 3	protein_coding	74616	4815	74616	-3.0122	3.7357	5.43146e-09	-2.89529	3.7357	9.18115e-09	-5.90749	3.7357	1.74376e-11
ENSMUSG00000019889	Ptprk	protein tyrosine phosphatase, receptor type, K	protein_coding	19272	13328	19272	2.18358	6.87771	2.53895e-08	2.27929	6.87771	1.33928e-08	4.46287	6.87771	1.74376e-11
ENSMUSG00000107667	C530044C16Rik	RIKEN cDNA C530044C16 gene	lincRNA	NA	1810	NA	7.21748	-2.64669	1.96585e-09	7.32004	-2.64669	1.80132e-09	14.5375	-2.64669	1.74376e-11
ENSMUSG00000061728	Btnl7-ps	butyrophilin-like 7, pseudogene	unprocessed_pseudogene	NA	1763	NA	7.98718	-2.37928	1.37148e-09	7.63621	-2.37928	2.34546e-09	15.6234	-2.37928	1.75527e-11
ENSMUSG00000020865	Abcc3	ATP-binding cassette, sub-family C (CFTR/MRP), member 3	protein_coding	76408	5698	76408	4.08236	3.76698	2.55836e-09	3.71733	3.76698	6.52741e-09	7.79969	3.76698	1.76889e-11
ENSMUSG00000022475	Hdac7	histone deacetylase 7	protein_coding	56233	6755	56233	2.37154	7.32516	1.25092e-08	2.30494	7.32516	1.90961e-08	4.67648	7.32516	1.76889e-11
ENSMUSG00000036136	Fam110c	family with sequence similarity 110, member C	protein_coding	104943	3088	104943	9.80675	-0.936246	2.08523e-09	10.5141	-0.936246	1.15517e-09	20.3209	-0.936246	1.76889e-11
ENSMUSG00000052056	Zfp217	zinc finger protein 217	protein_coding	228913	6139	228913	3.23241	5.13042	4.37393e-09	3.077	5.13042	8.65523e-09	6.30942	5.13042	1.76889e-11
ENSMUSG00000115868	Gm2999	predicted gene 2999	processed_pseudogene	NA	428	NA	2.50788	5.71172	1.46345e-08	2.57794	5.71172	9.0951e-09	5.08582	5.71172	1.80581e-11
ENSMUSG00000032036	Kirrel3	kirre like nephrin family adhesion molecule 3	protein_coding	67703	6454	67703	-7.42559	0.870784	1.74647e-09	-6.72978	0.870784	2.28432e-09	-14.1554	0.870784	1.82868e-11
ENSMUSG00000035027	Map2k2	mitogen-activated protein kinase kinase 2	protein_coding	26396	5663	26396	-2.14235	6.85742	1.34952e-08	-1.92966	6.85742	7.88685e-08	-4.07201	6.85742	1.85695e-11
ENSMUSG00000047261	Gap43	growth associated protein 43	protein_coding	14432	1523	14432	-7.57309	-2.05244	1.78466e-09	-7.44799	-2.05244	2.09249e-09	-15.0211	-2.05244	1.85695e-11
ENSMUSG00000046675	Tmem251	transmembrane protein 251	protein_coding	320351	3367	320351	-2.98238	3.37174	8.62355e-09	-3.22356	3.37174	5.30814e-09	-6.20594	3.37174	1.86271e-11
ENSMUSG00000025477	Inpp5a	inositol polyphosphate-5-phosphatase A	protein_coding	212111	5649	212111	2.06729	6.12277	2.29416e-08	2.00458	6.12277	4.20084e-08	4.07187	6.12277	1.87262e-11
ENSMUSG00000030695	Aldoa	aldolase A, fructose-bisphosphate	protein_coding	11674	2911	11674	2.3547	10.417	2.71913e-08	2.61419	10.417	6.56427e-09	4.9689	10.417	1.88481e-11
ENSMUSG00000040605	Bace2	beta-site APP-cleaving enzyme 2	protein_coding	56175	7887	56175	-9.28241	-0.415894	2.51485e-09	-10.17	-0.415894	1.1484e-09	-19.4524	-0.415894	1.88481e-11
ENSMUSG00000029145	Eif2b4	eukaryotic translation initiation factor 2B, subunit 4 delta	protein_coding	13667	2599	13667	-2.11699	5.20378	1.70646e-08	-1.97347	5.20378	5.82873e-08	-4.09046	5.20378	1.89006e-11
ENSMUSG00000056076	Eif3b	eukaryotic translation initiation factor 3, subunit B	protein_coding	27979	3346	27979	-2.6434	7.96509	6.02493e-09	-2.35673	7.96509	2.95332e-08	-5.00013	7.96509	1.89039e-11
ENSMUSG00000021215	Net1	neuroepithelial cell transforming gene 1	protein_coding	56349	5217	56349	2.76263	6.52838	6.00037e-09	2.54006	6.52838	1.90961e-08	5.30269	6.52838	1.89807e-11
ENSMUSG00000024571	Gm16286	predicted gene 16286	protein_coding	27366	3075	27366	-2.02662	6.19892	2.6588e-08	-1.97874	6.19892	4.48166e-08	-4.00535	6.19892	1.90395e-11
ENSMUSG00000009350	Mpo	myeloperoxidase	protein_coding	17523	3424	17523	-7.2812	-2.28692	1.48834e-09	-6.79886	-2.28692	3.01925e-09	-14.0801	-2.28692	1.90925e-11
ENSMUSG00000027185	Nat10	N-acetyltransferase 10	protein_coding	98956	7199	98956	-2.58514	4.77875	1.48435e-08	-2.86136	4.77875	6.81698e-09	-5.44651	4.77875	1.90925e-11
ENSMUSG00000042426	Dhx29	DEAH (Asp-Glu-Ala-His) box polypeptide 29	protein_coding	218629	6011	218629	-2.58241	4.82018	1.00729e-08	-2.55014	4.82018	1.4004e-08	-5.13255	4.82018	1.90925e-11
ENSMUSG00000079105	C7	complement component 7	protein_coding	109828	2676	109828	-7.81256	-1.89567	1.98563e-09	-7.83598	-1.89567	1.92214e-09	-15.6485	-1.89567	1.90925e-11
ENSMUSG00000085057	Gm13415	predicted gene 13415	processed_transcript	NA	5662	NA	-6.67478	-2.47198	2.20667e-09	-6.66594	-2.47198	2.17982e-09	-13.3407	-2.47198	1.90925e-11
ENSMUSG00000035929	H2-Q4	histocompatibility 2, Q region locus 4	protein_coding	15015	2596	15015	3.28192	7.38242	1.24871e-08	3.79699	7.38242	2.40859e-09	7.07891	7.38242	1.92222e-11
ENSMUSG00000021303	Gng4	guanine nucleotide binding protein (G protein), gamma 4	protein_coding	14706	3340	14706	-11.4777	0.482957	1.36597e-09	-11.0786	0.482957	1.9007e-09	-22.5563	0.482957	1.92923e-11
ENSMUSG00000001123	Lgals9	lectin, galactose binding, soluble 9	protein_coding	16859	2137	16859	1.91866	6.51999	5.99559e-08	2.00914	6.51999	2.7223e-08	3.92779	6.51999	1.94123e-11
ENSMUSG00000033589	Reep4	receptor accessory protein 4	protein_coding	72549	2377	72549	2.11171	6.441	3.27211e-08	2.19531	6.441	1.80466e-08	4.30703	6.441	1.94123e-11
ENSMUSG00000116190	Gm41386	predicted gene, 41386	lincRNA	NA	464	NA	-10.5336	-0.37253	1.16175e-09	-9.65746	-0.37253	2.51577e-09	-20.1911	-0.37253	1.94123e-11
ENSMUSG00000022551	Cyc1	cytochrome c-1	protein_coding	66445	2154	66445	-1.98213	6.98838	2.21384e-08	-1.80579	6.98838	1.26052e-07	-3.78792	6.98838	1.96015e-11
ENSMUSG00000003161	Sri	sorcin	protein_coding	109552	4852	109552	-1.93197	5.51503	6.69289e-08	-2.11305	5.51503	1.85304e-08	-4.04502	5.51503	1.9631e-11
ENSMUSG00000041731	Pgm5	phosphoglucomutase 5	protein_coding	226041	3611	226041	-11.2099	0.0815613	9.37924e-10	-9.74093	0.0815613	3.23079e-09	-20.9508	0.0815613	1.97082e-11
ENSMUSG00000114255	Gm10734	predicted gene 10734	antisense	NA	1269	NA	-7.07316	-2.33337	1.82795e-09	-6.82215	-2.33337	2.64684e-09	-13.8953	-2.33337	1.97375e-11
ENSMUSG00000029833	Trim24	tripartite motif-containing 24	protein_coding	21848	8521	21848	2.04493	5.48314	2.89899e-08	2.01039	5.48314	3.91992e-08	4.05532	5.48314	1.98579e-11
ENSMUSG00000039476	Prrx2	paired related homeobox 2	protein_coding	20204	1961	20204	-9.92211	0.272248	2.94421e-09	-11.2907	0.272248	1.05904e-09	-21.2129	0.272248	1.98579e-11
ENSMUSG00000082243	Gm3810	predicted gene 3810	processed_pseudogene	NA	476	NA	-7.7813	-1.94515	1.92653e-09	-7.66695	-1.94515	2.20221e-09	-15.4483	-1.94515	2.01413e-11
ENSMUSG00000025103	Btbd1	BTB (POZ) domain containing 1	protein_coding	83962	3471	83962	1.95379	5.94579	3.83474e-08	1.92092	5.94579	5.27001e-08	3.87471	5.94579	2.01773e-11
ENSMUSG00000032898	Fbxo21	F-box protein 21	protein_coding	231670	5545	231670	3.35715	4.30477	7.88691e-09	3.48365	4.30477	4.44565e-09	6.84079	4.30477	2.01958e-11
ENSMUSG00000026574	Dpt	dermatopontin	protein_coding	56429	1724	56429	-8.6336	-1.38916	1.38699e-09	-7.98367	-1.38916	2.84974e-09	-16.6173	-1.38916	2.01979e-11
ENSMUSG00000021262	Evl	Ena-vasodilator stimulated phosphoprotein	protein_coding	14026	2940	14026	-9.69609	-0.87773	1.3171e-09	-8.96647	-0.87773	2.64684e-09	-18.6626	-0.87773	2.02363e-11
ENSMUSG00000034321	Exosc1	exosome component 1	protein_coding	66583	1622	66583	-2.26591	4.17969	2.07059e-08	-2.3303	4.17969	1.74701e-08	-4.59622	4.17969	2.02363e-11
ENSMUSG00000034723	Tmx4	thioredoxin-related transmembrane protein 4	protein_coding	52837	10907	52837	3.26855	6.6219	3.71784e-09	2.90575	6.6219	1.59716e-08	6.1743	6.6219	2.02363e-11
ENSMUSG00000031410	Nxf7	nuclear RNA export factor 7	protein_coding	170722	2710	170722	-7.27929	-2.19739	2.05429e-09	-7.16204	-2.19739	2.39441e-09	-14.4413	-2.19739	2.03735e-11
ENSMUSG00000046743	Fat4	FAT atypical cadherin 4	protein_coding	329628	17165	329628	-6.73102	-2.51361	1.91411e-09	-6.44466	-2.51361	3.00206e-09	-13.1757	-2.51361	2.03735e-11
ENSMUSG00000000693	Loxl3	lysyl oxidase-like 3	protein_coding	16950	4603	16950	6.23155	3.23964	2.05429e-09	6.09806	3.23964	3.20592e-09	12.3296	3.23964	2.04969e-11
ENSMUSG00000045665	Mfsd5	major facilitator superfamily domain containing 5	protein_coding	106073	1754	106073	-3.35581	5.62106	3.61738e-09	-2.91314	5.62106	1.6125e-08	-6.26896	5.62106	2.04969e-11
ENSMUSG00000030888	Rrp8	ribosomal RNA processing 8, methyltransferase, homolog (yeast)	protein_coding	101867	3558	101867	-2.24299	4.44033	1.17345e-08	-1.96714	4.44033	8.62918e-08	-4.21013	4.44033	2.07039e-11
ENSMUSG00000021707	Dhfr	dihydrofolate reductase	protein_coding	13361	5347	13361	-2.91743	5.08416	9.82305e-09	-3.0956	5.08416	6.88655e-09	-6.01303	5.08416	2.0721e-11
ENSMUSG00000115494	Gm49293	predicted gene, 49293	lincRNA	NA	1205	NA	7.0576	-2.67393	2.81553e-09	7.36547	-2.67393	1.85562e-09	14.4231	-2.67393	2.0721e-11
ENSMUSG00000024983	Vti1a	vesicle transport through interaction with t-SNAREs 1A	protein_coding	53611	12304	53611	-2.01023	4.6375	4.839e-08	-2.16991	4.6375	1.99365e-08	-4.18014	4.6375	2.09211e-11
ENSMUSG00000058427	Cxcl2	chemokine (C-X-C motif) ligand 2	protein_coding	20310	2068	20310	7.36321	-0.245247	2.40479e-09	8.15419	-0.245247	1.97937e-09	15.5174	-0.245247	2.10944e-11
ENSMUSG00000021248	Tmed10	transmembrane p24 trafficking protein 10	protein_coding	68581	5811	68581	1.96047	7.59746	2.66932e-08	1.79964	7.59746	1.33821e-07	3.76012	7.59746	2.11128e-11
ENSMUSG00000026478	Lamc1	laminin, gamma 1	protein_coding	226519	8272	226519	2.3454	9.18551	2.42593e-08	2.4768	9.18551	1.13249e-08	4.8222	9.18551	2.11128e-11
ENSMUSG00000037526	Atg14	autophagy related 14	protein_coding	100504663	4322	100504663	2.20894	5.09674	2.8499e-08	2.29941	5.09674	1.64811e-08	4.50835	5.09674	2.11128e-11
ENSMUSG00000041607	Mbp	myelin basic protein	protein_coding	17196	8403	17196	9.57239	0.555971	1.79725e-09	10.5325	0.555971	1.89803e-09	20.1049	0.555971	2.11128e-11
ENSMUSG00000051457	Spn	sialophorin	protein_coding	20737	4681	20737	4.1332	1.75922	4.37393e-09	4.30464	1.75922	4.08113e-09	8.43785	1.75922	2.11128e-11
ENSMUSG00000022391	Rangap1	RAN GTPase activating protein 1	protein_coding	19387	4863	19387	-1.61344	8.10282	2.19588e-07	-1.63252	8.10282	1.75155e-07	-3.24596	8.10282	2.12319e-11
ENSMUSG00000066705	Fxyd6	FXYD domain-containing ion transport regulator 6	protein_coding	59095	4107	59095	-10.1399	0.198775	2.93907e-09	-11.2799	0.198775	1.17911e-09	-21.4198	0.198775	2.13331e-11
ENSMUSG00000056313	Tcim	transcriptional and immune response regulator	protein_coding	69068	1805	69068	11.9954	1.7803	1.78645e-09	11.3067	1.7803	1.77033e-09	23.3021	1.7803	2.15689e-11
ENSMUSG00000064254	Ethe1	ethylmalonic encephalopathy 1	protein_coding	66071	1484	66071	2.89171	4.4177	1.19415e-08	2.9972	4.4177	6.93286e-09	5.8889	4.4177	2.15689e-11
ENSMUSG00000037990	Sh3rf3	SH3 domain containing ring finger 3	protein_coding	237353	7242	237353	-8.95257	-1.08126	1.18434e-09	-7.83732	-1.08126	3.99519e-09	-16.7899	-1.08126	2.15814e-11
ENSMUSG00000033788	Dysf	dysferlin	protein_coding	26903	8328	26903	-4.13738	2.83377	3.48744e-09	-3.79453	2.83377	6.86635e-09	-7.9319	2.83377	2.17147e-11
ENSMUSG00000027253	Lrp4	low density lipoprotein receptor-related protein 4	protein_coding	228357	10504	228357	-10.5417	-0.000147706	2.3451e-09	-11.1389	-0.000147706	1.49475e-09	-21.6806	-0.000147706	2.17177e-11
ENSMUSG00000022099	Dmtn	dematin actin binding protein	protein_coding	13829	9804	13829	2.49302	4.49194	2.26729e-08	2.68611	4.49194	8.03001e-09	5.17913	4.49194	2.17365e-11
ENSMUSG00000029999	Tgfa	transforming growth factor alpha	protein_coding	21802	6490	21802	8.86691	0.590041	1.91411e-09	9.73008	0.590041	2.04763e-09	18.597	0.590041	2.17365e-11
ENSMUSG00000073177	Gm773	predicted gene 773	protein_coding	331416	951	331416	-6.79535	-2.40682	2.55836e-09	-6.80679	-2.40682	2.43299e-09	-13.6021	-2.40682	2.17365e-11
ENSMUSG00000001248	Gramd1a	GRAM domain containing 1A	protein_coding	52857	5239	52857	2.78437	6.25059	1.94451e-08	3.12643	6.25059	4.59221e-09	5.9108	6.25059	2.19052e-11
ENSMUSG00000112926	Gm7172	predicted gene 7172	processed_pseudogene	NA	1152	NA	-2.84985	5.75928	7.74771e-09	-2.67767	5.75928	1.60363e-08	-5.52752	5.75928	2.19732e-11
ENSMUSG00000045532	C1ql1	complement component 1, q subcomponent-like 1	protein_coding	23829	1473	23829	-7.4512	-2.09051	2.3216e-09	-7.41808	-2.09051	2.39441e-09	-14.8693	-2.09051	2.19913e-11
ENSMUSG00000068876	Cgn	cingulin	protein_coding	70737	6021	70737	7.97818	0.606434	2.05429e-09	7.82619	0.606434	2.47856e-09	15.8044	0.606434	2.21517e-11
ENSMUSG00000062190	Lancl2	LanC (bacterial lantibiotic synthetase component C)-like 2	protein_coding	71835	3020	71835	-2.75061	3.14282	1.31789e-08	-3.00894	3.14282	7.70445e-09	-5.75954	3.14282	2.22084e-11
ENSMUSG00000001120	Pcbp3	poly(rC) binding protein 3	protein_coding	59093	2933	59093	5.21078	1.57646	3.9009e-09	6.09997	1.57646	2.40859e-09	11.3108	1.57646	2.22393e-11
ENSMUSG00000021371	Mcur1	mitochondrial calcium uniporter regulator 1	protein_coding	76137	7076	76137	-2.14264	4.85783	4.34746e-08	-2.37717	4.85783	1.27805e-08	-4.51981	4.85783	2.2263e-11
ENSMUSG00000023885	Thbs2	thrombospondin 2	protein_coding	21826	7003	21826	-5.74326	4.24229	2.05429e-09	-6.93251	4.24229	3.18932e-09	-12.6758	4.24229	2.32346e-11
ENSMUSG00000022325	Pop1	processing of precursor 1, ribonuclease P/MRP family, (S. cerevisiae)	protein_coding	67724	3795	67724	-5.31941	2.81505	2.87752e-09	-4.71512	2.81505	4.76514e-09	-10.0345	2.81505	2.33393e-11
ENSMUSG00000052392	Acot4	acyl-CoA thioesterase 4	protein_coding	171282	6674	171282	-7.34112	-2.20339	2.10851e-09	-7.07226	-2.20339	3.09615e-09	-14.4134	-2.20339	2.35519e-11
ENSMUSG00000102353	Gm38345	predicted gene, 38345	TEC	NA	1748	NA	-6.58837	-2.50167	2.92447e-09	-6.63598	-2.50167	2.61788e-09	-13.2243	-2.50167	2.3642e-11
ENSMUSG00000047878	A4galt	alpha 1,4-galactosyltransferase	protein_coding	239559	2278	239559	-5.92612	1.10199	2.56147e-09	-7.70688	1.10199	2.40859e-09	-13.633	1.10199	2.36672e-11
ENSMUSG00000032599	Ip6k2	inositol hexaphosphate kinase 2	protein_coding	76500	4067	76500	3.31817	5.42744	1.05438e-08	3.57408	5.42744	4.58513e-09	6.89225	5.42744	2.37311e-11
ENSMUSG00000024052	Lpin2	lipin 2	protein_coding	64898	12233	64898	2.03544	6.60566	2.38495e-08	1.85646	6.60566	1.24765e-07	3.8919	6.60566	2.38106e-11
ENSMUSG00000030505	Prmt3	protein arginine N-methyltransferase 3	protein_coding	71974	5996	71974	-2.77104	4.15333	8.48543e-09	-2.56223	4.15333	2.1373e-08	-5.33327	4.15333	2.38106e-11
ENSMUSG00000111467	Gm47775	predicted gene, 47775	lincRNA	NA	684	NA	-7.57822	-2.05176	2.31802e-09	-7.44743	-2.05176	2.7207e-09	-15.0257	-2.05176	2.38106e-11
ENSMUSG00000031840	Rab3a	RAB3A, member RAS oncogene family	protein_coding	19339	2226	19339	2.42433	3.77799	2.75988e-08	2.65264	3.77799	9.02549e-09	5.07697	3.77799	2.39384e-11
ENSMUSG00000053684	BC048403	cDNA sequence BC048403	protein_coding	270802	3136	270802	-3.15418	2.66072	8.50449e-09	-3.29956	2.66072	7.66779e-09	-6.45374	2.66072	2.40936e-11
ENSMUSG00000029782	Tmem209	transmembrane protein 209	protein_coding	72649	9856	72649	-2.13996	4.91596	2.89813e-08	-2.14989	4.91596	3.32475e-08	-4.28985	4.91596	2.41485e-11
ENSMUSG00000039523	Cep104	centrosomal protein 104	protein_coding	230967	5279	230967	-1.73128	5.35958	1.75524e-07	-1.86961	5.35958	5.05226e-08	-3.60089	5.35958	2.41485e-11
ENSMUSG00000062300	Nectin2	nectin cell adhesion molecule 2	protein_coding	19294	3494	19294	4.69722	5.021	6.07867e-09	5.10243	5.021	2.57623e-09	9.79966	5.021	2.41485e-11
ENSMUSG00000033684	Qsox1	quiescin Q6 sulfhydryl oxidase 1	protein_coding	104009	8291	104009	2.61839	7.72359	2.65152e-08	2.95419	7.72359	5.65138e-09	5.57258	7.72359	2.43053e-11
ENSMUSG00000039199	Zdhhc1	zinc finger, DHHC domain containing 1	protein_coding	70796	4219	70796	3.35632	2.79985	6.97105e-09	3.29719	2.79985	8.25547e-09	6.65351	2.79985	2.43062e-11
ENSMUSG00000015668	Pdzd11	PDZ domain containing 11	protein_coding	72621	2127	72621	-2.32732	4.8228	1.56478e-08	-2.19032	4.8228	4.20084e-08	-4.51764	4.8228	2.43502e-11
ENSMUSG00000074292	Gm10660	predicted gene 10660	lincRNA	NA	1203	NA	-8.13087	-1.76748	2.30623e-09	-8.02481	-1.76748	2.60212e-09	-16.1557	-1.76748	2.43502e-11
ENSMUSG00000039716	Dock3	dedicator of cyto-kinesis 3	protein_coding	208869	14448	208869	-8.2792	-1.56152	1.72789e-09	-7.6459	-1.56152	3.64648e-09	-15.9251	-1.56152	2.43717e-11
ENSMUSG00000037613	Tnfrsf23	tumor necrosis factor receptor superfamily, member 23	protein_coding	79201	3962	79201	-2.06387	5.32117	2.82893e-08	-1.96441	5.32117	7.05201e-08	-4.02828	5.32117	2.45342e-11
ENSMUSG00000028820	Sfpq	splicing factor proline/glutamine rich (polypyrimidine tract binding protein associated)	protein_coding	71514	4743	71514	-1.85678	6.7414	8.47765e-08	-1.91739	6.7414	5.26529e-08	-3.77417	6.7414	2.4537e-11
ENSMUSG00000036368	Rmdn2	regulator of microtubule dynamics 2	protein_coding	381110	4223	381110	-3.01973	2.67404	9.71963e-09	-3.23982	2.67404	8.04487e-09	-6.25955	2.67404	2.4537e-11
ENSMUSG00000039929	Urb1	URB1 ribosome biogenesis 1 homolog (S. cerevisiae)	protein_coding	207932	8190	207932	-3.02962	4.36964	9.53838e-09	-3.1852	4.36964	8.46058e-09	-6.21482	4.36964	2.4588e-11
ENSMUSG00000006678	Pola1	polymerase (DNA directed), alpha 1	protein_coding	18968	8813	18968	-2.30183	5.05641	2.70329e-08	-2.41234	5.05641	1.68118e-08	-4.71417	5.05641	2.47635e-11
ENSMUSG00000054737	Zfp182	zinc finger protein 182	protein_coding	319535	5733	319535	-8.14892	-1.72298	2.55836e-09	-8.18639	-1.72298	2.40859e-09	-16.3353	-1.72298	2.49006e-11
ENSMUSG00000075304	Sp5	trans-acting transcription factor 5	protein_coding	64406	2100	64406	-7.56872	-2.14175	1.94652e-09	-7.09231	-2.14175	3.85836e-09	-14.661	-2.14175	2.50553e-11
ENSMUSG00000006932	Ctnnb1	catenin (cadherin associated protein), beta 1	protein_coding	12387	5192	12387	2.17162	9.7907	1.94589e-08	1.99049	9.7907	8.13514e-08	4.16211	9.7907	2.51098e-11
ENSMUSG00000027775	Mfsd1	major facilitator superfamily domain containing 1	protein_coding	66868	3042	66868	-2.07329	6.33355	6.93116e-08	-2.33962	6.33355	1.34537e-08	-4.41291	6.33355	2.51915e-11
ENSMUSG00000041112	Elmo1	engulfment and cell motility 1	protein_coding	140580	12580	140580	-4.50485	1.92651	3.58189e-09	-4.14345	1.92651	6.87767e-09	-8.64829	1.92651	2.51915e-11
ENSMUSG00000030203	Dusp16	dual specificity phosphatase 16	protein_coding	70686	7798	70686	2.29149	5.84835	1.65111e-08	2.12627	5.84835	5.36435e-08	4.41776	5.84835	2.52596e-11
ENSMUSG00000027465	Tbc1d20	TBC1 domain family, member 20	protein_coding	67231	4171	67231	1.57731	7.91242	2.57599e-07	1.52504	7.91242	5.96474e-07	3.10234	7.91242	2.5409e-11
ENSMUSG00000032262	Elovl4	elongation of very long chain fatty acids (FEN1/Elo2, SUR4/Elo3, yeast)-like 4	protein_coding	83603	3026	83603	-9.48832	-0.690651	2.81553e-09	-9.92291	-0.690651	1.91624e-09	-19.4112	-0.690651	2.54635e-11
ENSMUSG00000037995	Igsf9	immunoglobulin superfamily, member 9	protein_coding	93842	6612	93842	9.12182	-1.38373	2.65991e-09	9.41431	-1.38373	2.10279e-09	18.5361	-1.38373	2.55295e-11
ENSMUSG00000029810	Tmem176b	transmembrane protein 176B	protein_coding	65963	2371	65963	3.53032	7.7261	4.51756e-09	3.20506	7.7261	1.41814e-08	6.73537	7.7261	2.56137e-11
ENSMUSG00000005533	Igf1r	insulin-like growth factor I receptor	protein_coding	16001	16791	16001	3.86126	5.60067	3.84533e-09	3.51027	5.60067	1.15281e-08	7.37153	5.60067	2.56684e-11
ENSMUSG00000036545	Adamts2	a disintegrin-like and metallopeptidase (reprolysin type) with thrombospondin type 1 motif, 2	protein_coding	216725	9336	216725	-7.58568	-1.68422	3.10647e-09	-7.8502	-1.68422	2.32521e-09	-15.4359	-1.68422	2.56836e-11
ENSMUSG00000034203	Chchd4	coiled-coil-helix-coiled-coil-helix domain containing 4	protein_coding	72170	5192	72170	-2.50645	4.1499	1.84243e-08	-2.62467	4.1499	1.47612e-08	-5.13112	4.1499	2.57234e-11
ENSMUSG00000034997	Htr2a	5-hydroxytryptamine (serotonin) receptor 2A	protein_coding	15558	5606	15558	-9.20799	-0.313556	2.86727e-09	-9.59729	-0.313556	2.01649e-09	-18.8053	-0.313556	2.5829e-11
ENSMUSG00000027199	Gatm	glycine amidinotransferase (L-arginine:glycine amidinotransferase)	protein_coding	67092	3001	67092	-9.62798	-0.887913	1.77491e-09	-8.99421	-0.887913	3.29639e-09	-18.6222	-0.887913	2.60021e-11
ENSMUSG00000038816	Ctnnal1	catenin (cadherin associated protein), alpha-like 1	protein_coding	54366	7661	54366	1.90048	5.06715	6.92607e-08	1.91236	5.06715	6.40769e-08	3.81284	5.06715	2.61707e-11
ENSMUSG00000020840	Blmh	bleomycin hydrolase	protein_coding	104184	5891	104184	2.23747	5.22025	2.66601e-08	2.23685	5.22025	2.96578e-08	4.47432	5.22025	2.6189e-11
ENSMUSG00000025007	Aldh18a1	aldehyde dehydrogenase 18 family, member A1	protein_coding	56454	4072	56454	-1.79271	6.19879	1.73122e-07	-1.9838	6.19879	3.32792e-08	-3.77651	6.19879	2.63798e-11
ENSMUSG00000026413	Pkp1	plakophilin 1	protein_coding	18772	5024	18772	-9.88452	0.196834	2.98957e-09	-10.4708	0.196834	1.84216e-09	-20.3553	0.196834	2.63798e-11
ENSMUSG00000034902	Pip5k1c	phosphatidylinositol-4-phosphate 5-kinase, type 1 gamma	protein_coding	18717	5730	18717	-1.70688	8.04703	1.47094e-07	-1.69801	8.04703	1.72143e-07	-3.40488	8.04703	2.64977e-11
ENSMUSG00000029560	Snx8	sorting nexin 8	protein_coding	231834	3238	231834	-2.02476	6.03948	4.02621e-08	-1.99699	6.03948	5.92332e-08	-4.02176	6.03948	2.6514e-11
ENSMUSG00000064115	Cadm2	cell adhesion molecule 2	protein_coding	239857	9809	239857	-8.82969	-1.41793	2.40341e-09	-8.73002	-1.41793	2.66825e-09	-17.5597	-1.41793	2.6514e-11
ENSMUSG00000022822	Abcc5	ATP-binding cassette, sub-family C (CFTR/MRP), member 5	protein_coding	27416	10681	27416	-2.4707	4.50917	2.07338e-08	-2.58467	4.50917	1.53693e-08	-5.05537	4.50917	2.66793e-11
ENSMUSG00000000223	Drp2	dystrophin related protein 2	protein_coding	13497	8553	13497	-4.40507	1.72455	4.25125e-09	-4.44065	1.72455	5.99103e-09	-8.84572	1.72455	2.67769e-11
ENSMUSG00000032249	Anp32a	acidic (leucine-rich) nuclear phosphoprotein 32 family, member A	protein_coding	11737	3166	11737	2.49025	5.78034	2.43049e-08	2.61532	5.78034	1.25953e-08	5.10558	5.78034	2.69124e-11
ENSMUSG00000098832	Kdm4dl	lysine (K)-specific demethylase 4D-like	unprocessed_pseudogene	NA	1187	NA	10.3916	1.46273	2.3216e-09	9.76333	1.46273	2.42574e-09	20.1549	1.46273	2.69124e-11
ENSMUSG00000024841	Eif1ad	eukaryotic translation initiation factor 1A domain containing	protein_coding	69860	2469	69860	-3.13656	5.36057	5.02272e-09	-2.63179	5.36057	3.38187e-08	-5.76835	5.36057	2.69407e-11
ENSMUSG00000026421	Csrp1	cysteine and glycine-rich protein 1	protein_coding	13007	1956	13007	3.718	6.10975	1.14762e-08	4.12142	6.10975	3.59888e-09	7.83942	6.10975	2.71086e-11
ENSMUSG00000107638	Gm30524	predicted gene, 30524	lincRNA	NA	2300	NA	-7.62734	-1.60674	3.73968e-09	-8.1169	-1.60674	2.10279e-09	-15.7442	-1.60674	2.71086e-11
ENSMUSG00000117029	CT030155.1	novel transcript	lincRNA	NA	2849	NA	-6.25061	-2.65477	3.74702e-09	-6.36111	-2.65477	3.00162e-09	-12.6117	-2.65477	2.71086e-11
ENSMUSG00000069609	Cd300ld4	CD300 molecule like family member D4	protein_coding	100043123	852	100043123	7.44538	-2.6401	2.2724e-09	7.12789	-2.6401	3.94302e-09	14.5733	-2.6401	2.71527e-11
ENSMUSG00000073008	Gpr174	G protein-coupled receptor 174	protein_coding	213439	5402	213439	-7.36574	-2.12514	2.97951e-09	-7.3659	-2.12514	2.91726e-09	-14.7316	-2.12514	2.71527e-11
ENSMUSG00000067158	Col4a4	collagen, type IV, alpha 4	protein_coding	12829	10612	12829	-7.08678	-2.2596	3.15641e-09	-7.10252	-2.2596	3.01251e-09	-14.1893	-2.2596	2.77017e-11
ENSMUSG00000032834	Pwp2	PWP2 periodic tryptophan protein homolog (yeast)	protein_coding	110816	3872	110816	-2.30859	5.70236	3.43082e-08	-2.5018	5.70236	1.49308e-08	-4.81039	5.70236	2.77271e-11
ENSMUSG00000030301	Ccdc91	coiled-coil domain containing 91	protein_coding	67015	2870	67015	-2.29244	4.14035	2.21747e-08	-2.24761	4.14035	3.59639e-08	-4.54005	4.14035	2.79225e-11
ENSMUSG00000038510	Rpf2	ribosome production factor 2 homolog	protein_coding	67239	1924	67239	-2.99006	4.39661	1.00812e-08	-2.89822	4.39661	1.4089e-08	-5.88828	4.39661	2.79865e-11
ENSMUSG00000047992	Fam69c	family with sequence similarity 69, member C	protein_coding	240479	2662	240479	-6.8015	-2.43633	2.99432e-09	-6.68421	-2.43633	3.57604e-09	-13.4857	-2.43633	2.79865e-11
ENSMUSG00000022962	Gart	phosphoribosylglycinamide formyltransferase	protein_coding	14450	5144	14450	-1.9277	5.48346	7.83784e-08	-2.02103	5.48346	4.43759e-08	-3.94873	5.48346	2.83299e-11
ENSMUSG00000071573	Rnls	renalase, FAD-dependent amine oxidase	protein_coding	67795	1627	67795	-7.77059	-1.95122	2.78938e-09	-7.65709	-1.95122	3.18932e-09	-15.4277	-1.95122	2.84141e-11
ENSMUSG00000021550	2210016F16Rik	RIKEN cDNA 2210016F16 gene	protein_coding	70153	3051	70153	-10.2514	-0.144414	3.18865e-09	-10.852	-0.144414	1.98405e-09	-21.1033	-0.144414	2.88258e-11
ENSMUSG00000026249	Serpine2	serine (or cysteine) peptidase inhibitor, clade E, member 2	protein_coding	20720	8287	20720	14.8364	4.79036	2.48064e-09	15.4397	4.79036	1.9813e-09	30.2762	4.79036	2.89392e-11
ENSMUSG00000058354	Krt6a	keratin 6A	protein_coding	16687	2418	16687	-6.3244	-2.68409	3.18865e-09	-6.16895	-2.68409	4.07957e-09	-12.4934	-2.68409	2.89609e-11
ENSMUSG00000059343	Aldoart1	aldolase 1 A, retrogene 1	protein_coding	353204	2052	353204	2.25666	5.40536	5.26327e-08	2.50782	5.40536	1.1928e-08	4.76449	5.40536	2.89673e-11
ENSMUSG00000045658	Pid1	phosphotyrosine interaction domain containing 1	protein_coding	98496	8172	98496	-8.28508	-1.52357	2.25156e-09	-7.7914	-1.52357	3.94302e-09	-16.0765	-1.52357	2.91483e-11
ENSMUSG00000039953	Clstn1	calsyntenin 1	protein_coding	65945	4662	65945	1.64812	8.44986	3.65821e-07	1.7651	8.44986	8.73966e-08	3.41322	8.44986	2.93375e-11
ENSMUSG00000000266	Mid2	midline 2	protein_coding	23947	8114	23947	-8.67496	1.43415	2.82361e-09	-7.78424	1.43415	2.98121e-09	-16.4592	1.43415	2.9344e-11
ENSMUSG00000031596	Slc7a2	solute carrier family 7 (cationic amino acid transporter, y+ system), member 2	protein_coding	11988	9135	11988	-5.4659	3.9859	2.88398e-09	-6.84317	3.9859	3.90724e-09	-12.3091	3.9859	2.93478e-11
ENSMUSG00000004880	Lbr	lamin B receptor	protein_coding	98386	4761	98386	2.72827	6.07804	2.05396e-08	2.88026	6.07804	9.93227e-09	5.60853	6.07804	2.94867e-11
ENSMUSG00000097657	Gm7389	predicted gene 7389	processed_pseudogene	NA	2884	NA	-2.80712	4.6104	1.77894e-08	-3.07685	4.6104	9.09305e-09	-5.88397	4.6104	2.94881e-11
ENSMUSG00000032897	Nfyc	nuclear transcription factor-Y gamma	protein_coding	18046	2942	18046	-2.75159	3.77799	1.06494e-08	-2.54994	3.77799	2.82229e-08	-5.30153	3.77799	2.94925e-11
ENSMUSG00000020741	Cluh	clustered mitochondria (cluA/CLU1) homolog	protein_coding	74148	6502	74148	-2.0727	5.94647	5.80505e-08	-2.19283	5.94647	2.92474e-08	-4.26553	5.94647	2.99136e-11
ENSMUSG00000042485	Mustn1	musculoskeletal, embryonic nuclear protein 1	protein_coding	66175	1236	66175	-4.6468	2.48557	5.14294e-09	-5.08781	2.48557	4.76588e-09	-9.73461	2.48557	3.03469e-11
ENSMUSG00000022853	Ehhadh	enoyl-Coenzyme A, hydratase/3-hydroxyacyl Coenzyme A dehydrogenase	protein_coding	74147	2981	74147	-8.30844	-1.56646	2.06089e-09	-7.59746	-1.56646	4.79217e-09	-15.9059	-1.56646	3.05699e-11
ENSMUSG00000033075	Senp1	SUMO1/sentrin specific peptidase 1	protein_coding	223870	11873	223870	-2.46207	5.29054	1.81466e-08	-2.36567	5.29054	3.36694e-08	-4.82774	5.29054	3.081e-11
ENSMUSG00000034177	Rnf43	ring finger protein 43	protein_coding	207742	6558	207742	-4.2511	2.59917	5.01567e-09	-3.86498	2.59917	8.92005e-09	-8.11608	2.59917	3.0876e-11
ENSMUSG00000111171	Gm47815	predicted gene, 47815	antisense	NA	1686	NA	-10.9776	-0.159317	1.81846e-09	-10.0663	-0.159317	3.99892e-09	-21.0439	-0.159317	3.097e-11
ENSMUSG00000044217	Aqp5	aquaporin 5	protein_coding	11830	2599	11830	-4.13878	7.30212	9.04738e-09	-4.66014	7.30212	4.03147e-09	-8.79893	7.30212	3.1101e-11
ENSMUSG00000064037	Gpn1	GPN-loop GTPase 1	protein_coding	74254	7846	74254	-2.06701	4.59882	7.65533e-08	-2.32167	4.59882	1.92201e-08	-4.38868	4.59882	3.1101e-11
ENSMUSG00000041670	Rims1	regulating synaptic membrane exocytosis 1	protein_coding	116837	7362	116837	-7.16867	-2.35609	2.36421e-09	-6.63496	-2.35609	5.38184e-09	-13.8036	-2.35609	3.11227e-11
ENSMUSG00000059994	Fcrl1	Fc receptor-like 1	protein_coding	229499	3560	229499	-7.43643	-2.14469	2.91315e-09	-7.21542	-2.14469	3.94926e-09	-14.6519	-2.14469	3.11227e-11
ENSMUSG00000071256	Zfp213	zinc finger protein 213	protein_coding	449521	2686	449521	-6.76763	-0.783735	8.34778e-09	-8.84087	-0.783735	1.51196e-09	-15.6085	-0.783735	3.11444e-11
ENSMUSG00000112573	Gm48324	predicted gene, 48324	lincRNA	NA	1263	NA	-8.84556	-1.30615	2.05429e-09	-8.10225	-1.30615	4.6656e-09	-16.9478	-1.30615	3.14281e-11
ENSMUSG00000029380	Cxcl1	chemokine (C-X-C motif) ligand 1	protein_coding	14825	1875	14825	5.86683	6.66217	2.63903e-09	5.24134	6.66217	7.83457e-09	11.1082	6.66217	3.15222e-11
ENSMUSG00000098318	Lockd	lncRNA downstream of Cdkn1b	lincRNA	NA	5788	NA	4.07003	3.5477	8.83146e-09	4.21194	3.5477	4.9912e-09	8.28197	3.5477	3.15233e-11
ENSMUSG00000038028	Tigar	Trp53 induced glycolysis repulatory phosphatase	protein_coding	319801	3658	319801	-2.79957	3.76763	1.51477e-08	-2.87001	3.76763	1.47612e-08	-5.66958	3.76763	3.16846e-11
ENSMUSG00000021785	Ngly1	N-glycanase 1	protein_coding	59007	7555	59007	-3.5286	2.58891	9.2197e-09	-3.84389	2.58891	7.20615e-09	-7.37249	2.58891	3.17222e-11
ENSMUSG00000023004	Tuba1b	tubulin, alpha 1B	protein_coding	22143	1875	22143	-2.86279	7.77896	7.93636e-09	-2.51114	7.77896	4.37972e-08	-5.37393	7.77896	3.18416e-11
ENSMUSG00000038843	Gcnt1	glucosaminyl (N-acetyl) transferase 1, core 2	protein_coding	14537	5571	14537	-3.02617	3.49799	1.33554e-08	-3.18469	3.49799	1.0508e-08	-6.21086	3.49799	3.18667e-11
ENSMUSG00000031953	Tmem170	transmembrane protein 170	protein_coding	66817	3878	66817	3.84086	3.30854	6.07268e-09	3.80065	3.30854	9.46378e-09	7.64151	3.30854	3.19665e-11
ENSMUSG00000020303	Stc2	stanniocalcin 2	protein_coding	20856	5175	20856	-9.75006	-0.46897	2.56311e-09	-9.49056	-0.46897	3.31736e-09	-19.2406	-0.46897	3.21062e-11
ENSMUSG00000023809	Rps6ka2	ribosomal protein S6 kinase, polypeptide 2	protein_coding	20112	9978	20112	-2.37703	4.94293	2.95156e-08	-2.50143	4.94293	2.01838e-08	-4.87846	4.94293	3.21062e-11
ENSMUSG00000027966	Col11a1	collagen, type XI, alpha 1	protein_coding	12814	12744	12814	-6.97892	-2.3975	2.92562e-09	-6.66398	-2.3975	4.73592e-09	-13.6429	-2.3975	3.21062e-11
ENSMUSG00000027495	Fam210b	family with sequence similarity 210, member B	protein_coding	67017	3617	67017	2.13845	5.18701	5.39726e-08	2.23171	5.18701	2.92738e-08	4.37016	5.18701	3.25464e-11
ENSMUSG00000029407	Uso1	USO1 vesicle docking factor	protein_coding	56041	5847	56041	-2.0311	7.18164	1.01295e-07	-2.26641	7.18164	1.99961e-08	-4.29751	7.18164	3.26212e-11
ENSMUSG00000005089	Slc1a2	solute carrier family 1 (glial high affinity glutamate transporter), member 2	protein_coding	20511	13133	20511	-5.70217	1.48194	4.25125e-09	-5.88733	1.48194	4.59651e-09	-11.5895	1.48194	3.29698e-11
ENSMUSG00000028373	Astn2	astrotactin 2	protein_coding	56079	4959	56079	-6.61336	-2.44185	4.73929e-09	-6.84933	-2.44185	3.14294e-09	-13.4627	-2.44185	3.30042e-11
ENSMUSG00000028972	Car6	carbonic anhydrase 6	protein_coding	12353	1816	12353	-7.60951	1.43043	2.98957e-09	-8.1833	1.43043	3.75527e-09	-15.7928	1.43043	3.30042e-11
ENSMUSG00000036067	Slc2a6	solute carrier family 2 (facilitated glucose transporter), member 6	protein_coding	227659	3211	227659	-4.24054	2.72426	6.5356e-09	-5.03223	2.72426	5.05347e-09	-9.27277	2.72426	3.30042e-11
ENSMUSG00000086413	Gm12415	predicted gene 12415	lincRNA	NA	512	NA	-6.87456	-2.39926	3.51307e-09	-6.75966	-2.39926	4.09551e-09	-13.6342	-2.39926	3.30042e-11
ENSMUSG00000025357	Dgka	diacylglycerol kinase, alpha	protein_coding	13139	4762	13139	2.19252	4.32772	5.27887e-08	2.32378	4.32772	2.33041e-08	4.5163	4.32772	3.31107e-11
ENSMUSG00000106951	5930430L01Rik	RIKEN cDNA 5930430L01 gene	lincRNA	NA	3994	NA	-4.34804	1.32277	6.96591e-09	-4.6779	1.32277	5.38184e-09	-9.02594	1.32277	3.31107e-11
ENSMUSG00000025475	Adgra1	adhesion G protein-coupled receptor A1	protein_coding	52389	5386	52389	-7.90972	-1.90978	2.98874e-09	-7.68077	-1.90978	4.0111e-09	-15.5905	-1.90978	3.32267e-11
ENSMUSG00000031661	Nkd1	naked cuticle 1	protein_coding	93960	4558	93960	-9.23938	1.1452	2.86722e-09	-8.9399	1.1452	3.48947e-09	-18.1793	1.1452	3.34132e-11
ENSMUSG00000038797	Zscan2	zinc finger and SCAN domain containing 2	protein_coding	22691	2994	22691	3.20446	2.8416	8.62007e-09	3.06536	2.8416	1.76468e-08	6.26983	2.8416	3.38378e-11
ENSMUSG00000029053	Prkcz	protein kinase C, zeta	protein_coding	18762	6318	18762	10.7884	-0.959004	2.57618e-09	10.5136	-0.959004	3.35516e-09	21.302	-0.959004	3.4195e-11
ENSMUSG00000052852	Reep1	receptor accessory protein 1	protein_coding	52250	4112	52250	-10.3863	0.920341	3.62225e-09	-11.3227	0.920341	2.39298e-09	-21.709	0.920341	3.42367e-11
ENSMUSG00000006418	Rnf114	ring finger protein 114	protein_coding	81018	3356	81018	2.56336	7.3088	3.90845e-08	2.86264	7.3088	9.09305e-09	5.42599	7.3088	3.43118e-11
ENSMUSG00000074277	Phldb3	pleckstrin homology like domain, family B, member 3	protein_coding	232970	3001	232970	4.84397	1.96073	6.80207e-09	5.07674	1.96073	4.59651e-09	9.92071	1.96073	3.44401e-11
ENSMUSG00000009772	Nuak2	NUAK family, SNF1-like kinase, 2	protein_coding	74137	3920	74137	2.70366	2.80113	1.70646e-08	2.65208	2.80113	2.18271e-08	5.35574	2.80113	3.44878e-11
ENSMUSG00000092500	Gm20400	predicted gene 20400	antisense	NA	665	NA	6.69532	-3.04044	2.78861e-09	6.2656	-3.04044	6.47772e-09	12.9609	-3.04044	3.47834e-11
ENSMUSG00000044646	Zbtb7c	zinc finger and BTB domain containing 7C	protein_coding	207259	4729	207259	-5.04357	2.52103	4.73146e-09	-5.29156	2.52103	6.01011e-09	-10.3351	2.52103	3.51916e-11
ENSMUSG00000038916	Soga3	SOGA family member 3	protein_coding	67412	4175	67412	-6.30818	-2.66842	4.22404e-09	-6.24536	-2.66842	4.58086e-09	-12.5535	-2.66842	3.54292e-11
ENSMUSG00000045934	Mtmr11	myotubularin related protein 11	protein_coding	194126	3780	194126	4.75724	2.72061	4.77769e-09	4.50844	2.72061	8.20653e-09	9.26568	2.72061	3.54292e-11
ENSMUSG00000019916	P4ha1	procollagen-proline, 2-oxoglutarate 4-dioxygenase (proline 4-hydroxylase), alpha 1 polypeptide	protein_coding	18451	4114	18451	2.69537	8.5091	3.22423e-08	2.97731	8.5091	9.00956e-09	5.67268	8.5091	3.57074e-11
ENSMUSG00000020075	Ddx21	DEAD (Asp-Glu-Ala-Asp) box polypeptide 21	protein_coding	56200	5177	56200	-3.81675	7.04796	5.2847e-09	-3.36347	7.04796	1.85304e-08	-7.18022	7.04796	3.57074e-11
ENSMUSG00000021385	Ippk	inositol 1,3,4,5,6-pentakisphosphate 2-kinase	protein_coding	75678	4831	75678	-2.30638	3.82595	3.89378e-08	-2.45747	3.82595	2.33148e-08	-4.76385	3.82595	3.57906e-11
ENSMUSG00000039899	Fgl2	fibrinogen-like protein 2	protein_coding	14190	3788	14190	-6.38986	-2.67382	3.62225e-09	-6.14558	-2.67382	5.45973e-09	-12.5354	-2.67382	3.57906e-11
ENSMUSG00000096472	Cdkn2d	cyclin dependent kinase inhibitor 2D	protein_coding	12581	1574	12581	3.2577	5.22899	1.86628e-08	3.5976	5.22899	6.37864e-09	6.8553	5.22899	3.58105e-11
ENSMUSG00000031508	Ankrd10	ankyrin repeat domain 10	protein_coding	102334	7492	102334	2.46535	4.8296	1.95407e-08	2.3311	4.8296	4.56769e-08	4.79645	4.8296	3.5853e-11
ENSMUSG00000025665	Rps6ka6	ribosomal protein S6 kinase polypeptide 6	protein_coding	67071	5013	67071	7.22726	-2.72802	3.24521e-09	6.99133	-2.72802	5.02793e-09	14.2186	-2.72802	3.62731e-11
ENSMUSG00000046748	Tmem45a2	transmembrane protein 45A2	protein_coding	69457	4758	69457	-6.66526	-2.46234	4.48448e-09	-6.71773	-2.46234	4.02064e-09	-13.383	-2.46234	3.62731e-11
ENSMUSG00000038034	Igsf8	immunoglobulin superfamily, member 8	protein_coding	140559	5217	140559	4.16069	8.3741	1.46174e-08	4.77297	8.3741	3.47354e-09	8.93366	8.3741	3.64845e-11
ENSMUSG00000025161	Slc16a3	solute carrier family 16 (monocarboxylic acid transporters), member 3	protein_coding	80879	5318	80879	-11.3185	0.498495	3.9307e-09	-12.0332	0.498495	2.34975e-09	-23.3517	0.498495	3.67061e-11
ENSMUSG00000063931	Pepd	peptidase D	protein_coding	18624	3082	18624	-1.90844	4.89572	1.31207e-07	-2.07248	4.89572	4.36211e-08	-3.98092	4.89572	3.68149e-11
ENSMUSG00000029223	Uchl1	ubiquitin carboxy-terminal hydrolase L1	protein_coding	22223	1632	22223	-8.55193	-1.17289	4.27875e-09	-8.92815	-1.17289	2.91726e-09	-17.4801	-1.17289	3.68234e-11
ENSMUSG00000018800	Abca5	ATP-binding cassette, sub-family A (ABC1), member 5	protein_coding	217265	11437	217265	-8.7449	-1.04295	4.51579e-09	-9.25697	-1.04295	2.68962e-09	-18.0019	-1.04295	3.7012e-11
ENSMUSG00000055044	Pdlim1	PDZ and LIM domain 1 (elfin)	protein_coding	54132	5260	54132	-8.17792	1.15369	3.25433e-09	-7.96426	1.15369	4.26531e-09	-16.1422	1.15369	3.70418e-11
ENSMUSG00000058076	Sdhc	succinate dehydrogenase complex, subunit C, integral membrane protein	protein_coding	66052	3250	66052	1.59466	6.4841	4.08966e-07	1.58742	6.4841	4.73e-07	3.18209	6.4841	3.71355e-11
ENSMUSG00000024810	Il33	interleukin 33	protein_coding	77125	2886	77125	-1.92992	7.14753	1.35581e-07	-2.09127	7.14753	3.83941e-08	-4.02119	7.14753	3.7219e-11
ENSMUSG00000037570	Mcrs1	microspherule protein 1	protein_coding	51812	3506	51812	-2.37499	4.36115	1.96903e-08	-2.16835	4.36115	7.94841e-08	-4.54334	4.36115	3.7219e-11
ENSMUSG00000026999	Nup35	nucleoporin 35	protein_coding	69482	3366	69482	-2.49905	3.7822	2.12256e-08	-2.42081	3.7822	3.62536e-08	-4.91986	3.7822	3.7344e-11
ENSMUSG00000068744	Psrc1	proline/serine-rich coiled-coil 1	protein_coding	56742	3364	56742	6.47104	1.88738	3.72522e-09	6.01341	1.88738	5.91418e-09	12.4845	1.88738	3.7344e-11
ENSMUSG00000018395	Kif3a	kinesin family member 3A	protein_coding	16568	3586	16568	1.93708	4.93395	7.89407e-08	1.91124	4.93395	1.07537e-07	3.84832	4.93395	3.75691e-11
ENSMUSG00000100204	Gm4849	predicted gene 4849	processed_pseudogene	NA	2246	NA	-2.19623	3.3311	5.76202e-08	-2.38412	3.3311	2.50477e-08	-4.58035	3.3311	3.76125e-11
ENSMUSG00000041556	Fbxo2	F-box protein 2	protein_coding	230904	1288	230904	6.04657	1.80242	5.47017e-09	6.33214	1.80242	4.12922e-09	12.3787	1.80242	3.7913e-11
ENSMUSG00000040430	Pitpnc1	phosphatidylinositol transfer protein, cytoplasmic 1	protein_coding	71795	6612	71795	2.465	4.13888	2.53544e-08	2.45691	4.13888	3.11758e-08	4.92191	4.13888	3.7952e-11
ENSMUSG00000028931	Kcnab2	potassium voltage-gated channel, shaker-related subfamily, beta member 2	protein_coding	16498	5578	16498	6.25707	1.10153	5.47017e-09	6.18616	1.10153	4.09551e-09	12.4432	1.10153	3.82469e-11
ENSMUSG00000020474	Polm	polymerase (DNA directed), mu	protein_coding	54125	3658	54125	4.35095	4.08921	5.09797e-09	3.90931	4.08921	1.33541e-08	8.26026	4.08921	3.85037e-11
ENSMUSG00000042686	Jph1	junctophilin 1	protein_coding	57339	4998	57339	-7.7774	-1.95253	3.68449e-09	-7.64088	-1.95253	4.37898e-09	-15.4183	-1.95253	3.85758e-11
ENSMUSG00000027358	Bmp2	bone morphogenetic protein 2	protein_coding	12156	3555	12156	-9.52553	-0.556549	3.2538e-09	-9.36485	-0.556549	3.88776e-09	-18.8904	-0.556549	3.86473e-11
ENSMUSG00000040714	Klc3	kinesin light chain 3	protein_coding	232943	2647	232943	4.33912	2.74618	7.25285e-09	4.2181	2.74618	8.18533e-09	8.55723	2.74618	3.87118e-11
ENSMUSG00000048455	Sprr1b	small proline-rich protein 1B	protein_coding	20754	830	20754	-6.59544	-2.5862	3.6765e-09	-6.28948	-2.5862	6.11991e-09	-12.8849	-2.5862	3.89511e-11
ENSMUSG00000038521	C1s1	complement component 1, s subcomponent 1	protein_coding	50908	3129	50908	7.7342	4.3743	3.11384e-09	7.46956	4.3743	5.46464e-09	15.2038	4.3743	3.91714e-11
ENSMUSG00000022661	Cd200	CD200 antigen	protein_coding	17470	3321	17470	-7.01082	-2.30525	4.41799e-09	-6.9994	-2.30525	4.39606e-09	-14.0102	-2.30525	3.92654e-11
ENSMUSG00000002058	Unc119	unc-119 lipid binding chaperone	protein_coding	22248	2448	22248	3.55556	4.09904	1.48477e-08	3.75578	4.09904	7.34744e-09	7.31134	4.09904	3.95363e-11
ENSMUSG00000024579	Pcyox1l	prenylcysteine oxidase 1 like	protein_coding	240334	2645	240334	-3.43236	2.82403	1.23183e-08	-3.83693	2.82403	8.8979e-09	-7.26929	2.82403	3.96787e-11
ENSMUSG00000027805	Pfn2	profilin 2	protein_coding	18645	3541	18645	-3.91063	4.3196	9.80228e-09	-4.61986	4.3196	6.4765e-09	-8.53049	4.3196	3.99509e-11
ENSMUSG00000043472	Lce3d	late cornified envelope 3D	protein_coding	630994	491	630994	-7.34163	-2.1909	3.73968e-09	-7.12346	-2.1909	5.09794e-09	-14.4651	-2.1909	3.99682e-11
ENSMUSG00000028389	Zfp37	zinc finger protein 37	protein_coding	22696	4086	22696	-8.34975	-1.24419	5.0812e-09	-8.84478	-1.24419	3.01037e-09	-17.1945	-1.24419	4.04772e-11
ENSMUSG00000067212	H2-T23	histocompatibility 2, T region locus 23	protein_coding	15040	2889	15040	3.39329	7.14666	2.42217e-08	3.90016	7.14666	5.05953e-09	7.29345	7.14666	4.08333e-11
ENSMUSG00000029291	Rufy3	RUN and FYVE domain containing 3	protein_coding	52822	10214	52822	-2.80919	3.07821	1.97673e-08	-2.86148	3.07821	1.87428e-08	-5.67067	3.07821	4.1015e-11
ENSMUSG00000020914	Top2a	topoisomerase (DNA) II alpha	protein_coding	21973	9013	21973	2.00184	9.67304	9.94513e-08	2.08455	9.67304	5.12963e-08	4.08639	9.67304	4.10973e-11
ENSMUSG00000022186	Oxct1	3-oxoacid CoA transferase 1	protein_coding	67041	3701	67041	-1.9261	7.33147	1.69769e-07	-2.12581	7.33147	3.54411e-08	-4.05191	7.33147	4.11433e-11
ENSMUSG00000041827	Oasl1	2'-5' oligoadenylate synthetase-like 1	protein_coding	231655	2608	231655	-4.28848	5.84748	6.01767e-09	-3.89836	5.84748	1.3238e-08	-8.18684	5.84748	4.13397e-11
ENSMUSG00000007950	Abhd8	abhydrolase domain containing 8	protein_coding	64296	4079	64296	2.35388	6.14613	5.50752e-08	2.55592	6.14613	1.83589e-08	4.9098	6.14613	4.16663e-11
ENSMUSG00000001604	Tcea3	transcription elongation factor A (SII), 3	protein_coding	21401	1400	21401	6.05512	1.63887	5.43146e-09	5.60896	1.63887	5.62272e-09	11.6641	1.63887	4.19979e-11
ENSMUSG00000021286	Zfyve21	zinc finger, FYVE domain containing 21	protein_coding	68520	1919	68520	2.65314	3.81784	2.1257e-08	2.61316	3.81784	2.85092e-08	5.2663	3.81784	4.2027e-11
ENSMUSG00000071540	3425401B19Rik	RIKEN cDNA 3425401B19 gene	protein_coding	100504518	5572	100504518	-5.71325	1.19869	4.87739e-09	-6.9809	1.19869	4.88223e-09	-12.6942	1.19869	4.2027e-11
ENSMUSG00000020439	Smtn	smoothelin	protein_coding	29856	4380	29856	1.97181	6.94142	1.69271e-07	2.2006	6.94142	2.80918e-08	4.17241	6.94142	4.22693e-11
ENSMUSG00000036499	Eea1	early endosome antigen 1	protein_coding	216238	9592	216238	-2.16356	6.71276	8.9385e-08	-2.39925	6.71276	2.18271e-08	-4.56281	6.71276	4.24584e-11
ENSMUSG00000053101	Gpr141	G protein-coupled receptor 141	protein_coding	353346	5974	353346	-8.47453	-1.5763	4.11468e-09	-8.45032	-1.5763	4.17234e-09	-16.9248	-1.5763	4.26894e-11
ENSMUSG00000073422	H2-Ke6	H2-K region expressed gene 6	protein_coding	14979	1533	14979	3.03646	2.9754	3.21249e-08	3.57009	2.9754	6.53134e-09	6.60656	2.9754	4.28262e-11
ENSMUSG00000027787	Nmd3	NMD3 ribosome export adaptor	protein_coding	97112	10155	97112	-1.85228	4.70884	1.96874e-07	-2.00917	4.70884	5.77783e-08	-3.86145	4.70884	4.2922e-11
ENSMUSG00000028348	Cavin4	caveolae associated 4	protein_coding	68016	2054	68016	-5.84077	1.31211	5.51253e-09	-6.58164	1.31211	5.07766e-09	-12.4224	1.31211	4.31317e-11
ENSMUSG00000037347	Chst7	carbohydrate (N-acetylglucosamino) sulfotransferase 7	protein_coding	60322	2206	60322	-8.30731	-1.3222	4.80002e-09	-8.57587	-1.3222	3.71856e-09	-16.8832	-1.3222	4.31317e-11
ENSMUSG00000029715	Pop7	processing of precursor 7, ribonuclease P family, (S. cerevisiae)	protein_coding	74097	1081	74097	-3.68228	3.47749	7.07122e-09	-3.11329	3.47749	2.74436e-08	-6.79557	3.47749	4.40541e-11
ENSMUSG00000073406	H2-Bl	histocompatibility 2, blastocyst	polymorphic_pseudogene	14963	1682	14963	3.44865	4.47832	2.51416e-08	3.97848	4.47832	5.34012e-09	7.42713	4.47832	4.42933e-11
ENSMUSG00000024772	Ehd1	EH-domain containing 1	protein_coding	13660	3705	13660	-2.05595	8.20757	4.40498e-08	-1.88245	8.20757	2.14365e-07	-3.9384	8.20757	4.42982e-11
ENSMUSG00000024319	Vps52	VPS52 GARP complex subunit	protein_coding	224705	3876	224705	-2.15584	4.8601	7.67823e-08	-2.3494	4.8601	3.06546e-08	-4.50524	4.8601	4.48013e-11
ENSMUSG00000068922	Msto1	misato 1, mitochondrial distribution and morphology regulator	protein_coding	229524	5418	229524	-1.779	4.98378	1.53874e-07	-1.74733	4.98378	2.72122e-07	-3.52633	4.98378	4.48013e-11
ENSMUSG00000001657	Hoxc8	homeobox C8	protein_coding	15426	2832	15426	-6.3695	-2.67303	4.68606e-09	-6.16618	-2.67303	6.57752e-09	-12.5357	-2.67303	4.48451e-11
ENSMUSG00000045455	Gm9797	predicted pseudogene 9797	transcribed_processed_pseudogene	NA	613	NA	-3.40252	4.43365	8.78138e-09	-2.98818	4.43365	3.00985e-08	-6.3907	4.43365	4.53384e-11
ENSMUSG00000020886	Dlg4	discs large MAGUK scaffold protein 4	protein_coding	13385	13251	13385	3.65832	5.50603	2.00679e-08	4.07353	5.50603	5.8785e-09	7.73185	5.50603	4.5434e-11
ENSMUSG00000028618	Tmem59	transmembrane protein 59	protein_coding	56374	2056	56374	1.81468	7.94	2.39366e-07	1.92794	7.94	7.84883e-08	3.74262	7.94	4.5434e-11
ENSMUSG00000032024	Clmp	CXADR-like membrane protein	protein_coding	71566	4591	71566	-7.84794	0.208616	8.11862e-09	-10.5353	0.208616	2.40859e-09	-18.3832	0.208616	4.54817e-11
ENSMUSG00000023959	Clic5	chloride intracellular channel 5	protein_coding	224796	8782	224796	-10.0627	-0.284433	3.72522e-09	-9.9159	-0.284433	4.29474e-09	-19.9786	-0.284433	4.56853e-11
ENSMUSG00000060950	Trmt61a	tRNA methyltransferase 61A	protein_coding	328162	2433	328162	-3.37785	3.25638	8.65603e-09	-2.89324	3.25638	3.48176e-08	-6.27109	3.25638	4.56853e-11
ENSMUSG00000020520	Galnt10	polypeptide N-acetylgalactosaminyltransferase 10	protein_coding	171212	5965	171212	-2.62202	4.60603	3.71523e-08	-2.99644	4.60603	1.4004e-08	-5.61846	4.60603	4.60711e-11
ENSMUSG00000030603	Psmc4	proteasome (prosome, macropain) 26S subunit, ATPase, 4	protein_coding	23996	2163	23996	-2.15421	6.23073	3.81155e-08	-1.99228	6.23073	1.46481e-07	-4.14649	6.23073	4.60711e-11
ENSMUSG00000030559	Rab38	RAB38, member RAS oncogene family	protein_coding	72433	1577	72433	-6.69596	-2.46236	5.37247e-09	-6.68455	-2.46236	5.35172e-09	-13.3805	-2.46236	4.62762e-11
ENSMUSG00000040234	Tm7sf3	transmembrane 7 superfamily member 3	protein_coding	67623	3438	67623	2.71038	5.35112	1.595e-08	2.5019	5.35112	5.27479e-08	5.21228	5.35112	4.62795e-11
ENSMUSG00000039356	Exosc2	exosome component 2	protein_coding	227715	2888	227715	-2.79138	4.28495	1.56244e-08	-2.54234	4.28495	4.72054e-08	-5.33372	4.28495	4.65855e-11
ENSMUSG00000015355	Cd48	CD48 antigen	protein_coding	12506	1189	12506	-6.22158	-2.65749	6.73417e-09	-6.37498	-2.65749	4.93239e-09	-12.5966	-2.65749	4.66857e-11
ENSMUSG00000051065	Mb21d2	Mab-21 domain containing 2	protein_coding	239796	3260	239796	-9.8611	-0.321813	5.43146e-09	-10.5333	-0.321813	3.05639e-09	-20.3943	-0.321813	4.66857e-11
ENSMUSG00000009356	Lpo	lactoperoxidase	protein_coding	76113	3135	76113	-6.7088	-2.50828	4.63533e-09	-6.48522	-2.50828	6.5923e-09	-13.194	-2.50828	4.67712e-11
ENSMUSG00000050541	Adra1b	adrenergic receptor, alpha 1b	protein_coding	11548	3382	11548	-4.82992	1.10881	5.46828e-09	-4.32855	1.10881	1.3238e-08	-9.15847	1.10881	4.67712e-11
ENSMUSG00000109564	Muc16	mucin 16	protein_coding	73732	26350	73732	-6.07802	-2.8781	4.13251e-09	-5.63819	-2.8781	9.37185e-09	-11.7162	-2.8781	4.69165e-11
ENSMUSG00000038128	Camk4	calcium/calmodulin-dependent protein kinase IV	protein_coding	12326	12331	12326	-7.38018	-0.176032	3.82692e-09	-5.69992	-0.176032	8.24296e-09	-13.0801	-0.176032	4.72021e-11
ENSMUSG00000086233	Gm11816	predicted gene 11816	antisense	NA	984	NA	-6.57078	-2.52902	5.49652e-09	-6.54481	-2.52902	5.6499e-09	-13.1156	-2.52902	4.72021e-11
ENSMUSG00000015053	Gata2	GATA binding protein 2	protein_coding	14461	5398	14461	-3.6265	1.95579	1.07692e-08	-3.61394	1.95579	1.46629e-08	-7.24044	1.95579	4.73182e-11
ENSMUSG00000035413	Tmem98	transmembrane protein 98	protein_coding	103743	1633	103743	5.58089	-0.189826	6.07867e-09	5.85051	-0.189826	6.71433e-09	11.4314	-0.189826	4.73432e-11
ENSMUSG00000026039	Sgo2a	shugoshin 2A	protein_coding	68549	7007	68549	2.56139	6.21516	1.62356e-08	2.25127	6.21516	1.0482e-07	4.81266	6.21516	4.75102e-11
ENSMUSG00000028330	Ncbp1	nuclear cap binding protein subunit 1	protein_coding	433702	3386	433702	-1.7878	5.90556	1.60157e-07	-1.73726	5.90556	3.03579e-07	-3.52506	5.90556	4.76525e-11
ENSMUSG00000022525	Hrasls	HRAS-like suppressor	protein_coding	27281	3286	27281	-7.15862	-2.29661	4.37599e-09	-6.88198	-2.29661	6.60446e-09	-14.0406	-2.29661	4.79934e-11
ENSMUSG00000033520	Idi2	isopentenyl-diphosphate delta isomerase 2	protein_coding	320581	2253	320581	-6.99215	-2.35634	4.75312e-09	-6.80851	-2.35634	6.26065e-09	-13.8007	-2.35634	4.79934e-11
ENSMUSG00000026303	Mlph	melanophilin	protein_coding	171531	5357	171531	-4.85649	1.25916	7.17672e-09	-5.21859	1.25916	7.90617e-09	-10.0751	1.25916	4.82249e-11
ENSMUSG00000013997	Nit1	nitrilase 1	protein_coding	27045	4932	27045	2.16081	4.24997	4.78014e-08	2.07067	4.24997	1.02277e-07	4.23148	4.24997	4.83859e-11
ENSMUSG00000015127	Unkl	unkempt family like zinc finger	protein_coding	74154	5673	74154	2.26927	3.62859	6.20577e-08	2.3714	3.62859	3.43689e-08	4.64067	3.62859	4.88067e-11
ENSMUSG00000031561	Tenm3	teneurin transmembrane protein 3	protein_coding	23965	10237	23965	-7.6299	-2.01705	4.79402e-09	-7.52875	-2.01705	5.45973e-09	-15.1586	-2.01705	4.88067e-11
ENSMUSG00000036459	Wtip	WT1-interacting protein	protein_coding	101543	2383	101543	-9.18263	-0.364114	4.98658e-09	-9.42117	-0.364114	4.03021e-09	-18.6038	-0.364114	4.88067e-11
ENSMUSG00000060594	Layn	layilin	protein_coding	244864	2409	244864	-10.9795	1.08683	3.32947e-09	-8.1079	1.08683	5.40117e-09	-19.0874	1.08683	4.88067e-11
ENSMUSG00000048439	Nupl2	nucleoporin like 2	protein_coding	231042	3768	231042	-3.53329	2.174	1.56351e-08	-4.05549	2.174	9.1347e-09	-7.58878	2.174	4.8977e-11
ENSMUSG00000053702	Nebl	nebulette	protein_coding	74103	15235	74103	-11.1509	0.0671385	2.36421e-09	-9.74289	0.0671385	8.02825e-09	-20.8938	0.0671385	4.90544e-11
ENSMUSG00000029447	Cct6a	chaperonin containing Tcp1, subunit 6a (zeta)	processed_transcript	12466	3620	12466	-1.84614	8.33245	1.09408e-07	-1.73229	8.33245	3.8981e-07	-3.57843	8.33245	4.92609e-11
ENSMUSG00000027163	Commd9	COMM domain containing 9	protein_coding	76501	1602	76501	-2.21567	4.94047	3.56077e-08	-2.04122	4.94047	1.40899e-07	-4.25689	4.94047	4.93073e-11
ENSMUSG00000035095	Fam167a	family with sequence similarity 167, member A	protein_coding	219148	4274	219148	-3.16412	5.90173	2.26729e-08	-3.53881	5.90173	1.06969e-08	-6.70293	5.90173	4.96247e-11
ENSMUSG00000068245	Phf11d	PHD finger protein 11D	protein_coding	219132	4498	219132	2.6727	5.12692	4.15167e-08	2.86229	5.12692	1.59589e-08	5.53499	5.12692	5.05549e-11
ENSMUSG00000031993	Snx19	sorting nexin 19	protein_coding	102607	6725	102607	-2.61953	4.53526	4.07109e-08	-2.95496	4.53526	1.60769e-08	-5.5745	4.53526	5.06718e-11
ENSMUSG00000039639	Kcne1	potassium voltage-gated channel, Isk-related subfamily, member 1	protein_coding	16509	3214	16509	-6.04499	-2.87982	4.75312e-09	-5.6637	-2.87982	9.61941e-09	-11.7087	-2.87982	5.12311e-11
ENSMUSG00000038279	Nop2	NOP2 nucleolar protein	protein_coding	110109	2772	110109	-3.0175	5.69247	1.14177e-08	-2.62196	5.69247	5.97663e-08	-5.63946	5.69247	5.12954e-11
ENSMUSG00000027908	Tchhl1	trichohyalin-like 1	protein_coding	71325	2066	71325	-7.02832	-2.34407	4.98658e-09	-6.82603	-2.34407	6.72753e-09	-13.8544	-2.34407	5.13564e-11
ENSMUSG00000030373	Psg28	pregnancy-specific glycoprotein 28	protein_coding	114871	1949	114871	-7.11647	-2.27011	5.39639e-09	-7.0355	-2.27011	6.01105e-09	-14.152	-2.27011	5.15215e-11
ENSMUSG00000018326	Ywhab	tyrosine 3-monooxygenase/tryptophan 5-monooxygenase activation protein, beta polypeptide	protein_coding	54401	3382	54401	-1.69833	7.80546	4.17387e-07	-1.77375	7.80546	1.81472e-07	-3.47208	7.80546	5.17589e-11
ENSMUSG00000026638	Irf6	interferon regulatory factor 6	protein_coding	54139	7069	54139	12.6937	0.828091	4.73236e-09	13.141	0.828091	3.57604e-09	25.8347	0.828091	5.17589e-11
ENSMUSG00000027015	Cybrd1	cytochrome b reductase 1	protein_coding	73649	5339	73649	-6.39031	1.50785	5.37247e-09	-7.14725	1.50785	6.28832e-09	-13.5376	1.50785	5.17589e-11
ENSMUSG00000038400	Pmepa1	prostate transmembrane protein, androgen induced 1	protein_coding	65112	4913	65112	-1.90407	6.80979	1.30091e-07	-1.90381	6.80979	1.44783e-07	-3.80788	6.80979	5.17589e-11
ENSMUSG00000063430	Wscd2	WSC domain containing 2	protein_coding	320916	15332	320916	-7.99407	-1.86826	4.55866e-09	-7.75993	-1.86826	6.18344e-09	-15.754	-1.86826	5.18996e-11
ENSMUSG00000057454	Lypd3	Ly6/Plaur domain containing 3	protein_coding	72434	1649	72434	10.0562	0.199949	4.37679e-09	9.60638	0.199949	4.88223e-09	19.6625	0.199949	5.19897e-11
ENSMUSG00000028261	Ndufaf4	NADH:ubiquinone oxidoreductase complex assembly factor 4	protein_coding	68493	3902	68493	-3.50298	3.26302	1.28103e-08	-3.34976	3.26302	1.89072e-08	-6.85275	3.26302	5.20112e-11
ENSMUSG00000038312	Edem2	ER degradation enhancer, mannosidase alpha-like 2	protein_coding	108687	3463	108687	1.74277	6.13258	2.20239e-07	1.69708	6.13258	4.00983e-07	3.43984	6.13258	5.20951e-11
ENSMUSG00000030268	Bcat1	branched chain aminotransferase 1, cytosolic	protein_coding	12035	9322	12035	-11.9638	1.58694	4.63533e-09	-12.3328	1.58694	3.90724e-09	-24.2966	1.58694	5.23049e-11
ENSMUSG00000039485	Tspyl4	TSPY-like 4	protein_coding	72480	3879	72480	-4.65552	2.00596	8.4594e-09	-5.33081	2.00596	8.02825e-09	-9.98634	2.00596	5.23049e-11
ENSMUSG00000044468	Tent5c	terminal nucleotidyltransferase 5C	protein_coding	74645	6097	74645	-3.57802	1.84978	1.82451e-08	-4.40895	1.84978	7.83457e-09	-7.98697	1.84978	5.23049e-11
ENSMUSG00000046623	Gjb4	gap junction protein, beta 4	protein_coding	14621	1446	14621	-2.81769	3.1159	1.84243e-08	-2.60308	3.1159	4.57558e-08	-5.42077	3.1159	5.23049e-11
ENSMUSG00000049422	Chchd10	coiled-coil-helix-coiled-coil-helix domain containing 10	protein_coding	103172	1575	103172	7.8547	2.21548	6.88409e-09	7.75194	2.21548	4.16767e-09	15.6066	2.21548	5.25131e-11
ENSMUSG00000034620	Tmem5	transmembrane protein 5	protein_coding	216395	5614	216395	-1.81149	5.15838	2.51685e-07	-1.9212	5.15838	1.05867e-07	-3.7327	5.15838	5.2571e-11
ENSMUSG00000041361	Myzap	myocardial zonula adherens protein	protein_coding	102371	5635	102371	-6.43429	0.657359	5.8824e-09	-6.73164	0.657359	6.62697e-09	-13.1659	0.657359	5.29225e-11
ENSMUSG00000060487	Samd5	sterile alpha motif domain containing 5	protein_coding	320825	6922	320825	-10.5419	-0.369077	3.1669e-09	-9.66452	-0.369077	7.00989e-09	-20.2064	-0.369077	5.29225e-11
ENSMUSG00000054409	Tmem74	transmembrane protein 74	protein_coding	239408	3528	239408	-9.17106	-0.660586	6.78624e-09	-9.86937	-0.660586	3.53061e-09	-19.0404	-0.660586	5.3075e-11
ENSMUSG00000085006	BC021767	cDNA sequence BC021767	transcribed_unprocessed_pseudogene	NA	1794	NA	6.25218	-1.66813	1.55191e-08	8.05303	-1.66813	2.64684e-09	14.3052	-1.66813	5.32313e-11
ENSMUSG00000073988	Ttpa	tocopherol (alpha) transfer protein	protein_coding	50500	3488	50500	-6.18686	-2.67612	7.82325e-09	-6.33757	-2.67612	5.69064e-09	-12.5244	-2.67612	5.34286e-11
ENSMUSG00000057530	Ece1	endothelin converting enzyme 1	protein_coding	230857	5300	230857	3.56505	7.59611	9.11762e-09	3.22681	7.59611	3.05139e-08	6.79186	7.59611	5.34993e-11
ENSMUSG00000015709	Arnt2	aryl hydrocarbon receptor nuclear translocator 2	protein_coding	11864	7689	11864	-5.93269	3.39035	5.05736e-09	-6.75687	3.39035	7.75925e-09	-12.6896	3.39035	5.40487e-11
ENSMUSG00000041654	Slc39a11	solute carrier family 39 (metal ion transporter), member 11	protein_coding	69806	3359	69806	-3.56205	4.78834	8.46712e-09	-2.97037	4.78834	4.413e-08	-6.53242	4.78834	5.40487e-11
ENSMUSG00000039759	Thap3	THAP domain containing, apoptosis associated protein 3	protein_coding	69876	1334	69876	2.50489	4.1329	6.34343e-08	2.73501	4.1329	1.76468e-08	5.23989	4.1329	5.40566e-11
ENSMUSG00000026640	Plxna2	plexin A2	protein_coding	18845	17174	18845	-9.77825	0.782075	4.55866e-09	-9.99933	0.782075	5.07766e-09	-19.7776	0.782075	5.42444e-11
ENSMUSG00000000782	Tcf7	transcription factor 7, T cell specific	protein_coding	21414	2625	21414	-2.22881	5.55675	4.72492e-08	-2.13123	5.55675	1.00152e-07	-4.36004	5.55675	5.46578e-11
ENSMUSG00000025104	Hdgfl3	HDGF like 3	protein_coding	29877	9575	29877	-10.1873	0.207304	5.91662e-09	-10.7017	0.207304	3.89958e-09	-20.889	0.207304	5.51852e-11
ENSMUSG00000005732	Ranbp1	RAN binding protein 1	protein_coding	19385	1666	19385	-4.26868	5.23148	7.3441e-09	-3.62421	5.23148	2.45954e-08	-7.89289	5.23148	5.70102e-11
ENSMUSG00000019883	Echdc1	enoyl Coenzyme A hydratase domain containing 1	protein_coding	52665	4125	52665	-2.39884	3.83991	3.77862e-08	-2.31003	3.83991	6.84363e-08	-4.70887	3.83991	5.7259e-11
ENSMUSG00000025582	Nptx1	neuronal pentraxin 1	protein_coding	18164	5217	18164	6.61739	2.7371	5.43146e-09	6.20208	2.7371	8.78316e-09	12.8195	2.7371	5.73053e-11
ENSMUSG00000039804	Ncoa5	nuclear receptor coactivator 5	protein_coding	228869	4383	228869	-2.16505	4.84054	7.62766e-08	-2.23702	4.84054	6.11541e-08	-4.40207	4.84054	5.73187e-11
ENSMUSG00000032218	Ccnb2	cyclin B2	protein_coding	12442	1531	12442	1.93934	4.82219	1.1284e-07	1.89192	4.82219	1.92468e-07	3.83126	4.82219	5.77094e-11
ENSMUSG00000006638	Abhd1	abhydrolase domain containing 1	processed_transcript	57742	1758	57742	-2.77231	3.32316	2.87271e-08	-2.90579	3.32316	2.51398e-08	-5.6781	3.32316	5.78321e-11
ENSMUSG00000063873	Slc24a3	solute carrier family 24 (sodium/potassium/calcium exchanger), member 3	protein_coding	94249	4564	94249	-6.49791	0.849953	6.41319e-09	-6.77695	0.849953	7.1246e-09	-13.2749	0.849953	5.7951e-11
ENSMUSG00000024736	Tmem132a	transmembrane protein 132A	protein_coding	98170	4069	98170	2.32572	6.75835	1.24605e-07	2.70633	6.75835	1.52169e-08	5.03205	6.75835	5.84573e-11
ENSMUSG00000035062	Zc4h2	zinc finger, C4H2 domain containing	protein_coding	245522	2257	245522	-5.953	-2.86788	6.84989e-09	-5.80659	-2.86788	8.69807e-09	-11.7596	-2.86788	5.88288e-11
ENSMUSG00000002102	Psmc3	proteasome (prosome, macropain) 26S subunit, ATPase 3	protein_coding	19182	2607	19182	-1.9016	7.17066	9.80777e-08	-1.75629	7.17066	4.63423e-07	-3.65789	7.17066	5.89281e-11
ENSMUSG00000034667	Xpot	exportin, tRNA (nuclear export receptor for tRNAs)	protein_coding	73192	6033	73192	-2.87344	6.87505	4.2863e-08	-3.24647	6.87505	1.26732e-08	-6.1199	6.87505	5.89281e-11
ENSMUSG00000001366	Fbxo9	f-box protein 9	protein_coding	71538	3103	71538	-3.12938	3.80225	2.53901e-08	-3.54367	3.80225	1.37327e-08	-6.67306	3.80225	5.92529e-11
ENSMUSG00000030347	D6Wsu163e	DNA segment, Chr 6, Wayne State University 163, expressed	protein_coding	28040	6784	28040	-3.62611	4.11777	1.69996e-08	-4.02512	4.11777	1.19761e-08	-7.65123	4.11777	5.95301e-11
ENSMUSG00000015222	Map2	microtubule-associated protein 2	protein_coding	17756	16449	17756	3.02819	5.28382	1.43815e-08	2.75129	5.28382	5.38542e-08	5.77948	5.28382	6.0076e-11
ENSMUSG00000078952	Lncenc1	long non-coding RNA, embryonic stem cells expressed 1	lincRNA	NA	3301	NA	-5.44803	1.39359	8.33057e-09	-5.83455	1.39359	8.13903e-09	-11.2826	1.39359	6.0076e-11
ENSMUSG00000052911	Lamb2	laminin, beta 2	protein_coding	16779	6082	16779	1.9947	7.24723	1.83817e-07	2.14306	7.24723	5.53609e-08	4.13777	7.24723	6.05951e-11
ENSMUSG00000003863	Ppfia3	protein tyrosine phosphatase, receptor type, f polypeptide (PTPRF), interacting protein (liprin), alpha 3	protein_coding	76787	7899	76787	6.2373	0.861481	8.48543e-09	6.18723	0.861481	6.82387e-09	12.4245	0.861481	6.14186e-11
ENSMUSG00000030246	Ldhb	lactate dehydrogenase B	protein_coding	16832	1570	16832	9.01871	-1.649	4.25125e-09	8.45191	-1.649	8.0338e-09	17.4706	-1.649	6.15638e-11
ENSMUSG00000067916	Zfp991	zinc finger protein 991	protein_coding	666532	2917	666532	-6.25844	-2.63106	8.99327e-09	-6.44304	-2.63106	6.26065e-09	-12.7015	-2.63106	6.15638e-11
ENSMUSG00000024008	Cpne5	copine V	protein_coding	240058	11998	240058	-6.3352	-0.253339	6.71702e-09	-6.10681	-0.253339	8.69807e-09	-12.442	-0.253339	6.1663e-11
ENSMUSG00000037813	D630003M21Rik	RIKEN cDNA D630003M21 gene	protein_coding	228846	5104	228846	-6.81853	-1.1286	1.16086e-08	-7.6722	-1.1286	4.07957e-09	-14.4907	-1.1286	6.22826e-11
ENSMUSG00000031504	Rab20	RAB20, member RAS oncogene family	protein_coding	19332	1392	19332	2.44644	4.59481	5.73775e-08	2.52415	4.59481	3.49502e-08	4.97059	4.59481	6.23659e-11
ENSMUSG00000030652	Coq7	demethyl-Q 7	protein_coding	12850	6434	12850	-2.99421	3.36717	2.25333e-08	-3.03374	3.36717	2.73032e-08	-6.02796	3.36717	6.28473e-11
ENSMUSG00000116813	AC140300.3	novel transcript	lincRNA	NA	1862	NA	-5.88757	-2.85298	8.80164e-09	-5.9321	-2.85298	7.75925e-09	-11.8197	-2.85298	6.32253e-11
ENSMUSG00000038552	Fndc4	fibronectin type III domain containing 4	protein_coding	64339	3039	64339	3.08075	2.31095	2.00942e-08	3.11468	2.31095	2.74436e-08	6.19543	2.31095	6.39241e-11
ENSMUSG00000025328	Padi3	peptidyl arginine deiminase, type III	protein_coding	18601	3447	18601	-2.92253	7.40934	4.0999e-08	-3.23323	7.40934	1.47621e-08	-6.15577	7.40934	6.43766e-11
ENSMUSG00000006395	Hyi	hydroxypyruvate isomerase (putative)	polymorphic_pseudogene	NA	2209	NA	3.56631	2.4503	2.38319e-08	3.93618	2.4503	1.06969e-08	7.50249	2.4503	6.47873e-11
ENSMUSG00000040859	Bsdc1	BSD domain containing 1	protein_coding	100383	5630	100383	1.80894	5.99913	2.98392e-07	1.87425	5.99913	1.5904e-07	3.68318	5.99913	6.52736e-11
ENSMUSG00000074578	Zfas1	zinc finger, NFX1-type containing 1, antisense RNA 1	processed_transcript	NA	2929	NA	2.47711	6.90972	7.50122e-08	2.69197	6.90972	2.31326e-08	5.16908	6.90972	6.52736e-11
ENSMUSG00000084319	Tpt1-ps3	tumor protein, translationally-controlled, pseudogene 3	processed_pseudogene	NA	519	NA	1.91172	9.49943	2.5116e-07	2.04686	9.49943	7.67258e-08	3.95858	9.49943	6.52736e-11
ENSMUSG00000058571	Gpc6	glypican 6	protein_coding	23888	6425	23888	-5.90324	-2.86995	8.33057e-09	-5.84397	-2.86995	8.80848e-09	-11.7472	-2.86995	6.55962e-11
ENSMUSG00000107251	Gm43102	predicted gene 43102	TEC	NA	2324	NA	-6.2874	-2.55859	1.14762e-08	-6.70546	-2.55859	5.34598e-09	-12.9929	-2.55859	6.56489e-11
ENSMUSG00000003123	Lipe	lipase, hormone sensitive	protein_coding	16890	5886	16890	4.00306	3.90118	1.93035e-08	4.17234	3.90118	9.98996e-09	8.1754	3.90118	6.57498e-11
ENSMUSG00000054000	Tusc1	tumor suppressor candidate 1	protein_coding	69136	1374	69136	-7.83491	-1.9621	5.5298e-09	-7.54764	-1.9621	8.13903e-09	-15.3826	-1.9621	6.57498e-11
ENSMUSG00000018217	Pmp22	peripheral myelin protein 22	protein_coding	18858	2354	18858	2.12097	5.75339	1.85951e-07	2.38451	5.75339	3.00073e-08	4.50547	5.75339	6.59171e-11
ENSMUSG00000027613	Eif6	eukaryotic translation initiation factor 6	protein_coding	16418	2702	16418	-2.05911	7.86601	6.25357e-08	-1.86751	7.86601	3.60432e-07	-3.92663	7.86601	6.59171e-11
ENSMUSG00000112596	Gm48804	predicted gene, 48804	TEC	NA	3041	NA	-6.76532	-2.45093	7.05697e-09	-6.65709	-2.45093	8.13903e-09	-13.4224	-2.45093	6.59171e-11
ENSMUSG00000035139	Secisbp2	SECIS binding protein 2	protein_coding	75420	4626	75420	-2.18495	3.6807	6.42157e-08	-2.09718	3.6807	1.27112e-07	-4.28214	3.6807	6.59967e-11
ENSMUSG00000030522	Mtmr10	myotubularin related protein 10	protein_coding	233315	7873	233315	-2.67177	4.97939	5.19005e-08	-3.00556	4.97939	1.92201e-08	-5.67733	4.97939	6.60938e-11
ENSMUSG00000040725	Hnrnpul1	heterogeneous nuclear ribonucleoprotein U-like 1	protein_coding	232989	8654	232989	1.4155	7.16728	6.27058e-06	1.52799	7.16728	7.94397e-07	2.94349	7.16728	6.62283e-11
ENSMUSG00000023484	Prph	peripherin	protein_coding	19132	1999	19132	-5.5509	2.23084	8.11862e-09	-5.98074	2.23084	9.33559e-09	-11.5316	2.23084	6.63009e-11
ENSMUSG00000028405	Aco1	aconitase 1	protein_coding	11428	4496	11428	-1.8813	5.40822	1.5193e-07	-1.82106	5.40822	3.0317e-07	-3.70236	5.40822	6.64566e-11
ENSMUSG00000033900	Map9	microtubule-associated protein 9	protein_coding	213582	6671	213582	-8.35945	-1.50511	4.79402e-09	-7.79381	-1.50511	9.10569e-09	-16.1533	-1.50511	6.64599e-11
ENSMUSG00000053012	Krcc1	lysine-rich coiled-coil 1	protein_coding	57896	1913	57896	-3.54392	4.00113	2.14959e-08	-4.04873	4.00113	1.20238e-08	-7.59265	4.00113	6.64599e-11
ENSMUSG00000032327	Stra6	stimulated by retinoic acid gene 6	protein_coding	20897	5829	20897	-9.87379	4.65577	7.38608e-09	-8.64518	4.65577	4.39606e-09	-18.519	4.65577	6.68854e-11
ENSMUSG00000037999	Arap2	ArfGAP with RhoGAP domain, ankyrin repeat and PH domain 2	protein_coding	212285	12451	212285	-6.75186	2.15726	7.06734e-09	-6.76375	2.15726	8.25547e-09	-13.5156	2.15726	6.68854e-11
ENSMUSG00000057967	Fgf18	fibroblast growth factor 18	protein_coding	14172	1187	14172	-6.49064	-2.612	6.89363e-09	-6.28908	-2.612	9.37185e-09	-12.7797	-2.612	6.68854e-11
ENSMUSG00000055912	Tmem150a	transmembrane protein 150A	protein_coding	232086	1548	232086	-3.1331	3.49831	2.6197e-08	-3.47294	3.49831	1.75546e-08	-6.60604	3.49831	6.73189e-11
ENSMUSG00000037962	Rflna	refilin A	protein_coding	73121	1940	73121	-9.18894	-1.067	3.88449e-09	-8.22492	-1.067	1.08745e-08	-17.4139	-1.067	6.79824e-11
ENSMUSG00000028689	Ccdc163	coiled-coil domain containing 163	protein_coding	68394	2519	68394	2.91318	3.35762	3.14327e-08	2.81159	3.35762	3.05132e-08	5.72477	3.35762	6.85218e-11
ENSMUSG00000042743	Sgtb	small glutamine-rich tetratricopeptide repeat (TPR)-containing, beta	protein_coding	218544	3072	218544	1.99213	4.48453	2.75526e-07	2.25934	4.48453	3.89629e-08	4.25147	4.48453	6.87205e-11
ENSMUSG00000029554	Mad1l1	MAD1 mitotic arrest deficient 1-like 1	protein_coding	17120	3649	17120	-2.32382	4.68125	3.79093e-08	-2.10338	4.68125	1.80291e-07	-4.4272	4.68125	6.8785e-11
ENSMUSG00000024037	Wdr4	WD repeat domain 4	protein_coding	57773	5432	57773	-2.65136	4.45629	2.75219e-08	-2.48889	4.45629	7.13893e-08	-5.14025	4.45629	6.88346e-11
ENSMUSG00000067780	Pi15	peptidase inhibitor 15	protein_coding	94227	6923	94227	6.94105	-2.83097	7.06142e-09	6.86258	-2.83097	8.46058e-09	13.8036	-2.83097	6.89129e-11
ENSMUSG00000030688	Stard10	START domain containing 10	protein_coding	56018	2419	56018	5.69211	3.77097	1.31789e-08	6.08644	3.77097	6.48972e-09	11.7786	3.77097	6.98885e-11
ENSMUSG00000048376	F2r	coagulation factor II (thrombin) receptor	protein_coding	14062	3336	14062	2.82202	6.51883	1.99902e-08	2.55818	6.51883	8.06305e-08	5.38021	6.51883	7.07374e-11
ENSMUSG00000050157	Gm867	predicted gene 867	protein_coding	333670	1228	333670	-8.2859	-1.30658	8.43317e-09	-8.66128	-1.30658	5.60014e-09	-16.9472	-1.30658	7.11574e-11
ENSMUSG00000040591	1110051M20Rik	RIKEN cDNA 1110051M20 gene	protein_coding	228356	5202	228356	-10.234	-0.532746	4.12463e-09	-9.31558	-0.532746	9.61941e-09	-19.5496	-0.532746	7.12533e-11
ENSMUSG00000027395	Polr1b	polymerase (RNA) I polypeptide B	protein_coding	20017	5805	20017	-2.75304	4.1853	2.46792e-08	-2.48909	4.1853	7.84883e-08	-5.24213	4.1853	7.18163e-11
ENSMUSG00000071656	Lrrn4cl	LRRN4 C-terminal like	protein_coding	68852	2583	68852	4.18394	4.06465	2.43049e-08	4.66759	4.06465	7.66779e-09	8.85153	4.06465	7.18483e-11
ENSMUSG00000030306	Tmtc1	transmembrane and tetratricopeptide repeat containing 1	protein_coding	387314	8578	387314	-6.70322	-1.67025	1.60769e-08	-7.73249	-1.67025	4.04515e-09	-14.4357	-1.67025	7.22241e-11
ENSMUSG00000036639	Nudt1	nudix (nucleoside diphosphate linked moiety X)-type motif 1	protein_coding	17766	1473	17766	-4.22201	1.06139	7.15158e-09	-3.31165	1.06139	5.39891e-08	-7.53366	1.06139	7.22241e-11
ENSMUSG00000108702	Gm9333	predicted gene 9333	processed_pseudogene	NA	1323	NA	-1.97134	4.92484	1.62837e-07	-2.01294	4.92484	1.30649e-07	-3.98429	4.92484	7.22241e-11
ENSMUSG00000074622	Mafb	v-maf musculoaponeurotic fibrosarcoma oncogene family, protein B (avian)	protein_coding	16658	3363	16658	-5.91152	3.26486	7.07122e-09	-4.52711	3.26486	1.68118e-08	-10.4386	3.26486	7.23666e-11
ENSMUSG00000030218	Mgp	matrix Gla protein	protein_coding	17313	1187	17313	13.5995	0.839123	5.90732e-09	13.8299	0.839123	5.17847e-09	27.4294	0.839123	7.25176e-11
ENSMUSG00000062822	4833420G17Rik	RIKEN cDNA 4833420G17 gene	protein_coding	67392	4882	67392	2.15954	4.61133	1.03e-07	2.17767	4.61133	8.40347e-08	4.33721	4.61133	7.25526e-11
ENSMUSG00000020658	Efr3b	EFR3 homolog B	protein_coding	668212	10382	668212	-3.94526	1.62218	1.86628e-08	-4.50162	1.62218	1.14866e-08	-8.44688	1.62218	7.26604e-11
ENSMUSG00000078235	Fam43b	family with sequence similarity 43, member B	protein_coding	625638	2437	625638	-7.19247	-2.24825	7.20651e-09	-7.04422	-2.24825	8.78392e-09	-14.2367	-2.24825	7.32093e-11
ENSMUSG00000024078	Ttc27	tetratricopeptide repeat domain 27	protein_coding	74196	2820	74196	-1.75323	4.62881	3.43749e-07	-1.75804	4.62881	3.6201e-07	-3.51127	4.62881	7.35037e-11
ENSMUSG00000032135	Mcam	melanoma cell adhesion molecule	protein_coding	84004	3350	84004	7.15517	1.37328	6.72164e-09	6.6424	1.37328	1.01552e-08	13.7976	1.37328	7.35037e-11
ENSMUSG00000073402	Gm8909	predicted gene 8909	protein_coding	667977	1544	667977	3.54034	5.74214	3.66687e-08	4.01218	5.74214	9.12809e-09	7.55252	5.74214	7.35037e-11
ENSMUSG00000021745	Ptprg	protein tyrosine phosphatase, receptor type, G	protein_coding	19270	11009	19270	-10.401	0.58391	8.50274e-09	-11.1913	0.58391	4.58513e-09	-21.5922	0.58391	7.36058e-11
ENSMUSG00000022602	Arc	activity regulated cytoskeletal-associated protein	protein_coding	11838	3057	11838	-4.38459	2.30206	1.01507e-08	-3.88055	2.30206	2.43611e-08	-8.26514	2.30206	7.37091e-11
ENSMUSG00000026209	Dnpep	aspartyl aminopeptidase	protein_coding	13437	4289	13437	1.63813	6.04434	6.03017e-07	1.61998	6.04434	8.25619e-07	3.25811	6.04434	7.40587e-11
ENSMUSG00000036902	Neto2	neuropilin (NRP) and tolloid (TLL)-like 2	protein_coding	74513	6129	74513	-8.09276	-1.78291	7.0573e-09	-8.00935	-1.78291	7.78843e-09	-16.1021	-1.78291	7.41876e-11
ENSMUSG00000022055	Nefl	neurofilament, light polypeptide	protein_coding	18039	3380	18039	-6.49065	-2.62014	7.46104e-09	-6.26086	-2.62014	1.07661e-08	-12.7515	-2.62014	7.43451e-11
ENSMUSG00000049107	Ntf3	neurotrophin 3	protein_coding	18205	1714	18205	-9.01929	-0.79355	6.56334e-09	-8.92296	-0.79355	7.28681e-09	-17.9422	-0.79355	7.43451e-11
ENSMUSG00000004266	Ptpn6	protein tyrosine phosphatase, non-receptor type 6	protein_coding	15170	2802	15170	4.22347	1.56735	1.53002e-08	4.03311	1.56735	1.60344e-08	8.25658	1.56735	7.4998e-11
ENSMUSG00000004698	Hdac9	histone deacetylase 9	protein_coding	79221	14665	79221	-7.53313	-2.07284	7.27525e-09	-7.40036	-2.07284	8.57646e-09	-14.9335	-2.07284	7.53752e-11
ENSMUSG00000040010	Slc7a5	solute carrier family 7 (cationic amino acid transporter, y+ system), member 5	protein_coding	20539	3708	20539	-1.61035	7.25931	8.06247e-07	-1.62123	7.25931	7.54047e-07	-3.23157	7.25931	7.53752e-11
ENSMUSG00000027220	Syt13	synaptotagmin XIII	protein_coding	80976	3761	80976	-4.41158	6.69629	1.84243e-08	-5.08451	6.69629	9.16543e-09	-9.49609	6.69629	7.60266e-11
ENSMUSG00000022560	Slc52a2	solute carrier protein 52, member 2	protein_coding	52710	5499	52710	-2.99762	3.42391	1.97738e-08	-2.71297	3.42391	6.63254e-08	-5.71059	3.42391	7.6079e-11
ENSMUSG00000024104	Washc2	WASH complex subunit 2`	protein_coding	28006	7551	28006	-1.64619	6.82005	5.51729e-07	-1.6075	6.82005	9.90568e-07	-3.25369	6.82005	7.61949e-11
ENSMUSG00000001305	Rrp15	ribosomal RNA processing 15 homolog (S. cerevisiae)	protein_coding	67223	3239	67223	-2.6468	4.19155	3.35074e-08	-2.49946	4.19155	7.23445e-08	-5.14626	4.19155	7.64654e-11
ENSMUSG00000059824	Dbp	D site albumin promoter binding protein	protein_coding	13170	2993	13170	2.77131	3.61608	3.86306e-08	2.80853	3.61608	3.62536e-08	5.57985	3.61608	7.64654e-11
ENSMUSG00000032563	Mrpl3	mitochondrial ribosomal protein L3	protein_coding	94062	6661	94062	-2.54181	4.33076	5.19496e-08	-2.64343	4.33076	4.413e-08	-5.18524	4.33076	7.7003e-11
ENSMUSG00000015932	Dstn	destrin	protein_coding	56431	1911	56431	1.70166	8.33923	4.98043e-07	1.70558	8.33923	4.76346e-07	3.40724	8.33923	7.81432e-11
ENSMUSG00000021696	Elovl7	ELOVL family member 7, elongation of long chain fatty acids (yeast)	protein_coding	74559	4013	74559	3.94856	2.47164	1.87902e-08	4.01316	2.47164	1.59899e-08	7.96171	2.47164	7.81432e-11
ENSMUSG00000028948	Nol9	nucleolar protein 9	protein_coding	74035	4956	74035	-1.79426	5.46606	2.35255e-07	-1.71741	5.46606	6.21051e-07	-3.51166	5.46606	7.81432e-11
ENSMUSG00000039911	Spsb1	splA/ryanodine receptor domain and SOCS box containing 1	protein_coding	74646	4396	74646	2.09412	5.5882	1.54675e-07	2.18508	5.5882	7.57409e-08	4.27919	5.5882	7.81432e-11
ENSMUSG00000041126	H2afv	H2A histone family, member V	protein_coding	77605	1633	77605	3.67318	4.84709	2.89653e-08	3.92267	4.84709	1.21674e-08	7.59585	4.84709	7.81432e-11
ENSMUSG00000107211	Gm5864	predicted gene 5864	processed_pseudogene	NA	970	NA	-8.98379	-0.330311	3.95466e-09	-6.81139	-0.330311	1.79853e-08	-15.7952	-0.330311	7.81704e-11
ENSMUSG00000027102	Hoxd8	homeobox D8	protein_coding	15437	2744	15437	-10.2727	-0.114206	5.68228e-09	-9.89516	-0.114206	8.0936e-09	-20.1678	-0.114206	7.82586e-11
ENSMUSG00000072594	Gm16439	predicted pseudogene 16439	processed_pseudogene	NA	564	NA	2.68184	3.54204	3.22817e-08	2.55581	3.54204	6.95991e-08	5.23765	3.54204	7.82586e-11
ENSMUSG00000078485	Plekhn1	pleckstrin homology domain containing, family N member 1	protein_coding	231002	8328	231002	1.70516	4.92112	5.07282e-07	1.72423	4.92112	4.21836e-07	3.42939	4.92112	7.83922e-11
ENSMUSG00000034520	Gjc1	gap junction protein, gamma 1	protein_coding	14615	5003	14615	2.61499	2.90696	6.42157e-08	2.81567	2.90696	2.89087e-08	5.43066	2.90696	7.88637e-11
ENSMUSG00000028838	Extl1	exostoses (multiple)-like 1	protein_coding	56219	4333	56219	-2.19854	4.89434	1.67493e-07	-2.55266	4.89434	3.23161e-08	-4.75119	4.89434	7.93343e-11
ENSMUSG00000028871	Rspo1	R-spondin 1	protein_coding	192199	1938	192199	-8.55974	-0.592249	1.32274e-08	-9.69608	-0.592249	4.20276e-09	-18.2558	-0.592249	7.93343e-11
ENSMUSG00000038486	Sv2a	synaptic vesicle glycoprotein 2 a	protein_coding	64051	4636	64051	4.59839	0.588204	1.2708e-08	4.70671	0.588204	1.50572e-08	9.3051	0.588204	7.93343e-11
ENSMUSG00000044645	Gm7334	predicted gene 7334	processed_pseudogene	NA	756	NA	1.92436	4.86292	1.96165e-07	1.90243	4.86292	2.18018e-07	3.82679	4.86292	7.93343e-11
ENSMUSG00000067235	H2-Q10	histocompatibility 2, Q region locus 10	protein_coding	15007	4348	15007	3.48971	6.08963	5.0588e-08	4.1267	6.08963	8.06089e-09	7.61641	6.08963	7.93343e-11
ENSMUSG00000060180	Myh13	myosin, heavy polypeptide 13, skeletal muscle	protein_coding	544791	6180	544791	-6.30355	-2.65278	1.00334e-08	-6.31565	-2.65278	9.33559e-09	-12.6192	-2.65278	7.97478e-11
ENSMUSG00000038793	Lefty1	left right determination factor 1	protein_coding	13590	1758	13590	-7.2473	-0.7346	1.36375e-08	-8.32	-0.7346	5.17401e-09	-15.5673	-0.7346	7.97575e-11
ENSMUSG00000027394	Ttl	tubulin tyrosine ligase	protein_coding	69737	5945	69737	-1.75607	5.95681	4.68402e-07	-1.838	5.95681	2.298e-07	-3.59406	5.95681	8.00829e-11
ENSMUSG00000064105	Cnnm2	cyclin M2	protein_coding	94219	3558	94219	2.00263	4.62776	2.85745e-07	2.2088	4.62776	5.50672e-08	4.21143	4.62776	8.04236e-11
ENSMUSG00000003505	Psg18	pregnancy specific glycoprotein 18	protein_coding	26438	3232	26438	-9.40997	-0.589291	7.06945e-09	-9.34915	-0.589291	7.6031e-09	-18.7591	-0.589291	8.07375e-11
ENSMUSG00000004267	Eno2	enolase 2, gamma neuronal	protein_coding	13807	4705	13807	3.42658	6.54968	4.47478e-08	3.87427	6.54968	1.0641e-08	7.30085	6.54968	8.17253e-11
ENSMUSG00000022142	Nup155	nucleoporin 155	protein_coding	170762	11951	170762	-1.76474	6.47311	6.15998e-07	-1.93134	6.47311	1.2979e-07	-3.69608	6.47311	8.17253e-11
ENSMUSG00000041696	Rasl12	RAS-like, family 12	protein_coding	70784	6568	70784	-8.95916	-0.764978	1.0559e-08	-9.6618	-0.764978	5.33458e-09	-18.621	-0.764978	8.17253e-11
ENSMUSG00000031360	Ctps2	cytidine 5'-triphosphate synthase 2	protein_coding	55936	4720	55936	1.85587	5.05066	2.55627e-07	1.85229	5.05066	2.74009e-07	3.70816	5.05066	8.2329e-11
ENSMUSG00000035390	Brsk1	BR serine/threonine kinase 1	protein_coding	381979	4100	381979	4.60851	2.25593	2.0404e-08	4.91524	2.25593	9.43588e-09	9.52375	2.25593	8.2354e-11
ENSMUSG00000042190	Cmklr1	chemokine-like receptor 1	protein_coding	14747	3408	14747	-7.44943	-1.73811	1.04434e-08	-7.77091	-1.73811	7.11242e-09	-15.2203	-1.73811	8.23564e-11
ENSMUSG00000000142	Axin2	axin 2	protein_coding	12006	5506	12006	-11.2592	2.18226	5.04127e-09	-12.5631	2.18226	8.03001e-09	-23.8223	2.18226	8.26813e-11
ENSMUSG00000006241	Ccdc159	coiled-coil domain containing 159	protein_coding	67119	2183	67119	4.2674	1.70557	1.38271e-08	4.16207	1.70557	2.04089e-08	8.42946	1.70557	8.2716e-11
ENSMUSG00000024999	Noc3l	NOC3 like DNA replication regulator	protein_coding	57753	3977	57753	-2.58978	4.63668	4.82021e-08	-2.60339	4.63668	5.4757e-08	-5.19317	4.63668	8.2716e-11
ENSMUSG00000066975	Cryba4	crystallin, beta A4	protein_coding	12959	838	12959	-6.54303	-2.57961	8.68672e-09	-6.36913	-2.57961	1.13214e-08	-12.9122	-2.57961	8.28442e-11
ENSMUSG00000029730	Mcm7	minichromosome maintenance complex component 7	protein_coding	17220	4426	17220	-1.66802	6.57752	7.6056e-07	-1.73253	6.57752	3.79027e-07	-3.40055	6.57752	8.35082e-11
ENSMUSG00000050368	Hoxd10	homeobox D10	protein_coding	15430	1816	15430	-6.48303	-2.5952	9.2197e-09	-6.36595	-2.5952	1.08749e-08	-12.849	-2.5952	8.37907e-11
ENSMUSG00000090891	D6Ertd527e	DNA segment, Chr 6, ERATO Doi 527, expressed	protein_coding	52372	2415	52372	3.63232	0.889633	1.89907e-08	3.31409	0.889633	3.16559e-08	6.94641	0.889633	8.43211e-11
ENSMUSG00000026494	Kif26b	kinesin family member 26B	protein_coding	269152	14696	269152	-3.99394	2.15296	1.62356e-08	-3.96478	2.15296	2.17503e-08	-7.95872	2.15296	8.4397e-11
ENSMUSG00000021182	Ccdc88c	coiled-coil domain containing 88C	protein_coding	68339	11386	68339	4.78271	1.93172	1.86023e-08	5.10721	1.93172	1.01552e-08	9.88992	1.93172	8.50166e-11
ENSMUSG00000036040	Adamtsl2	ADAMTS-like 2	protein_coding	77794	7993	77794	-6.6328	-2.52189	9.10992e-09	-6.5059	-2.52189	1.08749e-08	-13.1387	-2.52189	8.50166e-11
ENSMUSG00000035595	1600002K03Rik	RIKEN cDNA 1600002K03 gene	protein_coding	69770	678	69770	-2.82534	2.88958	3.63476e-08	-2.79032	2.88958	4.72054e-08	-5.61566	2.88958	8.51434e-11
ENSMUSG00000057069	Ero1lb	ERO1-like beta (S. cerevisiae)	protein_coding	67475	6653	67475	2.99589	3.80766	2.10347e-08	2.71187	3.80766	7.87841e-08	5.70776	3.80766	8.52117e-11
ENSMUSG00000028020	Glrb	glycine receptor, beta subunit	protein_coding	14658	4655	14658	-10.3304	0.0344721	1.02407e-08	-11.1658	0.0344721	5.1413e-09	-21.4961	0.0344721	8.52374e-11
ENSMUSG00000005836	Gata6	GATA binding protein 6	protein_coding	14465	5590	14465	-6.16805	-2.76617	9.3431e-09	-5.99283	-2.76617	1.25812e-08	-12.1609	-2.76617	8.53329e-11
ENSMUSG00000022754	Tmem45a	transmembrane protein 45a	protein_coding	56277	3129	56277	-6.11881	-2.79173	9.47447e-09	-5.94612	-2.79173	1.26777e-08	-12.0649	-2.79173	8.5587e-11
ENSMUSG00000002625	Akap8l	A kinase (PRKA) anchor protein 8-like	protein_coding	54194	2075	54194	2.28127	5.62226	7.15665e-08	2.2168	5.62226	1.24765e-07	4.49807	5.62226	8.58927e-11
ENSMUSG00000029122	Evc	EvC ciliary complex subunit 1	protein_coding	59056	7701	59056	4.76931	1.4753	1.54524e-08	4.6812	1.4753	1.41814e-08	9.45051	1.4753	8.63524e-11
ENSMUSG00000090222	Ifi203-ps	interferon activated gene 203, pseudogene	unprocessed_pseudogene	NA	2556	NA	2.92858	3.31192	4.15727e-08	2.96176	3.31192	3.29095e-08	5.89034	3.31192	8.73744e-11
ENSMUSG00000024646	Cyb5a	cytochrome b5 type A (microsomal)	protein_coding	109672	2143	109672	-2.40503	4.61109	4.58842e-08	-2.18864	4.61109	1.75336e-07	-4.59367	4.61109	8.7504e-11
ENSMUSG00000087006	Gm13889	predicted gene 13889	protein_coding	620695	1392	620695	-5.7918	-0.546555	9.01334e-09	-5.88115	-0.546555	1.4576e-08	-11.6729	-0.546555	8.7504e-11
ENSMUSG00000034071	Zfp551	zinc fingr protein 551	protein_coding	619331	2636	619331	-6.09437	-2.87024	7.73178e-09	-5.65172	-2.87024	1.77788e-08	-11.7461	-2.87024	8.83515e-11
ENSMUSG00000090053	Palm2	paralemmin 2	protein_coding	242481	3616	242481	-7.67197	-1.61469	1.12579e-08	-8.04302	-1.61469	7.25613e-09	-15.715	-1.61469	8.84583e-11
ENSMUSG00000052957	Gas1	growth arrest specific 1	protein_coding	14451	2961	14451	-8.84572	-0.519677	9.50577e-09	-9.13602	-0.519677	7.19685e-09	-17.9817	-0.519677	8.89342e-11
ENSMUSG00000055301	Adh7	alcohol dehydrogenase 7 (class IV), mu or sigma polypeptide	protein_coding	11529	3787	11529	-5.51915	4.00061	1.06494e-08	-4.83673	4.00061	1.72008e-08	-10.3559	4.00061	8.89342e-11
ENSMUSG00000093930	Hmgcs1	3-hydroxy-3-methylglutaryl-Coenzyme A synthase 1	protein_coding	208715	4594	208715	1.84149	6.22317	3.15458e-07	1.85441	6.22317	2.74224e-07	3.6959	6.22317	8.90174e-11
ENSMUSG00000064165	Krt39	keratin 39	protein_coding	237934	1633	237934	-6.94456	-2.38135	8.88117e-09	-6.76415	-2.38135	1.14736e-08	-13.7087	-2.38135	8.91479e-11
ENSMUSG00000117006	CT571242.1	armadillo repeat containing, X-linked 3 (Armcx3) pseudogene	processed_pseudogene	NA	1054	NA	-6.97522	-2.34568	9.3431e-09	-6.86924	-2.34568	1.06969e-08	-13.8445	-2.34568	8.95468e-11
ENSMUSG00000091649	Phf11b	PHD finger protein 11B	protein_coding	236451	1184	236451	3.47157	1.86486	3.71315e-08	3.70394	1.86486	1.63544e-08	7.1755	1.86486	9.13644e-11
ENSMUSG00000025150	Cbr2	carbonyl reductase 2	protein_coding	12409	1327	12409	4.22129	3.79556	1.22588e-08	3.79658	3.79556	3.49502e-08	8.01787	3.79556	9.19864e-11
ENSMUSG00000048939	Atp13a5	ATPase type 13A5	protein_coding	268878	4661	268878	-6.30654	-2.71383	9.33694e-09	-6.06624	-2.71383	1.4089e-08	-12.3728	-2.71383	9.23383e-11
ENSMUSG00000028007	Snx7	sorting nexin 7	protein_coding	76561	6147	76561	-2.7926	2.76749	5.4498e-08	-3.0819	2.76749	2.95332e-08	-5.8745	2.76749	9.27852e-11
ENSMUSG00000026748	Plxdc2	plexin domain containing 2	protein_coding	67448	6947	67448	-7.11673	-2.2875	9.2197e-09	-6.96128	-2.2875	1.14081e-08	-14.078	-2.2875	9.35349e-11
ENSMUSG00000045005	Fzd5	frizzled class receptor 5	protein_coding	14367	6915	14367	2.96752	4.34851	2.94321e-08	2.91403	4.34851	5.30353e-08	5.88154	4.34851	9.35349e-11
ENSMUSG00000056665	Them6	thioesterase superfamily member 6	protein_coding	223626	1784	223626	-4.51165	4.65143	1.43927e-08	-5.27155	4.65143	1.49032e-08	-9.7832	4.65143	9.35864e-11
ENSMUSG00000029001	Fbxo44	F-box protein 44	protein_coding	230903	3024	230903	3.54909	2.92768	3.13916e-08	3.69739	2.92768	1.90961e-08	7.24648	2.92768	9.3764e-11
ENSMUSG00000008435	Rdh13	retinol dehydrogenase 13 (all-trans and 9-cis)	protein_coding	108841	6595	108841	-3.17977	4.49278	2.09725e-08	-2.79581	4.49278	7.57409e-08	-5.97558	4.49278	9.40211e-11
ENSMUSG00000036932	Aifm1	apoptosis-inducing factor, mitochondrion-associated 1	protein_coding	26926	4006	26926	-1.74587	5.40159	6.75647e-07	-1.87945	5.40159	2.02036e-07	-3.62532	5.40159	9.44307e-11
ENSMUSG00000031274	Col4a5	collagen, type IV, alpha 5	protein_coding	12830	6718	12830	-8.76676	2.75436	9.71963e-09	-7.37649	2.75436	8.12845e-09	-16.1432	2.75436	9.518e-11
ENSMUSG00000019852	Arfgef3	ARFGEF family member 3	protein_coding	215821	14579	215821	-8.61387	-0.947074	1.26157e-08	-9.27972	-0.947074	6.37252e-09	-17.8936	-0.947074	9.55921e-11
ENSMUSG00000048164	Gm7204	predicted pseudogene 7204	processed_pseudogene	NA	597	NA	-2.00704	7.2524	1.59323e-07	-1.95995	7.2524	2.51823e-07	-3.96699	7.2524	9.56291e-11
ENSMUSG00000023913	Pla2g7	phospholipase A2, group VII (platelet-activating factor acetylhydrolase, plasma)	protein_coding	27226	2905	27226	7.29747	3.82892	7.80845e-09	6.99086	3.82892	1.4004e-08	14.2883	3.82892	9.56308e-11
ENSMUSG00000028378	Ptgr1	prostaglandin reductase 1	protein_coding	67103	2296	67103	-2.46097	4.2015	7.26665e-08	-2.53664	4.2015	6.42943e-08	-4.99761	4.2015	9.57956e-11
ENSMUSG00000044641	Pard6b	par-6 family cell polarity regulator beta	protein_coding	58220	3399	58220	3.00536	3.15392	6.9866e-08	3.42521	3.15392	1.6613e-08	6.43057	3.15392	9.58711e-11
ENSMUSG00000045045	Lrfn4	leucine rich repeat and fibronectin type III domain containing 4	protein_coding	225875	3366	225875	-2.05323	5.02191	7.82865e-08	-1.80677	5.02191	8.47163e-07	-3.86	5.02191	9.58711e-11
ENSMUSG00000090523	Gypc	glycophorin C	protein_coding	71683	2331	71683	-6.69898	-0.123869	1.82451e-08	-9.03006	-0.123869	5.66391e-09	-15.729	-0.123869	9.58711e-11
ENSMUSG00000038884	A230050P20Rik	RIKEN cDNA A230050P20 gene	protein_coding	319278	3417	319278	10.1649	-0.66038	8.4594e-09	10.2107	-0.66038	8.1461e-09	20.3756	-0.66038	9.61455e-11
ENSMUSG00000046994	Mars2	methionine-tRNA synthetase 2 (mitochondrial)	protein_coding	212679	11294	212679	-3.00829	3.27078	3.38563e-08	-3.01311	3.27078	4.37972e-08	-6.0214	3.27078	9.61455e-11
ENSMUSG00000034042	Gpbp1l1	GC-rich promoter binding protein 1-like 1	protein_coding	77110	4158	77110	1.8958	5.57068	2.17722e-07	1.82668	5.57068	4.32906e-07	3.72248	5.57068	9.67346e-11
ENSMUSG00000060703	Cd302	CD302 antigen	protein_coding	66205	1354	66205	-8.95993	-1.06174	4.11966e-09	-7.41735	-1.06174	2.45974e-08	-16.3773	-1.06174	9.70428e-11
ENSMUSG00000035754	Wdr18	WD repeat domain 18	protein_coding	216156	6005	216156	-1.78634	5.51472	3.94718e-07	-1.79536	5.51472	4.16371e-07	-3.5817	5.51472	9.71075e-11
ENSMUSG00000057933	Gsta2	glutathione S-transferase, alpha 2 (Yc2)	protein_coding	14858	1177	14858	-7.75772	-1.81331	7.06945e-09	-7.16057	-1.81331	1.50571e-08	-14.9183	-1.81331	9.71075e-11
ENSMUSG00000043811	Rtn4r	reticulon 4 receptor	protein_coding	65079	1938	65079	-2.81757	3.26987	5.70761e-08	-3.2457	3.26987	2.71978e-08	-6.06326	3.26987	9.79897e-11
ENSMUSG00000035498	Cdcp1	CUB domain containing protein 1	protein_coding	109332	6765	109332	10.2962	0.879367	8.32629e-09	11.0387	0.879367	8.20653e-09	21.3349	0.879367	9.83536e-11
ENSMUSG00000031683	Lsm6	LSM6 homolog, U6 small nuclear RNA and mRNA degradation associated	protein_coding	78651	4076	78651	-2.12037	3.91848	1.16436e-07	-2.07083	3.91848	1.97575e-07	-4.1912	3.91848	9.83847e-11
ENSMUSG00000026034	Clk1	CDC-like kinase 1	protein_coding	12747	8132	12747	3.4007	5.80001	1.56478e-08	2.96927	5.80001	8.44501e-08	6.36997	5.80001	9.83887e-11
ENSMUSG00000068114	Ccdc134	coiled-coil domain containing 134	protein_coding	76457	5349	76457	-2.72906	3.47426	5.44178e-08	-2.89887	3.47426	4.2344e-08	-5.62793	3.47426	9.88667e-11
ENSMUSG00000038894	Irs2	insulin receptor substrate 2	protein_coding	384783	6323	384783	3.50215	3.70566	3.72698e-08	3.671	3.70566	1.89487e-08	7.17315	3.70566	9.89736e-11
ENSMUSG00000092366	Gm17782	predicted gene, 17782	unprocessed_pseudogene	NA	880	NA	3.6563	4.12891	4.63445e-08	4.21202	4.12891	1.16367e-08	7.86832	4.12891	9.90349e-11
ENSMUSG00000001156	Mxd1	MAX dimerization protein 1	protein_coding	17119	7072	17119	2.41939	3.7337	6.27149e-08	2.30338	3.7337	1.26265e-07	4.72277	3.7337	9.90356e-11
ENSMUSG00000008373	Prpf31	pre-mRNA processing factor 31	protein_coding	68988	5439	68988	-3.40166	4.82462	3.43082e-08	-3.8082	4.82462	2.04126e-08	-7.20986	4.82462	9.91315e-11
ENSMUSG00000033703	Fuk	fucokinase	protein_coding	234730	6255	234730	2.9903	3.51055	3.03126e-08	2.86798	3.51055	6.07058e-08	5.85829	3.51055	9.91714e-11
ENSMUSG00000028089	Chd1l	chromodomain helicase DNA binding protein 1-like	protein_coding	68058	4309	68058	-3.38724	2.87831	2.36209e-08	-3.13972	2.87831	4.70343e-08	-6.52696	2.87831	1.00393e-10
ENSMUSG00000034295	Fhod3	formin homology 2 domain containing 3	protein_coding	225288	5408	225288	-5.40351	2.51992	1.31789e-08	-5.84677	2.51992	1.43124e-08	-11.2503	2.51992	1.01134e-10
ENSMUSG00000036478	Btg1	B cell translocation gene 1, anti-proliferative	protein_coding	12226	5276	12226	1.75104	7.67436	3.10538e-07	1.61602	7.67436	1.77836e-06	3.36706	7.67436	1.0159e-10
ENSMUSG00000038156	Spon1	spondin 1, (f-spondin) extracellular matrix protein	protein_coding	233744	10382	233744	-7.96152	-1.70376	7.47865e-09	-7.39301	-1.70376	1.49308e-08	-15.3545	-1.70376	1.01926e-10
ENSMUSG00000017314	Mpp2	membrane protein, palmitoylated 2 (MAGUK p55 subfamily member 2)	protein_coding	50997	4807	50997	1.86528	4.4984	5.1893e-07	2.03797	4.4984	1.17298e-07	3.90325	4.4984	1.02222e-10
ENSMUSG00000090291	Lrrc10b	leucine rich repeat containing 10B	protein_coding	278795	2077	278795	-7.20833	-2.27901	9.04313e-09	-6.90609	-2.27901	1.41052e-08	-14.1144	-2.27901	1.02324e-10
ENSMUSG00000014791	Elmo3	engulfment and cell motility 3	protein_coding	234683	3485	234683	5.63287	1.17299	2.00279e-08	6.61616	1.17299	8.52079e-09	12.249	1.17299	1.02393e-10
ENSMUSG00000039483	Asb6	ankyrin repeat and SOCS box-containing 6	protein_coding	72323	5439	72323	-1.99613	5.23957	1.82783e-07	-1.99799	5.23957	2.3422e-07	-3.99412	5.23957	1.02393e-10
ENSMUSG00000079056	Kcnip3	Kv channel interacting protein 3, calsenilin	protein_coding	56461	3546	56461	-4.03256	1.70093	2.08303e-08	-4.32688	1.70093	2.04126e-08	-8.35944	1.70093	1.02393e-10
ENSMUSG00000042249	Grk3	G protein-coupled receptor kinase 3	protein_coding	320129	8693	320129	-8.47294	-1.09237	8.92177e-09	-8.27385	-1.09237	1.11706e-08	-16.7468	-1.09237	1.03416e-10
ENSMUSG00000091780	Sco2	SCO2 cytochrome c oxidase assembly protein	protein_coding	100126824	1253	100126824	-4.76418	3.74603	1.2129e-08	-4.03338	3.74603	3.42175e-08	-8.79756	3.74603	1.03471e-10
ENSMUSG00000041560	Nop53	NOP53 ribosome biogenesis factor	protein_coding	68077	3847	68077	2.33983	7.0114	2.00664e-07	2.66926	7.0114	3.04332e-08	5.00909	7.0114	1.0372e-10
ENSMUSG00000073405	H2-T-ps	histocompatibility 2, T region locus, pseudogene	unprocessed_pseudogene	667803	1067	667803	3.53897	5.24403	4.8872e-08	3.91297	5.24403	1.43124e-08	7.45193	5.24403	1.0372e-10
ENSMUSG00000026199	Ankzf1	ankyrin repeat and zinc finger domain containing 1	protein_coding	52231	5142	52231	3.00793	3.89982	2.82893e-08	2.78223	3.89982	7.84883e-08	5.79016	3.89982	1.04099e-10
ENSMUSG00000010914	Pdhx	pyruvate dehydrogenase complex, component X	protein_coding	27402	3930	27402	-2.5032	4.76599	5.49629e-08	-2.35038	4.76599	1.30068e-07	-4.85358	4.76599	1.0442e-10
ENSMUSG00000022091	Sorbs3	sorbin and SH3 domain containing 3	protein_coding	20410	3630	20410	-5.14069	3.93069	1.27931e-08	-4.48049	3.93069	2.47696e-08	-9.62117	3.93069	1.04756e-10
ENSMUSG00000048007	Timm8a1	translocase of inner mitochondrial membrane 8A1	protein_coding	30058	1421	30058	-3.71617	3.82979	2.28819e-08	-3.52401	3.82979	3.3549e-08	-7.24019	3.82979	1.04762e-10
ENSMUSG00000020961	Ston2	stonin 2	protein_coding	108800	12448	108800	2.41366	5.01909	5.64017e-08	2.25187	5.01909	1.79046e-07	4.66553	5.01909	1.05395e-10
ENSMUSG00000065954	Tacc1	transforming, acidic coiled-coil containing protein 1	protein_coding	320165	11920	320165	-5.62187	1.94313	1.30352e-08	-5.75262	1.94313	1.58816e-08	-11.3745	1.94313	1.06007e-10
ENSMUSG00000026062	Slc9a2	solute carrier family 9 (sodium/hydrogen exchanger), member 2	protein_coding	226999	6984	226999	-7.55581	-1.67911	1.34952e-08	-7.89765	-1.67911	8.83193e-09	-15.4535	-1.67911	1.06306e-10
ENSMUSG00000110701	Gm6013	predicted gene 6013	processed_pseudogene	NA	699	NA	-6.96458	-2.36068	1.09155e-08	-6.82551	-2.36068	1.3238e-08	-13.7901	-2.36068	1.06948e-10
ENSMUSG00000020635	Fkbp1b	FK506 binding protein 1b	protein_coding	14226	1021	14226	4.32659	1.66805	2.51913e-08	4.67065	1.66805	1.52449e-08	8.99724	1.66805	1.07274e-10
ENSMUSG00000071648	Rom1	rod outer segment membrane protein 1	protein_coding	19881	1526	19881	-3.7804	1.57172	2.0404e-08	-3.62347	1.57172	3.62578e-08	-7.40387	1.57172	1.07386e-10
ENSMUSG00000034854	Mfsd12	major facilitator superfamily domain containing 12	protein_coding	73822	3971	73822	-1.94988	6.73058	2.21902e-07	-1.92808	6.73058	3.03579e-07	-3.87796	6.73058	1.07419e-10
ENSMUSG00000074890	Lcmt2	leucine carboxyl methyltransferase 2	protein_coding	329504	3350	329504	-4.87002	0.800216	1.98238e-08	-5.67507	0.800216	1.27882e-08	-10.5451	0.800216	1.07721e-10
ENSMUSG00000022865	Cxadr	coxsackie virus and adenovirus receptor	protein_coding	13052	7400	13052	12.9527	2.1998	9.10992e-09	11.933	2.1998	7.78843e-09	24.8857	2.1998	1.08008e-10
ENSMUSG00000021488	Nsd1	nuclear receptor-binding SET-domain protein 1	protein_coding	18193	17483	18193	-3.01673	4.3757	6.76238e-08	-3.73919	4.3757	1.80651e-08	-6.75591	4.3757	1.08221e-10
ENSMUSG00000029534	St7	suppression of tumorigenicity 7	protein_coding	64213	9042	64213	-3.36782	2.35069	3.20003e-08	-3.41232	2.35069	3.33128e-08	-6.78014	2.35069	1.08221e-10
ENSMUSG00000030785	Cox6a2	cytochrome c oxidase subunit 6A2	protein_coding	12862	680	12862	-8.59202	-1.31041	5.12341e-09	-7.28192	-1.31041	2.50477e-08	-15.8739	-1.31041	1.08291e-10
ENSMUSG00000033826	Dnah8	dynein, axonemal, heavy chain 8	protein_coding	13417	14583	13417	-7.60894	-1.65312	1.37135e-08	-7.95015	-1.65312	9.00956e-09	-15.5591	-1.65312	1.08548e-10
ENSMUSG00000020044	Timp3	tissue inhibitor of metalloproteinase 3	protein_coding	21859	8144	21859	-11.5272	0.922252	1.06161e-08	-12.0281	0.922252	7.34743e-09	-23.5552	0.922252	1.08685e-10
ENSMUSG00000036019	Tmtc2	transmembrane and tetratricopeptide repeat containing 2	protein_coding	278279	7779	278279	-6.91799	-1.9588	1.70034e-08	-7.42191	-1.9588	8.4036e-09	-14.3399	-1.9588	1.08685e-10
ENSMUSG00000116762	AC161376.1	novel transcript	lincRNA	NA	995	NA	8.01553	-1.45784	1.96903e-08	9.16521	-1.45784	5.7688e-09	17.1807	-1.45784	1.08685e-10
ENSMUSG00000042942	Greb1l	growth regulation by estrogen in breast cancer-like	protein_coding	381157	11016	381157	-4.41758	1.89519	2.14959e-08	-5.24874	1.89519	1.48168e-08	-9.66632	1.89519	1.09485e-10
ENSMUSG00000052566	Hook2	hook microtubule tethering protein 2	protein_coding	170833	3978	170833	3.00253	2.66816	4.8872e-08	3.16364	2.66816	3.51917e-08	6.16617	2.66816	1.09485e-10
ENSMUSG00000034457	Eda2r	ectodysplasin A2 receptor	protein_coding	245527	5891	245527	-7.3513	-1.76845	1.50163e-08	-7.74756	-1.76845	9.00956e-09	-15.0989	-1.76845	1.11107e-10
ENSMUSG00000092060	Bend4	BEN domain containing 4	protein_coding	666938	9886	666938	10.9421	-0.888861	8.19059e-09	10.6422	-0.888861	1.06677e-08	21.5843	-0.888861	1.11117e-10
ENSMUSG00000033906	Zdhhc15	zinc finger, DHHC domain containing 15	protein_coding	108672	5509	108672	-7.53236	-2.02375	1.24072e-08	-7.60268	-2.02375	1.08346e-08	-15.135	-2.02375	1.11187e-10
ENSMUSG00000044716	Dok7	docking protein 7	protein_coding	231134	4275	231134	-10.2104	0.490667	6.79696e-09	-8.04576	0.490667	1.61311e-08	-18.2561	0.490667	1.11673e-10
ENSMUSG00000028540	Dph2	DPH2 homolog	protein_coding	67728	3030	67728	-2.78598	3.75686	3.67449e-08	-2.5019	3.75686	1.30335e-07	-5.28788	3.75686	1.13938e-10
ENSMUSG00000030609	Aen	apoptosis enhancing nuclease	protein_coding	68048	5801	68048	-3.41851	4.57664	2.05418e-08	-2.97574	4.57664	8.30916e-08	-6.39424	4.57664	1.14096e-10
ENSMUSG00000062694	Cav3	caveolin 3	protein_coding	12391	1157	12391	-7.56215	-2.03964	1.16527e-08	-7.50733	-2.03964	1.22423e-08	-15.0695	-2.03964	1.14366e-10
ENSMUSG00000022615	Tymp	thymidine phosphorylase	protein_coding	72962	2037	72962	-4.72952	3.11168	1.21667e-08	-3.89608	3.11168	4.63332e-08	-8.62559	3.11168	1.14603e-10
ENSMUSG00000024140	Epas1	endothelial PAS domain protein 1	protein_coding	13819	5309	13819	-7.08452	0.712377	1.00155e-08	-5.95881	0.712377	1.87428e-08	-13.0433	0.712377	1.15478e-10
ENSMUSG00000032121	Tmem218	transmembrane protein 218	protein_coding	66279	2619	66279	2.66061	3.64212	9.71409e-08	2.87476	3.64212	3.75601e-08	5.53538	3.64212	1.16726e-10
ENSMUSG00000073403	Gm10499	predicted gene 10499	transcribed_unprocessed_pseudogene	NA	1762	NA	3.44352	6.02049	7.26833e-08	4.01158	6.02049	1.32395e-08	7.4551	6.02049	1.18171e-10
ENSMUSG00000044068	Zrsr1	zinc finger (CCCH type), RNA binding motif and serine/arginine rich 1	protein_coding	22183	4492	22183	-6.66744	1.37133	1.05295e-08	-5.11217	1.37133	2.25724e-08	-11.7796	1.37133	1.18728e-10
ENSMUSG00000025207	Sema4g	sema domain, immunoglobulin domain (Ig), transmembrane domain (TM) and short cytoplasmic domain, (semaphorin) 4G	protein_coding	26456	4872	26456	4.93395	2.4543	1.47075e-08	4.82446	2.4543	2.56724e-08	9.75841	2.4543	1.19286e-10
ENSMUSG00000046756	Mrps7	mitchondrial ribosomal protein S7	protein_coding	50529	2072	50529	-2.03952	6.0927	1.34265e-07	-1.88557	6.0927	5.62977e-07	-3.92509	6.0927	1.19401e-10
ENSMUSG00000030109	Slc6a12	solute carrier family 6 (neurotransmitter transporter, betaine/GABA), member 12	protein_coding	14411	3052	14411	-9.10149	-0.726981	4.35046e-09	-6.44102	-0.726981	4.58287e-08	-15.5425	-0.726981	1.20224e-10
ENSMUSG00000025185	Loxl4	lysyl oxidase-like 4	protein_coding	67573	4213	67573	-2.19716	6.19434	6.00975e-08	-1.85359	6.19434	1.08335e-06	-4.05075	6.19434	1.20636e-10
ENSMUSG00000046186	Cd109	CD109 antigen	protein_coding	235505	6900	235505	-5.00048	2.76281	1.70364e-08	-4.53798	2.76281	2.43339e-08	-9.53846	2.76281	1.20643e-10
ENSMUSG00000032265	Tent5a	terminal nucleotidyltransferase 5A	protein_coding	212943	5703	212943	-8.3161	0.365177	1.08524e-08	-8.94992	0.365177	1.17063e-08	-17.266	0.365177	1.2128e-10
ENSMUSG00000021223	Papln	papilin, proteoglycan-like sulfated glycoprotein	protein_coding	170721	5635	170721	10.6474	0.330401	1.23107e-08	11.0803	0.330401	8.51976e-09	21.7278	0.330401	1.23536e-10
ENSMUSG00000000934	Top1mt	DNA topoisomerase 1, mitochondrial	protein_coding	72960	2043	72960	-2.72581	3.10409	4.83247e-08	-2.6014	3.10409	1.03668e-07	-5.32721	3.10409	1.23544e-10
ENSMUSG00000022571	Pycrl	pyrroline-5-carboxylate reductase-like	protein_coding	66194	1339	66194	-2.1206	5.0875	1.19469e-07	-1.97585	5.0875	4.09701e-07	-4.09645	5.0875	1.25067e-10
ENSMUSG00000024900	Cpt1a	carnitine palmitoyltransferase 1a, liver	protein_coding	12894	4300	12894	-2.30573	6.76335	2.08922e-07	-2.58619	6.76335	4.89168e-08	-4.89192	6.76335	1.2535e-10
ENSMUSG00000030917	Tmem159	transmembrane protein 159	protein_coding	233806	1962	233806	8.50011	-1.47166	1.26866e-08	8.62646	-1.47166	1.10439e-08	17.1266	-1.47166	1.25827e-10
ENSMUSG00000078700	D030028A08Rik	RIKEN cDNA D030028A08 gene	processed_transcript	NA	6269	NA	-4.94365	1.16596	2.0568e-08	-5.43367	1.16596	1.68118e-08	-10.3773	1.16596	1.25893e-10
ENSMUSG00000030243	Recql	RecQ protein-like	protein_coding	19691	7688	19691	-3.10869	2.8713	6.11558e-08	-3.6065	2.8713	2.56829e-08	-6.71519	2.8713	1.2605e-10
ENSMUSG00000026770	Il2ra	interleukin 2 receptor, alpha chain	protein_coding	16184	5711	16184	-7.36876	-1.35887	2.24857e-08	-8.31374	-1.35887	7.33009e-09	-15.6825	-1.35887	1.26225e-10
ENSMUSG00000028179	Cth	cystathionase (cystathionine gamma-lyase)	protein_coding	107869	2791	107869	-5.58924	2.08354	1.4613e-08	-5.33485	2.08354	2.18271e-08	-10.9241	2.08354	1.26432e-10
ENSMUSG00000028318	Polr1e	polymerase (RNA) I polypeptide E	protein_coding	64424	3897	64424	-2.6166	3.08868	9.01163e-08	-2.89532	3.08868	4.79502e-08	-5.51193	3.08868	1.26562e-10
ENSMUSG00000006641	Slc5a6	solute carrier family 5 (sodium-dependent vitamin transporter), member 6	protein_coding	330064	3991	330064	-2.23537	3.89383	8.30697e-08	-2.04052	3.89383	3.99006e-07	-4.27589	3.89383	1.2701e-10
ENSMUSG00000024962	Vegfb	vascular endothelial growth factor B	protein_coding	22340	1605	22340	1.75416	5.55748	1.9012e-06	2.10767	5.55748	7.34943e-08	3.86182	5.55748	1.2701e-10
ENSMUSG00000029490	Mfsd7a	major facilitator superfamily domain containing 7A	protein_coding	243197	2508	243197	-7.36646	-1.84039	1.37578e-08	-7.44509	-1.84039	1.29344e-08	-14.8115	-1.84039	1.2701e-10
ENSMUSG00000031451	Gas6	growth arrest specific 6	protein_coding	14456	2548	14456	-6.85402	1.89888	1.24921e-08	-6.97712	1.89888	1.58983e-08	-13.8311	1.89888	1.2701e-10
ENSMUSG00000033762	Recql4	RecQ protein-like 4	protein_coding	79456	4342	79456	-2.88716	4.09789	3.53212e-08	-2.57286	4.09789	1.36865e-07	-5.46002	4.09789	1.2701e-10
ENSMUSG00000042699	Dhx9	DEAH (Asp-Glu-Ala-His) box polypeptide 9	protein_coding	13211	9603	13211	-2.20052	6.84658	1.051e-07	-2.05352	6.84658	3.2348e-07	-4.25404	6.84658	1.2701e-10
ENSMUSG00000048330	Ric3	RIC3 acetylcholine receptor chaperone	protein_coding	320360	8561	320360	-5.90831	-2.80465	1.98238e-08	-6.10026	-2.80465	1.31168e-08	-12.0086	-2.80465	1.2701e-10
ENSMUSG00000036275	9530068E07Rik	RIKEN cDNA 9530068E07 gene	protein_coding	213673	3296	213673	1.9907	8.10534	4.87182e-07	2.2114	8.10534	8.52805e-08	4.20209	8.10534	1.27015e-10
ENSMUSG00000079343	C1s2	complement component 1, s subcomponent 2	protein_coding	317677	2662	317677	6.94934	2.26944	1.10187e-08	6.574	2.26944	1.90961e-08	13.5233	2.26944	1.27692e-10
ENSMUSG00000053483	Usp21	ubiquitin specific peptidase 21	protein_coding	30941	4756	30941	1.99099	4.87143	2.33548e-07	1.95529	4.87143	3.30192e-07	3.94628	4.87143	1.27963e-10
ENSMUSG00000030827	Fgf21	fibroblast growth factor 21	protein_coding	56636	951	56636	-5.78525	-0.119272	1.50293e-08	-6.03001	-0.119272	1.79853e-08	-11.8153	-0.119272	1.27998e-10
ENSMUSG00000026228	Htr2b	5-hydroxytryptamine (serotonin) receptor 2B	protein_coding	15559	2131	15559	-5.58915	-2.94502	2.29416e-08	-5.86087	-2.94502	1.26761e-08	-11.45	-2.94502	1.28289e-10
ENSMUSG00000089991	Gm16332	predicted gene 16332	unprocessed_pseudogene	NA	2967	NA	6.60255	2.52848	1.18987e-08	5.97141	2.52848	2.09724e-08	12.574	2.52848	1.28625e-10
ENSMUSG00000055541	Lair1	leukocyte-associated Ig-like receptor 1	protein_coding	52855	7475	52855	-5.98332	-2.85364	1.47861e-08	-5.82886	-2.85364	1.89782e-08	-11.8122	-2.85364	1.29038e-10
ENSMUSG00000072955	Tmsb15l	thymosin beta 15b like	protein_coding	399591	816	399591	-5.66859	-2.92964	2.0776e-08	-5.84467	-2.92964	1.40212e-08	-11.5133	-2.92964	1.29038e-10
ENSMUSG00000028189	Ctbs	chitobiase	protein_coding	74245	6052	74245	2.61955	3.829	4.08378e-08	2.34836	3.829	2.3422e-07	4.96792	3.829	1.29152e-10
ENSMUSG00000015806	Qdpr	quinoid dihydropteridine reductase	protein_coding	110391	1788	110391	-2.06855	4.94429	1.96808e-07	-2.07225	4.94429	2.33301e-07	-4.1408	4.94429	1.29495e-10
ENSMUSG00000028893	Sesn2	sestrin 2	protein_coding	230784	3475	230784	-2.2875	5.16318	1.22787e-07	-2.31536	5.16318	1.34943e-07	-4.60285	5.16318	1.29495e-10
ENSMUSG00000046532	Ar	androgen receptor	protein_coding	11835	10048	11835	-6.86097	-2.42503	1.29062e-08	-6.6697	-2.42503	1.7056e-08	-13.5307	-2.42503	1.30025e-10
ENSMUSG00000038351	Sgsm2	small G protein signaling modulator 2	protein_coding	97761	6884	97761	1.80666	4.95152	5.76993e-07	1.84851	4.95152	3.8469e-07	3.65517	4.95152	1.30238e-10
ENSMUSG00000116138	C030006K11Rik	RIKEN cDNA C030006K11 gene	protein_coding	223665	2381	223665	-5.02001	2.03569	1.86456e-08	-5.47922	2.03569	1.94498e-08	-10.4992	2.03569	1.30909e-10
ENSMUSG00000035373	Ccl7	chemokine (C-C motif) ligand 7	protein_coding	20306	801	20306	-3.98281	2.22631	1.94654e-08	-3.5135	2.22631	5.80804e-08	-7.49631	2.22631	1.31461e-10
ENSMUSG00000037544	Dlgap5	DLG associated protein 5	protein_coding	218977	6805	218977	1.61118	6.32146	1.12211e-06	1.55275	6.32146	2.74558e-06	3.16393	6.32146	1.31461e-10
ENSMUSG00000031880	Rrad	Ras-related associated with diabetes	protein_coding	56437	1577	56437	-3.7126	2.05989	2.59585e-08	-3.68967	2.05989	4.23226e-08	-7.40227	2.05989	1.31843e-10
ENSMUSG00000019790	Stxbp5	syntaxin binding protein 5 (tomosyn)	protein_coding	78808	16513	78808	-1.46124	6.18573	7.62157e-06	-1.58534	6.18573	1.09143e-06	-3.04657	6.18573	1.32362e-10
ENSMUSG00000051790	Nlgn2	neuroligin 2	protein_coding	216856	5785	216856	2.43262	5.84761	7.29565e-08	2.28663	5.84761	1.9929e-07	4.71925	5.84761	1.32882e-10
ENSMUSG00000028413	B4galt1	UDP-Gal:betaGlcNAc beta 1,4- galactosyltransferase, polypeptide 1	protein_coding	14595	4234	14595	1.77199	7.50822	9.49999e-07	1.90506	7.50822	2.37852e-07	3.67705	7.50822	1.33053e-10
ENSMUSG00000020875	Hoxb9	homeobox B9	protein_coding	15417	2574	15417	-6.8174	-2.44607	1.33487e-08	-6.62948	-2.44607	1.75546e-08	-13.4469	-2.44607	1.33623e-10
ENSMUSG00000034926	Dhcr24	24-dehydrocholesterol reductase	protein_coding	74754	4028	74754	2.28892	5.71041	2.22773e-07	2.49659	5.71041	6.19355e-08	4.78551	5.71041	1.34754e-10
ENSMUSG00000091962	Vmn2r78	vomeronasal 2, receptor 78	protein_coding	637896	7115	637896	-6.64215	-2.5526	1.28624e-08	-6.37326	-2.5526	1.95589e-08	-13.0154	-2.5526	1.34754e-10
ENSMUSG00000040675	Mthfd1l	methylenetetrahydrofolate dehydrogenase (NADP+ dependent) 1-like	protein_coding	270685	4435	270685	-3.08988	6.41479	3.2894e-08	-2.81482	6.41479	1.03963e-07	-5.9047	6.41479	1.35475e-10
ENSMUSG00000022144	Gdnf	glial cell line derived neurotrophic factor	protein_coding	14573	3674	14573	-11.0529	0.703933	1.09398e-08	-11.0073	0.703933	1.13686e-08	-22.0602	0.703933	1.35649e-10
ENSMUSG00000090173	Fbxw10	F-box and WD-40 domain protein 10	protein_coding	213980	4025	213980	-7.59924	-1.92487	9.08814e-09	-6.87497	-1.92487	2.41963e-08	-14.4742	-1.92487	1.35968e-10
ENSMUSG00000002741	Ykt6	YKT6 v-SNARE homolog (S. cerevisiae)	protein_coding	56418	2984	56418	-2.09944	6.80915	9.1313e-08	-1.80171	6.80915	1.37542e-06	-3.90115	6.80915	1.36083e-10
ENSMUSG00000008489	Elavl2	ELAV like RNA binding protein 1	protein_coding	15569	8313	15569	-7.22528	-2.2597	1.24691e-08	-6.96888	-2.2597	1.79112e-08	-14.1942	-2.2597	1.36636e-10
ENSMUSG00000028417	Tal2	T cell acute lymphocytic leukemia 2	protein_coding	21350	2971	21350	-5.6024	-3.0819	1.45144e-08	-5.30044	-3.0819	2.68674e-08	-10.9028	-3.0819	1.37525e-10
ENSMUSG00000032766	Gng11	guanine nucleotide binding protein (G protein), gamma 11	protein_coding	66066	919	66066	-2.97603	3.40014	4.55281e-08	-2.84612	3.40014	8.13514e-08	-5.82215	3.40014	1.37898e-10
ENSMUSG00000072647	Adam1a	a disintegrin and metallopeptidase domain 1a	protein_coding	280668	7508	280668	-1.76682	4.61051	7.09966e-07	-1.8208	4.61051	4.75997e-07	-3.58762	4.61051	1.39139e-10
ENSMUSG00000042357	Gjb5	gap junction protein, beta 5	protein_coding	14622	1721	14622	-6.45437	-1.13048	2.79252e-08	-7.54495	-1.13048	8.73675e-09	-13.9993	-1.13048	1.39563e-10
ENSMUSG00000028551	Cdkn2c	cyclin dependent kinase inhibitor 2C	protein_coding	12580	2686	12580	1.71256	6.21233	8.51996e-07	1.71915	6.21233	8.28387e-07	3.43171	6.21233	1.39956e-10
ENSMUSG00000039865	Slc44a3	solute carrier family 44, member 3	protein_coding	213603	5057	213603	6.20059	2.35477	2.21384e-08	6.47549	2.35477	1.26761e-08	12.6761	2.35477	1.39956e-10
ENSMUSG00000087333	Gm13652	predicted gene 13652	lincRNA	NA	3412	NA	-5.99528	-2.80251	1.87037e-08	-6.0264	-2.80251	1.68507e-08	-12.0217	-2.80251	1.39956e-10
ENSMUSG00000029701	Rbm28	RNA binding motif protein 28	protein_coding	68272	5663	68272	-1.69559	5.55414	8.13067e-07	-1.67211	5.55414	1.21421e-06	-3.3677	5.55414	1.40066e-10
ENSMUSG00000060126	Tpt1	tumor protein, translationally-controlled 1	protein_coding	22070	2380	22070	1.87097	9.47286	8.8406e-07	2.10655	9.47286	1.1116e-07	3.97752	9.47286	1.4031e-10
ENSMUSG00000029718	Pcolce	procollagen C-endopeptidase enhancer protein	protein_coding	18542	3823	18542	-1.73427	8.25556	3.67427e-07	-1.53501	8.25556	5.73486e-06	-3.26927	8.25556	1.40864e-10
ENSMUSG00000039703	Nploc4	NPL4 homolog, ubiquitin recognition factor	protein_coding	217365	4776	217365	-1.82153	7.64111	2.66462e-07	-1.6256	7.64111	2.88735e-06	-3.44713	7.64111	1.40864e-10
ENSMUSG00000002799	Jag2	jagged 2	protein_coding	16450	6965	16450	9.28667	0.932642	1.41476e-08	8.51967	0.932642	1.17943e-08	17.8063	0.932642	1.4226e-10
ENSMUSG00000002871	Tpra1	transmembrane protein, adipocyte asscociated 1	protein_coding	24100	4171	24100	1.79129	5.29786	9.67291e-07	1.9421	5.29786	2.1857e-07	3.73339	5.29786	1.4226e-10
ENSMUSG00000029851	Tcaf2	TRPM8 channel-associated factor 2	protein_coding	232748	4778	232748	-5.86102	-2.85453	2.0404e-08	-5.94897	-2.85453	1.64832e-08	-11.81	-2.85453	1.42396e-10
ENSMUSG00000062729	Ppox	protoporphyrinogen oxidase	protein_coding	19044	4515	19044	3.52307	4.0148	2.96609e-08	3.40286	4.0148	5.66269e-08	6.92593	4.0148	1.42459e-10
ENSMUSG00000038346	Zfp384	zinc finger protein 384	protein_coding	269800	6421	269800	-1.94337	5.2769	3.7443e-07	-2.02026	5.2769	2.48681e-07	-3.96363	5.2769	1.42579e-10
ENSMUSG00000032320	Rcn2	reticulocalbin 2	protein_coding	26611	4745	26611	1.83685	6.47705	3.02759e-07	1.69115	6.47705	1.65049e-06	3.52801	6.47705	1.42934e-10
ENSMUSG00000061458	Nol10	nucleolar protein 10	protein_coding	217431	3021	217431	-1.91048	4.55036	4.36743e-07	-1.98846	4.55036	2.64905e-07	-3.89894	4.55036	1.4362e-10
ENSMUSG00000020893	Per1	period circadian clock 1	protein_coding	18626	5631	18626	3.81929	6.44745	6.73703e-08	4.37586	6.44745	1.47747e-08	8.19515	6.44745	1.43626e-10
ENSMUSG00000022949	Clic6	chloride intracellular channel 6	protein_coding	209195	3914	209195	-8.92006	-0.727755	9.48745e-09	-8.22876	-0.727755	2.01838e-08	-17.1488	-0.727755	1.4593e-10
ENSMUSG00000067276	Capn6	calpain 6	protein_coding	12338	7795	12338	-8.41372	-1.03225	1.99902e-08	-9.13929	-1.03225	9.18674e-09	-17.553	-1.03225	1.45937e-10
ENSMUSG00000032845	Alpk2	alpha-kinase 2	protein_coding	225638	7782	225638	-8.50647	-0.106181	1.35063e-08	-8.52556	-0.106181	1.43279e-08	-17.032	-0.106181	1.46477e-10
ENSMUSG00000039682	Lap3	leucine aminopeptidase 3	protein_coding	66988	3098	66988	-1.76997	6.25469	4.65994e-07	-1.66315	6.25469	1.72722e-06	-3.43312	6.25469	1.4689e-10
ENSMUSG00000038770	Kpna7	karyopherin alpha 7 (importin alpha 8)	protein_coding	381686	3135	381686	-6.8182	-2.38996	1.74087e-08	-6.85195	-2.38996	1.59055e-08	-13.6702	-2.38996	1.47884e-10
ENSMUSG00000028542	Slc6a9	solute carrier family 6 (neurotransmitter transporter, glycine), member 9	protein_coding	14664	5141	14664	-1.77238	5.82954	5.1893e-07	-1.70386	5.82954	1.2412e-06	-3.47624	5.82954	1.48002e-10
ENSMUSG00000020527	Myo19	myosin XIX	protein_coding	66196	7113	66196	-2.5237	3.36902	9.75757e-08	-2.56487	3.36902	1.02098e-07	-5.08857	3.36902	1.48268e-10
ENSMUSG00000029761	Cald1	caldesmon 1	protein_coding	109624	12041	109624	3.14306	7.0527	2.32051e-08	2.65239	7.0527	2.19593e-07	5.79545	7.0527	1.4835e-10
ENSMUSG00000022262	Dnah5	dynein, axonemal, heavy chain 5	protein_coding	110082	15637	110082	-6.53005	-2.58486	1.54845e-08	-6.35578	-2.58486	2.00754e-08	-12.8858	-2.58486	1.48649e-10
ENSMUSG00000044442	N6amt1	N-6 adenine-specific DNA methyltransferase 1 (putative)	protein_coding	67768	6135	67768	-2.63162	2.82225	8.15785e-08	-2.63211	2.82225	9.74859e-08	-5.26373	2.82225	1.48649e-10
ENSMUSG00000040688	Tbl3	transducin (beta)-like 3	protein_coding	213773	5686	213773	-1.96911	5.27316	6.28413e-07	-2.29065	5.27316	8.65414e-08	-4.25976	5.27316	1.49154e-10
ENSMUSG00000030824	Nucb1	nucleobindin 1	protein_coding	18220	8212	18220	1.5806	8.35052	3.8547e-06	1.7492	8.35052	4.12943e-07	3.3298	8.35052	1.49172e-10
ENSMUSG00000020198	Ap3d1	adaptor-related protein complex 3, delta 1 subunit	protein_coding	11776	8914	11776	-1.9736	7.36181	5.38541e-07	-2.17043	7.36181	1.24546e-07	-4.14403	7.36181	1.50062e-10
ENSMUSG00000104195	B230377A18Rik	RIKEN cDNA B230377A18 gene	TEC	NA	1364	NA	-5.97335	-2.89963	1.48277e-08	-5.65644	-2.89963	2.70799e-08	-11.6298	-2.89963	1.50374e-10
ENSMUSG00000036109	Mbnl3	muscleblind like splicing factor 3	protein_coding	171170	8743	171170	-2.98049	4.02799	6.11558e-08	-3.05937	4.02799	6.00424e-08	-6.03986	4.02799	1.51769e-10
ENSMUSG00000036856	Wnt4	wingless-type MMTV integration site family, member 4	protein_coding	22417	4194	22417	-8.13671	-1.41141	1.69835e-08	-8.39019	-1.41141	1.28133e-08	-16.5269	-1.41141	1.51769e-10
ENSMUSG00000021765	Fst	follistatin	protein_coding	14313	4589	14313	-4.4218	3.57311	2.67341e-08	-5.21434	3.57311	2.20049e-08	-9.63613	3.57311	1.52415e-10
ENSMUSG00000043518	Rai2	retinoic acid induced 2	protein_coding	24004	2403	24004	-5.84595	-2.86886	2.12138e-08	-5.90753	-2.86886	1.80651e-08	-11.7535	-2.86886	1.52415e-10
ENSMUSG00000081051	Gm15427	predicted pseudogene 15427	processed_pseudogene	NA	531	NA	1.96865	8.42931	6.10243e-07	2.17561	8.42931	1.14527e-07	4.14426	8.42931	1.52415e-10
ENSMUSG00000090272	Mndal	myeloid nuclear differentiation antigen like	protein_coding	100040462	3628	100040462	4.30048	4.53991	4.31453e-08	4.57859	4.53991	1.84736e-08	8.87906	4.53991	1.52415e-10
ENSMUSG00000018509	Cenpv	centromere protein V	protein_coding	73139	1811	73139	2.21613	3.7915	3.15222e-07	2.44234	3.7915	7.13582e-08	4.65848	3.7915	1.52439e-10
ENSMUSG00000035901	Dennd5a	DENN/MADD domain containing 5A	protein_coding	19347	8677	19347	1.96431	7.31582	1.95284e-07	1.78446	7.31582	1.22359e-06	3.74877	7.31582	1.52664e-10
ENSMUSG00000024664	Fads3	fatty acid desaturase 3	protein_coding	60527	3269	60527	-3.3375	5.30474	6.06682e-08	-3.87979	5.30474	2.84229e-08	-7.21729	5.30474	1.52792e-10
ENSMUSG00000028364	Tnc	tenascin C	protein_coding	21923	7772	21923	-6.57899	-0.0691593	1.69835e-08	-6.98063	-0.0691593	1.75656e-08	-13.5596	-0.0691593	1.52792e-10
ENSMUSG00000000881	Dlg3	discs large MAGUK scaffold protein 3	protein_coding	53310	5844	53310	2.68853	4.76192	4.95824e-08	2.44694	4.76192	2.13034e-07	5.13548	4.76192	1.53246e-10
ENSMUSG00000053898	Ech1	enoyl coenzyme A hydratase 1, peroxisomal	protein_coding	51798	2284	51798	1.81606	5.04064	6.36354e-07	1.83923	5.04064	4.96859e-07	3.65529	5.04064	1.54038e-10
ENSMUSG00000040029	Ipo8	importin 8	protein_coding	320727	15793	320727	-2.55445	4.69636	2.36561e-07	-3.31691	4.69636	2.50444e-08	-5.87137	4.69636	1.54181e-10
ENSMUSG00000032478	Nme6	NME/NM23 nucleoside diphosphate kinase 6	protein_coding	54369	2088	54369	-2.92146	3.08382	4.46107e-08	-2.67828	3.08382	1.3664e-07	-5.59974	3.08382	1.54843e-10
ENSMUSG00000025790	Slco3a1	solute carrier organic anion transporter family, member 3a1	protein_coding	108116	8474	108116	-11.217	0.527593	1.18567e-08	-11.0267	0.527593	1.3876e-08	-22.2437	0.527593	1.55234e-10
ENSMUSG00000019996	Map7	microtubule-associated protein 7	protein_coding	17761	7935	17761	7.7505	-2.30242	2.00279e-08	8.15133	-2.30242	1.20238e-08	15.9018	-2.30242	1.56258e-10
ENSMUSG00000022216	Psme1	proteasome (prosome, macropain) activator subunit 1 (PA28 alpha)	protein_coding	19186	2209	19186	1.60467	6.0892	2.15544e-06	1.66223	6.0892	1.05688e-06	3.2669	6.0892	1.56555e-10
ENSMUSG00000098234	Snhg6	small nucleolar RNA host gene 6	lincRNA	NA	1146	NA	2.52214	4.42151	1.61388e-07	2.70437	4.42151	5.99541e-08	5.22651	4.42151	1.56555e-10
ENSMUSG00000031960	Aars	alanyl-tRNA synthetase	protein_coding	234734	9282	234734	-1.72628	8.43518	4.52533e-07	-1.54242	8.43518	5.70375e-06	-3.2687	8.43518	1.5726e-10
ENSMUSG00000025384	Faap100	Fanconi anemia core complex associated protein 100	protein_coding	71885	5212	71885	-2.41321	3.56841	1.25472e-07	-2.52826	3.56841	1.12499e-07	-4.94147	3.56841	1.57729e-10
ENSMUSG00000038893	Fam117a	family with sequence similarity 117, member A	protein_coding	215512	3029	215512	3.20505	2.54945	7.56125e-08	3.39702	2.54945	3.47418e-08	6.60207	2.54945	1.58e-10
ENSMUSG00000028430	Nol6	nucleolar protein family 6 (RNA-associated)	protein_coding	230082	5242	230082	-2.05448	5.80643	1.27659e-07	-1.78381	5.80643	1.63655e-06	-3.83829	5.80643	1.59266e-10
ENSMUSG00000020173	Cobl	cordon-bleu WH2 repeat	protein_coding	12808	8142	12808	-8.69121	-0.901168	2.06736e-08	-9.38486	-0.901168	1.02237e-08	-18.0761	-0.901168	1.59683e-10
ENSMUSG00000042066	Tmcc2	transmembrane and coiled-coil domains 2	protein_coding	68875	5692	68875	-9.41443	-0.438022	1.46345e-08	-9.45756	-0.438022	1.40251e-08	-18.872	-0.438022	1.59876e-10
ENSMUSG00000004791	Pgf	placental growth factor	protein_coding	18654	2903	18654	2.40629	4.77836	2.3847e-07	2.67668	4.77836	5.38099e-08	5.08296	4.77836	1.60179e-10
ENSMUSG00000105340	Gm42878	predicted gene 42878	protein_coding	NA	4783	NA	-1.74787	4.59219	9.15556e-07	-1.80444	4.59219	5.87455e-07	-3.55231	4.59219	1.60967e-10
ENSMUSG00000017801	Mlx	MAX-like protein X	protein_coding	21428	1999	21428	-1.78538	5.90828	4.92105e-07	-1.6883	5.90828	1.6143e-06	-3.47368	5.90828	1.61153e-10
ENSMUSG00000022231	Sema5a	sema domain, seven thrombospondin repeats (type 1 and type 1-like), transmembrane domain (TM) and short cytoplasmic domain, (semaphorin) 5A	protein_coding	20356	18686	20356	-2.65397	4.66716	6.69158e-08	-2.46037	4.66716	1.7997e-07	-5.11434	4.66716	1.61946e-10
ENSMUSG00000031207	Msn	moesin	protein_coding	17698	6327	17698	-1.61092	9.74138	1.31534e-06	-1.53494	9.74138	4.19062e-06	-3.14586	9.74138	1.63354e-10
ENSMUSG00000020549	Elac2	elaC ribonuclease Z 2	protein_coding	68626	3479	68626	-2.37809	4.18348	9.96922e-08	-2.22427	4.18348	2.76086e-07	-4.60235	4.18348	1.63727e-10
ENSMUSG00000048764	Tmprss11f	transmembrane protease, serine 11f	protein_coding	243083	6807	243083	-6.20575	-2.71603	1.96903e-08	-6.15835	-2.71603	2.05947e-08	-12.3641	-2.71603	1.63848e-10
ENSMUSG00000101279	Gm18342	predicted gene, 18342	unprocessed_pseudogene	NA	694	NA	4.69303	0.613533	2.89526e-08	4.99458	0.613533	2.44909e-08	9.68761	0.613533	1.63848e-10
ENSMUSG00000116912	AC125028.1	minichromosome maintenance complex component 7 (Mcm7) pseudogene	processed_pseudogene	NA	2157	NA	-1.76181	4.60955	9.54539e-07	-1.84861	4.60955	4.60711e-07	-3.61042	4.60955	1.63848e-10
ENSMUSG00000031805	Jak3	Janus kinase 3	protein_coding	16453	5352	16453	6.50606	1.12143	1.70034e-08	6.28029	1.12143	2.28118e-08	12.7864	1.12143	1.63952e-10
ENSMUSG00000025583	Rptor	regulatory associated protein of MTOR, complex 1	protein_coding	74370	13471	74370	-1.6147	6.23353	1.66765e-06	-1.61546	6.23353	1.84183e-06	-3.23016	6.23353	1.64077e-10
ENSMUSG00000029093	Sorcs2	sortilin-related VPS10 domain containing receptor 2	protein_coding	81840	8802	81840	-3.62515	1.92039	4.37865e-08	-3.92255	1.92039	3.60604e-08	-7.5477	1.92039	1.64217e-10
ENSMUSG00000031736	Crnde	colorectal neoplasia differentially expressed (non-protein coding)	processed_transcript	NA	2017	NA	-7.32876	-2.18178	1.59211e-08	-7.17389	-2.18178	1.93616e-08	-14.5026	-2.18178	1.6424e-10
ENSMUSG00000030630	Fah	fumarylacetoacetate hydrolase	protein_coding	14085	2218	14085	1.87726	4.1969	4.35903e-07	1.85746	4.1969	6.1469e-07	3.73471	4.1969	1.64521e-10
ENSMUSG00000022951	Rcan1	regulator of calcineurin 1	protein_coding	54720	3085	54720	-2.51744	4.83182	1.58123e-07	-2.80559	4.83182	6.16949e-08	-5.32302	4.83182	1.65129e-10
ENSMUSG00000063236	1110038F14Rik	RIKEN cDNA 1110038F14 gene	protein_coding	117171	1916	117171	-2.06269	4.30137	1.5404e-07	-1.84534	4.30137	1.09179e-06	-3.90803	4.30137	1.65389e-10
ENSMUSG00000031202	Rab39b	RAB39B, member RAS oncogene family	protein_coding	67790	3401	67790	-9.07532	-0.710323	2.0568e-08	-9.7655	-0.710323	1.06048e-08	-18.8408	-0.710323	1.65407e-10
ENSMUSG00000038371	Sbf2	SET binding factor 2	protein_coding	319934	14783	319934	1.76331	6.27152	5.41735e-07	1.65842	6.27152	2.03654e-06	3.42173	6.27152	1.65407e-10
ENSMUSG00000016552	Foxred2	FAD-dependent oxidoreductase domain containing 2	protein_coding	239554	5939	239554	-6.70817	3.49145	1.84243e-08	-5.66719	3.49145	2.16935e-08	-12.3754	3.49145	1.65418e-10
ENSMUSG00000029402	Snrnp35	small nuclear ribonucleoprotein 35 (U11/U12)	protein_coding	76167	1347	76167	-3.04182	2.59019	5.44546e-08	-2.93255	2.59019	8.65414e-08	-5.97437	2.59019	1.65418e-10
ENSMUSG00000008090	Fgfrl1	fibroblast growth factor receptor-like 1	protein_coding	116701	2782	116701	-2.57429	7.13866	1.50352e-07	-2.78546	7.13866	6.19355e-08	-5.35975	7.13866	1.65961e-10
ENSMUSG00000021518	Ptdss1	phosphatidylserine synthase 1	protein_coding	19210	4294	19210	-1.52992	6.09829	2.92114e-06	-1.51025	6.09829	4.30663e-06	-3.04017	6.09829	1.66418e-10
ENSMUSG00000050395	Tnfsf15	tumor necrosis factor (ligand) superfamily, member 15	protein_coding	326623	3347	326623	-7.13016	-2.28949	1.60713e-08	-6.93787	-2.28949	2.09035e-08	-14.068	-2.28949	1.66418e-10
ENSMUSG00000028961	Pgd	phosphogluconate dehydrogenase	protein_coding	110208	6447	110208	-1.94987	7.57713	2.21315e-07	-1.75958	7.57713	1.5485e-06	-3.70945	7.57713	1.67497e-10
ENSMUSG00000035692	Isg15	ISG15 ubiquitin-like modifier	protein_coding	100038882	756	100038882	-2.51109	6.17341	5.63758e-08	-2.15271	6.17341	5.29867e-07	-4.6638	6.17341	1.67497e-10
ENSMUSG00000021226	Acot2	acyl-CoA thioesterase 2	protein_coding	171210	2196	171210	-2.18877	3.21313	1.60094e-07	-2.12652	3.21313	3.23226e-07	-4.3153	3.21313	1.67686e-10
ENSMUSG00000006930	Hap1	huntingtin-associated protein 1	protein_coding	15114	3766	15114	5.99157	2.43027	1.83142e-08	5.66873	2.43027	2.73353e-08	11.6603	2.43027	1.67815e-10
ENSMUSG00000043003	Rasef	RAS and EF hand domain containing	protein_coding	242505	5746	242505	7.55981	-2.47594	1.86456e-08	7.68711	-2.47594	1.6125e-08	15.2469	-2.47594	1.67815e-10
ENSMUSG00000059323	Tonsl	tonsoku-like, DNA repair protein	protein_coding	72749	4956	72749	-2.09907	4.67704	1.33456e-07	-1.83747	4.67704	1.25529e-06	-3.93654	4.67704	1.68079e-10
ENSMUSG00000046442	Ppm1e	protein phosphatase 1E (PP2C domain containing)	protein_coding	320472	6702	320472	-8.00215	-1.5793	8.48543e-09	-6.79627	-1.5793	4.1221e-08	-14.7984	-1.5793	1.68235e-10
ENSMUSG00000032076	Cadm1	cell adhesion molecule 1	protein_coding	54725	10440	54725	-8.90447	0.718969	1.3817e-08	-9.28311	0.718969	1.70847e-08	-18.1876	0.718969	1.68469e-10
ENSMUSG00000038502	Ptov1	prostate tumor over expressed gene 1	protein_coding	84113	4213	84113	2.00423	5.55495	2.50265e-07	1.91383	5.55495	6.20589e-07	3.91806	5.55495	1.68469e-10
ENSMUSG00000020078	Vps26a	VPS26 retromer complex component A	protein_coding	30930	2860	30930	-2.17444	7.06467	1.19469e-07	-1.93831	7.06467	8.22938e-07	-4.11275	7.06467	1.69181e-10
ENSMUSG00000022299	Slc25a32	solute carrier family 25, member 32	protein_coding	69906	6081	69906	-1.97233	4.94182	5.45835e-07	-2.1648	4.94182	1.61349e-07	-4.13713	4.94182	1.69181e-10
ENSMUSG00000026127	Imp4	IMP4, U3 small nucleolar ribonucleoprotein	protein_coding	27993	8553	27993	-2.3366	5.09528	9.4844e-08	-2.10815	5.09528	4.54291e-07	-4.44475	5.09528	1.69181e-10
ENSMUSG00000039982	Dtx4	deltex 4, E3 ubiquitin ligase	protein_coding	207521	5765	207521	1.94559	5.55132	2.56508e-07	1.80814	5.55132	1.09914e-06	3.75373	5.55132	1.69181e-10
ENSMUSG00000001552	Jup	junction plakoglobin	protein_coding	16480	6436	16480	3.53758	5.93448	1.02304e-07	4.11824	5.93448	1.80466e-08	7.65582	5.93448	1.70278e-10
ENSMUSG00000075271	Ttc30a1	tetratricopeptide repeat domain 30A1	protein_coding	78802	3721	78802	-7.62878	-1.4612	1.80905e-08	-7.64273	-1.4612	1.72972e-08	-15.2715	-1.4612	1.70278e-10
ENSMUSG00000019823	Mical1	microtubule associated monooxygenase, calponin and LIM domain containing 1	protein_coding	171580	6047	171580	-5.45078	2.28235	1.99543e-08	-5.20774	2.28235	3.16334e-08	-10.6585	2.28235	1.70858e-10
ENSMUSG00000045795	Whamm	WAS protein homolog associated with actin, golgi membranes and microtubules	protein_coding	434204	3176	434204	1.97066	4.31227	2.6076e-07	1.85515	4.31227	8.47315e-07	3.82581	4.31227	1.70858e-10
ENSMUSG00000046329	Slc25a23	solute carrier family 25 (mitochondrial carrier; phosphate carrier), member 23	protein_coding	66972	5294	66972	4.91931	4.3132	1.8267e-08	4.66987	4.3132	4.60951e-08	9.58918	4.3132	1.70858e-10
ENSMUSG00000090035	Galnt4	polypeptide N-acetylgalactosaminyltransferase 4	protein_coding	14426	5089	14426	-4.30848	2.58518	3.49426e-08	-5.05983	2.58518	2.45279e-08	-9.36832	2.58518	1.70858e-10
ENSMUSG00000087119	Atg4a-ps	autophagy related 4A, pseudogene	protein_coding	NA	2115	NA	-2.17064	3.32531	4.59731e-07	-2.63919	3.32531	5.69261e-08	-4.80982	3.32531	1.71146e-10
ENSMUSG00000045659	Plekha7	pleckstrin homology domain containing, family A member 7	protein_coding	233765	12933	233765	8.8458	-0.943132	1.99543e-08	9.33223	-0.943132	1.25576e-08	18.178	-0.943132	1.71694e-10
ENSMUSG00000032939	Nup93	nucleoporin 93	protein_coding	71805	4257	71805	-1.7927	5.26481	9.04332e-07	-1.89192	5.26481	4.11264e-07	-3.68461	5.26481	1.72575e-10
ENSMUSG00000025792	Slc25a10	solute carrier family 25 (mitochondrial carrier, dicarboxylate transporter), member 10	protein_coding	27376	3455	27376	-2.01718	5.28097	2.71238e-07	-1.97757	5.28097	4.7041e-07	-3.99475	5.28097	1.72752e-10
ENSMUSG00000004849	Ap1s1	adaptor protein complex AP-1, sigma 1	protein_coding	11769	2198	11769	-2.55712	6.91189	6.21651e-08	-2.25461	6.91189	3.79395e-07	-4.81173	6.91189	1.7346e-10
ENSMUSG00000002409	Dyrk1b	dual-specificity tyrosine-(Y)-phosphorylation regulated kinase 1b	protein_coding	13549	2695	13549	3.93442	1.45741	3.68527e-08	4.14881	1.45741	3.84162e-08	8.08323	1.45741	1.74553e-10
ENSMUSG00000021822	Plau	plasminogen activator, urokinase	protein_coding	18792	2367	18792	1.59304	7.02937	1.67037e-06	1.52647	7.02937	4.74343e-06	3.11951	7.02937	1.76927e-10
ENSMUSG00000024334	H2-Oa	histocompatibility 2, O region alpha locus	protein_coding	15001	1314	15001	8.28672	-2.12453	1.74138e-08	8.32639	-2.12453	1.7056e-08	16.6131	-2.12453	1.76927e-10
ENSMUSG00000031586	Rbpms	RNA binding protein gene with multiple splicing	protein_coding	19663	6556	19663	4.59611	4.02188	2.06161e-08	4.20913	4.02188	5.62025e-08	8.80524	4.02188	1.76927e-10
ENSMUSG00000040624	Plekhg1	pleckstrin homology domain containing, family G (with RhoGef domain) member 1	protein_coding	213783	8739	213783	-7.13379	-1.90026	2.26729e-08	-7.43898	-1.90026	1.56976e-08	-14.5728	-1.90026	1.76927e-10
ENSMUSG00000011096	Akt1s1	AKT1 substrate 1 (proline-rich)	protein_coding	67605	3072	67605	-1.81446	6.00338	3.94208e-07	-1.66054	6.00338	2.64521e-06	-3.475	6.00338	1.77641e-10
ENSMUSG00000020706	Ftsj3	FtsJ RNA methyltransferase homolog 3 (E. coli)	protein_coding	56095	4358	56095	-3.78823	6.13322	2.34286e-08	-3.18624	6.13322	1.26669e-07	-6.97447	6.13322	1.78007e-10
ENSMUSG00000030409	Dmpk	dystrophia myotonica-protein kinase	protein_coding	13400	4330	13400	-2.86676	4.96069	1.12186e-07	-3.32901	4.96069	4.36211e-08	-6.19577	4.96069	1.7819e-10
ENSMUSG00000063767	S100a7a	S100 calcium binding protein A7A	protein_coding	381493	1377	381493	-3.48797	2.48371	5.82783e-08	-4.0662	2.48371	3.33128e-08	-7.55417	2.48371	1.7819e-10
ENSMUSG00000029403	Cdkl2	cyclin-dependent kinase-like 2 (CDC2-related kinase)	protein_coding	53886	6064	53886	-2.67436	3.74744	8.56989e-08	-2.59393	3.74744	1.38109e-07	-5.26828	3.74744	1.78882e-10
ENSMUSG00000026576	Atp1b1	ATPase, Na+/K+ transporting, beta 1 polypeptide	protein_coding	11931	3081	11931	2.34316	5.11237	8.42943e-08	2.07762	5.11237	6.22873e-07	4.42078	5.11237	1.78979e-10
ENSMUSG00000102590	Mannr	Mecom adjacent non-protein coding RNA	lincRNA	NA	1438	NA	-6.23267	-2.74497	1.87391e-08	-6.0177	-2.74497	2.73032e-08	-12.2504	-2.74497	1.78979e-10
ENSMUSG00000003352	Cacnb3	calcium channel, voltage-dependent, beta 3 subunit	protein_coding	12297	4010	12297	1.75268	6.36341	1.57387e-06	1.91329	6.36341	2.92424e-07	3.66598	6.36341	1.79948e-10
ENSMUSG00000106290	Gm43429	predicted gene 43429	TEC	NA	2251	NA	-5.20566	-3.21052	2.6733e-08	-5.18197	-3.21052	2.74436e-08	-10.3876	-3.21052	1.80691e-10
ENSMUSG00000003849	Nqo1	NAD(P)H dehydrogenase, quinone 1	protein_coding	18104	1553	18104	-2.82674	6.40193	4.55281e-08	-2.44724	6.40193	2.97221e-07	-5.27398	6.40193	1.82394e-10
ENSMUSG00000049164	Zfp518a	zinc finger protein 518A	protein_coding	72672	6840	72672	-5.691	2.7531	2.0568e-08	-6.74177	2.7531	2.2196e-08	-12.4328	2.7531	1.82726e-10
ENSMUSG00000022361	Zhx1	zinc fingers and homeoboxes 1	protein_coding	22770	6031	22770	-1.70797	6.03403	2.7888e-06	-1.99998	6.03403	1.7503e-07	-3.70795	6.03403	1.8308e-10
ENSMUSG00000025364	Pa2g4	proliferation-associated 2G4	protein_coding	18813	2804	18813	-2.14852	7.52595	1.74319e-07	-2.00709	7.52595	5.53359e-07	-4.15562	7.52595	1.8308e-10
ENSMUSG00000049593	Lce1h	late cornified envelope 1H	protein_coding	67718	706	67718	-7.20315	-2.32652	1.42547e-08	-6.71477	-2.32652	3.00985e-08	-13.9179	-2.32652	1.8308e-10
ENSMUSG00000045871	Slitrk6	SLIT and NTRK-like family, member 6	protein_coding	239250	4240	239250	-6.78011	-2.51219	1.59211e-08	-6.40007	-2.51219	2.96578e-08	-13.1802	-2.51219	1.83445e-10
ENSMUSG00000005442	Cic	capicua transcriptional repressor	protein_coding	71722	10294	71722	1.62737	7.3673	2.69333e-06	1.73188	7.3673	7.2718e-07	3.35924	7.3673	1.83807e-10
ENSMUSG00000072893	4933439C10Rik	RIKEN cDNA 4933439C10 gene	processed_transcript	NA	5616	NA	3.18614	1.74311	5.93209e-08	3.19429	1.74311	7.12981e-08	6.38043	1.74311	1.83816e-10
ENSMUSG00000030287	Itpr2	inositol 1,4,5-triphosphate receptor 2	protein_coding	16439	14802	16439	3.10771	5.26743	1.17092e-07	3.42867	5.26743	3.37878e-08	6.53638	5.26743	1.84046e-10
ENSMUSG00000106754	Gm43101	predicted gene 43101	lincRNA	NA	622	NA	-5.33852	-3.1431	2.65526e-08	-5.31683	-3.1431	2.71978e-08	-10.6553	-3.1431	1.84095e-10
ENSMUSG00000020120	Plek	pleckstrin	protein_coding	56193	4486	56193	-5.22567	-3.21423	2.58083e-08	-5.14609	-3.21423	3.00985e-08	-10.3718	-3.21423	1.84853e-10
ENSMUSG00000047604	Frat2	frequently rearranged in advanced T cell lymphomas 2	protein_coding	212398	2161	212398	4.0928	1.31792	4.22926e-08	4.17524	1.31792	3.53187e-08	8.26804	1.31792	1.85385e-10
ENSMUSG00000040740	Slc25a34	solute carrier family 25, member 34	protein_coding	384071	2670	384071	-6.01632	-0.617741	2.04594e-08	-6.28409	-0.617741	2.58192e-08	-12.3004	-0.617741	1.85835e-10
ENSMUSG00000036596	Cpz	carboxypeptidase Z	protein_coding	242939	2245	242939	-6.07322	-2.79295	2.1961e-08	-5.98402	-2.79295	2.54902e-08	-12.0572	-2.79295	1.85916e-10
ENSMUSG00000040945	Rcc2	regulator of chromosome condensation 2	protein_coding	108911	4155	108911	-2.05427	7.17042	1.69628e-07	-1.82221	7.17042	1.46733e-06	-3.87648	7.17042	1.86791e-10
ENSMUSG00000029547	Ints1	integrator complex subunit 1	protein_coding	68510	9270	68510	-2.22294	6.18429	1.43373e-07	-2.06566	6.18429	5.10438e-07	-4.2886	6.18429	1.87827e-10
ENSMUSG00000031255	Sytl4	synaptotagmin-like 4	protein_coding	27359	5125	27359	-6.16582	-2.6852	2.6823e-08	-6.32545	-2.6852	1.94343e-08	-12.4913	-2.6852	1.87827e-10
ENSMUSG00000115518	Gm10791	predicted gene 10791	antisense	NA	1651	NA	-5.20389	-3.14941	3.65294e-08	-5.42741	-3.14941	2.07856e-08	-10.6313	-3.14941	1.88114e-10
ENSMUSG00000032387	Rbpms2	RNA binding protein with multiple splicing 2	protein_coding	71973	2506	71973	-3.90929	1.13515	4.00501e-08	-3.96494	1.13515	4.57558e-08	-7.87423	1.13515	1.8817e-10
ENSMUSG00000020431	Adcy1	adenylate cyclase 1	protein_coding	432530	12522	432530	-7.73606	0.665748	1.72509e-08	-6.97322	0.665748	2.38977e-08	-14.7093	0.665748	1.89061e-10
ENSMUSG00000035478	Mbd3	methyl-CpG binding domain protein 3	protein_coding	17192	1987	17192	-3.01705	6.3669	4.2863e-08	-2.65932	6.3669	2.10441e-07	-5.67637	6.3669	1.89177e-10
ENSMUSG00000073775	Kti12	KTI12 homolog, chromatin associated	protein_coding	100087	1629	100087	-3.01273	3.55808	4.40945e-08	-2.60191	3.55808	2.23907e-07	-5.61464	3.55808	1.8933e-10
ENSMUSG00000057133	Chd6	chromodomain helicase DNA binding protein 6	protein_coding	71389	19093	71389	2.68933	5.37003	6.10696e-08	2.42043	5.37003	2.8815e-07	5.10976	5.37003	1.89566e-10
ENSMUSG00000083327	Vcp-rs	valosin containing protein, related sequence	processed_pseudogene	NA	2406	NA	-1.35026	8.27645	2.79011e-05	-1.37272	8.27645	1.64996e-05	-2.72298	8.27645	1.89907e-10
ENSMUSG00000020917	Acly	ATP citrate lyase	protein_coding	104112	5279	104112	-1.34271	7.54373	3.29607e-05	-1.37777	7.54373	1.48546e-05	-2.72048	7.54373	1.91354e-10
ENSMUSG00000022057	Adamdec1	ADAM-like, decysin 1	protein_coding	58860	2442	58860	-5.93661	-2.91039	1.96186e-08	-5.65352	-2.91039	3.36031e-08	-11.5901	-2.91039	1.91354e-10
ENSMUSG00000038591	Colec10	collectin sub-family member 10	protein_coding	239447	4587	239447	-9.50389	-0.700459	8.58946e-09	-7.9963	-0.700459	4.20862e-08	-17.5002	-0.700459	1.91354e-10
ENSMUSG00000084284	Tpt1-ps6	tumor protein, translationally-controlled, pseudogene 6	processed_pseudogene	NA	523	NA	1.8326	7.93037	2.10137e-06	2.19077	7.93037	9.28992e-08	4.02337	7.93037	1.91354e-10
ENSMUSG00000105518	Gm42674	predicted gene 42674	protein_coding	NA	446	NA	-3.34921	5.68368	3.71586e-08	-2.96349	5.68368	1.39115e-07	-6.3127	5.68368	1.91354e-10
ENSMUSG00000029500	Pgam5	phosphoglycerate mutase family member 5	protein_coding	72542	2373	72542	-1.54699	5.96685	2.74187e-06	-1.50603	5.96685	5.5987e-06	-3.05302	5.96685	1.91552e-10
ENSMUSG00000084885	3010001F23Rik	RIKEN cDNA 3010001F23 gene	processed_transcript	NA	1816	NA	-5.12541	-3.23094	3.1728e-08	-5.18065	-3.23094	2.70476e-08	-10.3061	-3.23094	1.91567e-10
ENSMUSG00000002395	Use1	unconventional SNARE in the ER 1 homolog (S. cerevisiae)	protein_coding	67023	2203	67023	1.81915	5.49964	1.51332e-06	2.05135	5.49964	1.79617e-07	3.8705	5.49964	1.91602e-10
ENSMUSG00000107479	2610300M13Rik	RIKEN cDNA 2610300M13 gene	lincRNA	NA	2077	NA	-6.43191	-2.69121	1.70044e-08	-6.03448	-2.69121	3.4109e-08	-12.4664	-2.69121	1.91889e-10
ENSMUSG00000051596	Otop1	otopetrin 1	protein_coding	21906	3442	21906	-6.03683	1.22214	2.12284e-08	-6.02477	1.22214	2.81694e-08	-12.0616	1.22214	1.91929e-10
ENSMUSG00000028567	Txndc12	thioredoxin domain containing 12 (endoplasmic reticulum)	protein_coding	66073	2253	66073	1.4466	6.42857	7.26207e-06	1.42142	6.42857	1.17135e-05	2.86802	6.42857	1.92937e-10
ENSMUSG00000013275	Slc41a1	solute carrier family 41, member 1	protein_coding	98396	4912	98396	1.72881	5.5394	7.2583e-07	1.61762	5.5394	3.22376e-06	3.34643	5.5394	1.93069e-10
ENSMUSG00000041199	Rpusd1	RNA pseudouridylate synthase domain containing 1	protein_coding	106707	1703	106707	-2.31305	4.00846	1.93336e-07	-2.39381	4.00846	1.67694e-07	-4.70686	4.00846	1.93069e-10
ENSMUSG00000070533	Wfdc8	WAP four-disulfide core domain 8	protein_coding	277343	3580	277343	-6.409	-2.25666	2.82893e-08	-6.73468	-2.25666	1.80121e-08	-13.1437	-2.25666	1.93069e-10
ENSMUSG00000019872	Smpdl3a	sphingomyelin phosphodiesterase, acid-like 3A	protein_coding	57319	2065	57319	-6.69807	-2.50396	1.96903e-08	-6.51191	-2.50396	2.6528e-08	-13.21	-2.50396	1.93441e-10
ENSMUSG00000025747	Tyms	thymidylate synthase	protein_coding	22171	6089	22171	-3.40648	4.09376	4.09423e-08	-3.01495	4.09376	1.1812e-07	-6.42143	4.09376	1.93441e-10
ENSMUSG00000007080	Pole	polymerase (DNA directed), epsilon	protein_coding	18973	11160	18973	-1.5574	5.13759	3.17823e-06	-1.57306	5.13759	2.80468e-06	-3.13046	5.13759	1.94434e-10
ENSMUSG00000026471	Mr1	major histocompatibility complex, class I-related	protein_coding	15064	5981	15064	9.39568	2.4617	1.51843e-08	8.67866	2.4617	2.16577e-08	18.0743	2.4617	1.94434e-10
ENSMUSG00000037791	Phf12	PHD finger protein 12	protein_coding	268448	4909	268448	1.58256	5.77137	3.00911e-06	1.62079	5.77137	1.80315e-06	3.20335	5.77137	1.94434e-10
ENSMUSG00000074797	Itpa	inosine triphosphatase (nucleoside triphosphate pyrophosphatase)	protein_coding	16434	1963	16434	-2.50009	2.98925	1.04362e-07	-2.37492	2.98925	2.4199e-07	-4.87501	2.98925	1.94434e-10
ENSMUSG00000020395	Itk	IL2 inducible T cell kinase	protein_coding	16428	5354	16428	-5.55465	-3.10325	2.08067e-08	-5.26433	-3.10325	3.87322e-08	-10.819	-3.10325	1.95885e-10
ENSMUSG00000090326	Dthd1	death domain containing 1	protein_coding	100322896	2427	100322896	-5.47885	-3.08625	2.62585e-08	-5.4056	-3.08625	3.00876e-08	-10.8844	-3.08625	1.96401e-10
ENSMUSG00000027956	Tmem144	transmembrane protein 144	protein_coding	70652	3487	70652	-5.62155	0.935104	2.44966e-08	-5.339	0.935104	3.18313e-08	-10.9605	0.935104	1.96454e-10
ENSMUSG00000039347	Atp6v0e2	ATPase, H+ transporting, lysosomal V0 subunit E2	protein_coding	76252	2381	76252	-2.64884	3.01231	1.41638e-07	-2.97142	3.01231	7.13582e-08	-5.62026	3.01231	1.97129e-10
ENSMUSG00000020530	Ggnbp2	gametogenetin binding protein 2	protein_coding	217039	4726	217039	2.04806	7.12211	6.26237e-07	2.2486	7.12211	1.33821e-07	4.29666	7.12211	1.97144e-10
ENSMUSG00000043262	Uevld	UEV and lactate/malate dehyrogenase domains	protein_coding	54122	7549	54122	3.13796	4.31075	3.54153e-08	2.71597	4.31075	2.43577e-07	5.85393	4.31075	1.97483e-10
ENSMUSG00000026455	Klhl12	kelch-like 12	protein_coding	240756	11395	240756	2.09025	5.00158	4.75764e-07	2.22733	5.00158	1.62677e-07	4.31758	5.00158	1.98375e-10
ENSMUSG00000056116	H2-T22	histocompatibility 2, T region locus 22	protein_coding	15039	3414	15039	1.92861	6.98528	9.45473e-07	2.13213	6.98528	1.65954e-07	4.06074	6.98528	1.98375e-10
ENSMUSG00000040998	Npnt	nephronectin	protein_coding	114249	5026	114249	2.53168	5.0682	2.27778e-07	2.74799	5.0682	6.84993e-08	5.27967	5.0682	1.994e-10
ENSMUSG00000028571	Cyp2j13	cytochrome P450, family 2, subfamily j, polypeptide 13	protein_coding	230459	4690	230459	-5.96304	-2.93735	1.77641e-08	-5.51746	-2.93735	4.30996e-08	-11.4805	-2.93735	1.99459e-10
ENSMUSG00000039989	Cbx4	chromobox 4	protein_coding	12418	5210	12418	2.2383	6.08704	5.27843e-07	2.58933	6.08704	6.234e-08	4.82763	6.08704	1.99459e-10
ENSMUSG00000029430	Ran	RAN, member RAS oncogene family	protein_coding	19384	2646	19384	-2.86884	7.20219	4.69466e-08	-2.47724	7.20219	3.27705e-07	-5.34608	7.20219	2.00414e-10
ENSMUSG00000032348	Gsta4	glutathione S-transferase, alpha 4	protein_coding	14860	1266	14860	9.48884	0.496657	1.56397e-08	10.0538	0.496657	1.98886e-08	19.5426	0.496657	2.01452e-10
ENSMUSG00000035713	Usp35	ubiquitin specific peptidase 35	protein_coding	244144	5288	244144	2.55222	3.2301	9.73497e-08	2.48033	3.2301	2.1643e-07	5.03254	3.2301	2.01452e-10
ENSMUSG00000089996	Tmsb15b2	thymosin beta 15b2	protein_coding	100034363	550	100034363	-5.55994	-2.96539	3.66673e-08	-5.81027	-2.96539	2.0699e-08	-11.3702	-2.96539	2.01959e-10
ENSMUSG00000030138	Bms1	BMS1, ribosome biogenesis factor	protein_coding	213895	4854	213895	-1.92844	5.75723	7.08153e-07	-2.06382	5.75723	2.65873e-07	-3.99225	5.75723	2.02179e-10
ENSMUSG00000026730	Pter	phosphotriesterase related	protein_coding	19212	4682	19212	-3.22035	3.78411	7.81956e-08	-3.52614	3.78411	5.2685e-08	-6.74649	3.78411	2.03019e-10
ENSMUSG00000021567	Nkd2	naked cuticle 2	protein_coding	72293	4826	72293	-11.3699	1.19954	1.99902e-08	-11.9716	1.19954	1.38388e-08	-23.3415	1.19954	2.03464e-10
ENSMUSG00000002064	Sdf2	stromal cell derived factor 2	protein_coding	20316	1515	20316	1.73821	5.78698	1.52041e-06	1.82713	5.78698	5.79335e-07	3.56534	5.78698	2.04131e-10
ENSMUSG00000074570	Cass4	Cas scaffolding protein family member 4	protein_coding	320664	5340	320664	-7.09011	-1.94254	2.51416e-08	-7.3129	-1.94254	1.93616e-08	-14.403	-1.94254	2.04258e-10
ENSMUSG00000028081	Rps3a1	ribosomal protein S3A1	protein_coding	20091	977	20091	1.40558	7.98133	1.82557e-05	1.47003	7.98133	5.08813e-06	2.87561	7.98133	2.04498e-10
ENSMUSG00000011114	Tbrg1	transforming growth factor beta regulated gene 1	protein_coding	21376	3901	21376	1.44412	8.03395	7.16608e-06	1.39604	8.03395	1.85678e-05	2.84016	8.03395	2.04822e-10
ENSMUSG00000045980	Tmem104	transmembrane protein 104	protein_coding	320534	4610	320534	-2.97648	4.11275	9.7201e-08	-3.2365	4.11275	6.37719e-08	-6.21298	4.11275	2.04822e-10
ENSMUSG00000103009	Gm4430	predicted gene 4430	TEC	NA	1943	NA	-6.8064	-0.321001	2.07059e-08	-7.00352	-0.321001	2.54902e-08	-13.8099	-0.321001	2.04822e-10
ENSMUSG00000028497	Hacd4	3-hydroxyacyl-CoA dehydratase 4	protein_coding	66775	6756	66775	-1.9568	5.19069	8.75435e-07	-2.21681	5.19069	1.47409e-07	-4.17361	5.19069	2.04949e-10
ENSMUSG00000020372	Rack1	receptor for activated C kinase 1	protein_coding	14694	5119	14694	2.05158	10.3385	8.18632e-07	2.34875	10.3385	9.53329e-08	4.40033	10.3385	2.05635e-10
ENSMUSG00000048351	Coa7	cytochrome c oxidase assembly factor 7	protein_coding	69893	3851	69893	-3.302	2.63962	7.34814e-08	-3.62783	2.63962	5.1343e-08	-6.92983	2.63962	2.05635e-10
ENSMUSG00000059939	9430015G10Rik	RIKEN cDNA 9430015G10 gene	protein_coding	230996	3695	230996	1.95299	4.48555	2.81068e-07	1.76591	4.48555	1.84371e-06	3.7189	4.48555	2.06239e-10
ENSMUSG00000089774	Slc5a3	solute carrier family 5 (inositol transporters), member 3	protein_coding	53881	10913	53881	3.55681	5.93521	2.68791e-08	3.02541	5.93521	1.96311e-07	6.58223	5.93521	2.06239e-10
ENSMUSG00000028973	Abcb8	ATP-binding cassette, sub-family B (MDR/TAP), member 8	protein_coding	74610	4739	74610	-2.15596	3.80854	1.93336e-07	-2.03803	3.80854	5.85984e-07	-4.19399	3.80854	2.06978e-10
ENSMUSG00000061393	Acvr2b	activin receptor IIB	protein_coding	11481	3928	11481	5.97864	0.790923	2.24693e-08	6.16929	0.790923	3.05132e-08	12.1479	0.790923	2.07217e-10
ENSMUSG00000039623	Ap5z1	adaptor-related protein complex 5, zeta 1 subunit	protein_coding	231855	5919	231855	-3.34641	3.7118	7.54711e-08	-3.9583	3.7118	4.14746e-08	-7.30471	3.7118	2.08166e-10
ENSMUSG00000037762	Slc16a9	solute carrier family 16 (monocarboxylic acid transporters), member 9	protein_coding	66859	3869	66859	-10.8971	0.936939	1.99462e-08	-11.2802	0.936939	1.52169e-08	-22.1773	0.936939	2.08421e-10
ENSMUSG00000020642	Rnf144a	ring finger protein 144A	protein_coding	108089	7340	108089	-7.80395	-1.79617	1.51477e-08	-7.18316	-1.79617	3.33306e-08	-14.9871	-1.79617	2.08668e-10
ENSMUSG00000034353	Ramp1	receptor (calcitonin) activity modifying protein 1	protein_coding	51801	3022	51801	9.36561	1.79014	1.7395e-08	9.25885	1.79014	2.1323e-08	18.6245	1.79014	2.10392e-10
ENSMUSG00000030284	Creld1	cysteine-rich with EGF-like domains 1	protein_coding	171508	4251	171508	3.2671	2.20405	6.70482e-08	3.33756	2.20405	7.27407e-08	6.60466	2.20405	2.11521e-10
ENSMUSG00000061825	Ces2c	carboxylesterase 2C	protein_coding	234671	2298	234671	-7.63566	-1.91412	1.42495e-08	-6.88215	-1.91412	3.92659e-08	-14.5178	-1.91412	2.12462e-10
ENSMUSG00000052062	Pard3b	par-3 family cell polarity regulator beta	protein_coding	72823	13153	72823	-7.84217	-0.984049	2.70329e-08	-8.28037	-0.984049	1.65597e-08	-16.1225	-0.984049	2.12711e-10
ENSMUSG00000032606	Nicn1	nicolin 1	protein_coding	66257	2835	66257	2.03661	5.15945	6.11694e-07	2.17954	5.15945	1.8899e-07	4.21615	5.15945	2.13115e-10
ENSMUSG00000024041	Cryaa	crystallin, alpha A	protein_coding	12954	2556	12954	-8.1055	-1.66271	1.47075e-08	-7.4181	-1.66271	3.41953e-08	-15.5236	-1.66271	2.13958e-10
ENSMUSG00000046245	Pilra	paired immunoglobin-like type 2 receptor alpha	protein_coding	231805	3090	231805	-7.91312	-1.63653	1.05295e-08	-6.65672	-1.63653	5.71922e-08	-14.5698	-1.63653	2.14547e-10
ENSMUSG00000023047	Amhr2	anti-Mullerian hormone type 2 receptor	protein_coding	110542	2005	110542	-7.07246	1.02775	1.94589e-08	-7.79455	1.02775	2.56222e-08	-14.867	1.02775	2.15344e-10
ENSMUSG00000020696	Rffl	ring finger and FYVE like domain containing protein	protein_coding	67338	5922	67338	4.65307	3.09099	2.16483e-08	4.10985	3.09099	8.51731e-08	8.76292	3.09099	2.1551e-10
ENSMUSG00000036398	Ppp1r11	protein phosphatase 1, regulatory inhibitor subunit 11	protein_coding	76497	1975	76497	-1.87432	5.71207	1.2045e-06	-2.11583	5.71207	1.97575e-07	-3.99015	5.71207	2.15538e-10
ENSMUSG00000022965	Ifngr2	interferon gamma receptor 2	protein_coding	15980	3767	15980	1.43447	6.33845	1.15555e-05	1.46227	6.33845	6.97527e-06	2.89674	6.33845	2.16167e-10
ENSMUSG00000023967	Mrps18a	mitochondrial ribosomal protein S18A	protein_coding	68565	3690	68565	-1.67832	5.81442	1.42796e-06	-1.6517	5.81442	2.22993e-06	-3.33002	5.81442	2.18165e-10
ENSMUSG00000037808	Fam76b	family with sequence similarity 76, member B	protein_coding	72826	4667	72826	3.16354	5.21511	3.65714e-08	2.709	5.21511	2.8862e-07	5.87254	5.21511	2.18165e-10
ENSMUSG00000007107	Atp1a4	ATPase, Na+/K+ transporting, alpha 4 polypeptide	protein_coding	27222	3667	27222	9.82722	-0.612026	2.76628e-08	10.7438	-0.612026	1.2821e-08	20.571	-0.612026	2.1828e-10
ENSMUSG00000026109	Tmeff2	transmembrane protein with EGF-like and two follistatin-like domains 2	protein_coding	56363	6707	56363	-8.51383	-1.24416	1.00972e-08	-7.13381	-1.24416	5.50672e-08	-15.6476	-1.24416	2.18405e-10
ENSMUSG00000041598	Cdc42ep4	CDC42 effector protein (Rho GTPase binding) 4	protein_coding	56699	3643	56699	2.05457	5.65371	9.3118e-07	2.37886	5.65371	9.04843e-08	4.43343	5.65371	2.18428e-10
ENSMUSG00000061436	Hipk2	homeodomain interacting protein kinase 2	protein_coding	15258	8836	15258	2.73435	4.76556	1.45078e-07	2.80112	4.76556	9.42308e-08	5.53547	4.76556	2.21141e-10
ENSMUSG00000025932	Eya1	EYA transcriptional coactivator and phosphatase 1	protein_coding	14048	7808	14048	10.2245	-1.01773	9.7288e-09	8.7336	-1.01773	4.45806e-08	18.9581	-1.01773	2.21757e-10
ENSMUSG00000049230	Gm9833	predicted gene 9833	protein_coding	NA	1830	NA	-2.49434	4.10134	2.46935e-07	-2.84465	4.10134	7.57679e-08	-5.33899	4.10134	2.2178e-10
ENSMUSG00000000568	Hnrnpd	heterogeneous nuclear ribonucleoprotein D	protein_coding	11991	7354	11991	-2.21201	6.56398	1.67303e-07	-2.0131	6.56398	7.67635e-07	-4.22511	6.56398	2.22376e-10
ENSMUSG00000058420	Syt17	synaptotagmin XVII	protein_coding	110058	5205	110058	4.18449	2.31814	6.57116e-08	4.4646	2.31814	3.00073e-08	8.64909	2.31814	2.22376e-10
ENSMUSG00000087246	Gm13346	predicted gene 13346	lincRNA	NA	3634	NA	-6.74444	-2.39288	1.3817e-08	-5.85728	-2.39288	5.95285e-08	-12.6017	-2.39288	2.22905e-10
ENSMUSG00000035696	Rnf38	ring finger protein 38	protein_coding	73469	8336	73469	1.8212	5.15324	4.57981e-07	1.64629	5.15324	3.94022e-06	3.4675	5.15324	2.23038e-10
ENSMUSG00000026977	2007-03-01	membrane-associated ring finger (C3HC4) 7	protein_coding	57438	10391	57438	2.58329	6.26087	7.49559e-08	2.26759	6.26087	5.16928e-07	4.85089	6.26087	2.24101e-10
ENSMUSG00000052609	Plekhg3	pleckstrin homology domain containing, family G (with RhoGef domain) member 3	protein_coding	263406	11727	263406	1.61508	6.44239	3.71789e-06	1.72129	6.44239	9.31574e-07	3.33637	6.44239	2.24902e-10
ENSMUSG00000036138	Acaa1a	acetyl-Coenzyme A acyltransferase 1A	protein_coding	113868	4414	113868	2.82927	4.72764	7.33469e-08	2.6485	4.72764	2.11907e-07	5.47776	4.72764	2.2614e-10
ENSMUSG00000037712	Fermt2	fermitin family member 2	protein_coding	218952	5191	218952	1.41727	6.9059	1.36778e-05	1.4259	6.9059	1.12079e-05	2.84317	6.9059	2.26222e-10
ENSMUSG00000093661	Eif4e3	eukaryotic translation initiation factor 4E member 3	protein_coding	66892	2515	66892	-6.31174	-2.71061	2.2743e-08	-6.07103	-2.71061	3.49502e-08	-12.3828	-2.71061	2.26661e-10
ENSMUSG00000079243	Xirp1	xin actin-binding repeat containing 1	protein_coding	22437	5839	22437	-5.93136	-2.8791	2.59585e-08	-5.78072	-2.8791	3.43689e-08	-11.7121	-2.8791	2.26731e-10
ENSMUSG00000001020	S100a4	S100 calcium binding protein A4	protein_coding	20198	584	20198	-3.34692	6.41898	4.11866e-08	-2.92876	6.41898	1.88749e-07	-6.27569	6.41898	2.27217e-10
ENSMUSG00000042208	0610010F05Rik	RIKEN cDNA 0610010F05 gene	protein_coding	71675	5226	71675	-2.08645	3.76304	5.6818e-07	-2.30185	3.76304	1.60888e-07	-4.38831	3.76304	2.27217e-10
ENSMUSG00000089753	Cd300ld2	CD300 molecule like family member D2	protein_coding	NA	918	NA	6.34413	-3.22579	1.80905e-08	5.89366	-3.22579	4.76871e-08	12.2378	-3.22579	2.27217e-10
ENSMUSG00000026981	Il1rn	interleukin 1 receptor antagonist	protein_coding	16181	5535	16181	-13.4643	2.71927	2.21384e-08	-10.3395	2.71927	9.92316e-09	-23.8039	2.71927	2.28261e-10
ENSMUSG00000025323	Sp4	trans-acting transcription factor 4	protein_coding	20688	5770	20688	3.57517	2.37484	4.15969e-08	3.33395	2.37484	1.14238e-07	6.90912	2.37484	2.28621e-10
ENSMUSG00000032806	Slc10a3	solute carrier family 10 (sodium/bile acid cotransporter family), member 3	protein_coding	214601	2023	214601	-6.60887	1.91938	2.30543e-08	-7.32396	1.91938	2.71978e-08	-13.9328	1.91938	2.2898e-10
ENSMUSG00000036435	Exoc1	exocyst complex component 1	protein_coding	69940	12042	69940	-1.90559	5.46049	4.22997e-07	-1.76765	5.46049	1.75723e-06	-3.67324	5.46049	2.29316e-10
ENSMUSG00000079492	Gm11127	predicted gene 11127	protein_coding	100529082	1344	100529082	3.32185	5.84529	1.49331e-07	3.78038	5.84529	3.07721e-08	7.10224	5.84529	2.30365e-10
ENSMUSG00000073551	Spink13	serine peptidase inhibitor, Kazal type 13	protein_coding	100038417	796	100038417	-5.2664	-3.2345	2.6958e-08	-5.02622	-3.2345	4.68568e-08	-10.2926	-3.2345	2.30506e-10
ENSMUSG00000074625	Arhgap40	Rho GTPase activating protein 40	protein_coding	545481	2206	545481	-5.48765	-3.12181	2.6197e-08	-5.25235	-3.12181	4.3794e-08	-10.74	-3.12181	2.30532e-10
ENSMUSG00000081237	Gm11385	predicted gene 11385	unprocessed_pseudogene	NA	570	NA	-6.12995	-2.78362	2.53544e-08	-5.95963	-2.78362	3.43726e-08	-12.0896	-2.78362	2.31109e-10
ENSMUSG00000062421	Arf2	ADP-ribosylation factor 2	protein_coding	11841	2998	11841	-1.72203	6.00067	1.3311e-06	-1.71569	6.00067	1.5213e-06	-3.43772	6.00067	2.31206e-10
ENSMUSG00000032999	Nlrp4f	NLR family, pyrin domain containing 4F	protein_coding	97895	3870	97895	-6.54053	-2.15222	3.79093e-08	-7.02167	-2.15222	1.87428e-08	-13.5622	-2.15222	2.31565e-10
ENSMUSG00000049580	Tsku	tsukushi, small leucine rich proteoglycan	protein_coding	244152	3050	244152	-1.6658	5.55601	1.28856e-06	-1.57064	5.55601	5.09959e-06	-3.23643	5.55601	2.32732e-10
ENSMUSG00000032562	Gnai2	guanine nucleotide binding protein (G protein), alpha inhibiting 2	protein_coding	14678	3779	14678	1.3591	9.09343	5.4452e-05	1.50438	9.09343	3.05671e-06	2.86348	9.09343	2.35978e-10
ENSMUSG00000041205	Map6d1	MAP6 domain containing 1	protein_coding	208158	3280	208158	-5.76466	-3.03324	2.12284e-08	-5.3334	-3.03324	5.33091e-08	-11.0981	-3.03324	2.36908e-10
ENSMUSG00000022359	Wdyhv1	WDYHV motif containing 1	protein_coding	76773	2625	76773	1.94055	4.30326	6.11851e-07	1.94091	4.30326	5.8432e-07	3.88147	4.30326	2.38009e-10
ENSMUSG00000020079	Supv3l1	suppressor of var1, 3-like 1 (S. cerevisiae)	protein_coding	338359	2969	338359	-2.06853	3.99981	2.33679e-07	-1.86437	3.99981	1.44367e-06	-3.9329	3.99981	2.38834e-10
ENSMUSG00000048218	Amigo2	adhesion molecule with Ig like domain 2	protein_coding	105827	3163	105827	13.4296	0.328759	1.61472e-08	13.0182	0.328759	2.1373e-08	26.4478	0.328759	2.39003e-10
ENSMUSG00000056708	Ier5	immediate early response 5	protein_coding	15939	3276	15939	2.97698	5.53178	2.59471e-07	3.53301	5.53178	3.00876e-08	6.50999	5.53178	2.39666e-10
ENSMUSG00000053175	Bcl3	B cell leukemia/lymphoma 3	protein_coding	12051	2475	12051	2.93638	3.46721	9.3801e-08	2.87252	3.46721	1.30068e-07	5.80891	3.46721	2.40453e-10
ENSMUSG00000101655	2310040G24Rik	RIKEN cDNA 2310040G24 gene	lincRNA	NA	775	NA	-6.14541	-2.7919	2.5014e-08	-5.91859	-2.7919	3.80678e-08	-12.064	-2.7919	2.40975e-10
ENSMUSG00000015365	Mov10l1	Moloney leukemia virus 10-like 1	protein_coding	83456	4183	83456	-8.12177	-1.2111	3.21666e-08	-8.7145	-1.2111	1.70009e-08	-16.8363	-1.2111	2.41054e-10
ENSMUSG00000020282	Rhbdf1	rhomboid 5 homolog 1	protein_coding	13650	5433	13650	1.69132	5.45153	2.8053e-06	1.83248	5.45153	5.6182e-07	3.5238	5.45153	2.41468e-10
ENSMUSG00000109825	Gm45589	predicted gene 45589	lincRNA	NA	1325	NA	-6.07695	-2.84723	2.34051e-08	-5.75959	-2.84723	4.36671e-08	-11.8365	-2.84723	2.43373e-10
ENSMUSG00000039163	Cmc1	COX assembly mitochondrial protein 1	protein_coding	67899	1169	67899	1.88102	4.53074	1.10925e-06	2.00316	4.53074	3.46667e-07	3.88419	4.53074	2.43513e-10
ENSMUSG00000045394	Epcam	epithelial cell adhesion molecule	protein_coding	17075	2040	17075	6.60062	2.58107	3.80719e-08	6.92529	2.58107	2.07804e-08	13.5259	2.58107	2.46741e-10
ENSMUSG00000078954	Arhgap8	Rho GTPase activating protein 8	protein_coding	73167	3546	73167	6.2319	0.504564	3.67449e-08	6.49135	0.504564	2.44909e-08	12.7233	0.504564	2.46983e-10
ENSMUSG00000020133	2310011J03Rik	RIKEN cDNA 2310011J03 gene	protein_coding	66374	1649	66374	-3.18094	4.80054	1.0635e-07	-3.60424	4.80054	5.77171e-08	-6.78517	4.80054	2.49685e-10
ENSMUSG00000042178	Armc5	armadillo repeat containing 5	protein_coding	233912	3849	233912	-2.58676	3.37531	1.40665e-07	-2.66561	3.37531	1.70077e-07	-5.25237	3.37531	2.49685e-10
ENSMUSG00000071369	Map3k5	mitogen-activated protein kinase kinase kinase 5	protein_coding	26408	6086	26408	8.34428	1.46745	1.94213e-08	8.54007	1.46745	2.96578e-08	16.8844	1.46745	2.5034e-10
ENSMUSG00000038605	Samd10	sterile alpha motif domain containing 10	protein_coding	229011	2448	229011	-3.05522	2.31615	8.82034e-08	-2.94098	2.31615	1.26457e-07	-5.99619	2.31615	2.52027e-10
ENSMUSG00000015766	Eps8	epidermal growth factor receptor pathway substrate 8	protein_coding	13860	12355	13860	-1.36622	7.3585	5.00912e-05	-1.51004	7.3585	3.26871e-06	-2.87627	7.3585	2.52699e-10
ENSMUSG00000031958	Ldhd	lactate dehydrogenase D	protein_coding	52815	5328	52815	4.66981	2.79875	3.13584e-08	4.25134	2.79875	7.32627e-08	8.92114	2.79875	2.52803e-10
ENSMUSG00000034932	Mrpl54	mitochondrial ribosomal protein L54	protein_coding	66047	825	66047	-3.16367	4.60263	4.47478e-08	-2.59217	4.60263	3.76046e-07	-5.75584	4.60263	2.53417e-10
ENSMUSG00000033706	Smyd5	SET and MYND domain containing 5	protein_coding	232187	5849	232187	-1.69014	5.27662	1.51117e-06	-1.66472	5.27662	2.45746e-06	-3.35485	5.27662	2.53436e-10
ENSMUSG00000039753	Fbxl5	F-box and leucine-rich repeat protein 5	protein_coding	242960	9740	242960	1.53958	6.39729	2.57289e-06	1.40257	6.39729	3.14198e-05	2.94215	6.39729	2.53436e-10
ENSMUSG00000089844	A530032D15Rik	RIKEN cDNA A530032D15Rik gene	protein_coding	381287	1603	381287	5.15754	0.534718	2.53835e-08	4.45051	0.534718	7.64798e-08	9.60804	0.534718	2.53925e-10
ENSMUSG00000039747	Orai2	ORAI calcium release-activated calcium modulator 2	protein_coding	269717	6077	269717	-2.41532	4.28328	1.67303e-07	-2.29475	4.28328	3.43281e-07	-4.71007	4.28328	2.53993e-10
ENSMUSG00000024778	Fas	Fas (TNF receptor superfamily member 6)	protein_coding	14102	1801	14102	2.37844	3.72362	2.13854e-07	2.31785	3.72362	2.72457e-07	4.6963	3.72362	2.54529e-10
ENSMUSG00000025348	Itga7	integrin alpha 7	protein_coding	16404	8092	16404	-1.79268	5.33119	1.53532e-06	-1.93392	5.33119	4.87746e-07	-3.7266	5.33119	2.56559e-10
ENSMUSG00000032607	Amt	aminomethyltransferase	protein_coding	434437	2437	434437	4.61744	1.21209	3.939e-08	4.46915	1.21209	5.54967e-08	9.08659	1.21209	2.57117e-10
ENSMUSG00000040084	Bub1b	BUB1B, mitotic checkpoint serine/threonine kinase	protein_coding	12236	4275	12236	1.39947	6.64599	1.64321e-05	1.37829	6.64599	2.56501e-05	2.77776	6.64599	2.58393e-10
ENSMUSG00000062609	Kcnj15	potassium inwardly-rectifying channel, subfamily J, member 15	protein_coding	16516	6313	16516	-6.17777	-2.71026	3.35234e-08	-6.21205	-2.71026	3.06546e-08	-12.3898	-2.71026	2.58838e-10
ENSMUSG00000051331	Cacna1c	calcium channel, voltage-dependent, L type, alpha 1C subunit	protein_coding	12288	21191	12288	-9.12105	-0.897888	1.12797e-08	-7.5794	-0.897888	6.30572e-08	-16.7004	-0.897888	2.58996e-10
ENSMUSG00000028402	Mpdz	multiple PDZ domain protein	protein_coding	17475	12437	17475	-2.85307	6.60677	2.51685e-07	-3.39996	6.60677	4.40322e-08	-6.25303	6.60677	2.6007e-10
ENSMUSG00000021665	Hexb	hexosaminidase B	protein_coding	15212	1906	15212	1.37141	6.78078	2.38677e-05	1.35418	6.78078	3.46076e-05	2.72559	6.78078	2.60468e-10
ENSMUSG00000043004	Gng2	guanine nucleotide binding protein (G protein), gamma 2	protein_coding	14702	4390	14702	11.0774	-0.252126	2.47351e-08	11.5014	-0.252126	1.82308e-08	22.5789	-0.252126	2.60739e-10
ENSMUSG00000105452	Gm5276	predicted gene 5276	processed_pseudogene	NA	1047	NA	2.46899	3.80363	4.4356e-07	2.78346	3.80363	6.62977e-08	5.25245	3.80363	2.62609e-10
ENSMUSG00000027859	Ngf	nerve growth factor	protein_coding	18049	1469	18049	-8.82758	0.549091	2.59585e-08	-10.0298	0.549091	2.09035e-08	-18.8574	0.549091	2.63619e-10
ENSMUSG00000021676	Iqgap2	IQ motif containing GTPase activating protein 2	protein_coding	544963	5771	544963	-6.25337	0.226266	2.55044e-08	-5.40239	0.226266	4.91867e-08	-11.6558	0.226266	2.64925e-10
ENSMUSG00000035772	Mrps2	mitochondrial ribosomal protein S2	protein_coding	118451	2919	118451	-2.48862	4.55377	2.55577e-07	-2.72104	4.55377	1.17882e-07	-5.20966	4.55377	2.65531e-10
ENSMUSG00000075467	Dnlz	DNL-type zinc finger	protein_coding	52838	2916	52838	-2.46215	3.91179	1.98166e-07	-2.56489	3.91179	1.88146e-07	-5.02705	3.91179	2.66574e-10
ENSMUSG00000058159	T2	brachyury 2	protein_coding	21331	1770	21331	-6.47356	-2.18582	9.99878e-09	-4.84122	-2.18582	1.83161e-07	-11.3148	-2.18582	2.66725e-10
ENSMUSG00000066684	Pilrb1	paired immunoglobin-like type 2 receptor beta 1	protein_coding	170741	1957	170741	-8.16227	-1.24607	2.32244e-08	-7.96712	-1.24607	3.0216e-08	-16.1294	-1.24607	2.68812e-10
ENSMUSG00000024727	Trpm6	transient receptor potential cation channel, subfamily M, member 6	protein_coding	225997	6508	225997	4.27422	2.14594	4.68518e-08	4.42983	2.14594	5.7558e-08	8.70405	2.14594	2.69684e-10
ENSMUSG00000026383	Epb41l5	erythrocyte membrane protein band 4.1 like 5	protein_coding	226352	14758	226352	3.54894	4.45705	4.65488e-08	3.31721	4.45705	1.44515e-07	6.86615	4.45705	2.70555e-10
ENSMUSG00000035900	Gramd4	GRAM domain containing 4	protein_coding	223752	5567	223752	1.89735	6.17571	5.03436e-07	1.76751	6.17571	2.08568e-06	3.66486	6.17571	2.70555e-10
ENSMUSG00000019782	Rwdd1	RWD domain containing 1	protein_coding	66521	1601	66521	-2.72477	4.76842	8.07778e-08	-2.33147	4.76842	5.3022e-07	-5.05624	4.76842	2.72277e-10
ENSMUSG00000018906	P4ha2	procollagen-proline, 2-oxoglutarate 4-dioxygenase (proline 4-hydroxylase), alpha II polypeptide	protein_coding	18452	6239	18452	1.47976	6.19157	1.29948e-05	1.58233	6.19157	2.48451e-06	3.06208	6.19157	2.7637e-10
ENSMUSG00000032009	Sesn3	sestrin 3	protein_coding	75747	15269	75747	4.84643	7.09761	2.19877e-08	4.11547	7.09761	1.32675e-07	8.9619	7.09761	2.7637e-10
ENSMUSG00000028990	Lzic	leucine zipper and CTNNBIP1 domain containing	protein_coding	69151	1866	69151	-2.20854	4.33483	1.96748e-07	-1.97102	4.33483	1.15886e-06	-4.17957	4.33483	2.7782e-10
ENSMUSG00000062376	Borcs7	BLOC-1 related complex subunit 7	protein_coding	66439	2176	66439	-4.20811	1.53117	4.42866e-08	-3.73416	1.53117	9.11801e-08	-7.94226	1.53117	2.78451e-10
ENSMUSG00000031627	Irf2	interferon regulatory factor 2	protein_coding	16363	7396	16363	3.01317	4.20054	7.48987e-08	2.79862	4.20054	2.23152e-07	5.81179	4.20054	2.80725e-10
ENSMUSG00000086416	Gm14002	predicted gene 14002	antisense	NA	2839	NA	-5.08022	1.16664	4.0999e-08	-5.18652	1.16664	4.47636e-08	-10.2667	1.16664	2.81352e-10
ENSMUSG00000007039	Ddah2	dimethylarginine dimethylaminohydrolase 2	protein_coding	51793	1593	51793	4.78165	4.12641	8.28918e-08	5.43259	4.12641	2.43611e-08	10.2142	4.12641	2.82211e-10
ENSMUSG00000031290	Lrch2	leucine-rich repeats and calponin homology (CH) domain containing 2	protein_coding	210297	6420	210297	-10.0362	0.501852	2.34051e-08	-9.99231	0.501852	2.50477e-08	-20.0285	0.501852	2.82211e-10
ENSMUSG00000057969	Sema3b	sema domain, immunoglobulin domain (Ig), short basic domain, secreted, (semaphorin) 3B	protein_coding	20347	4777	20347	3.65416	4.27094	1.40686e-07	4.08268	4.27094	3.36031e-08	7.73684	4.27094	2.82211e-10
ENSMUSG00000059252	Tpt1-ps5	tumor protein, translationally-controlled, pseudogene 5	processed_pseudogene	NA	516	NA	1.99912	5.42894	1.23942e-06	2.25528	5.42894	1.60376e-07	4.2544	5.42894	2.82211e-10
ENSMUSG00000019880	Rspo3	R-spondin 3	protein_coding	72780	3090	72780	-6.43015	-2.57754	3.58957e-08	-6.49103	-2.57754	3.15088e-08	-12.9212	-2.57754	2.83685e-10
ENSMUSG00000030677	Kif22	kinesin family member 22	protein_coding	110033	4903	110033	1.39779	5.6752	2.17208e-05	1.41587	5.6752	1.51716e-05	2.81366	5.6752	2.83685e-10
ENSMUSG00000071856	Mcc	mutated in colorectal cancers	protein_coding	328949	14577	328949	-1.98753	3.2665	1.08427e-06	-2.3094	3.2665	1.75242e-07	-4.29693	3.2665	2.83685e-10
ENSMUSG00000099474	1700097N02Rik	RIKEN cDNA 1700097N02 gene	antisense	NA	845	NA	-6.11354	-2.8709	2.32051e-08	-5.63559	-2.8709	6.01654e-08	-11.7491	-2.8709	2.83685e-10
ENSMUSG00000030045	Mrpl19	mitochondrial ribosomal protein L19	protein_coding	56284	5450	56284	-1.63635	4.76643	1.36824e-06	-1.46435	4.76643	2.02501e-05	-3.1007	4.76643	2.83796e-10
ENSMUSG00000033653	Vps8	VPS8 CORVET complex subunit	protein_coding	209018	8279	209018	-3.34865	3.83873	1.03497e-07	-3.85662	3.83873	5.89284e-08	-7.20527	3.83873	2.8433e-10
ENSMUSG00000057863	Rpl36	ribosomal protein L36	protein_coding	54217	383	54217	2.3862	4.28096	6.09734e-07	2.84052	4.28096	6.40496e-08	5.22672	4.28096	2.8433e-10
ENSMUSG00000029287	Tgfbr3	transforming growth factor, beta receptor III	protein_coding	21814	6545	21814	3.0795	6.73213	5.3959e-08	2.6741	6.73213	3.63168e-07	5.75359	6.73213	2.84825e-10
ENSMUSG00000034259	Exosc4	exosome component 4	protein_coding	109075	1945	109075	-1.92723	5.01139	4.23793e-07	-1.75277	5.01139	2.71441e-06	-3.68	5.01139	2.84825e-10
ENSMUSG00000035268	Pkig	protein kinase inhibitor, gamma	protein_coding	18769	3990	18769	2.10185	4.76416	9.08594e-07	2.35421	4.76416	1.40598e-07	4.45606	4.76416	2.84825e-10
ENSMUSG00000037973	Ccdc129	coiled-coil domain containing 129	protein_coding	232016	3589	232016	-6.45045	-2.59357	3.2894e-08	-6.40606	-2.59357	3.48638e-08	-12.8565	-2.59357	2.84825e-10
ENSMUSG00000057147	Dph6	diphthamine biosynthesis 6	protein_coding	66632	7407	66632	-1.67159	4.53826	3.12705e-06	-1.78822	4.53826	9.37769e-07	-3.4598	4.53826	2.86444e-10
ENSMUSG00000002731	Prkra	protein kinase, interferon inducible double stranded RNA dependent activator	protein_coding	23992	2028	23992	1.93164	4.94393	5.76823e-07	1.86297	4.94393	1.22901e-06	3.79461	4.94393	2.87356e-10
ENSMUSG00000013736	Trnt1	tRNA nucleotidyl transferase, CCA-adding, 1	protein_coding	70047	4413	70047	-1.64181	5.02407	4.11567e-06	-1.79166	5.02407	8.54533e-07	-3.43346	5.02407	2.87356e-10
ENSMUSG00000022554	Hgh1	HGH1 homolog	protein_coding	59053	2200	59053	-3.40059	3.59334	7.91331e-08	-3.6044	3.59334	8.58016e-08	-7.005	3.59334	2.87356e-10
ENSMUSG00000046474	Krtap4-16	keratin associated protein 4-16	protein_coding	435285	954	435285	-7.25896	-2.19703	2.89899e-08	-7.18078	-2.19703	3.28995e-08	-14.4397	-2.19703	2.88548e-10
ENSMUSG00000063727	Tnfrsf11b	tumor necrosis factor receptor superfamily, member 11b (osteoprotegerin)	protein_coding	18383	2818	18383	-3.5863	3.88298	9.87663e-08	-4.30671	3.88298	4.58293e-08	-7.89301	3.88298	2.88548e-10
ENSMUSG00000073234	Gm8773	predicted gene 8773	protein_coding	NA	1268	NA	-6.83772	-2.37677	3.40454e-08	-6.88929	-2.37677	3.08989e-08	-13.727	-2.37677	2.88548e-10
ENSMUSG00000079418	Atg4a	autophagy related 4A, cysteine peptidase	protein_coding	666468	2661	666468	-1.86882	3.82304	1.89468e-06	-2.21909	3.82304	1.90054e-07	-4.08792	3.82304	2.88548e-10
ENSMUSG00000079450	Cldn34c1	claudin 34C1	protein_coding	73061	5824	73061	-6.29449	-2.6725	3.4225e-08	-6.2503	-2.6725	3.61993e-08	-12.5448	-2.6725	2.88548e-10
ENSMUSG00000026565	Pou2f1	POU domain, class 2, transcription factor 1	protein_coding	18986	16597	18986	2.3633	5.38821	2.65326e-07	2.36576	5.38821	2.66641e-07	4.72906	5.38821	2.88872e-10
ENSMUSG00000035873	Pawr	PRKC, apoptosis, WT1, regulator	protein_coding	114774	1745	114774	2.66203	4.42573	1.04558e-07	2.46913	4.42573	3.75437e-07	5.13116	4.42573	2.89514e-10
ENSMUSG00000023055	Calcoco1	calcium binding and coiled coil domain 1	protein_coding	67488	5731	67488	2.25195	5.85398	1.72629e-07	2.01426	5.85398	1.18184e-06	4.26622	5.85398	2.89568e-10
ENSMUSG00000040354	Mars	methionine-tRNA synthetase	protein_coding	216443	3423	216443	-1.47005	6.84223	1.01285e-05	-1.48603	6.84223	7.99602e-06	-2.95608	6.84223	2.89568e-10
ENSMUSG00000067724	Gbx1	gastrulation brain homeobox 1	protein_coding	231044	3475	231044	-5.5875	-3.01805	4.00719e-08	-5.57205	-3.01805	4.04237e-08	-11.1595	-3.01805	2.89568e-10
ENSMUSG00000021403	Serpinb9b	serine (or cysteine) peptidase inhibitor, clade B, member 9b	protein_coding	20706	3351	20706	-8.66131	2.18725	2.68465e-08	-8.01111	2.18725	2.87633e-08	-16.6724	2.18725	2.89718e-10
ENSMUSG00000083325	Gm14121	predicted gene 14121	transcribed_processed_pseudogene	NA	1380	NA	2.09277	3.35745	4.9866e-07	2.10078	3.35745	4.43459e-07	4.19355	3.35745	2.91647e-10
ENSMUSG00000021242	Npc2	NPC intracellular cholesterol transporter 2	protein_coding	67963	5438	67963	2.78581	9.7924	3.35324e-07	3.23144	9.7924	5.03071e-08	6.01725	9.7924	2.92706e-10
ENSMUSG00000032594	Ip6k1	inositol hexaphosphate kinase 1	protein_coding	27399	6487	27399	2.43342	6.79302	1.2756e-07	2.16604	6.79302	8.02585e-07	4.59946	6.79302	2.92706e-10
ENSMUSG00000026315	Serpinb8	serine (or cysteine) peptidase inhibitor, clade B, member 8	protein_coding	20725	4795	20725	1.77452	4.56354	8.33976e-07	1.63918	4.56354	4.80273e-06	3.41369	4.56354	2.97383e-10
ENSMUSG00000034614	Pik3ip1	phosphoinositide-3-kinase interacting protein 1	protein_coding	216505	4272	216505	6.03517	3.13216	2.6354e-08	5.71056	3.13216	5.81889e-08	11.7457	3.13216	2.97383e-10
ENSMUSG00000029518	Rab35	RAB35, member RAS oncogene family	protein_coding	77407	2820	77407	-1.86567	6.0313	7.27784e-07	-1.78403	6.0313	1.80715e-06	-3.6497	6.0313	2.97434e-10
ENSMUSG00000064147	Rab44	RAB44, member RAS oncogene family	protein_coding	442827	5065	442827	-4.56766	1.21136	4.55103e-08	-4.47564	1.21136	6.54038e-08	-9.0433	1.21136	2.97434e-10
ENSMUSG00000029084	Cd38	CD38 antigen	protein_coding	12494	3890	12494	7.06919	1.32266	2.82878e-08	6.91572	1.32266	3.81583e-08	13.9849	1.32266	2.98041e-10
ENSMUSG00000041079	Rwdd2b	RWD domain containing 2B	protein_coding	53858	3917	53858	-3.99005	1.10472	7.42808e-08	-4.35795	1.10472	5.28588e-08	-8.34799	1.10472	2.98041e-10
ENSMUSG00000070799	Psg26	pregnancy-specific glycoprotein 26	protein_coding	574429	2086	574429	-6.13468	-2.859	2.45973e-08	-5.66063	-2.859	6.3034e-08	-11.7953	-2.859	2.98041e-10
ENSMUSG00000061603	Akap6	A kinase (PRKA) anchor protein 6	protein_coding	238161	14848	238161	-8.72335	-0.806876	2.04594e-08	-8.10816	-0.806876	4.18369e-08	-16.8315	-0.806876	2.99991e-10
ENSMUSG00000020841	Cpd	carboxypeptidase D	protein_coding	12874	8332	12874	2.17947	7.63944	2.29261e-07	1.9746	7.63944	1.23619e-06	4.15406	7.63944	3.00321e-10
ENSMUSG00000029134	Plb1	phospholipase B1	protein_coding	665270	11660	665270	-5.9523	0.0914832	3.66385e-08	-6.57539	0.0914832	3.62657e-08	-12.5277	0.0914832	3.02214e-10
ENSMUSG00000040552	C3ar1	complement component 3a receptor 1	protein_coding	12267	4305	12267	-6.24619	-2.29881	5.27887e-08	-6.73325	-2.29881	2.48612e-08	-12.9794	-2.29881	3.02558e-10
ENSMUSG00000051502	Ufsp1	UFM1-specific peptidase 1	protein_coding	70240	1037	70240	-3.5627	1.13418	6.83493e-08	-3.5959	1.13418	1.02868e-07	-7.1586	1.13418	3.04114e-10
ENSMUSG00000001518	Itfg2	integrin alpha FG-GAP repeat containing 2	protein_coding	101142	7096	101142	-1.8803	3.40346	9.37034e-07	-1.9062	3.40346	8.79263e-07	-3.78651	3.40346	3.05876e-10
ENSMUSG00000032667	Pon2	paraoxonase 2	protein_coding	330260	7339	330260	-2.01738	4.48424	8.63387e-07	-2.2066	4.48424	2.76775e-07	-4.22397	4.48424	3.05876e-10
ENSMUSG00000082838	Gm14519	predicted gene 14519	processed_pseudogene	NA	312	NA	1.79928	3.76613	1.35999e-06	1.83436	3.76613	1.08611e-06	3.63364	3.76613	3.06312e-10
ENSMUSG00000090946	Ccdc71l	coiled-coil domain containing 71 like	protein_coding	72123	4240	72123	-3.32901	1.97143	1.38507e-07	-3.99277	1.97143	5.12849e-08	-7.32178	1.97143	3.06613e-10
ENSMUSG00000025931	Paqr8	progestin and adipoQ receptor family member VIII	protein_coding	74229	5488	74229	-6.42049	2.24969	2.88764e-08	-5.05602	2.24969	5.83499e-08	-11.4765	2.24969	3.06903e-10
ENSMUSG00000031461	Myom2	myomesin 2	protein_coding	17930	8853	17930	-6.74332	-2.0662	4.59469e-08	-7.16407	-2.0662	2.56829e-08	-13.9074	-2.0662	3.06913e-10
ENSMUSG00000075394	Hoxc4	homeobox C4	protein_coding	15423	2568	15423	-5.97127	-2.86306	3.44632e-08	-5.80572	-2.86306	4.70343e-08	-11.777	-2.86306	3.07282e-10
ENSMUSG00000030880	Polr3e	polymerase (RNA) III (DNA directed) polypeptide E	protein_coding	26939	5024	26939	-3.13482	3.19509	1.12472e-07	-3.44162	3.19509	9.26732e-08	-6.57643	3.19509	3.07746e-10
ENSMUSG00000034266	Batf	basic leucine zipper transcription factor, ATF-like	protein_coding	53314	1406	53314	6.43844	-2.71947	4.28219e-08	6.7596	-2.71947	3.04332e-08	13.198	-2.71947	3.08154e-10
ENSMUSG00000069873	4930438A08Rik	RIKEN cDNA 4930438A08 gene	protein_coding	73988	2093	73988	-8.78006	-0.729547	1.83802e-08	-7.86926	-0.729547	5.25328e-08	-16.6493	-0.729547	3.10584e-10
ENSMUSG00000022863	Btg3	B cell translocation gene 3	protein_coding	12228	4014	12228	1.95552	4.94988	9.71581e-07	2.04278	4.94988	4.54228e-07	3.9983	4.94988	3.13276e-10
ENSMUSG00000099764	Rps10-ps2	ribosomal protein S10, pseudogene 2	processed_pseudogene	NA	496	NA	1.56157	8.08544	1.0043e-05	1.74035	8.08544	9.13816e-07	3.30192	8.08544	3.15522e-10
ENSMUSG00000030074	Gxylt2	glucoside xylosyltransferase 2	protein_coding	232313	8510	232313	-10.4728	1.08446	2.45968e-08	-10.4605	1.08446	2.8914e-08	-20.9334	1.08446	3.16541e-10
ENSMUSG00000050296	Abca12	ATP-binding cassette, sub-family A (ABC1), member 12	protein_coding	74591	14808	74591	-5.80716	-2.91749	4.02621e-08	-5.7524	-2.91749	4.413e-08	-11.5596	-2.91749	3.16541e-10
ENSMUSG00000029068	Ccnl2	cyclin L2	protein_coding	56036	5278	56036	2.97048	5.8609	7.8536e-08	2.68788	5.8609	3.27057e-07	5.65836	5.8609	3.17312e-10
ENSMUSG00000042477	Tfap2e	transcription factor AP-2, epsilon	protein_coding	332937	2085	332937	-7.49327	-2.09114	3.034e-08	-7.36961	-2.09114	3.62657e-08	-14.8629	-2.09114	3.18749e-10
ENSMUSG00000027546	Atp9a	ATPase, class II, type 9A	protein_coding	11981	5917	11981	1.41893	5.44516	3.44243e-05	1.56849	5.44516	2.58494e-06	2.98742	5.44516	3.18899e-10
ENSMUSG00000041143	Tmco4	transmembrane and coiled-coil domains 4	protein_coding	77056	3596	77056	-2.66772	3.29143	1.06696e-07	-2.29008	3.29143	6.38025e-07	-4.95781	3.29143	3.18899e-10
ENSMUSG00000028599	Tnfrsf1b	tumor necrosis factor receptor superfamily, member 1b	protein_coding	21938	3818	21938	3.71665	7.62671	4.36911e-08	3.2669	7.62671	2.1643e-07	6.98355	7.62671	3.22692e-10
ENSMUSG00000041351	Rap1gap	Rap1 GTPase-activating protein	protein_coding	110351	6429	110351	1.81057	4.21611	1.96508e-06	1.95931	4.21611	5.22516e-07	3.76988	4.21611	3.22692e-10
ENSMUSG00000032883	Acsl3	acyl-CoA synthetase long-chain family member 3	protein_coding	74205	4357	74205	2.23774	6.38494	6.73703e-07	2.46817	6.38494	1.46692e-07	4.70591	6.38494	3.22964e-10
ENSMUSG00000024790	Sac3d1	SAC3 domain containing 1	protein_coding	66406	1374	66406	-2.46022	3.18566	1.74538e-07	-2.33878	3.18566	4.64096e-07	-4.799	3.18566	3.24707e-10
ENSMUSG00000004347	Pde1c	phosphodiesterase 1C	protein_coding	18575	20067	18575	-6.11444	-2.76158	3.93015e-08	-6.06731	-2.76158	4.2569e-08	-12.1818	-2.76158	3.24731e-10
ENSMUSG00000001510	Dlx3	distal-less homeobox 3	protein_coding	13393	2607	13393	-7.8505	0.250996	2.7997e-08	-8.49878	0.250996	3.42905e-08	-16.3493	0.250996	3.24837e-10
ENSMUSG00000037373	Ctbp1	C-terminal binding protein 1	protein_coding	13016	4476	13016	-2.1995	6.57999	7.3402e-07	-2.49284	6.57999	1.4591e-07	-4.69234	6.57999	3.25558e-10
ENSMUSG00000112713	Gm48281	predicted gene, 48281	lincRNA	NA	716	NA	-6.67784	-2.57744	2.64288e-08	-6.23928	-2.57744	5.76799e-08	-12.9171	-2.57744	3.26036e-10
ENSMUSG00000063568	Jazf1	JAZF zinc finger 1	protein_coding	231986	2536	231986	-6.39785	-2.58412	4.2863e-08	-6.49918	-2.58412	3.49502e-08	-12.897	-2.58412	3.26915e-10
ENSMUSG00000027217	Tspan18	tetraspanin 18	protein_coding	241556	8175	241556	-4.88553	-0.0296013	3.45892e-08	-4.10759	-0.0296013	1.14845e-07	-8.99311	-0.0296013	3.27237e-10
ENSMUSG00000038718	Pbx3	pre B cell leukemia homeobox 3	protein_coding	18516	6109	18516	1.88761	5.11552	5.15314e-07	1.69258	5.11552	4.5839e-06	3.58019	5.11552	3.27237e-10
ENSMUSG00000020089	Ppa1	pyrophosphatase (inorganic) 1	protein_coding	67895	2902	67895	-2.97841	5.66705	8.5243e-08	-2.6487	5.66705	3.3957e-07	-5.62711	5.66705	3.28319e-10
ENSMUSG00000025262	Fam120c	family with sequence similarity 120, member C	protein_coding	207375	5823	207375	-3.16018	2.48763	1.15129e-07	-3.26977	2.48763	1.16947e-07	-6.42995	2.48763	3.29861e-10
ENSMUSG00000026782	Abi2	abl-interactor 2	protein_coding	329165	8543	329165	1.74613	5.91376	1.08017e-06	1.60831	5.91376	6.28391e-06	3.35444	5.91376	3.29861e-10
ENSMUSG00000027506	Tpd52	tumor protein D52	protein_coding	21985	7487	21985	1.65503	6.44429	2.39941e-06	1.60979	6.44429	4.49096e-06	3.26482	6.44429	3.3033e-10
ENSMUSG00000042272	Sestd1	SEC14 and spectrin domains 1	protein_coding	228071	9857	228071	1.6434	6.21613	2.06852e-06	1.54713	6.21613	8.54427e-06	3.19052	6.21613	3.3033e-10
ENSMUSG00000032193	Ldlr	low density lipoprotein receptor	protein_coding	16835	9622	16835	2.01397	7.48512	1.62956e-06	2.33858	7.48512	1.44783e-07	4.35255	7.48512	3.31722e-10
ENSMUSG00000029163	Emilin1	elastin microfibril interfacer 1	protein_coding	100952	4937	100952	-10.5443	2.03861	1.99958e-08	-11.2219	2.03861	3.59076e-08	-21.7662	2.03861	3.34491e-10
ENSMUSG00000034187	Nsf	N-ethylmaleimide sensitive fusion protein	protein_coding	18195	8346	18195	-2.5198	5.53078	4.41678e-07	-2.98261	5.53078	8.52805e-08	-5.50241	5.53078	3.36056e-10
ENSMUSG00000027215	Cd82	CD82 antigen	protein_coding	12521	3005	12521	1.4318	7.59778	1.9991e-05	1.4743	7.59778	8.9333e-06	2.90609	7.59778	3.38685e-10
ENSMUSG00000022051	Bnip3l	BCL2/adenovirus E1B interacting protein 3-like	protein_coding	12177	3859	12177	1.94243	6.99601	8.02824e-07	1.91868	6.99601	9.81089e-07	3.86111	6.99601	3.40448e-10
ENSMUSG00000028850	Gpatch3	G patch domain containing 3	protein_coding	242691	2086	242691	-3.66682	1.59405	7.28048e-08	-3.59249	1.59405	1.15928e-07	-7.25931	1.59405	3.40448e-10
ENSMUSG00000005881	Ergic3	ERGIC and golgi 3	protein_coding	66366	2121	66366	1.82423	7.0475	2.84226e-06	2.07201	7.0475	2.87089e-07	3.89624	7.0475	3.41104e-10
ENSMUSG00000001785	Pwp1	PWP1 homolog, endonuclein	protein_coding	103136	2942	103136	-2.00952	5.76161	4.88202e-07	-1.88423	5.76161	1.53156e-06	-3.89375	5.76161	3.44899e-10
ENSMUSG00000020330	Hmmr	hyaluronan mediated motility receptor (RHAMM)	protein_coding	15366	5431	15366	2.37522	6.53547	1.31898e-07	2.02256	6.53547	1.76125e-06	4.39778	6.53547	3.45317e-10
ENSMUSG00000081382	Rpl18-ps1	ribosomal protein L18, pseudogene 1	processed_pseudogene	NA	525	NA	1.92133	6.66299	2.21901e-06	2.21397	6.66299	1.96311e-07	4.13529	6.66299	3.49511e-10
ENSMUSG00000029859	Epha1	Eph receptor A1	protein_coding	13835	3928	13835	8.85787	-1.61158	3.034e-08	8.75214	-1.61158	3.39806e-08	17.61	-1.61158	3.49522e-10
ENSMUSG00000024851	Pitpnm1	phosphatidylinositol transfer protein, membrane-associated 1	protein_coding	18739	6889	18739	1.7463	5.97889	3.94482e-06	1.96752	5.97889	4.09243e-07	3.71382	5.97889	3.50508e-10
ENSMUSG00000029345	Tfip11	tuftelin interacting protein 11	protein_coding	54723	4086	54723	-1.59889	6.16035	3.25548e-06	-1.53798	6.16035	8.5189e-06	-3.13688	6.16035	3.50508e-10
ENSMUSG00000031578	Mak16	MAK16 homolog	protein_coding	67920	2239	67920	-1.43625	5.43379	1.82557e-05	-1.47688	5.43379	9.69324e-06	-2.91313	5.43379	3.50508e-10
ENSMUSG00000025592	Dach2	dachshund family transcription factor 2	protein_coding	93837	9868	93837	-10.0501	-0.811478	2.7997e-08	-9.93594	-0.811478	3.21787e-08	-19.986	-0.811478	3.51042e-10
ENSMUSG00000097328	Tnfsf12	tumor necrosis factor (ligand) superfamily, member 12	protein_coding	21944	1515	21944	-7.48272	-1.99194	2.25873e-08	-6.726	-1.99194	6.68487e-08	-14.2087	-1.99194	3.51172e-10
ENSMUSG00000038143	Stox2	storkhead box 2	protein_coding	71069	18735	71069	-6.65952	-2.12509	5.09388e-08	-7.01604	-2.12509	3.10158e-08	-13.6756	-2.12509	3.52242e-10
ENSMUSG00000064326	Siva1	SIVA1, apoptosis-inducing factor	protein_coding	30954	2420	30954	3.33025	4.82413	2.34281e-07	3.80878	4.82413	4.48166e-08	7.13904	4.82413	3.52242e-10
ENSMUSG00000039529	Atp8b1	ATPase, class I, type 8B, member 1	protein_coding	54670	6440	54670	-9.65126	-0.793344	1.86271e-08	-8.5332	-0.793344	5.98127e-08	-18.1845	-0.793344	3.55894e-10
ENSMUSG00000033737	Fndc3c1	fibronectin type III domain containing 3C1	protein_coding	333564	6315	333564	-6.07232	-2.76756	4.62634e-08	-6.08526	-2.76756	4.413e-08	-12.1576	-2.76756	3.59993e-10
ENSMUSG00000091373	Gm8810	predicted gene 8810	unprocessed_pseudogene	NA	754	NA	3.19848	4.56739	2.60411e-07	3.61023	4.56739	5.05226e-08	6.80871	4.56739	3.59993e-10
ENSMUSG00000043207	Zmpste24	zinc metallopeptidase, STE24	protein_coding	230709	7145	230709	-1.92281	5.97713	1.53716e-06	-2.11977	5.97713	3.517e-07	-4.04258	5.97713	3.60421e-10
ENSMUSG00000054793	Cadm4	cell adhesion molecule 4	protein_coding	260299	2161	260299	2.40908	3.13514	4.41431e-07	2.60213	3.13514	1.65946e-07	5.01121	3.13514	3.60508e-10
ENSMUSG00000057367	Birc2	baculoviral IAP repeat-containing 2	protein_coding	11797	4580	11797	2.35282	4.78349	1.68322e-07	2.07162	4.78349	1.33937e-06	4.42444	4.78349	3.62462e-10
ENSMUSG00000111336	Aldoa-ps4	aldolase A, pseudogene 4	processed_pseudogene	NA	753	NA	2.30707	2.53423	5.74928e-07	2.52021	2.53423	1.7387e-07	4.82728	2.53423	3.62462e-10
ENSMUSG00000042198	Chchd7	coiled-coil-helix-coiled-coil-helix domain containing 7	protein_coding	66433	4060	66433	2.2583	3.63597	8.06255e-07	2.55166	3.63597	1.33911e-07	4.80996	3.63597	3.62893e-10
ENSMUSG00000028521	Slc35d1	solute carrier family 35 (UDP-glucuronic acid/UDP-N-acetylgalactosamine dual transporter), member D1	protein_coding	242585	8528	242585	-2.22642	3.25764	8.88192e-07	-2.74678	3.25764	1.07084e-07	-4.9732	3.25764	3.62937e-10
ENSMUSG00000046814	Gchfr	GTP cyclohydrolase I feedback regulator	protein_coding	320415	645	320415	2.03645	5.46858	1.24937e-06	2.25696	5.46858	2.36639e-07	4.2934	5.46858	3.65219e-10
ENSMUSG00000029454	Mapkapk5	MAP kinase-activated protein kinase 5	protein_coding	17165	3195	17165	-1.62116	4.68271	3.97651e-06	-1.64709	4.68271	3.21022e-06	-3.26825	4.68271	3.65313e-10
ENSMUSG00000006289	Osgep	O-sialoglycoprotein endopeptidase	protein_coding	66246	4933	66246	2.40388	3.60854	2.9309e-07	2.39929	3.60854	3.37919e-07	4.80317	3.60854	3.66183e-10
ENSMUSG00000078716	Tmem8b	transmembrane protein 8B	protein_coding	242409	5603	242409	3.59897	1.52344	8.82034e-08	3.6975	1.52344	1.06207e-07	7.29647	1.52344	3.67241e-10
ENSMUSG00000032679	Cd59a	CD59a antigen	protein_coding	12509	1811	12509	-8.69877	-0.636669	2.76628e-08	-8.32219	-0.636669	4.3794e-08	-17.021	-0.636669	3.68069e-10
ENSMUSG00000003617	Cp	ceruloplasmin	protein_coding	12870	9566	12870	10.2415	5.45751	1.86628e-08	9.85893	5.45751	5.33091e-08	20.1004	5.45751	3.68232e-10
ENSMUSG00000100642	Gm28230	predicted gene 28230	protein_coding	NA	3527	NA	-6.27021	-2.3125	5.92296e-08	-6.65281	-2.3125	3.30773e-08	-12.923	-2.3125	3.71012e-10
ENSMUSG00000033213	AA467197	expressed sequence AA467197	protein_coding	433470	1203	433470	-7.68243	2.47169	3.79743e-08	-6.49661	2.47169	3.97994e-08	-14.179	2.47169	3.72407e-10
ENSMUSG00000020140	Lgr5	leucine rich repeat containing G protein coupled receptor 5	protein_coding	14160	10264	14160	-6.36289	-2.25247	6.09881e-08	-6.79687	-2.25247	3.14375e-08	-13.1598	-2.25247	3.73061e-10
ENSMUSG00000042390	Gatad2b	GATA zinc finger domain containing 2B	protein_coding	229542	11443	229542	1.7603	7.05868	1.87201e-06	1.75908	7.05868	1.9021e-06	3.51938	7.05868	3.73987e-10
ENSMUSG00000038429	Usp5	ubiquitin specific peptidase 5 (isopeptidase T)	protein_coding	22225	4621	22225	-1.40777	7.68741	1.47727e-05	-1.30986	7.68741	0.000137851	-2.71763	7.68741	3.75387e-10
ENSMUSG00000034875	Nudt19	nudix (nucleoside diphosphate linked moiety X)-type motif 19	protein_coding	110959	2680	110959	-3.08012	3.20046	1.07181e-07	-2.89127	3.20046	2.39153e-07	-5.97139	3.20046	3.75659e-10
ENSMUSG00000053646	Plxnb1	plexin B1	protein_coding	235611	9592	235611	8.28636	0.206679	3.89456e-08	10.2701	0.206679	2.79711e-08	18.5565	0.206679	3.76209e-10
ENSMUSG00000034066	Farp2	FERM, RhoGEF and pleckstrin domain protein 2	protein_coding	227377	5235	227377	-2.18733	3.43179	7.18281e-07	-2.44952	3.43179	2.13034e-07	-4.63685	3.43179	3.76893e-10
ENSMUSG00000092243	Gm7030	predicted gene 7030	protein_coding	630294	927	630294	3.53567	3.17632	1.78871e-07	3.76149	3.17632	5.73391e-08	7.29715	3.17632	3.77506e-10
ENSMUSG00000033545	Znrf1	zinc and ring finger 1	protein_coding	170737	7018	170737	1.71272	6.0674	3.93353e-06	1.85007	6.0674	8.25619e-07	3.56278	6.0674	3.78328e-10
ENSMUSG00000017697	Ada	adenosine deaminase	protein_coding	11486	2002	11486	-1.75095	3.95353	3.13181e-06	-1.95824	3.95353	6.00371e-07	-3.70919	3.95353	3.81027e-10
ENSMUSG00000028729	Ebna1bp2	EBNA1 binding protein 2	protein_coding	69072	3553	69072	-2.17876	5.45194	1.93336e-07	-1.7982	5.45194	4.80158e-06	-3.97697	5.45194	3.81027e-10
ENSMUSG00000036632	Alg5	asparagine-linked glycosylation 5 (dolichyl-phosphate beta-glucosyltransferase)	protein_coding	66248	3728	66248	-2.29702	3.68672	4.78813e-07	-2.50602	3.68672	2.3422e-07	-4.80304	3.68672	3.81326e-10
ENSMUSG00000059412	Fxyd2	FXYD domain-containing ion transport regulator 2	protein_coding	11936	4005	11936	-11.2563	0.0591146	1.82723e-08	-9.90316	0.0591146	5.97663e-08	-21.1595	0.0591146	3.82147e-10
ENSMUSG00000061859	Patj	PATJ, crumbs cell polarity complex component	protein_coding	12695	13086	12695	4.73896	1.1649	7.59416e-08	5.15036	1.1649	5.13317e-08	9.88932	1.1649	3.8511e-10
ENSMUSG00000045288	Ush1g	USH1 protein network component sans	protein_coding	16470	3306	16470	-4.22297	-0.0770869	7.24176e-08	-4.15859	-0.0770869	8.89922e-08	-8.38157	-0.0770869	3.89049e-10
ENSMUSG00000024924	Vldlr	very low density lipoprotein receptor	protein_coding	22359	10068	22359	-9.65388	0.287814	4.75701e-08	-10.5316	0.287814	2.35107e-08	-20.1855	0.287814	3.89304e-10
ENSMUSG00000023169	Slc38a1	solute carrier family 38, member 1	protein_coding	105727	17236	105727	5.2664	4.16519	3.68811e-08	4.73887	4.16519	1.06961e-07	10.0053	4.16519	3.90407e-10
ENSMUSG00000062611	Rps3a2	ribosomal protein S3A2	processed_pseudogene	NA	792	NA	1.46276	7.69254	2.33634e-05	1.58287	7.69254	3.20766e-06	3.04564	7.69254	3.90407e-10
ENSMUSG00000036832	Lpar3	lysophosphatidic acid receptor 3	protein_coding	65086	2464	65086	-8.17751	-1.23287	3.40454e-08	-8.00682	-1.23287	4.31157e-08	-16.1843	-1.23287	3.91534e-10
ENSMUSG00000046959	Slc26a1	solute carrier family 26 (sulfate transporter), member 1	protein_coding	231583	4050	231583	-5.80145	-3.00101	3.65714e-08	-5.4237	-3.00101	8.08307e-08	-11.2252	-3.00101	3.93534e-10
ENSMUSG00000052914	Cyp2j6	cytochrome P450, family 2, subfamily j, polypeptide 6	protein_coding	13110	3605	13110	-3.76761	1.75988	9.85819e-08	-3.88001	1.75988	9.19479e-08	-7.64762	1.75988	3.93534e-10
ENSMUSG00000031983	2310022B05Rik	RIKEN cDNA 2310022B05 gene	protein_coding	69551	3307	69551	1.40958	7.13835	2.18153e-05	1.38649	7.13835	3.47884e-05	2.79607	7.13835	3.94751e-10
ENSMUSG00000026475	Rgs16	regulator of G-protein signaling 16	protein_coding	19734	2339	19734	1.72882	5.39415	1.44483e-06	1.60811	5.39415	7.19026e-06	3.33693	5.39415	3.94774e-10
ENSMUSG00000032245	Cln6	ceroid-lipofuscinosis, neuronal 6	protein_coding	76524	2434	76524	1.66067	4.63749	3.82092e-06	1.69192	4.63749	2.40814e-06	3.35259	4.63749	3.94774e-10
ENSMUSG00000035382	Pcsk7	proprotein convertase subtilisin/kexin type 7	protein_coding	18554	5202	18554	-1.95108	3.84824	7.27134e-07	-1.87596	3.84824	1.63973e-06	-3.82704	3.84824	3.94774e-10
ENSMUSG00000030035	Wbp1	WW domain binding protein 1	protein_coding	22377	2403	22377	1.85731	4.85612	2.19461e-06	2.01751	4.85612	4.97354e-07	3.87482	4.85612	3.98377e-10
ENSMUSG00000081896	Gm5389	predicted gene 5389	processed_pseudogene	NA	1176	NA	2.29308	3.58865	7.88752e-07	2.57674	3.58865	1.47368e-07	4.86982	3.58865	3.9838e-10
ENSMUSG00000042428	Mgat3	mannoside acetylglucosaminyltransferase 3	protein_coding	17309	4665	17309	2.99248	3.79313	1.04558e-07	2.78024	3.79313	3.37969e-07	5.77272	3.79313	4.01824e-10
ENSMUSG00000091705	H2-Q2	histocompatibility 2, Q region locus 2	protein_coding	15013	2181	15013	3.30421	5.3469	2.71528e-07	3.7809	5.3469	5.2415e-08	7.0851	5.3469	4.0583e-10
ENSMUSG00000022244	Amacr	alpha-methylacyl-CoA racemase	protein_coding	17117	2606	17117	-3.45671	1.81936	7.74164e-08	-3.06125	1.81936	2.58098e-07	-6.51797	1.81936	4.06012e-10
ENSMUSG00000000561	Wdr77	WD repeat domain 77	protein_coding	70465	4841	70465	-2.69014	4.79908	3.43774e-07	-3.12147	4.79908	1.09707e-07	-5.81161	4.79908	4.10117e-10
ENSMUSG00000020238	Ncln	nicalin	protein_coding	103425	3465	103425	-2.58179	6.64399	3.98507e-07	-2.85693	6.64399	1.37081e-07	-5.43872	6.64399	4.10117e-10
ENSMUSG00000112803	Gm36543	predicted gene, 36543	lincRNA	NA	542	NA	-5.70333	-2.92214	6.42157e-08	-5.8387	-2.92214	4.6586e-08	-11.542	-2.92214	4.12423e-10
ENSMUSG00000029022	Miip	migration and invasion inhibitory protein	protein_coding	28010	3354	28010	2.73191	3.8201	1.37014e-07	2.50568	3.8201	5.12146e-07	5.2376	3.8201	4.14881e-10
ENSMUSG00000002524	Puf60	poly-U binding splicing factor 60	protein_coding	67959	4748	67959	-1.98341	7.42822	4.47032e-07	-1.74934	7.42822	4.68489e-06	-3.73275	7.42822	4.16799e-10
ENSMUSG00000023980	Taf8	TATA-box binding protein associated factor 8	protein_coding	63856	4537	63856	1.72025	4.53863	2.53753e-06	1.73356	4.53863	2.3535e-06	3.45382	4.53863	4.16972e-10
ENSMUSG00000026797	Stxbp1	syntaxin binding protein 1	protein_coding	20910	4997	20910	1.35067	7.27372	5.44842e-05	1.35738	7.27372	4.62815e-05	2.70805	7.27372	4.17482e-10
ENSMUSG00000102692	Dchs2	dachsous cadherin related 2	protein_coding	100534287	10783	100534287	-4.92105	-3.35189	6.76874e-08	-4.90218	-3.35189	6.76672e-08	-9.82323	-3.35189	4.18679e-10
ENSMUSG00000026864	Hspa5	heat shock protein 5	protein_coding	14828	4229	14828	2.23756	11.6069	1.10041e-06	2.57716	11.6069	1.33911e-07	4.81472	11.6069	4.19043e-10
ENSMUSG00000035861	Tmprss11b	transmembrane protease, serine 11B	protein_coding	319875	4171	319875	-8.29323	-1.46968	2.59585e-08	-7.50906	-1.46968	6.87457e-08	-15.8023	-1.46968	4.21821e-10
ENSMUSG00000081664	Gm15544	predicted gene 15544	processed_pseudogene	NA	1531	NA	-4.31968	1.05355	6.8533e-08	-4.17488	1.05355	1.05052e-07	-8.49455	1.05355	4.22132e-10
ENSMUSG00000112627	4933412E12Rik	RIKEN cDNA 4933412E12 gene	bidirectional_promoter_lncRNA	NA	2434	NA	2.38526	2.88194	2.58168e-07	2.21266	2.88194	7.67691e-07	4.59791	2.88194	4.22132e-10
ENSMUSG00000001918	Slc1a5	solute carrier family 1 (neutral amino acid transporter), member 5	protein_coding	20514	4173	20514	-1.97727	6.26756	2.1847e-06	-2.34093	6.26756	1.93928e-07	-4.3182	6.26756	4.22281e-10
ENSMUSG00000020929	Eftud2	elongation factor Tu GTP binding domain containing 2	protein_coding	20624	8395	20624	-1.96065	7.1754	4.68032e-07	-1.71711	7.1754	5.74464e-06	-3.67777	7.1754	4.22281e-10
ENSMUSG00000097215	Gm26550	predicted gene, 26550	antisense	NA	1184	NA	5.97747	-3.43304	2.91392e-08	5.41342	-3.43304	1.12856e-07	11.3909	-3.43304	4.22281e-10
ENSMUSG00000086040	Wipf3	WAS/WASL interacting protein family, member 3	protein_coding	330319	7114	330319	-5.26528	-3.22766	5.12003e-08	-5.05674	-3.22766	8.18963e-08	-10.322	-3.22766	4.28457e-10
ENSMUSG00000001555	Fkbp10	FK506 binding protein 10	protein_coding	14230	2935	14230	-7.80328	1.49596	2.73141e-08	-9.41457	1.49596	4.70343e-08	-17.2178	1.49596	4.2979e-10
ENSMUSG00000037470	Uggt1	UDP-glucose glycoprotein glucosyltransferase 1	protein_coding	320011	12853	320011	1.56537	7.95814	6.23689e-06	1.55079	7.95814	7.55689e-06	3.11615	7.95814	4.30677e-10
ENSMUSG00000022094	Slc39a14	solute carrier family 39 (zinc transporter), member 14	protein_coding	213053	10550	213053	-1.70683	6.70977	6.51028e-06	-1.98417	6.70977	4.41314e-07	-3.69101	6.70977	4.30992e-10
ENSMUSG00000022286	Grhl2	grainyhead like transcription factor 2	protein_coding	252973	8613	252973	2.75069	1.25263	2.32649e-07	2.66352	1.25263	2.52933e-07	5.41421	1.25263	4.31658e-10
ENSMUSG00000026571	Dcaf6	DDB1 and CUL4 associated factor 6	protein_coding	74106	6424	74106	2.61612	5.32813	1.49001e-07	2.34801	5.32813	7.92094e-07	4.96413	5.32813	4.35515e-10
ENSMUSG00000003604	Aven	apoptosis, caspase activation inhibitor	protein_coding	74268	5001	74268	-5.29171	2.36068	5.44071e-08	-4.68159	2.36068	8.76851e-08	-9.9733	2.36068	4.36487e-10
ENSMUSG00000036501	Fam13b	family with sequence similarity 13, member B	protein_coding	225358	3343	225358	-1.65611	4.63557	4.96746e-06	-1.76066	4.63557	1.66467e-06	-3.41677	4.63557	4.36487e-10
ENSMUSG00000001583	Tnk1	tyrosine kinase, non-receptor, 1	protein_coding	83813	3329	83813	9.90986	-0.788905	2.94321e-08	9.46095	-0.788905	4.83783e-08	19.3708	-0.788905	4.3682e-10
ENSMUSG00000026634	Angel2	angel homolog 2	protein_coding	52477	5559	52477	-1.80982	4.06381	2.37747e-06	-1.94076	4.06381	8.31162e-07	-3.75058	4.06381	4.3682e-10
ENSMUSG00000036278	Macrod1	MACRO domain containing 1	protein_coding	107227	1274	107227	3.01747	2.5518	1.32927e-07	2.91252	2.5518	2.64572e-07	5.92999	2.5518	4.3682e-10
ENSMUSG00000092224	Gm8815	predicted gene 8815	unprocessed_pseudogene	NA	620	NA	3.62516	3.27035	2.03964e-07	3.99703	3.27035	5.83052e-08	7.62219	3.27035	4.40097e-10
ENSMUSG00000047022	Mipol1	mirror-image polydactyly 1	protein_coding	73490	9342	73490	2.62982	3.5522	1.75936e-07	2.4296	3.5522	5.78846e-07	5.05941	3.5522	4.4261e-10
ENSMUSG00000116564	Riok2	RIO kinase 2	protein_coding	67045	3401	67045	-2.13445	4.40563	2.81068e-07	-1.78224	4.40563	5.09367e-06	-3.91668	4.40563	4.43563e-10
ENSMUSG00000045128	Rpl18a	ribosomal protein L18A	protein_coding	76808	1739	76808	1.96491	7.2303	2.13517e-06	2.21726	7.2303	2.82164e-07	4.18217	7.2303	4.51631e-10
ENSMUSG00000038126	Mphosph9	M-phase phosphoprotein 9	protein_coding	269702	8544	269702	-3.42001	3.07258	1.50463e-07	-3.82815	3.07258	9.82376e-08	-7.24817	3.07258	4.53679e-10
ENSMUSG00000035566	Pcdh17	protocadherin 17	protein_coding	219228	12991	219228	-5.4075	-3.10181	6.67109e-08	-5.41464	-3.10181	6.24585e-08	-10.8221	-3.10181	4.54391e-10
ENSMUSG00000027774	Gfm1	G elongation factor, mitochondrial 1	protein_coding	28030	4419	28030	-2.18728	4.91606	1.09685e-06	-2.56194	4.91606	1.77997e-07	-4.74922	4.91606	4.54719e-10
ENSMUSG00000031963	Bmper	BMP-binding endothelial regulator	protein_coding	73230	4833	73230	-8.75675	-0.922919	3.92042e-08	-8.66847	-0.922919	4.43759e-08	-17.4252	-0.922919	4.54719e-10
ENSMUSG00000034485	Uaca	uveal autoantigen with coiled-coil domains and ankyrin repeats	protein_coding	72565	5807	72565	2.12465	5.68897	1.30006e-06	2.3631	5.68897	2.28717e-07	4.48776	5.68897	4.55179e-10
ENSMUSG00000079507	H2-Q1	histocompatibility 2, Q region locus 1	protein_coding	15006	2860	15006	3.21663	4.74729	3.13519e-07	3.63555	4.74729	6.40769e-08	6.85218	4.74729	4.55555e-10
ENSMUSG00000023043	Krt18	keratin 18	protein_coding	16668	1437	16668	13.5944	1.94561	5.19068e-08	15.0973	1.94561	2.19144e-08	28.6917	1.94561	4.56257e-10
ENSMUSG00000115092	E130202H07Rik	RIKEN cDNA E130202H07 gene	lincRNA	NA	3757	NA	7.06864	-2.57779	3.79428e-08	6.6987	-2.57779	6.72546e-08	13.7673	-2.57779	4.5716e-10
ENSMUSG00000042099	Kank3	KN motif and ankyrin repeat domains 3	protein_coding	80880	3118	80880	4.58367	1.2168	1.12315e-07	4.91929	1.2168	5.4193e-08	9.50296	1.2168	4.58003e-10
ENSMUSG00000046794	Ppp1r3b	protein phosphatase 1, regulatory subunit 3B	protein_coding	244416	6216	244416	-7.45367	-1.28949	2.0568e-08	-5.91137	-1.28949	1.56278e-07	-13.365	-1.28949	4.59938e-10
ENSMUSG00000062380	Tubb3	tubulin, beta 3 class III	protein_coding	22152	1868	22152	-8.68531	0.125249	3.33175e-08	-7.15151	0.125249	6.18378e-08	-15.8368	0.125249	4.59938e-10
ENSMUSG00000029032	Arhgef16	Rho guanine nucleotide exchange factor (GEF) 16	protein_coding	230972	5481	230972	3.89091	1.11306	1.14924e-07	4.14784	1.11306	8.9542e-08	8.03874	1.11306	4.62226e-10
ENSMUSG00000036523	Greb1	gene regulated by estrogen in breast cancer protein	protein_coding	268527	9580	268527	-9.72649	-0.769725	2.26771e-08	-8.55143	-0.769725	7.94099e-08	-18.2779	-0.769725	4.64084e-10
ENSMUSG00000034336	Ina	internexin neuronal intermediate filament protein, alpha	protein_coding	226180	3240	226180	-5.29805	-3.29683	3.76511e-08	-4.74335	-3.29683	1.45913e-07	-10.0414	-3.29683	4.66237e-10
ENSMUSG00000042015	Wdr41	WD repeat domain 41	protein_coding	218460	5726	218460	-2.84645	3.09253	2.5116e-07	-3.13402	3.09253	1.53425e-07	-5.98048	3.09253	4.66237e-10
ENSMUSG00000116572	AC125371.1	novel transcript	lincRNA	NA	2301	NA	5.56241	-3.50592	6.01141e-08	5.54561	-3.50592	6.85954e-08	11.108	-3.50592	4.66237e-10
ENSMUSG00000022364	Tbc1d31	TBC1 domain family, member 31	protein_coding	210544	6366	210544	1.77607	6.19806	2.23467e-06	1.77823	6.19806	2.09849e-06	3.5543	6.19806	4.678e-10
ENSMUSG00000032392	Parp16	poly (ADP-ribose) polymerase family, member 16	protein_coding	214424	3886	214424	2.28699	2.62719	3.98708e-07	2.19959	2.62719	7.39404e-07	4.48658	2.62719	4.68693e-10
ENSMUSG00000023007	Prpf40b	pre-mRNA processing factor 40B	protein_coding	54614	4952	54614	1.7523	3.90707	6.8942e-06	2.08714	3.90707	3.03354e-07	3.83944	3.90707	4.68729e-10
ENSMUSG00000032913	Lrig2	leucine-rich repeats and immunoglobulin-like domains 2	protein_coding	269473	11755	269473	2.87886	4.97709	8.71959e-08	2.42006	4.97709	1.08276e-06	5.29892	4.97709	4.68816e-10
ENSMUSG00000027227	Sord	sorbitol dehydrogenase	protein_coding	20322	2352	20322	1.30494	6.80414	9.95688e-05	1.27324	6.80414	0.000228462	2.57818	6.80414	4.70806e-10
ENSMUSG00000079602	9230102O04Rik	RIKEN cDNA 9230102O04 gene	protein_coding	NA	935	NA	6.0039	-3.08707	1.15129e-07	6.76356	-3.08707	2.85994e-08	12.7675	-3.08707	4.71942e-10
ENSMUSG00000001751	Naglu	alpha-N-acetylglucosaminidase (Sanfilippo disease IIIB)	protein_coding	27419	2658	27419	1.48375	6.13182	2.73408e-05	1.65088	6.13182	2.18941e-06	3.13463	6.13182	4.75664e-10
ENSMUSG00000024270	Slc39a6	solute carrier family 39 (metal ion transporter), member 6	protein_coding	106957	4073	106957	-2.15275	6.47783	1.74437e-06	-2.62141	6.47783	1.30068e-07	-4.77416	6.47783	4.75664e-10
ENSMUSG00000026773	Pfkfb3	6-phosphofructo-2-kinase/fructose-2,6-biphosphatase 3	protein_coding	170768	7561	170768	2.4893	6.54197	1.66954e-07	2.16015	6.54197	1.50623e-06	4.64944	6.54197	4.75664e-10
ENSMUSG00000086915	Gm16365	predicted gene 16365	antisense	NA	1408	NA	-4.45279	-1.4943	4.63311e-07	-7.08974	-1.4943	1.56496e-08	-11.5425	-1.4943	4.75664e-10
ENSMUSG00000020601	Trib2	tribbles pseudokinase 2	protein_coding	217410	4335	217410	6.97171	4.18156	3.44632e-08	6.54955	4.18156	8.34439e-08	13.5213	4.18156	4.75955e-10
ENSMUSG00000051076	Vtcn1	V-set domain containing T cell activation inhibitor 1	protein_coding	242122	2622	242122	-7.28609	-1.66939	4.55103e-08	-7.15272	-1.66939	5.58112e-08	-14.4388	-1.66939	4.75955e-10
ENSMUSG00000085282	Gm15663	predicted gene 15663	processed_transcript	NA	3365	NA	-6.76914	-2.46193	4.73511e-08	-6.61096	-2.46193	6.136e-08	-13.3801	-2.46193	4.76319e-10
ENSMUSG00000108801	Gm39090	predicted gene, 39090	lincRNA	NA	1169	NA	-7.1117	-1.68936	7.89407e-08	-7.81391	-1.68936	3.15144e-08	-14.9256	-1.68936	4.76319e-10
ENSMUSG00000030020	Prickle2	prickle planar cell polarity protein 2	protein_coding	243548	8631	243548	-4.28831	-0.295087	1.3424e-07	-5.65134	-0.295087	4.56339e-08	-9.93965	-0.295087	4.77367e-10
ENSMUSG00000054387	Mdm4	transformed mouse 3T3 cell double minute 4	protein_coding	17248	14798	17248	2.44613	5.60372	1.53874e-07	2.05548	5.60372	2.37309e-06	4.5016	5.60372	4.78768e-10
ENSMUSG00000026304	Rab17	RAB17, member RAS oncogene family	protein_coding	19329	1992	19329	7.89797	0.280268	3.92782e-08	8.86209	0.280268	4.97308e-08	16.7601	0.280268	4.83376e-10
ENSMUSG00000029415	Sdad1	SDA1 domain containing 1	protein_coding	231452	6537	231452	-1.46698	5.28412	2.20046e-05	-1.55225	5.28412	5.97855e-06	-3.01923	5.28412	4.8454e-10
ENSMUSG00000038886	Man2a2	mannosidase 2, alpha 2	protein_coding	140481	10317	140481	2.28353	6.60198	3.05432e-07	2.08928	6.60198	1.36574e-06	4.37282	6.60198	4.84542e-10
ENSMUSG00000112099	Gm8960	predicted gene 8960	processed_pseudogene	NA	788	NA	1.46028	6.78945	2.7716e-05	1.56643	6.78945	4.68133e-06	3.02671	6.78945	4.86878e-10
ENSMUSG00000031660	Brd7	bromodomain containing 7	protein_coding	26992	5244	26992	-2.28598	4.77063	9.51636e-07	-2.70586	4.77063	1.60376e-07	-4.99184	4.77063	4.88025e-10
ENSMUSG00000039774	Galnt12	polypeptide N-acetylgalactosaminyltransferase 12	protein_coding	230145	2288	230145	7.3032	-0.525968	5.12003e-08	7.00622	-0.525968	5.31356e-08	14.3094	-0.525968	4.89975e-10
ENSMUSG00000023143	Nagpa	N-acetylglucosamine-1-phosphodiester alpha-N-acetylglucosaminidase	protein_coding	27426	2370	27426	-2.67106	4.1231	3.58267e-07	-3.01788	4.1231	1.62233e-07	-5.68894	4.1231	4.90588e-10
ENSMUSG00000037892	Pcdh18	protocadherin 18	protein_coding	73173	5366	73173	-6.01783	0.585692	5.65702e-08	-5.69018	0.585692	7.36376e-08	-11.708	0.585692	4.9799e-10
ENSMUSG00000052456	Asna1	arsA arsenite transporter, ATP-binding, homolog 1 (bacterial)	protein_coding	56495	1881	56495	-1.63256	6.32018	2.20332e-06	-1.43499	6.32018	5.1485e-05	-3.06755	6.32018	4.99359e-10
ENSMUSG00000039000	Ube3c	ubiquitin protein ligase E3C	protein_coding	100763	9544	100763	-1.91956	6.62656	2.9115e-06	-2.22471	6.62656	2.95807e-07	-4.14427	6.62656	4.99711e-10
ENSMUSG00000025825	Iscu	iron-sulfur cluster assembly enzyme	protein_coding	66383	2176	66383	-1.79796	4.46491	1.47677e-06	-1.70953	4.46491	4.67854e-06	-3.50748	4.46491	5.08308e-10
ENSMUSG00000074749	Kiz	kizuna centrosomal protein	protein_coding	228730	2278	228730	2.15071	3.838	1.18283e-06	2.29764	3.838	3.19706e-07	4.44835	3.838	5.09485e-10
ENSMUSG00000020955	Ap4s1	adaptor-related protein complex AP-4, sigma 1	protein_coding	11782	1137	11782	-3.45353	0.775013	1.12459e-07	-3.24932	0.775013	2.3158e-07	-6.70285	0.775013	5.09951e-10
ENSMUSG00000028068	Iqgap3	IQ motif containing GTPase activating protein 3	protein_coding	404710	11384	404710	1.53121	6.3055	1.8083e-05	1.68226	6.3055	2.13158e-06	3.21347	6.3055	5.11862e-10
ENSMUSG00000097908	4933404O12Rik	RIKEN cDNA 4933404O12 gene	lincRNA	NA	4748	NA	-1.79985	4.10464	4.6489e-06	-2.15186	4.10464	3.63309e-07	-3.95172	4.10464	5.11862e-10
ENSMUSG00000010435	Spaca7	sperm acrosome associated 7	protein_coding	78634	979	78634	-5.37062	-3.15769	6.42157e-08	-5.22526	-3.15769	8.65012e-08	-10.5959	-3.15769	5.12438e-10
ENSMUSG00000038481	Cdk19	cyclin-dependent kinase 19	protein_coding	78334	5846	78334	2.37283	5.62481	1.76158e-07	1.98756	5.62481	3.22468e-06	4.36039	5.62481	5.12786e-10
ENSMUSG00000040026	Saa3	serum amyloid A 3	protein_coding	20210	2606	20210	8.36709	2.68018	6.42157e-08	8.6575	2.68018	3.54411e-08	17.0246	2.68018	5.13774e-10
ENSMUSG00000031934	Panx1	pannexin 1	protein_coding	55991	6030	55991	-7.57264	0.303359	4.839e-08	-7.021	0.303359	6.01654e-08	-14.5936	0.303359	5.19444e-10
ENSMUSG00000085569	Gm12602	predicted gene 12602	processed_transcript	NA	1118	NA	-3.13387	1.61519	2.80177e-07	-3.75278	1.61519	9.10967e-08	-6.88665	1.61519	5.19444e-10
ENSMUSG00000087480	Gm15910	predicted gene 15910	antisense	NA	2971	NA	4.86313	-3.82862	8.83565e-08	4.9469	-3.82862	7.85171e-08	9.81004	-3.82862	5.19444e-10
ENSMUSG00000029189	Sel1l3	sel-1 suppressor of lin-12-like 3 (C. elegans)	protein_coding	231238	9850	231238	-8.09768	0.150898	4.63682e-08	-8.58258	0.150898	5.14593e-08	-16.6803	0.150898	5.22462e-10
ENSMUSG00000059883	Irak4	interleukin-1 receptor-associated kinase 4	protein_coding	266632	5021	266632	-2.49023	3.33078	6.50724e-07	-3.00351	3.33078	1.37081e-07	-5.49374	3.33078	5.23462e-10
ENSMUSG00000037032	Apbb1	amyloid beta (A4) precursor protein-binding, family B, member 1	protein_coding	11785	4408	11785	1.52642	4.16809	1.43825e-05	1.60917	4.16809	4.35456e-06	3.13559	4.16809	5.2402e-10
ENSMUSG00000028524	Sgip1	SH3-domain GRB2-like (endophilin) interacting protein 1	protein_coding	73094	10136	73094	-7.26603	-2.09143	3.3987e-08	-6.53873	-2.09143	1.00353e-07	-13.8048	-2.09143	5.24218e-10
ENSMUSG00000032688	Malt1	MALT1 paracaspase	protein_coding	240354	11735	240354	1.71058	4.68912	3.40722e-06	1.71696	4.68912	3.11443e-06	3.42754	4.68912	5.24218e-10
ENSMUSG00000023960	Enpp5	ectonucleotide pyrophosphatase/phosphodiesterase 5	protein_coding	83965	4858	83965	4.42636	5.89689	5.11491e-08	3.89051	5.89689	2.42662e-07	8.31686	5.89689	5.24274e-10
ENSMUSG00000039159	Ube2h	ubiquitin-conjugating enzyme E2H	protein_coding	22214	4780	22214	1.89625	6.86687	7.03487e-07	1.66666	6.86687	9.31941e-06	3.56291	6.86687	5.24382e-10
ENSMUSG00000036352	Ubac1	ubiquitin associated domain containing 1	protein_coding	98766	2632	98766	-1.94846	5.51831	1.75454e-06	-2.11436	5.51831	5.98233e-07	-4.06282	5.51831	5.26809e-10
ENSMUSG00000025962	Fastkd2	FAST kinase domains 2	protein_coding	75619	5873	75619	-1.92123	3.92947	2.13279e-06	-2.14459	3.92947	5.11696e-07	-4.06582	3.92947	5.28099e-10
ENSMUSG00000026674	Ddr2	discoidin domain receptor family, member 2	protein_coding	18214	9264	18214	-1.35777	7.69463	9.17653e-05	-1.45561	7.69463	1.28084e-05	-2.81339	7.69463	5.29639e-10
ENSMUSG00000073002	Vamp5	vesicle-associated membrane protein 5	protein_coding	53620	2707	53620	-3.32793	3.87284	1.04148e-07	-2.87156	3.87284	4.25386e-07	-6.1995	3.87284	5.3263e-10
ENSMUSG00000028751	Pla2g2e	phospholipase A2, group IIE	protein_coding	26970	917	26970	-8.93213	1.73513	4.60056e-08	-8.51123	1.73513	5.1861e-08	-17.4434	1.73513	5.34473e-10
ENSMUSG00000073245	Gm14819	predicted gene 14819	protein_coding	100039585	928	100039585	-5.31003	-3.08237	1.0577e-07	-5.58984	-3.08237	5.36476e-08	-10.8999	-3.08237	5.34473e-10
ENSMUSG00000024558	Mapk4	mitogen-activated protein kinase 4	protein_coding	225724	5400	225724	-10.1796	0.0458369	3.75806e-08	-9.81355	0.0458369	5.45019e-08	-19.9931	0.0458369	5.36477e-10
ENSMUSG00000039693	Msantd3	Myb/SANT-like DNA-binding domain containing 3	protein_coding	66665	1973	66665	-2.59373	3.38025	1.98812e-07	-2.26324	3.38025	1.08894e-06	-4.85696	3.38025	5.37215e-10
ENSMUSG00000032174	Icam5	intercellular adhesion molecule 5, telencephalin	protein_coding	15898	2947	15898	3.31294	0.988226	3.13971e-07	4.0277	0.988226	7.04013e-08	7.34063	0.988226	5.37812e-10
ENSMUSG00000014158	Trpv4	transient receptor potential cation channel, subfamily V, member 4	protein_coding	63873	4076	63873	3.19095	4.60243	1.18849e-07	2.99025	4.60243	3.59312e-07	6.1812	4.60243	5.38017e-10
ENSMUSG00000013833	Med16	mediator complex subunit 16	protein_coding	216154	4663	216154	-2.06194	4.32611	1.44091e-06	-2.38257	4.32611	3.25039e-07	-4.44451	4.32611	5.41055e-10
ENSMUSG00000040521	Tsfm	Ts translation elongation factor, mitochondrial	protein_coding	66399	2904	66399	-2.28072	3.90029	2.57624e-07	-1.9446	3.90029	3.24785e-06	-4.22532	3.90029	5.42879e-10
ENSMUSG00000029672	Fam3c	family with sequence similarity 3, member C	protein_coding	27999	3713	27999	2.74833	4.95177	1.427e-07	2.42795	4.95177	9.67788e-07	5.17629	4.95177	5.46978e-10
ENSMUSG00000042719	Naa25	N(alpha)-acetyltransferase 25, NatB auxiliary subunit	protein_coding	231713	8298	231713	-1.97497	6.40381	8.20222e-07	-1.84152	6.40381	2.93767e-06	-3.81649	6.40381	5.4957e-10
ENSMUSG00000024563	Smad2	SMAD family member 2	protein_coding	17126	3549	17126	-1.56027	4.97553	7.10868e-06	-1.52077	4.97553	1.37718e-05	-3.08104	4.97553	5.49608e-10
ENSMUSG00000025869	Nop16	NOP16 nucleolar protein	protein_coding	28126	1845	28126	-1.72198	5.29439	1.88783e-06	-1.569	5.29439	1.41047e-05	-3.29098	5.29439	5.49728e-10
ENSMUSG00000036111	Lmo1	LIM domain only 1	protein_coding	109594	1552	109594	-9.6895	-0.185211	2.64864e-08	-8.29762	-0.185211	9.77915e-08	-17.9871	-0.185211	5.49728e-10
ENSMUSG00000020116	Pno1	partner of NOB1 homolog	protein_coding	66249	1717	66249	-3.33775	4.86387	1.20514e-07	-3.01551	4.86387	3.31031e-07	-6.35326	4.86387	5.51135e-10
ENSMUSG00000029608	Rph3a	rabphilin 3A	protein_coding	19894	4639	19894	-5.20449	-3.27236	6.23792e-08	-4.93755	-3.27236	1.16427e-07	-10.142	-3.27236	5.51278e-10
ENSMUSG00000035206	Sppl2b	signal peptide peptidase like 2B	protein_coding	73218	4705	73218	-2.61195	3.93611	4.40453e-07	-2.96789	3.93611	1.88447e-07	-5.57985	3.93611	5.52152e-10
ENSMUSG00000024007	Ppil1	peptidylprolyl isomerase (cyclophilin)-like 1	protein_coding	68816	2163	68816	-1.96276	4.48652	1.7813e-06	-2.1509	4.48652	5.72298e-07	-4.11366	4.48652	5.52468e-10
ENSMUSG00000019864	Rtn4ip1	reticulon 4 interacting protein 1	protein_coding	170728	4554	170728	-2.4012	2.59157	5.36717e-07	-2.63559	2.59157	2.96111e-07	-5.03679	2.59157	5.52586e-10
ENSMUSG00000001036	Epn2	epsin 2	protein_coding	13855	5228	13855	2.27565	7.84618	1.52468e-06	2.6814	7.84618	1.38171e-07	4.95705	7.84618	5.53671e-10
ENSMUSG00000091083	Gm4535	predicted gene 4535	processed_pseudogene	NA	558	NA	-7.70668	-1.59358	6.91328e-08	-8.09058	-1.59358	4.39127e-08	-15.7973	-1.59358	5.57463e-10
ENSMUSG00000026806	Ddx31	DEAD/H (Asp-Glu-Ala-Asp/His) box polypeptide 31	protein_coding	227674	3534	227674	-2.41783	3.46713	2.51292e-07	-2.12349	3.46713	1.65019e-06	-4.54132	3.46713	5.60643e-10
ENSMUSG00000089669	Tnfsf13	tumor necrosis factor (ligand) superfamily, member 13	protein_coding	69583	1637	69583	2.93512	2.14852	2.22204e-07	2.91312	2.14852	2.79792e-07	5.84824	2.14852	5.63019e-10
ENSMUSG00000024395	Lims2	LIM and senescent cell antigen like domains 2	protein_coding	225341	2623	225341	-5.29622	2.48132	6.72363e-08	-4.71811	2.48132	1.1812e-07	-10.0143	2.48132	5.64894e-10
ENSMUSG00000028862	Map3k6	mitogen-activated protein kinase kinase kinase 6	protein_coding	53608	4604	53608	-2.83584	3.09341	3.41764e-07	-3.29497	3.09341	1.47736e-07	-6.13081	3.09341	5.64894e-10
ENSMUSG00000032425	Zfp949	zinc finger protein 949	protein_coding	71640	4110	71640	2.98241	2.97725	1.32289e-07	2.62829	2.97725	6.5985e-07	5.6107	2.97725	5.665e-10
ENSMUSG00000036718	Micall2	MICAL-like 2	protein_coding	231830	4144	231830	1.52354	5.75539	2.50484e-05	1.71232	5.75539	1.74023e-06	3.23587	5.75539	5.6874e-10
ENSMUSG00000016498	Pdcd1lg2	programmed cell death 1 ligand 2	protein_coding	58205	1645	58205	-7.5857	-1.10415	7.56125e-08	-8.0567	-1.10415	4.26041e-08	-15.6424	-1.10415	5.69547e-10
ENSMUSG00000101939	Gm28438	predicted gene 28438	unprocessed_pseudogene	NA	345	NA	-5.52374	2.18623	7.02252e-08	-6.59034	2.18623	6.63254e-08	-12.1141	2.18623	5.69547e-10
ENSMUSG00000021951	Eef1akmt1	EEF1A alpha lysine methyltransferase 1	protein_coding	68043	947	68043	-2.41569	3.08794	9.20346e-07	-3.06486	3.08794	1.27785e-07	-5.48055	3.08794	5.69708e-10
ENSMUSG00000026335	Pam	peptidylglycine alpha-amidating monooxygenase	protein_coding	18484	11892	18484	1.5179	7.28106	7.53e-06	1.40541	7.28106	5.78338e-05	2.9233	7.28106	5.69708e-10
ENSMUSG00000066877	Nck2	non-catalytic region of tyrosine kinase adaptor protein 2	protein_coding	17974	4455	17974	2.07444	5.51308	4.75694e-07	1.83947	5.51308	4.3036e-06	3.91391	5.51308	5.69708e-10
ENSMUSG00000097166	9330179D12Rik	RIKEN cDNA 9330179D12 gene	antisense	NA	1486	NA	-6.45754	-2.49341	3.89045e-08	-5.74359	-2.49341	1.33821e-07	-12.2011	-2.49341	5.72471e-10
ENSMUSG00000040563	Plppr2	phospholipid phosphatase related 2	protein_coding	235044	2750	235044	1.5966	4.6027	1.19823e-05	1.75299	4.6027	1.78691e-06	3.34959	4.6027	5.75139e-10
ENSMUSG00000017639	Rab11fip4	RAB11 family interacting protein 4 (class II)	protein_coding	268451	7451	268451	7.04305	1.56447	5.04133e-08	6.7899	1.56447	7.94841e-08	13.8329	1.56447	5.79177e-10
ENSMUSG00000030207	Fam234b	family with sequence similarity 234, member B	protein_coding	74525	6912	74525	1.8843	4.54736	3.57291e-06	2.14142	4.54736	4.32856e-07	4.02572	4.54736	5.79892e-10
ENSMUSG00000021607	Mrpl36	mitochondrial ribosomal protein L36	protein_coding	94066	1161	94066	-1.98687	3.97628	1.23935e-06	-2.04956	3.97628	1.06195e-06	-4.03643	3.97628	5.80205e-10
ENSMUSG00000031262	Cenpi	centromere protein I	protein_coding	102920	5681	102920	-1.87551	4.15715	4.05651e-06	-2.25987	4.15715	3.19922e-07	-4.13538	4.15715	5.80724e-10
ENSMUSG00000083443	Gm15519	predicted gene 15519	processed_pseudogene	NA	1566	NA	-1.98902	3.42263	1.54708e-06	-2.17916	3.42263	6.20895e-07	-4.16818	3.42263	5.81339e-10
ENSMUSG00000037455	Slc18b1	solute carrier family 18, subfamily B, member 1	protein_coding	76306	3258	76306	6.31918	-2.68928	1.10768e-07	6.99076	-2.68928	4.14896e-08	13.3099	-2.68928	5.86507e-10
ENSMUSG00000043162	Pyurf	Pigy upstream reading frame	protein_coding	66459	3573	66459	-1.9118	3.00823	1.19639e-06	-1.85114	3.00823	2.69654e-06	-3.76293	3.00823	5.86507e-10
ENSMUSG00000047557	Lxn	latexin	protein_coding	17035	1508	17035	-2.2444	3.42997	6.3142e-07	-2.26905	3.42997	6.79268e-07	-4.51345	3.42997	5.8779e-10
ENSMUSG00000028268	Gbp3	guanylate binding protein 3	protein_coding	55932	3265	55932	-1.66441	5.11404	9.16658e-06	-1.8997	5.11404	9.29671e-07	-3.56411	5.11404	5.8835e-10
ENSMUSG00000022614	Lmf2	lipase maturation factor 2	protein_coding	105847	3885	105847	-1.83778	6.15967	5.8305e-07	-1.45892	6.15967	8.73144e-05	-3.29671	6.15967	5.92025e-10
ENSMUSG00000039976	Tbc1d16	TBC1 domain family, member 16	protein_coding	207592	7119	207592	4.70613	3.63624	5.75172e-08	4.25724	3.63624	2.11127e-07	8.96337	3.63624	5.92846e-10
ENSMUSG00000027340	Slc23a2	solute carrier family 23 (nucleobase transporters), member 2	protein_coding	54338	7951	54338	-2.96641	6.87948	1.57498e-07	-2.68238	6.87948	5.68524e-07	-5.6488	6.87948	5.93262e-10
ENSMUSG00000106478	Gm36551	predicted gene, 36551	antisense	NA	300	NA	-7.29103	-2.0953	3.65714e-08	-6.49741	-2.0953	1.20689e-07	-13.7884	-2.0953	5.93826e-10
ENSMUSG00000031748	Gnao1	guanine nucleotide binding protein, alpha O	protein_coding	14681	11053	14681	5.19662	2.50291	5.82783e-08	5.06505	2.50291	1.36353e-07	10.2617	2.50291	5.93999e-10
ENSMUSG00000040710	St8sia4	ST8 alpha-N-acetyl-neuraminide alpha-2,8-sialyltransferase 4	protein_coding	20452	20091	20452	9.30175	-1.78922	3.63854e-08	8.69242	-1.78922	7.91602e-08	17.9942	-1.78922	5.93999e-10
ENSMUSG00000029161	Cgref1	cell growth regulator with EF hand domain 1	protein_coding	68567	2082	68567	-10.606	0.722382	3.86556e-08	-9.59004	0.722382	6.48777e-08	-20.196	0.722382	5.95004e-10
ENSMUSG00000042489	Clspn	claspin	protein_coding	269582	7186	269582	-1.51593	4.83718	2.18242e-05	-1.68164	4.83718	2.72064e-06	-3.19756	4.83718	5.96543e-10
ENSMUSG00000028702	Rad54l	RAD54 like (S. cerevisiae)	protein_coding	19366	7706	19366	-2.17207	3.70464	1.03117e-06	-2.38889	3.70464	4.10415e-07	-4.56096	3.70464	5.96697e-10
ENSMUSG00000028457	Atp8b5	ATPase, class I, type 8B, member 5	protein_coding	320571	6473	320571	-4.65373	-3.42429	1.40165e-07	-4.88076	-3.42429	7.23445e-08	-9.53449	-3.42429	5.99652e-10
ENSMUSG00000074635	3110070M22Rik	RIKEN cDNA 3110070M22 gene	protein_coding	NA	1123	NA	-5.05263	-3.31898	7.99129e-08	-4.90239	-3.31898	1.12377e-07	-9.95502	-3.31898	6.00244e-10
ENSMUSG00000002808	Epdr1	ependymin related protein 1 (zebrafish)	protein_coding	105298	2745	105298	-5.87872	2.3283	6.88229e-08	-6.49094	2.3283	7.57409e-08	-12.3697	2.3283	6.02994e-10
ENSMUSG00000041849	Card6	caspase recruitment domain family, member 6	protein_coding	239319	6101	239319	-3.30788	3.82452	2.48225e-07	-4.02203	3.82452	1.05044e-07	-7.32991	3.82452	6.09036e-10
ENSMUSG00000041695	Kcnj2	potassium inwardly-rectifying channel, subfamily J, member 2	protein_coding	16518	5444	16518	-7.36591	-1.05531	9.04065e-08	-7.98199	-1.05531	4.23245e-08	-15.3479	-1.05531	6.10697e-10
ENSMUSG00000053897	Slc39a8	solute carrier family 39 (metal ion transporter), member 8	protein_coding	67547	7664	67547	-10.5859	-0.260394	2.81131e-08	-9.29588	-0.260394	9.89342e-08	-19.8818	-0.260394	6.12794e-10
ENSMUSG00000034235	Usp54	ubiquitin specific peptidase 54	protein_coding	78787	9068	78787	2.23463	5.13042	3.66269e-07	1.99285	5.13042	2.65591e-06	4.22748	5.13042	6.1286e-10
ENSMUSG00000053914	Kdm4d	lysine (K)-specific demethylase 4D	protein_coding	244694	2861	244694	6.19658	-0.0865655	4.8872e-08	5.18665	-0.0865655	1.4464e-07	11.3832	-0.0865655	6.1286e-10
ENSMUSG00000075227	Znhit2	zinc finger, HIT domain containing 2	protein_coding	29805	1281	29805	-2.62289	3.1659	2.45237e-07	-2.50264	3.1659	6.98051e-07	-5.12554	3.1659	6.1286e-10
ENSMUSG00000078815	Cacng6	calcium channel, voltage-dependent, gamma subunit 6	protein_coding	54378	1977	54378	-5.45963	-3.09775	8.03526e-08	-5.37935	-3.09775	9.26732e-08	-10.839	-3.09775	6.1286e-10
ENSMUSG00000020124	Usp15	ubiquitin specific peptidase 15	protein_coding	14479	16599	14479	-2.39936	6.21348	3.13091e-07	-2.15429	6.21348	1.49781e-06	-4.55365	6.21348	6.14093e-10
ENSMUSG00000000247	Lhx2	LIM homeobox protein 2	protein_coding	16870	4393	16870	-7.86024	-1.40495	5.22372e-08	-7.63586	-1.40495	7.15466e-08	-15.4961	-1.40495	6.15104e-10
ENSMUSG00000005378	Bud23	BUD23, rRNA methyltransferase and ribosome maturation factor	protein_coding	66138	3386	66138	-1.70394	4.53419	2.33785e-06	-1.55941	4.53419	1.65846e-05	-3.26335	4.53419	6.15104e-10
ENSMUSG00000058254	Tspan7	tetraspanin 7	protein_coding	21912	7067	21912	-7.69996	-1.06073	7.77196e-08	-8.11565	-1.06073	4.72054e-08	-15.8156	-1.06073	6.15104e-10
ENSMUSG00000059474	Mbtd1	mbt domain containing 1	protein_coding	103537	13896	103537	2.58503	3.87201	2.11122e-07	2.32936	3.87201	1.19044e-06	4.91439	3.87201	6.16403e-10
ENSMUSG00000039246	Lyplal1	lysophospholipase-like 1	protein_coding	226791	1578	226791	-5.0946	0.523941	8.80531e-08	-5.11851	0.523941	1.00249e-07	-10.2131	0.523941	6.1859e-10
ENSMUSG00000001436	Slc19a1	solute carrier family 19 (folate transporter), member 1	protein_coding	20509	4644	20509	-2.00089	4.59437	1.83528e-06	-2.20341	4.59437	5.57968e-07	-4.2043	4.59437	6.18775e-10
ENSMUSG00000020218	Wif1	Wnt inhibitory factor 1	protein_coding	24117	2427	24117	-9.0812	-0.588111	3.37874e-08	-8.13342	-0.588111	1.00102e-07	-17.2146	-0.588111	6.18775e-10
ENSMUSG00000055067	Smyd3	SET and MYND domain containing 3	protein_coding	69726	9184	69726	1.65605	5.02731	3.9642e-06	1.58599	5.02731	1.06174e-05	3.24205	5.02731	6.19919e-10
ENSMUSG00000025738	Fbxl16	F-box and leucine-rich repeat protein 16	protein_coding	214931	3478	214931	-7.49188	-1.58258	5.56766e-08	-7.29176	-1.58258	7.48723e-08	-14.7836	-1.58258	6.23905e-10
ENSMUSG00000027297	Ltk	leukocyte tyrosine kinase	protein_coding	17005	3594	17005	7.72553	-2.23866	4.99439e-08	7.37431	-2.23866	8.096e-08	15.0998	-2.23866	6.24181e-10
ENSMUSG00000034771	Tle2	transducin-like enhancer of split 2	protein_coding	21886	6221	21886	2.63269	2.72428	5.59396e-07	2.87594	2.72428	2.0524e-07	5.50862	2.72428	6.24181e-10
ENSMUSG00000037820	Tgm2	transglutaminase 2, C polypeptide	protein_coding	21817	4608	21817	3.21312	9.13125	1.08124e-07	2.79285	9.13125	6.77479e-07	6.00597	9.13125	6.24181e-10
ENSMUSG00000057604	Lmcd1	LIM and cysteine-rich domains 1	protein_coding	30937	1730	30937	4.85646	3.02341	6.19664e-08	4.31941	3.02341	2.07524e-07	9.17587	3.02341	6.24811e-10
ENSMUSG00000027230	Creb3l1	cAMP responsive element binding protein 3-like 1	protein_coding	26427	2603	26427	-8.7709	-0.743938	6.01141e-08	-8.87778	-0.743938	5.45019e-08	-17.6487	-0.743938	6.28129e-10
ENSMUSG00000032172	Olfm2	olfactomedin 2	protein_coding	244723	2665	244723	-8.59279	-1.168	2.28819e-08	-6.85556	-1.168	2.00759e-07	-15.4483	-1.168	6.29258e-10
ENSMUSG00000021356	Irf4	interferon regulatory factor 4	protein_coding	16364	4903	16364	-5.73287	-3.00845	6.5213e-08	-5.4636	-3.00845	1.14119e-07	-11.1965	-3.00845	6.29444e-10
ENSMUSG00000098985	Gm27219	predicted gene 27219	processed_pseudogene	NA	742	NA	-2.61153	2.49151	2.1104e-07	-2.21954	2.49151	1.55264e-06	-4.83108	2.49151	6.29745e-10
ENSMUSG00000031023	Akip1	A kinase (PRKA) interacting protein 1	protein_coding	57373	1305	57373	-8.48163	-0.309419	5.26327e-08	-8.30009	-0.309419	6.65768e-08	-16.7817	-0.309419	6.30277e-10
ENSMUSG00000039901	Armh3	armadillo-like helical domain containing 3	protein_coding	71617	2896	71617	-1.88307	3.82029	1.13307e-06	-1.69574	3.82029	7.4169e-06	-3.5788	3.82029	6.308e-10
ENSMUSG00000002778	Kdelr1	KDEL (Lys-Asp-Glu-Leu) endoplasmic reticulum protein retention receptor 1	protein_coding	68137	1874	68137	1.40376	7.08983	6.45379e-05	1.50704	7.08983	9.38867e-06	2.9108	7.08983	6.37748e-10
ENSMUSG00000039202	Abhd2	abhydrolase domain containing 2	protein_coding	54608	10573	54608	1.40027	8.41863	3.9248e-05	1.38142	8.41863	5.63529e-05	2.7817	8.41863	6.3929e-10
ENSMUSG00000075044	Slc22a29	solute carrier family 22. member 29	protein_coding	236293	2272	236293	5.61194	-3.47039	8.4571e-08	5.63077	-3.47039	8.83857e-08	11.2427	-3.47039	6.39802e-10
ENSMUSG00000059033	Rpl18a-ps1	ribosomal protein L18A, pseudogene 1	processed_pseudogene	NA	523	NA	1.93332	6.16951	2.98762e-06	2.13601	6.16951	5.33481e-07	4.06932	6.16951	6.40211e-10
ENSMUSG00000041506	Rrp9	RRP9, small subunit (SSU) processome component, homolog (yeast)	protein_coding	27966	2933	27966	-3.53706	4.35262	8.5921e-08	-2.82556	4.35262	7.50381e-07	-6.36262	4.35262	6.41508e-10
ENSMUSG00000024548	Setbp1	SET binding protein 1	protein_coding	240427	9953	240427	-6.92775	-1.94531	1.0037e-07	-7.46863	-1.94531	4.70343e-08	-14.3964	-1.94531	6.421e-10
ENSMUSG00000025468	Caly	calcyon neuron-specific vesicular protein	protein_coding	68566	2401	68566	6.42783	-3.2163	4.15969e-08	5.84011	-3.2163	1.52147e-07	12.2679	-3.2163	6.42845e-10
ENSMUSG00000032289	Thsd4	thrombospondin, type I, domain containing 4	protein_coding	207596	13986	207596	2.28838	3.70842	5.79233e-07	2.28978	3.70842	7.91497e-07	4.57816	3.70842	6.43274e-10
ENSMUSG00000020340	Cyfip2	cytoplasmic FMR1 interacting protein 2	protein_coding	76884	7103	76884	-8.88561	-0.058609	4.03539e-08	-7.43195	-0.058609	9.86963e-08	-16.3176	-0.058609	6.44264e-10
ENSMUSG00000024413	Npc1	NPC intracellular cholesterol transporter 1	protein_coding	18145	10725	18145	-1.51156	6.67846	2.8975e-05	-1.69984	6.67846	2.30526e-06	-3.21139	6.67846	6.48678e-10
ENSMUSG00000022203	Efs	embryonal Fyn-associated substrate	protein_coding	13644	2917	13644	-5.27719	0.0689408	8.82034e-08	-5.29882	0.0689408	1.01294e-07	-10.576	0.0689408	6.50586e-10
ENSMUSG00000021148	Gm9745	predicted gene 9745	protein_coding	NA	858	NA	-5.20354	-3.24564	8.28918e-08	-5.04015	-3.24564	1.18999e-07	-10.2437	-3.24564	6.5402e-10
ENSMUSG00000063087	Gm10125	predicted gene 10125	processed_transcript	NA	7466	NA	-5.51984	-3.02368	1.01331e-07	-5.61006	-3.02368	7.94841e-08	-11.1299	-3.02368	6.54271e-10
ENSMUSG00000022436	Sh3bp1	SH3-domain binding protein 1	protein_coding	20401	2858	20401	2.06574	6.80945	3.0569e-06	2.44188	6.80945	2.18398e-07	4.50762	6.80945	6.54813e-10
ENSMUSG00000014846	Tppp3	tubulin polymerization-promoting protein family member 3	protein_coding	67971	1848	67971	-5.77647	0.449737	8.12181e-08	-6.9844	0.449737	6.95139e-08	-12.7609	0.449737	6.57151e-10
ENSMUSG00000039086	Ss18l1	SS18, nBAF chromatin remodeling complex subunit like 1	protein_coding	269397	4343	269397	2.13401	3.17227	5.21026e-07	1.93054	3.17227	3.22468e-06	4.06455	3.17227	6.57887e-10
ENSMUSG00000000753	Serpinf1	serine (or cysteine) peptidase inhibitor, clade F, member 1	protein_coding	20317	2359	20317	-3.34057	6.26168	3.36744e-07	-3.9221	6.26168	9.91913e-08	-7.26267	6.26168	6.58707e-10
ENSMUSG00000083912	Gm5391	predicted gene 5391	processed_pseudogene	NA	613	NA	-6.03732	-0.332523	6.1988e-08	-5.28172	-0.332523	1.31127e-07	-11.319	-0.332523	6.59197e-10
ENSMUSG00000035960	Apex1	apurinic/apyrimidinic endonuclease 1	protein_coding	11792	1422	11792	-3.15109	5.29453	1.1373e-07	-2.5798	5.29453	1.03913e-06	-5.73088	5.29453	6.59656e-10
ENSMUSG00000021509	Slc25a48	solute carrier family 25, member 48	protein_coding	328258	3374	328258	-3.87852	2.69333	1.03969e-07	-3.35492	2.69333	3.22002e-07	-7.23344	2.69333	6.64231e-10
ENSMUSG00000063065	Mapk3	mitogen-activated protein kinase 3	protein_coding	26417	2257	26417	2.35677	7.01343	1.58492e-06	2.77647	7.01343	1.47409e-07	5.13324	7.01343	6.6456e-10
ENSMUSG00000058006	Mdn1	midasin AAA ATPase 1	protein_coding	100019	21836	100019	-2.9368	4.3035	3.5141e-07	-3.23666	4.3035	1.91848e-07	-6.17346	4.3035	6.66452e-10
ENSMUSG00000109941	Exosc6	exosome component 6	protein_coding	72544	1326	72544	-2.4889	2.70436	1.51196e-07	-1.92132	2.70436	7.30978e-06	-4.41023	2.70436	6.72186e-10
ENSMUSG00000009633	G0s2	G0/G1 switch gene 2	protein_coding	14373	871	14373	-7.32433	-1.28973	8.03493e-08	-7.57441	-1.28973	5.97373e-08	-14.8987	-1.28973	6.72916e-10
ENSMUSG00000030979	Uros	uroporphyrinogen III synthase	protein_coding	22276	3576	22276	-2.51364	1.90489	5.71215e-07	-2.62192	1.90489	3.59007e-07	-5.13556	1.90489	6.75586e-10
ENSMUSG00000093456	Gm20662	predicted gene 20662	protein_coding	NA	1853	NA	2.32898	4.38486	4.32793e-07	2.17384	4.38486	1.39491e-06	4.50282	4.38486	6.75586e-10
ENSMUSG00000115726	Gm30083	predicted gene, 30083	protein_coding	102631856	2555	102631856	-4.87142	-3.3489	1.2488e-07	-4.96154	-3.3489	9.41242e-08	-9.83296	-3.3489	6.76528e-10
ENSMUSG00000034533	Scn10a	sodium channel, voltage-gated, type X, alpha	protein_coding	20264	7966	20264	-5.8795	-2.88299	8.34672e-08	-5.8167	-2.88299	9.19479e-08	-11.6962	-2.88299	6.78897e-10
ENSMUSG00000015747	Vps45	vacuolar protein sorting 45	protein_coding	22365	3991	22365	-2.26407	3.80268	1.10059e-06	-2.57609	3.80268	3.16013e-07	-4.84016	3.80268	6.8006e-10
ENSMUSG00000044791	Setd2	SET domain containing 2	protein_coding	235626	10754	235626	1.74273	6.74156	2.68509e-06	1.65631	6.74156	7.81117e-06	3.39903	6.74156	6.82458e-10
ENSMUSG00000027714	Exosc9	exosome component 9	protein_coding	50911	4709	50911	-1.7966	4.41297	7.87034e-06	-2.22401	4.41297	3.49792e-07	-4.02061	4.41297	6.85554e-10
ENSMUSG00000030657	Xylt1	xylosyltransferase 1	protein_coding	233781	9651	233781	-8.90332	-0.790414	5.13534e-08	-8.56123	-0.790414	7.65445e-08	-17.4645	-0.790414	6.85554e-10
ENSMUSG00000045140	Pigw	phosphatidylinositol glycan anchor biosynthesis, class W	protein_coding	70325	2733	70325	-3.80308	0.653479	1.82783e-07	-4.35439	0.653479	1.1812e-07	-8.15747	0.653479	6.85554e-10
ENSMUSG00000026784	Pdss1	prenyl (solanesyl) diphosphate synthase, subunit 1	protein_coding	56075	4248	56075	-4.97195	1.16726	9.64928e-08	-5.0121	1.16726	1.19819e-07	-9.98405	1.16726	6.85602e-10
ENSMUSG00000040751	Lat2	linker for activation of T cells family, member 2	protein_coding	56743	2621	56743	-3.9513	1.55069	1.40165e-07	-4.03968	1.55069	1.63787e-07	-7.99098	1.55069	6.86031e-10
ENSMUSG00000029669	Tspan12	tetraspanin 12	protein_coding	269831	3311	269831	-4.84813	1.50321	1.22487e-07	-5.61567	1.50321	8.36321e-08	-10.4638	1.50321	6.86448e-10
ENSMUSG00000021495	Fam193b	family with sequence similarity 193, member B	protein_coding	212483	11540	212483	2.57226	4.63622	2.1365e-07	2.24244	4.63622	1.81433e-06	4.8147	4.63622	6.88024e-10
ENSMUSG00000042115	Klhdc8a	kelch domain containing 8A	protein_coding	213417	4269	213417	-5.8031	0.972234	6.45633e-08	-8.22531	0.972234	6.29977e-08	-14.0284	0.972234	6.88024e-10
ENSMUSG00000062110	Scfd2	Sec1 family domain containing 2	protein_coding	212986	8196	212986	-3.65723	2.46706	1.78898e-07	-4.03579	2.46706	1.47523e-07	-7.69303	2.46706	6.88024e-10
ENSMUSG00000048528	Nkx1-2	NK1 homeobox 2	protein_coding	20231	3264	20231	-5.73114	-3.04199	6.23792e-08	-5.32835	-3.04199	1.47409e-07	-11.0595	-3.04199	6.89296e-10
ENSMUSG00000114660	Gm47881	predicted gene, 47881	TEC	NA	1073	NA	5.41959	1.24548	7.85342e-08	4.84123	1.24548	1.41526e-07	10.2608	1.24548	6.89296e-10
ENSMUSG00000049950	Rpp38	ribonuclease P/MRP 38 subunit	protein_coding	227522	1042	227522	-2.68916	1.78681	3.33043e-07	-2.56747	1.78681	5.60724e-07	-5.25663	1.78681	6.94219e-10
ENSMUSG00000035337	Uchl4	ubiquitin carboxyl-terminal esterase L4	protein_coding	93841	1162	93841	-2.85662	1.85227	3.7295e-07	-2.97319	1.85227	2.64572e-07	-5.82982	1.85227	6.97366e-10
ENSMUSG00000053289	Ddx10	DEAD (Asp-Glu-Ala-Asp) box polypeptide 10	protein_coding	77591	3128	77591	-1.61529	4.3377	6.07224e-06	-1.56251	4.3377	1.32684e-05	-3.17779	4.3377	7.0009e-10
ENSMUSG00000035504	Reep6	receptor accessory protein 6	protein_coding	70335	2506	70335	-4.26484	2.14465	1.01383e-07	-3.76013	2.14465	2.43401e-07	-8.02497	2.14465	7.00738e-10
ENSMUSG00000087360	Gm15104	predicted gene 15104	lincRNA	333588	842	333588	-5.70507	-3.09905	5.2776e-08	-5.1237	-3.09905	1.94453e-07	-10.8288	-3.09905	7.0516e-10
ENSMUSG00000020271	Fbxw11	F-box and WD-40 domain protein 11	protein_coding	103583	4327	103583	1.28041	7.09854	0.000223788	1.25652	7.09854	0.000428325	2.53692	7.09854	7.07039e-10
ENSMUSG00000020923	Ubtf	upstream binding transcription factor, RNA polymerase I	protein_coding	21429	6552	21429	-1.59034	6.65917	7.0963e-06	-1.53585	6.65917	1.64426e-05	-3.12619	6.65917	7.0715e-10
ENSMUSG00000024186	Rgs11	regulator of G-protein signaling 11	protein_coding	50782	4206	50782	6.80643	-0.113325	6.86137e-08	6.43299	-0.113325	9.59104e-08	13.2394	-0.113325	7.08575e-10
ENSMUSG00000049823	Zbtb12	zinc finger and BTB domain containing 12	protein_coding	193736	2020	193736	1.91339	3.40141	3.05893e-06	2.07144	3.40141	7.94747e-07	3.98483	3.40141	7.08575e-10
ENSMUSG00000021913	Ogdhl	oxoglutarate dehydrogenase-like	protein_coding	239017	4148	239017	2.57118	2.70643	4.28106e-07	2.58581	2.70643	5.11443e-07	5.15699	2.70643	7.09582e-10
ENSMUSG00000045349	Sh2d5	SH2 domain containing 5	protein_coding	230863	3740	230863	5.88484	1.9967	1.24571e-07	6.01798	1.9967	6.48777e-08	11.9028	1.9967	7.10088e-10
ENSMUSG00000028452	Vcp	valosin containing protein	protein_coding	269523	4851	269523	-1.30724	7.9976	0.00012969	-1.26111	7.9976	0.000439447	-2.56835	7.9976	7.12799e-10
ENSMUSG00000032454	Rbp2	retinol binding protein 2, cellular	protein_coding	19660	962	19660	6.43123	-1.72849	7.28048e-08	6.01337	-1.72849	1.03668e-07	12.4446	-1.72849	7.13496e-10
ENSMUSG00000021569	Trip13	thyroid hormone receptor interactor 13	protein_coding	69716	3472	69716	-2.29057	3.40879	5.63323e-07	-2.17006	3.40879	1.2961e-06	-4.46063	3.40879	7.14276e-10
ENSMUSG00000041842	Fhdc1	FH2 domain containing 1	protein_coding	229474	6270	229474	1.87279	3.6966	2.27861e-06	1.86169	3.6966	2.32725e-06	3.73447	3.6966	7.14547e-10
ENSMUSG00000024896	Minpp1	multiple inositol polyphosphate histidine phosphatase 1	protein_coding	17330	2619	17330	-1.38739	5.37977	4.72718e-05	-1.35682	5.37977	9.20341e-05	-2.74421	5.37977	7.18753e-10
ENSMUSG00000042529	Kcnj12	potassium inwardly-rectifying channel, subfamily J, member 12	protein_coding	16515	2750	16515	-8.28143	-0.966941	4.15167e-08	-7.41872	-0.966941	1.24744e-07	-15.7001	-0.966941	7.18753e-10
ENSMUSG00000010601	Apol7a	apolipoprotein L 7a	protein_coding	75761	3029	75761	-2.56411	2.64254	7.16099e-07	-3.05477	2.64254	1.99886e-07	-5.61888	2.64254	7.2036e-10
ENSMUSG00000079666	1700015F17Rik	RIKEN cDNA 1700015F17 gene	protein_coding	381716	1118	381716	-5.96377	-2.89218	7.26665e-08	-5.69589	-2.89218	1.22549e-07	-11.6597	-2.89218	7.20491e-10
ENSMUSG00000030433	Sbk2	SH3-binding domain kinase family, member 2	protein_coding	381836	3147	381836	-5.73295	-0.6204	9.60635e-08	-6.0857	-0.6204	8.8508e-08	-11.8186	-0.6204	7.21012e-10
ENSMUSG00000078350	Smim1	small integral membrane protein 1	protein_coding	68859	5761	68859	4.98935	1.94964	8.03408e-08	4.5324	1.94964	1.90032e-07	9.52176	1.94964	7.26855e-10
ENSMUSG00000017188	Coa3	cytochrome C oxidase assembly factor 3	protein_coding	52469	886	52469	-2.05926	5.10058	2.22916e-06	-2.36344	5.10058	4.06939e-07	-4.4227	5.10058	7.2749e-10
ENSMUSG00000032301	Psma4	proteasome (prosome, macropain) subunit, alpha type 4	protein_coding	26441	2370	26441	-1.43872	5.96662	1.94836e-05	-1.33051	5.96662	0.000188006	-2.76923	5.96662	7.28379e-10
ENSMUSG00000054733	Msra	methionine sulfoxide reductase A	protein_coding	110265	4295	110265	-2.5444	1.52289	6.3323e-07	-2.79856	1.52289	2.95922e-07	-5.34296	1.52289	7.28379e-10
ENSMUSG00000023951	Vegfa	vascular endothelial growth factor A	protein_coding	22339	4285	22339	2.79819	7.75474	9.56183e-07	3.32713	7.75474	1.01294e-07	6.12532	7.75474	7.31334e-10
ENSMUSG00000032575	Manf	mesencephalic astrocyte-derived neurotrophic factor	protein_coding	74840	3524	74840	1.2825	7.23666	0.000398012	1.37963	7.23666	3.77337e-05	2.66213	7.23666	7.31334e-10
ENSMUSG00000048911	Rnf24	ring finger protein 24	protein_coding	51902	6801	51902	1.65768	5.61562	3.83719e-06	1.53847	5.61562	2.14916e-05	3.19615	5.61562	7.34247e-10
ENSMUSG00000025172	Ankrd2	ankyrin repeat domain 2 (stretch responsive muscle)	protein_coding	56642	1100	56642	-4.98981	-1.17383	8.09634e-08	-4.41539	-1.17383	2.02961e-07	-9.4052	-1.17383	7.3699e-10
ENSMUSG00000038943	Prc1	protein regulator of cytokinesis 1	protein_coding	233406	8225	233406	1.6279	7.45236	4.67059e-06	1.51162	7.45236	2.62349e-05	3.13952	7.45236	7.3699e-10
ENSMUSG00000005986	Ankrd13d	ankyrin repeat domain 13 family, member D	protein_coding	68423	2460	68423	3.37186	0.97591	1.43357e-07	3.06954	0.97591	4.74578e-07	6.4414	0.97591	7.37197e-10
ENSMUSG00000038167	Plekhg6	pleckstrin homology domain containing, family G (with RhoGef domain) member 6	protein_coding	213522	3299	213522	4.23986	1.16396	1.79869e-07	4.91887	1.16396	9.82376e-08	9.15873	1.16396	7.37746e-10
ENSMUSG00000022263	Trio	triple functional domain (PTPRF interacting)	protein_coding	223435	23395	223435	-1.92108	7.67718	1.33522e-06	-1.7992	7.67718	4.64734e-06	-3.72027	7.67718	7.38879e-10
ENSMUSG00000042078	Svop	SV2 related protein	protein_coding	68666	4556	68666	-7.01578	-2.04752	3.78179e-08	-5.91049	-2.04752	2.1558e-07	-12.9263	-2.04752	7.3901e-10
ENSMUSG00000064341	mt-Nd1	mitochondrially encoded NADH dehydrogenase 1	protein_coding	17716	957	17716	-4.24931	8.94475	3.67781e-07	-5.26847	8.94475	4.98291e-08	-9.51778	8.94475	7.3901e-10
ENSMUSG00000066892	Fbxl12	F-box and leucine-rich repeat protein 12	protein_coding	30843	5090	30843	3.81129	3.54186	1.26321e-07	3.60582	3.54186	2.8406e-07	7.41711	3.54186	7.3901e-10
ENSMUSG00000044548	Dact1	dishevelled-binding antagonist of beta-catenin 1	protein_coding	59036	3761	59036	-7.95852	-1.18957	6.9866e-08	-7.90893	-1.18957	7.67225e-08	-15.8674	-1.18957	7.45726e-10
ENSMUSG00000035852	Misp	mitotic spindle positioning	protein_coding	78906	2848	78906	6.19283	2.28919	1.28507e-07	6.62712	2.28919	6.11541e-08	12.82	2.28919	7.45804e-10
ENSMUSG00000042557	Sin3a	transcriptional regulator, SIN3A (yeast)	protein_coding	20466	5385	20466	1.443	6.43731	3.88146e-05	1.4922	6.43731	1.58614e-05	2.9352	6.43731	7.45804e-10
ENSMUSG00000040370	Etfrf1	electron transfer flavoprotein regulatory factor 1	protein_coding	67636	2682	67636	-2.13041	3.39543	2.16927e-06	-2.59625	3.39543	2.7219e-07	-4.72666	3.39543	7.51286e-10
ENSMUSG00000084803	5830444B04Rik	RIKEN cDNA 5830444B04 gene	processed_transcript	NA	5410	NA	8.83778	-1.3602	8.34615e-08	9.31477	-1.3602	5.44878e-08	18.1526	-1.3602	7.51286e-10
ENSMUSG00000020034	Tcp11l2	t-complex 11 (mouse) like 2	protein_coding	216198	3438	216198	1.96427	5.89602	8.32822e-07	1.73646	5.89602	9.05323e-06	3.70072	5.89602	7.52108e-10
ENSMUSG00000033278	Ptprm	protein tyrosine phosphatase, receptor type, M	protein_coding	19274	8828	19274	-5.47894	-2.23814	2.89366e-07	-6.68345	-2.23814	3.49755e-08	-12.1624	-2.23814	7.61155e-10
ENSMUSG00000042650	Alkbh5	alkB homolog 5, RNA demethylase	protein_coding	268420	5987	268420	1.52312	7.89716	3.40234e-05	1.71989	7.89716	2.22993e-06	3.24302	7.89716	7.63044e-10
ENSMUSG00000050022	Amz1	archaelysin family metallopeptidase 1	protein_coding	231842	6697	231842	-6.31738	0.80329	8.03493e-08	-6.33141	0.80329	1.02556e-07	-12.6488	0.80329	7.63044e-10
ENSMUSG00000029385	Ccng2	cyclin G2	protein_coding	12452	5458	12452	3.00687	5.44058	5.81604e-07	3.36125	5.44058	1.36114e-07	6.36812	5.44058	7.64115e-10
ENSMUSG00000068231	Vmn1r43	vomeronasal 1 receptor 43	protein_coding	113847	12854	113847	-3.78877	1.82167	1.80668e-07	-3.95555	1.82167	1.78458e-07	-7.74432	1.82167	7.64115e-10
ENSMUSG00000022610	Mapk12	mitogen-activated protein kinase 12	protein_coding	29857	3805	29857	2.83475	3.33536	2.51292e-07	2.67036	3.33536	6.74676e-07	5.50511	3.33536	7.64437e-10
ENSMUSG00000022636	Alcam	activated leukocyte cell adhesion molecule	protein_coding	11658	7121	11658	10.5494	-0.00343096	7.27264e-08	10.9032	-0.00343096	5.45019e-08	21.4526	-0.00343096	7.70018e-10
ENSMUSG00000028678	Kif2c	kinesin family member 2C	protein_coding	73804	4363	73804	1.30952	5.97003	0.000153037	1.28905	5.97003	0.000252667	2.59857	5.97003	7.70456e-10
ENSMUSG00000037217	Syn1	synapsin I	protein_coding	20964	3299	20964	-8.37556	-0.964226	3.98939e-08	-7.33393	-0.964226	1.51251e-07	-15.7095	-0.964226	7.71587e-10
ENSMUSG00000002147	Stat6	signal transducer and activator of transcription 6	protein_coding	20852	4402	20852	-2.42179	6.38476	1.22627e-06	-2.80654	6.38476	2.19528e-07	-5.22833	6.38476	7.73244e-10
ENSMUSG00000038775	Vill	villin-like	protein_coding	22351	4409	22351	9.64728	-0.652822	7.51495e-08	9.9469	-0.652822	5.83499e-08	19.5942	-0.652822	7.73761e-10
ENSMUSG00000022747	St3gal6	ST3 beta-galactoside alpha-2,3-sialyltransferase 6	protein_coding	54613	6172	54613	9.69269	0.625682	6.8533e-08	8.86612	0.625682	6.66592e-08	18.5588	0.625682	7.75245e-10
ENSMUSG00000054321	Taf4b	TATA-box binding protein associated factor 4b	protein_coding	72504	5149	72504	-3.80334	2.46707	1.50476e-07	-3.52207	2.46707	2.77234e-07	-7.32541	2.46707	7.75245e-10
ENSMUSG00000024803	Ankrd1	ankyrin repeat domain 1 (cardiac muscle)	protein_coding	107765	1765	107765	3.90784	4.22174	3.06824e-07	4.2667	4.22174	9.26732e-08	8.17454	4.22174	7.78989e-10
ENSMUSG00000049577	Zfpm1	zinc finger protein, multitype 1	protein_coding	22761	3503	22761	2.02038	5.90453	3.65085e-06	2.33904	5.90453	3.40352e-07	4.35942	5.90453	7.78989e-10
ENSMUSG00000087064	Sap30bpos	SAP30 binding protein, opposite strand	antisense	NA	2352	NA	-5.05414	-3.31276	1.05933e-07	-4.92128	-3.31276	1.41681e-07	-9.97543	-3.31276	7.78989e-10
ENSMUSG00000031813	Mvb12a	multivesicular body subunit 12A	protein_coding	73711	3077	73711	1.75657	4.89083	7.0122e-06	1.9429	4.89083	1.1574e-06	3.69947	4.89083	7.84303e-10
ENSMUSG00000047821	Trim16	tripartite motif-containing 16	protein_coding	94092	4568	94092	-2.29623	5.36297	4.78704e-07	-2.06872	5.36297	2.3899e-06	-4.36495	5.36297	7.84912e-10
ENSMUSG00000057789	Bak1	BCL2-antagonist/killer 1	protein_coding	12018	2407	12018	-2.41618	6.55917	1.22831e-06	-2.77415	6.55917	2.37401e-07	-5.19033	6.55917	7.90826e-10
ENSMUSG00000041287	Sox15	SRY (sex determining region Y)-box 15	protein_coding	20670	861	20670	8.52443	-1.40187	8.80531e-08	8.87078	-1.40187	6.01196e-08	17.3952	-1.40187	7.92725e-10
ENSMUSG00000034206	Polq	polymerase (DNA directed), theta	protein_coding	77782	9685	77782	-2.1213	3.61692	1.21573e-06	-2.16678	3.61692	1.07482e-06	-4.28808	3.61692	7.95319e-10
ENSMUSG00000087095	Emx2os	Emx2 opposite strand/antisense transcript (non-protein coding)	antisense	NA	5023	NA	-6.41647	-2.59223	9.73497e-08	-6.44971	-2.59223	8.92914e-08	-12.8662	-2.59223	7.95319e-10
ENSMUSG00000073233	Gm9144	predicted gene 9144	processed_pseudogene	NA	1008	NA	-2.83356	2.12228	2.36837e-07	-2.59179	2.12228	8.79263e-07	-5.42534	2.12228	7.96833e-10
ENSMUSG00000024451	Arap3	ArfGAP with RhoGAP domain, ankyrin repeat and PH domain 3	protein_coding	106952	5224	106952	7.07531	0.914163	6.79679e-08	6.63317	0.914163	1.1705e-07	13.7085	0.914163	8.00263e-10
ENSMUSG00000032280	Tle3	transducin-like enhancer of split 3	protein_coding	21887	11653	21887	1.26698	6.79554	0.000575104	1.36972	6.79554	4.56379e-05	2.63669	6.79554	8.00263e-10
ENSMUSG00000054065	Pkp3	plakophilin 3	protein_coding	56460	3616	56460	1.98193	3.77866	1.37212e-06	1.91629	3.77866	2.82049e-06	3.89822	3.77866	8.05118e-10
ENSMUSG00000018604	Tbx3	T-box 3	protein_coding	21386	6624	21386	-4.70112	-3.3462	2.39366e-07	-5.14328	-3.3462	7.22836e-08	-9.84441	-3.3462	8.08698e-10
ENSMUSG00000041203	Trir	telomerase RNA component interacting RNase	protein_coding	68544	902	68544	-1.87201	4.8221	4.50146e-07	-1.35523	4.8221	0.000613022	-3.22724	4.8221	8.10541e-10
ENSMUSG00000020937	Plcd3	phospholipase C, delta 3	protein_coding	72469	3393	72469	1.43513	6.43549	5.69469e-05	1.54037	6.43549	9.29884e-06	2.9755	6.43549	8.11449e-10
ENSMUSG00000024304	Cdh2	cadherin 2	protein_coding	12558	8066	12558	-4.71443	-3.37999	1.98166e-07	-4.99766	-3.37999	8.9542e-08	-9.71208	-3.37999	8.13315e-10
ENSMUSG00000027202	Slc12a1	solute carrier family 12, member 1	protein_coding	20495	5763	20495	-3.99198	1.35564	1.31898e-07	-3.53683	1.35564	3.1738e-07	-7.52882	1.35564	8.13315e-10
ENSMUSG00000049327	Kmt5a	lysine methyltransferase 5A	protein_coding	67956	5307	67956	-2.17046	7.04754	5.56287e-07	-1.91443	7.04754	4.60319e-06	-4.08489	7.04754	8.14617e-10
ENSMUSG00000054517	Trim65	tripartite motif-containing 65	protein_coding	338364	5883	338364	-2.62441	2.10912	7.00088e-07	-3.02621	2.10912	2.47946e-07	-5.65063	2.10912	8.19987e-10
ENSMUSG00000074886	Grk6	G protein-coupled receptor kinase 6	protein_coding	26385	4202	26385	-1.85295	5.62156	4.45156e-06	-2.05474	5.62156	9.64564e-07	-3.90769	5.62156	8.20483e-10
ENSMUSG00000020674	Pxdn	peroxidasin	protein_coding	69675	9648	69675	6.71149	2.94666	6.13075e-08	6.07423	2.94666	1.57071e-07	12.7857	2.94666	8.21156e-10
ENSMUSG00000055298	Ctsj	cathepsin J	protein_coding	26898	1425	26898	-6.29173	-1.88767	1.97696e-07	-7.27631	-1.88767	4.57704e-08	-13.568	-1.88767	8.24408e-10
ENSMUSG00000061411	Nol4l	nucleolar protein 4-like	protein_coding	329540	9083	329540	2.1775	5.49835	2.34744e-06	2.46896	5.49835	3.12242e-07	4.64646	5.49835	8.24408e-10
ENSMUSG00000022272	Myo10	myosin X	protein_coding	17909	10122	17909	-1.62798	8.20497	9.31849e-06	-1.66337	8.20497	5.87741e-06	-3.29135	8.20497	8.31527e-10
ENSMUSG00000015085	Entpd2	ectonucleoside triphosphate diphosphohydrolase 2	protein_coding	12496	2128	12496	2.23111	2.04682	1.0273e-06	2.23699	2.04682	9.69192e-07	4.4681	2.04682	8.49383e-10
ENSMUSG00000025995	Wdr75	WD repeat domain 75	protein_coding	73674	4900	73674	-1.76608	5.46768	9.54135e-06	-2.08239	5.46768	6.67799e-07	-3.84847	5.46768	8.49383e-10
ENSMUSG00000057219	Armc7	armadillo repeat containing 7	protein_coding	276905	3069	276905	-2.61133	2.90152	2.53029e-07	-2.18425	2.90152	2.57893e-06	-4.79559	2.90152	8.49383e-10
ENSMUSG00000110151	Gm38416	predicted gene, 38416	lincRNA	NA	3780	NA	-5.14256	-3.27127	1.11543e-07	-4.99842	-3.27127	1.51524e-07	-10.141	-3.27127	8.49383e-10
ENSMUSG00000019080	Mfsd3	major facilitator superfamily domain containing 3	protein_coding	69572	2456	69572	-3.70475	1.53488	2.62476e-07	-4.58939	1.53488	1.20689e-07	-8.29414	1.53488	8.51551e-10
ENSMUSG00000040883	Tmem205	transmembrane protein 205	protein_coding	235043	2589	235043	2.41156	3.99956	1.50498e-06	2.73246	3.99956	2.34498e-07	5.14402	3.99956	8.52666e-10
ENSMUSG00000027259	Adal	adenosine deaminase-like	protein_coding	75894	5317	75894	-3.17505	1.78741	3.47538e-07	-3.25851	1.78741	2.52495e-07	-6.43356	1.78741	8.53305e-10
ENSMUSG00000032373	Car12	carbonic anhydrase 12	protein_coding	76459	7597	76459	3.58495	5.23486	4.96271e-07	4.1466	5.23486	8.93578e-08	7.73154	5.23486	8.58335e-10
ENSMUSG00000092335	Zfp977	zinc finger protein 977	protein_coding	208111	1425	208111	-5.43576	-3.07867	1.29634e-07	-5.48271	-3.07867	1.11784e-07	-10.9185	-3.07867	8.60415e-10
ENSMUSG00000001663	Gstt1	glutathione S-transferase, theta 1	protein_coding	14871	1528	14871	4.15933	2.50977	1.2447e-07	3.90646	2.50977	2.83616e-07	8.06579	2.50977	8.60841e-10
ENSMUSG00000019039	Dalrd3	DALR anticodon binding domain containing 3	protein_coding	67789	2458	67789	2.64734	4.11379	3.47251e-07	2.4881	4.11379	9.82809e-07	5.13543	4.11379	8.62689e-10
ENSMUSG00000038248	Sobp	sine oculis binding protein	protein_coding	109205	5529	109205	-8.34363	-0.672339	7.48135e-08	-8.21092	-0.672339	8.93578e-08	-16.5545	-0.672339	8.65399e-10
ENSMUSG00000055717	Slain1	SLAIN motif family, member 1	protein_coding	105439	3284	105439	6.48713	-3.16351	6.10477e-08	5.98765	-3.16351	1.81472e-07	12.4748	-3.16351	8.65845e-10
ENSMUSG00000003500	Impdh1	inosine monophosphate dehydrogenase 1	protein_coding	23917	3294	23917	-1.57905	4.73492	8.5972e-06	-1.51514	4.73492	2.54104e-05	-3.0942	4.73492	8.68861e-10
ENSMUSG00000103711	Tstd1	thiosulfate sulfurtransferase (rhodanese)-like domain containing 1	protein_coding	226654	867	226654	5.53361	0.336712	1.46174e-07	5.86034	0.336712	9.25763e-08	11.394	0.336712	8.70093e-10
ENSMUSG00000028677	Rnf220	ring finger protein 220	protein_coding	66743	8239	66743	1.34511	5.50831	0.000154471	1.41436	5.50831	3.44002e-05	2.75947	5.50831	8.71236e-10
ENSMUSG00000035775	Krt20	keratin 20	protein_coding	66809	1927	66809	-6.20348	-1.77879	2.30717e-07	-7.30782	-1.77879	4.4984e-08	-13.5113	-1.77879	8.71236e-10
ENSMUSG00000026627	Tmem206	transmembrane protein 206	protein_coding	66950	2246	66950	1.72872	4.8414	3.387e-06	1.61895	4.8414	1.35513e-05	3.34767	4.8414	8.74749e-10
ENSMUSG00000047669	Msl3l2	MSL3 like 2	protein_coding	73390	2140	73390	-5.20801	-3.41202	5.10558e-08	-4.3753	-3.41202	4.541e-07	-9.5833	-3.41202	8.74749e-10
ENSMUSG00000044927	H1fx	H1 histone family, member X	protein_coding	243529	1217	243529	-8.51501	-1.29881	3.26729e-08	-6.91345	-1.29881	2.63207e-07	-15.4285	-1.29881	8.75049e-10
ENSMUSG00000019139	Isyna1	myo-inositol 1-phosphate synthase A1	protein_coding	71780	2436	71780	9.176	1.12564	7.45189e-08	9.00175	1.12564	8.13514e-08	18.1777	1.12564	8.75351e-10
ENSMUSG00000063802	Hspbp1	HSPA (heat shock 70kDa) binding protein, cytoplasmic cochaperone 1	protein_coding	66245	1892	66245	-2.26741	4.78379	3.81836e-07	-1.89368	4.78379	7.04584e-06	-4.1611	4.78379	8.77703e-10
ENSMUSG00000087370	Tmem170b	transmembrane protein 170B	protein_coding	621976	7477	621976	1.7921	4.42992	3.06873e-06	1.73314	4.42992	6.03153e-06	3.52524	4.42992	8.77703e-10
ENSMUSG00000024650	Slc22a6	solute carrier family 22 (organic anion transporter), member 6	protein_coding	18399	4026	18399	-6.18478	-2.79169	8.25621e-08	-5.88045	-2.79169	1.46859e-07	-12.0652	-2.79169	8.81265e-10
ENSMUSG00000021932	Rnaseh2b	ribonuclease H2, subunit B	protein_coding	67153	6243	67153	-2.09179	3.19459	1.10894e-06	-1.97925	3.19459	2.54888e-06	-4.07103	3.19459	8.81777e-10
ENSMUSG00000023911	Flywch2	FLYWCH family member 2	protein_coding	76917	996	76917	5.69931	0.658827	1.57085e-07	5.84789	0.658827	8.59041e-08	11.5472	0.658827	8.86554e-10
ENSMUSG00000072381	Gm10355	predicted gene 10355	processed_pseudogene	NA	517	NA	-7.50529	-1.51709	1.28013e-07	-8.10594	-1.51709	6.11541e-08	-15.6112	-1.51709	8.8738e-10
ENSMUSG00000019710	Mrpl24	mitochondrial ribosomal protein L24	protein_coding	67707	2255	67707	1.45466	5.86022	4.23986e-05	1.51614	5.86022	1.4676e-05	2.97079	5.86022	8.87474e-10
ENSMUSG00000024357	Sil1	endoplasmic reticulum chaperone SIL1 homolog (S. cerevisiae)	protein_coding	81500	1695	81500	2.30126	5.69155	2.09467e-06	2.65397	5.69155	2.50239e-07	4.95523	5.69155	8.89126e-10
ENSMUSG00000086361	Gm6569	predicted gene 6569	protein_coding	NA	811	NA	7.45926	-1.91113	1.20514e-07	7.90246	-1.91113	6.63254e-08	15.3617	-1.91113	8.8924e-10
ENSMUSG00000089730	1700007P06Rik	RIKEN cDNA 1700007P06 gene	antisense	NA	823	NA	-6.45643	-2.67074	7.64202e-08	-6.08419	-2.67074	1.50092e-07	-12.5406	-2.67074	8.91023e-10
ENSMUSG00000000489	Pdgfb	platelet derived growth factor, B polypeptide	protein_coding	18591	4161	18591	4.14909	2.86015	3.33029e-07	4.82844	2.86015	8.78534e-08	8.97754	2.86015	9.00737e-10
ENSMUSG00000043432	Leng9	leukocyte receptor cluster (LRC) member 9	protein_coding	243813	2460	243813	-3.34648	-0.119532	4.24666e-07	-3.87851	-0.119532	1.47e-07	-7.22499	-0.119532	9.03116e-10
ENSMUSG00000011958	Bnip2	BCL2/adenovirus E1B interacting protein 2	protein_coding	12175	3455	12175	-1.66686	5.78107	1.63639e-05	-1.94569	5.78107	1.06043e-06	-3.61255	5.78107	9.04244e-10
ENSMUSG00000085949	Gm14275	predicted gene 14275	lincRNA	NA	430	NA	7.78078	-1.3762	1.49331e-07	8.66688	-1.3762	5.20452e-08	16.4477	-1.3762	9.08179e-10
ENSMUSG00000028550	Atg4c	autophagy related 4C, cysteine peptidase	protein_coding	242557	3351	242557	-1.5987	5.51207	3.66946e-05	-2.00031	5.51207	6.55866e-07	-3.59901	5.51207	9.0988e-10
ENSMUSG00000027331	Knstrn	kinetochore-localized astrin/SPAG5 binding	protein_coding	51944	5158	51944	1.60778	6.11573	5.3988e-06	1.45281	6.11573	6.49532e-05	3.06059	6.11573	9.10551e-10
ENSMUSG00000039048	Foxred1	FAD-dependent oxidoreductase domain containing 1	protein_coding	235169	4520	235169	1.65536	4.4938	3.20785e-06	1.44256	4.4938	9.13025e-05	3.09792	4.4938	9.12071e-10
ENSMUSG00000049119	Fam110b	family with sequence similarity 110, member B	protein_coding	242297	8164	242297	-9.02898	-1.07897	4.78014e-08	-8.01302	-1.07897	1.53991e-07	-17.042	-1.07897	9.12867e-10
ENSMUSG00000049404	Rarres1	retinoic acid receptor responder (tazarotene induced) 1	protein_coding	109222	1325	109222	-6.40097	-2.27119	1.29268e-07	-6.68532	-2.27119	8.59041e-08	-13.0863	-2.27119	9.13103e-10
ENSMUSG00000030170	Wnt5b	wingless-type MMTV integration site family, member 5B	protein_coding	22419	2654	22419	-6.5918	-0.726909	1.27659e-07	-7.40604	-0.726909	7.86157e-08	-13.9978	-0.726909	9.19286e-10
ENSMUSG00000114249	Gm47709	predicted gene, 47709	lincRNA	NA	1059	NA	-6.47502	-2.46312	6.76051e-08	-5.84552	-2.46312	1.92468e-07	-12.3205	-2.46312	9.19389e-10
ENSMUSG00000082154	Gm16464	predicted gene 16464	processed_pseudogene	NA	1095	NA	-2.33404	1.85044	1.16241e-06	-2.53757	1.85044	5.01379e-07	-4.87161	1.85044	9.22115e-10
ENSMUSG00000001942	Siae	sialic acid acetylesterase	protein_coding	22619	10497	22619	3.80625	4.21032	1.03128e-07	3.27674	4.21032	7.12769e-07	7.08299	4.21032	9.25191e-10
ENSMUSG00000009681	Bcr	breakpoint cluster region	protein_coding	110279	8191	110279	1.49401	6.97924	5.94465e-05	1.72465	6.97924	2.31811e-06	3.21866	6.97924	9.28907e-10
ENSMUSG00000024511	Rab27b	RAB27B, member RAS oncogene family	protein_coding	80718	10679	80718	-4.79392	3.94761	1.19469e-07	-4.09887	3.94761	2.53336e-07	-8.89279	3.94761	9.29143e-10
ENSMUSG00000021175	Cdca7l	cell division cycle associated 7 like	protein_coding	217946	3258	217946	1.85104	3.98447	3.36941e-06	1.88748	3.98447	2.63995e-06	3.73852	3.98447	9.31401e-10
ENSMUSG00000037185	Krt80	keratin 80	protein_coding	74127	6393	74127	-3.87981	2.18253	1.93336e-07	-4.01198	2.18253	2.2767e-07	-7.89179	2.18253	9.34769e-10
[truncated: 16,281 more rows]
