# Supplementary material for: The NFIB‐ERO1A axis promotes breast cancer metastatic colonization of disseminated tumour cells
Source: EMBO Mol Med. 2021 Mar 10;13(4):e13162. doi: 10.15252/emmm.202013162 (PMC8033524; doi:10.15252/emmm.202013162)
Supplement: Supplementary file 6 — Dataset EV4 [file EMMM-13-e13162-s004.xlsx]

## Sheet: a.NFIB peak (Shin et al; 2016)
Dataset EV4
List of all NFIB peaks from Shin et al; Nature Genetics 2016.
chr1	5012841	5013097
chr1	10492290	10492504
chr1	13161292	13161492
chr1	23487712	23487985
chr1	24193897	24194107
chr1	28686164	28686406
chr1	33559881	33560086
chr1	34469272	34469507
chr1	36087317	36087537
chr1	36321034	36321246
chr1	36660331	36660533
chr1	37753241	37753472
chr1	39173300	39173515
chr1	43307177	43307430
chr1	43531466	43531681
chr1	43560661	43560876
chr1	57369483	57374857
chr1	63904579	63904809
chr1	66663785	66664004
chr1	66918210	66918458
chr1	69075778	69076281
chr1	72785627	72785831
chr1	73575277	73575526
chr1	74045229	74045502
chr1	74165772	74165972
chr1	74167779	74167991
chr1	74342318	74342626
chr1	82181780	82182018
chr1	84932328	84932544
chr1	87487791	87488048
chr1	87488666	87488979
chr1	87489033	87489283
chr1	87489388	87489671
chr1	88172017	88172263
chr1	88925425	88925630
chr1	90173579	90173889
chr1	90173996	90174249
chr1	91001027	91001284
chr1	91321213	91321527
chr1	92606438	92606676
chr1	92822707	92822922
chr1	93106524	93106740
chr1	107939714	107939998
chr1	120605833	120606249
chr1	122159882	122160128
chr1	128096852	128097164
chr1	132600265	132600510
chr1	132723121	132723326
chr1	132725316	132725530
chr1	133633900	133634117
chr1	133646359	133646635
chr1	133837435	133837655
chr1	133952414	133952622
chr1	134215932	134216256
chr1	134999956	135000306
chr1	137123909	137124191
chr1	137445429	137445642
chr1	139648155	139648366
chr1	139851745	139851945
chr1	150537861	150538340
chr1	153341906	153342135
chr1	153910931	153911132
chr1	155482608	155483011
chr1	155526427	155526716
chr1	155967896	155968137
chr1	157057267	157057501
chr1	157652800	157653079
chr1	157883569	157883796
chr1	159449588	159449818
chr1	165269087	165269295
chr1	165866489	165866707
chr1	167440317	167440539
chr1	167486923	167487266
chr1	167564580	167564802
chr1	168174492	168174727
chr1	169679011	169679365
chr1	172446561	172446824
chr1	172479293	172479493
chr1	180942414	180942692
chr1	181066805	181067232
chr1	182119113	182119334
chr1	182209769	182210111
chr1	182237788	182238145
chr1	182320548	182320829
chr1	183470613	183470867
chr1	183723748	183723959
chr1	186677966	186678210
chr1	186694126	186694398
chr1	191024276	191025202
chr1	193007411	193007649
chr1	195104718	195104942
chr1	195212367	195212724
chr10	6367140	6367355
chr10	7559370	7559738
chr10	7741854	7742098
chr10	8537892	8538108
chr10	12537255	12537514
chr10	13524982	13525195
chr10	13777056	13777275
chr10	14121707	14121915
chr10	19824528	19824746
chr10	21862366	21862572
chr10	24252655	24252889
chr10	26713804	26714489
chr10	39345753	39345978
chr10	39368148	39368402
chr10	41061187	41061420
chr10	41971119	41971345
chr10	43377469	43377712
chr10	44453044	44453269
chr10	58107076	58107279
chr10	58209642	58209853
chr10	59743129	59743344
chr10	69053837	69054046
chr10	74554524	74554751
chr10	74958158	74958413
chr10	74973326	74973601
chr10	75018866	75019083
chr10	75021268	75021568
chr10	75203746	75203954
chr10	75291289	75291556
chr10	77086011	77086269
chr10	78038554	78038786
chr10	79397052	79397443
chr10	79399092	79399293
chr10	80140966	80141230
chr10	80400537	80400765
chr10	83090608	83090815
chr10	85802500	85802702
chr10	86191019	86191284
chr10	88433701	88433911
chr10	88808451	88808723
chr10	98752073	98752280
chr10	101219373	101219587
chr10	111037799	111038009
chr10	117486415	117486694
chr10	118492347	118492571
chr10	119820464	119820739
chr10	120041629	120041906
chr10	120137603	120137819
chr10	120935594	120935813
chr10	121329872	121330614
chr10	128258744	128258959
chr11	3000390	3000941
chr11	3001231	3001459
chr11	3001964	3002230
chr11	3030748	3031014
chr11	3031930	3032405
chr11	3033451	3033752
chr11	3033812	3034122
chr11	3034354	3034693
chr11	3037322	3037569
chr11	3039491	3039803
chr11	3041821	3042115
chr11	3042222	3042518
chr11	3042720	3045568
chr11	3045742	3047161
chr11	3047474	3048409
chr11	3048470	3048789
chr11	3049667	3049879
chr11	3050868	3051590
chr11	3052106	3054407
chr11	3054557	3055698
chr11	3055833	3059014
chr11	3059545	3060844
chr11	3060993	3061910
chr11	3062057	3062481
chr11	3062517	3063437
chr11	3063574	3064160
chr11	3064391	3065017
chr11	3065232	3066172
chr11	3066255	3066849
chr11	3066891	3068221
chr11	3068987	3069230
chr11	3069368	3069877
chr11	3070344	3072114
chr11	3072271	3072614
chr11	3072814	3073168
chr11	3073216	3073819
chr11	3074000	3074660
chr11	3075907	3076213
chr11	3076252	3076760
chr11	3076916	3077841
chr11	3077881	3078389
chr11	3078804	3080192
chr11	3081079	3082079
chr11	3082129	3083022
chr11	3083168	3083556
chr11	3083719	3084071
chr11	3084278	3084502
chr11	3084541	3085693
chr11	3085908	3086282
chr11	3086453	3087658
chr11	3087746	3088067
chr11	3088123	3088455
chr11	3088502	3089164
chr11	3089302	3089734
chr11	3089768	3090015
chr11	3090162	3090677
chr11	3091064	3091502
chr11	3091641	3092094
chr11	3092130	3092951
chr11	3092997	3094359
chr11	3094517	3095038
chr11	3095362	3097162
chr11	3098028	3098542
chr11	3098889	3099360
chr11	3099499	3100075
chr11	3803123	3803340
chr11	4083639	4083843
chr11	4086493	4086702
chr11	4200719	4200958
chr11	6306319	6306520
chr11	6539869	6540129
chr11	11617773	11617993
chr11	12131545	12131852
chr11	12135025	12135253
chr11	12283055	12283280
chr11	31738535	31738765
chr11	32124783	32125097
chr11	32271016	32271269
chr11	33479540	33479778
chr11	35045278	35045504
chr11	35110934	35111148
chr11	35564158	35564372
chr11	35849917	35850125
chr11	37310381	37311117
chr11	38554416	38554911
chr11	43561474	43561751
chr11	50105925	50106135
chr11	52917113	52917446
chr11	53576355	53576574
chr11	53879098	53879302
chr11	53879410	53879660
chr11	53885249	53885490
chr11	53889684	53889894
chr11	54920293	54920501
chr11	58116009	58116240
chr11	60022800	60023012
chr11	60037859	60038065
chr11	60038312	60038580
chr11	60069419	60069639
chr11	60973575	60973800
chr11	62633704	62633961
chr11	67984163	67984430
chr11	68154968	68155197
chr11	68910446	68910737
chr11	69178526	69178794
chr11	69520335	69520591
chr11	72029126	72029330
chr11	72354067	72354312
chr11	72765177	72765405
chr11	72765760	72765992
chr11	72767247	72767546
chr11	72985738	72985990
chr11	74193239	74193508
chr11	74222433	74222635
chr11	74680780	74681000
chr11	74970506	74970801
chr11	75384852	75385069
chr11	75749388	75749656
chr11	77605435	77605655
chr11	77965848	77966056
chr11	79139253	79139462
chr11	79543041	79543622
chr11	79606237	79606466
chr11	82891676	82891910
chr11	83279569	83279931
chr11	83960374	83960617
chr11	84567738	84567949
chr11	85126478	85126678
chr11	85352035	85352298
chr11	86816015	86816259
chr11	87118873	87119595
chr11	87523540	87523782
chr11	87932393	87932598
chr11	89023534	89023792
chr11	90216606	90216854
chr11	93995684	93995994
chr11	94020648	94020885
chr11	94021763	94022012
chr11	94033038	94033289
chr11	95245774	95246019
chr11	97310904	97311215
chr11	97670395	97670625
chr11	97909077	97909384
chr11	98219131	98219356
chr11	98449535	98449816
chr11	98812687	98813248
chr11	99043859	99044074
chr11	101386372	101386575
chr11	101619808	101620079
chr11	102080202	102080405
chr11	102199941	102200184
chr11	105214725	105215165
chr11	106520956	106521176
chr11	107289397	107289792
chr11	108872941	108873379
chr11	113369460	113369676
chr11	113912744	113913022
chr11	115026424	115026625
chr11	115375648	115375853
chr11	115584075	115584279
chr11	115636961	115637249
chr11	116453853	116454098
chr11	116616524	116616725
chr11	117413834	117414277
chr11	117685461	117685817
chr11	117997780	117997980
chr11	118939851	118940189
chr11	118987677	118987900
chr11	118995164	118995514
chr11	120092854	120093074
chr11	120116427	120116707
chr11	120221467	120221692
chr11	120352072	120352286
chr11	121083108	121083365
chr12	3109851	3110146
chr12	4495390	4495595
chr12	8502762	8502963
chr12	9235367	9235657
chr12	16576181	16576485
chr12	17312306	17312588
chr12	17671162	17671390
chr12	18296229	18296797
chr12	25419705	25419978
chr12	25937715	25937916
chr12	32635088	32635350
chr12	33346882	33347111
chr12	33450797	33451111
chr12	33453324	33453524
chr12	33986972	33987173
chr12	35997937	35998210
chr12	36879921	36880125
chr12	40460804	40461020
chr12	55292950	55293203
chr12	68160149	68160717
chr12	70784653	70784920
chr12	72149242	72149457
chr12	73044564	73044975
chr12	75904873	75905510
chr12	78121067	78121330
chr12	78290225	78290461
chr12	78298104	78298381
chr12	79307375	79307582
chr12	80078146	80078349
chr12	81754994	81755240
chr12	81788849	81789192
chr12	81945125	81945393
chr12	81954772	81954996
chr12	82025298	82025513
chr12	85262978	85263226
chr12	85496159	85496388
chr12	85528009	85528254
chr12	85529148	85529389
chr12	86178137	86178966
chr12	86913061	86913339
chr12	86939493	86939710
chr12	87102550	87102779
chr12	87417257	87417510
chr12	88111240	88111611
chr12	88141682	88141963
chr12	88174881	88175127
chr12	88235419	88235667
chr12	92922560	92922989
chr12	101630795	101631000
chr12	102014246	102014462
chr12	102017116	102017335
chr12	102990068	102990372
chr12	103603158	103603458
chr12	103864100	103864303
chr12	110198367	110198752
chr12	112743254	112743549
chr12	113537879	113538083
chr12	117779230	117779440
chr12	118669424	118669627
chr13	3372322	3372580
chr13	3723071	3723301
chr13	7304167	7304416
chr13	23552652	23552956
chr13	23622770	23623020
chr13	26070320	26070674
chr13	28743756	28744010
chr13	29629827	29630108
chr13	34818045	34818270
chr13	34881156	34881448
chr13	34898658	34898871
chr13	35629942	35630166
chr13	36245036	36245286
chr13	37758465	37758681
chr13	43327446	43327688
chr13	44389201	44389418
chr13	45358650	45359071
chr13	48647529	48647737
chr13	49406084	49406304
chr13	51967596	51967805
chr13	51998229	51998517
chr13	52041581	52041832
chr13	52087776	52087996
chr13	52419058	52419311
chr13	53104195	53104489
chr13	54664015	54664304
chr13	55106059	55106311
chr13	55549902	55550563
chr13	55644328	55644632
chr13	56550966	56551331
chr13	58702575	58702938
chr13	59329530	59329823
chr13	60027222	60027587
chr13	60587471	60587715
chr13	60646605	60646880
chr13	62973656	62973865
chr13	62999386	62999603
chr13	71252525	71252743
chr13	73821128	73821403
chr13	76155967	76156234
chr13	78622529	78622741
chr13	78946440	78946655
chr13	81226342	81226559
chr13	83700182	83701188
chr13	94287401	94287658
chr13	94355029	94355284
chr13	94737294	94737551
chr13	102294277	102294542
chr13	102375056	102375290
chr13	102460180	102460392
chr13	103348809	103349012
chr13	103415674	103415953
chr13	104826570	104826801
chr13	108960874	108961081
chr13	110671513	110671731
chr13	112726664	112726891
chr13	117820460	117820669
chr14	8718612	8718853
chr14	9090883	9091106
chr14	20626609	20626867
chr14	20724979	20725203
chr14	21012441	21012788
chr14	26329039	26329263
chr14	26343960	26344221
chr14	27921994	27922199
chr14	28137912	28138137
chr14	28215798	28216003
chr14	31464335	31464545
chr14	32268133	32268450
chr14	33054021	33054231
chr14	34547697	34548037
chr14	34909468	34909736
chr14	45929455	45929662
chr14	51512586	51512875
chr14	54732931	54733166
chr14	54996844	54997054
chr14	57255174	57255676
chr14	57773417	57773687
chr14	57780091	57780340
chr14	57961999	57962266
chr14	58226396	58226622
chr14	61147896	61148213
chr14	61211801	61212008
chr14	61323777	61324051
chr14	63740148	63740395
chr14	63776902	63777120
chr14	65785816	65786021
chr14	66185487	66185693
chr14	70733038	70733291
chr14	70736090	70736318
chr14	74696917	74697133
chr14	75252766	75252968
chr14	78783163	78783440
chr14	79248712	79248943
chr14	83535766	83536202
chr14	86520874	86521509
chr14	87541012	87541226
chr14	91725129	91726198
chr14	101893459	101893664
chr14	103764486	103764723
chr14	119735546	119735958
chr14	123303339	123303575
chr15	10601614	10601940
chr15	25653647	25653871
chr15	25863246	25863470
chr15	26691421	26691679
chr15	31272339	31272598
chr15	37381201	37381431
chr15	38328718	38328947
chr15	43617060	43617300
chr15	49320937	49321385
chr15	50829061	50829335
chr15	51315831	51316111
chr15	59029151	59029413
chr15	59465387	59465704
chr15	61354661	61354988
chr15	61915249	61915491
chr15	62038135	62038384
chr15	62044007	62044296
chr15	63923009	63923326
chr15	66761978	66762205
chr15	66796473	66796749
chr15	66925196	66925419
chr15	67730684	67730919
chr15	68909171	68909443
chr15	74915951	74916293
chr15	74916747	74917002
chr15	74917270	74917496
chr15	76203974	76204239
chr15	76585196	76585434
chr15	77764294	77764512
chr15	78232722	78233010
chr15	78670559	78670773
chr15	78961970	78962179
chr15	78999948	79000210
chr15	79153950	79154301
chr15	79709788	79710036
chr15	80537528	80537806
chr15	81632915	81633149
chr15	81670137	81670399
chr15	82904684	82904897
chr15	84013996	84014224
chr15	84129788	84130018
chr15	84528199	84528421
chr15	84554735	84554947
chr15	85500092	85500357
chr15	91037699	91037917
chr15	93348685	93348927
chr15	95736821	95737041
chr15	97730158	97730445
chr15	98314873	98315086
chr15	98336120	98336387
chr15	98343322	98343595
chr15	98544751	98545139
chr15	99224083	99224380
chr15	99235672	99235895
chr15	99554265	99554514
chr15	100246121	100246403
chr15	102212355	102212563
chr16	4489159	4489423
chr16	10850129	10850344
chr16	10925981	10926228
chr16	10975161	10975365
chr16	10991010	10991232
chr16	13454344	13454557
chr16	20604636	20605046
chr16	20888460	20888883
chr16	24490014	24490280
chr16	29967636	29968087
chr16	30412850	30413059
chr16	30553107	30553366
chr16	30973592	30973868
chr16	31551818	31552066
chr16	32699849	32700189
chr16	32703475	32703681
chr16	33696945	33697197
chr16	33836835	33837048
chr16	34395755	34395978
chr16	34414006	34414217
chr16	35055200	35055436
chr16	44676596	44676842
chr16	45993715	45993983
chr16	48812113	48812317
chr16	49951504	49951709
chr16	51165079	51166316
chr16	76243142	76243391
chr16	76432578	76432862
chr16	78440091	78440392
chr16	82873929	82874132
chr16	91363723	91363961
chr16	91595420	91595624
chr16	91786790	91787024
chr16	92105869	92106143
chr16	92159594	92159854
chr16	93043227	93043522
chr16	93816863	93817067
chr16	94694286	94694493
chr16	96582943	96583144
chr17	3415668	3415878
chr17	6933643	6933923
chr17	7870667	7870968
chr17	12403014	12403226
chr17	12918855	12919066
chr17	14271553	14271838
chr17	17739498	17739722
chr17	23794902	23795149
chr17	24339958	24340178
chr17	24607065	24607274
chr17	24609339	24609780
chr17	25069465	25069683
chr17	26057075	26057282
chr17	26117847	26118141
chr17	26308188	26308444
chr17	27183719	27183978
chr17	27688350	27688607
chr17	27711707	27711934
chr17	29525927	29526208
chr17	29532255	29532535
chr17	29533711	29533920
chr17	29708521	29708812
chr17	31687306	31687527
chr17	31864278	31864525
chr17	32077573	32078009
chr17	32620221	32620441
chr17	32795815	32796028
chr17	33965794	33966120
chr17	34355601	34355834
chr17	35844912	35845160
chr17	35950214	35950484
chr17	36368307	36368541
chr17	36993291	36993643
chr17	37088576	37088789
chr17	39980131	39983343
chr17	39983393	39983636
chr17	39984928	39985780
chr17	43394668	43394978
chr17	45381882	45382132
chr17	45721457	45721718
chr17	45903943	45904199
chr17	46164373	46164576
chr17	47979304	47979559
chr17	60790236	60790799
chr17	62762030	62762233
chr17	65065745	65066189
chr17	69615569	69615781
chr17	70021973	70022223
chr17	74268342	74268779
chr17	74283690	74283911
chr17	74299505	74299939
chr17	74311984	74312296
chr17	79535857	79536074
chr17	83420024	83420225
chr17	87775598	87775806
chr17	90140639	90141109
chr18	3005781	3006010
chr18	3006217	3006968
chr18	3008604	3008819
chr18	3464981	3465186
chr18	14360686	14360892
chr18	15204877	15205095
chr18	32523194	32523560
chr18	32581730	32582037
chr18	32591441	32591663
chr18	34539636	34539856
chr18	34911220	34911425
chr18	36825574	36825800
chr18	37965829	37966040
chr18	39103314	39103526
chr18	39133106	39133313
chr18	39198835	39199050
chr18	40015564	40015770
chr18	40467711	40468027
chr18	40779554	40779779
chr18	46519560	46519812
chr18	50178191	50178409
chr18	55293683	55293941
chr18	60990609	60990818
chr18	61796349	61796613
chr18	62175517	62175770
chr18	65912419	65912633
chr18	66198679	66198999
chr18	67486124	67486362
chr18	68317105	68317337
chr18	69136145	69136358
chr18	74148446	74148663
chr18	74174734	74174938
chr18	74261359	74261560
chr18	75977552	75977777
chr18	78281852	78282054
chr19	3880415	3880716
chr19	3929548	3929875
chr19	4302964	4303235
chr19	4333858	4334158
chr19	4557937	4558177
chr19	4720905	4721118
chr19	4824183	4824802
chr19	4829289	4829518
chr19	6504275	6504636
chr19	7381484	7381755
chr19	7673045	7673261
chr19	8784539	8784808
chr19	10021561	10021767
chr19	10145592	10146013
chr19	10397857	10398101
chr19	15122483	15122712
chr19	17665488	17665707
chr19	21424113	21424374
chr19	25149312	25149569
chr19	32255832	32256085
chr19	33049379	33049728
chr19	34169909	34170205
chr19	34170831	34171049
chr19	36609320	36609565
chr19	38060216	38060428
chr19	38062726	38062971
chr19	40440712	40440975
chr19	41175920	41176188
chr19	42132943	42133220
chr19	42163782	42164023
chr19	45437807	45438032
chr19	45615257	45615622
chr19	46162389	46162726
chr19	46431333	46431534
chr19	46471207	46471419
chr19	47027587	47027799
chr19	49786363	49786727
chr19	53592228	53592436
chr19	53961221	53961481
chr19	55913632	55913853
chr19	56029611	56029862
chr19	56109635	56109837
chr2	3304794	3305078
chr2	11626734	11627029
chr2	11975282	11975579
chr2	12829754	12829955
chr2	26355632	26355855
chr2	26806978	26807278
chr2	27102811	27103052
chr2	27276820	27277079
chr2	27454652	27454952
chr2	27613986	27614240
chr2	27616909	27617145
chr2	27795001	27795268
chr2	28379232	28379489
chr2	29488664	29488875
chr2	31332974	31333216
chr2	32235600	32235816
chr2	32394979	32395252
chr2	32725451	32725902
chr2	32913120	32913364
chr2	34755364	34755580
chr2	35513790	35514065
chr2	37426358	37426586
chr2	50965875	50966077
chr2	52293629	52293865
chr2	52789148	52789369
chr2	58339641	58339851
chr2	59284849	59285050
chr2	59907214	59908935
chr2	63881245	63881464
chr2	65056479	65056705
chr2	65061139	65061354
chr2	65123525	65123738
chr2	75062530	75062749
chr2	78239429	78239723
chr2	92211553	92211817
chr2	92212952	92213159
chr2	92966761	92967014
chr2	92972313	92972564
chr2	93781934	93782198
chr2	98502369	98503163
chr2	98503775	98504269
chr2	98505030	98505360
chr2	98506554	98507510
chr2	103017632	103017879
chr2	103110751	103111079
chr2	103204883	103205160
chr2	103212165	103212404
chr2	112050442	112050721
chr2	113915751	113915954
chr2	117540693	117541020
chr2	117975654	117975870
chr2	118366034	118366245
chr2	118370039	118370320
chr2	118371013	118371231
chr2	118495064	118495297
chr2	118555771	118556033
chr2	119088759	119088996
chr2	121912279	121912495
chr2	122154653	122154864
chr2	122909703	122911240
chr2	123821058	123821388
chr2	124744834	124745112
chr2	126962707	126962964
chr2	128563514	128563743
chr2	131030570	131030799
chr2	131072371	131072574
chr2	133501383	133502158
chr2	134803481	134803681
chr2	144009217	144009450
chr2	144989233	144989441
chr2	145773272	145773824
chr2	147676990	147677211
chr2	150392882	150393107
chr2	152162669	152162884
chr2	152739277	152739488
chr2	152916271	152916497
chr2	153433917	153434148
chr2	155104171	155104632
chr2	155366660	155366905
chr2	155400523	155400777
chr2	156300562	156300873
chr2	157236967	157237173
chr2	157946051	157946259
chr2	158003948	158004149
chr2	159907504	159907736
chr2	160447677	160447888
chr2	160912083	160912511
chr2	163646399	163646600
chr2	164280418	164280684
chr2	164565494	164565753
chr2	165107542	165107907
chr2	165113893	165114096
chr2	165242809	165243064
chr2	165326106	165326328
chr2	165453518	165453728
chr2	165458578	165458787
chr2	165677690	165677899
chr2	165968253	165968497
chr2	167395528	167395746
chr2	167593531	167593823
chr2	167660138	167660374
chr2	167678902	167679130
chr2	170271351	170271611
chr2	172170632	172170883
chr2	172414556	172414785
chr2	172639504	172639709
chr2	173069190	173069401
chr2	173083213	173083449
chr2	179848851	179849090
chr2	179860899	179861132
chr2	180038156	180038364
chr2	181652333	181652632
chr3	8244690	8245019
chr3	8246370	8246582
chr3	9123222	9123488
chr3	9520553	9520810
chr3	9669844	9670142
chr3	14950131	14950346
chr3	19326188	19326507
chr3	19466851	19467085
chr3	19853837	19854226
chr3	27503168	27503427
chr3	27515525	27515749
chr3	29777644	29778325
chr3	30978456	30978664
chr3	30982761	30982962
chr3	31934051	31934304
chr3	34641683	34641903
chr3	39359530	39359746
chr3	40999463	40999673
chr3	41212332	41212639
chr3	41313486	41313780
chr3	50944938	50945194
chr3	51512668	51512889
chr3	51850889	51851101
chr3	52062492	52062724
chr3	52343973	52344173
chr3	52405020	52405264
chr3	55849964	55850176
chr3	55871842	55872183
chr3	56379371	56379687
chr3	61490501	61490740
chr3	63501543	63501744
chr3	65688463	65688755
chr3	76473135	76473591
chr3	81929842	81930320
chr3	82795028	82795466
chr3	84179866	84180108
chr3	84233367	84233580
chr3	89194111	89194462
chr3	100298958	100299207
chr3	101147193	101147438
chr3	102249629	102249830
chr3	104405653	104405944
chr3	106293244	106293454
chr3	107211365	107211672
chr3	107554212	107554414
chr3	107647457	107647750
chr3	107734577	107734832
chr3	107756499	107756748
chr3	107820911	107821137
chr3	108209067	108209336
chr3	108688766	108688994
chr3	109479229	109479499
chr3	110106178	110106398
chr3	113355149	113355493
chr3	115453570	115453917
chr3	121131255	121131462
chr3	121400103	121400330
chr3	122327655	122327855
chr3	129239206	129239469
chr3	131294513	131294775
chr3	134054021	134054357
chr3	136632875	136633098
chr3	139580836	139581042
chr3	144956270	144956517
chr3	145549157	145549360
chr3	145979331	145979586
chr3	153297179	153297609
chr3	154386159	154386508
chr3	155963022	155963238
chr3	155979331	155985857
chr4	3016668	3017153
chr4	3017219	3017986
chr4	3018034	3018298
chr4	8937857	8938064
chr4	11382331	11382571
chr4	12845069	12845270
chr4	13240533	13240936
chr4	21734026	21734406
chr4	33348263	33348586
chr4	33611498	33611760
chr4	40883476	40883691
chr4	43739987	43740192
chr4	45434673	45434998
chr4	45480391	45480802
chr4	46500219	46500443
chr4	46876722	46877039
chr4	53444736	53444955
chr4	57928121	57928337
chr4	58551566	58551906
chr4	59265641	59265844
chr4	59269536	59269817
chr4	59311633	59311840
chr4	62153872	62154127
chr4	62157956	62158194
chr4	62308006	62308253
chr4	62347826	62348087
chr4	62671397	62671601
chr4	62699328	62699583
chr4	82045911	82046148
chr4	97535720	97536115
chr4	97590493	97590990
chr4	99963725	99963982
chr4	104257908	104258224
chr4	104662704	104662937
chr4	104766668	104766930
chr4	104887028	104887330
chr4	105001512	105001764
chr4	106653461	106653703
chr4	106894189	106894509
chr4	108073072	108073316
chr4	111097912	111098112
chr4	114220580	114220812
chr4	115410210	115410418
chr4	118132612	118133808
chr4	118633816	118634079
chr4	118634470	118634702
chr4	118918218	118918472
chr4	119780347	119780611
chr4	119920138	119920376
chr4	120189942	120190198
chr4	120289326	120289621
chr4	120308030	120308285
chr4	120696607	120696845
chr4	122525432	122525641
chr4	122636050	122636306
chr4	122728084	122728351
chr4	123101290	123101588
chr4	123464824	123465040
chr4	124692572	124692847
chr4	124793432	124793685
chr4	124799532	124799839
chr4	125306830	125307092
chr4	128444204	128444406
chr4	129067676	129067890
chr4	129318253	129318464
chr4	129724876	129725183
chr4	129752135	129752451
chr4	129759134	129759450
chr4	129779340	129779547
chr4	131353468	131353695
chr4	131910504	131910719
chr4	133953056	133953296
chr4	134153282	134153548
chr4	134822543	134822918
chr4	135143694	135143898
chr4	135245824	135246047
chr4	135499307	135499614
chr4	135520545	135520769
chr4	137339585	137339806
chr4	140079164	140079368
chr4	140173363	140173593
chr4	141470028	141470291
chr4	141484952	141485156
chr4	144519820	144520079
chr4	148241917	148242120
chr4	148242181	148242382
chr4	148243803	148244010
chr4	148279541	148279818
chr4	148302416	148302671
chr4	148329274	148329535
chr4	149154890	149155099
chr4	154523089	154523415
chr4	154538723	154538933
chr4	154540085	154540316
chr4	155150063	155150322
chr4	155275277	155275557
chr5	9996427	9996871
chr5	14016330	14016816
chr5	20946861	20947071
chr5	24041653	24041887
chr5	24231905	24232123
chr5	24366613	24366844
chr5	25145097	25145366
chr5	25257454	25257752
chr5	27113939	27114240
chr5	28364823	28365044
chr5	30022786	30022989
chr5	32728177	32728396
chr5	36787780	36788124
chr5	36888456	36889061
chr5	38664655	38664902
chr5	38923382	38923599
chr5	40150270	40150512
chr5	53416887	53417099
chr5	53444580	53444783
chr5	54337502	54337862
chr5	61811933	61812191
chr5	66372156	66372462
chr5	66385892	66386178
chr5	67799606	67799973
chr5	68440131	68440368
chr5	70199572	70199810
chr5	73247061	73247295
chr5	74607944	74608254
chr5	74996459	74996877
chr5	93471073	93471323
chr5	99777347	99777612
chr5	100483918	100484125
chr5	106296876	106297096
chr5	107320967	107321169
chr5	108376575	108376847
chr5	110705504	110705720
chr5	110888086	110888306
chr5	110975895	110976132
chr5	114087692	114087979
chr5	115015344	115015586
chr5	115025586	115025805
chr5	117617058	117617281
chr5	118938328	118938532
chr5	120722032	120722303
chr5	121016212	121016452
chr5	121551207	121551532
chr5	122034209	122034517
chr5	122731049	122731301
chr5	123415524	123415728
chr5	123502371	123502612
chr5	123587832	123588065
chr5	123882192	123882393
chr5	124497142	124497350
chr5	124534166	124534443
chr5	124889667	124890011
chr5	125520521	125520921
chr5	125533572	125533780
chr5	125597639	125597879
chr5	125621594	125621866
chr5	125629039	125629331
chr5	125648427	125648726
chr5	125702285	125702550
chr5	125872115	125872317
chr5	125976094	125976311
chr5	132076238	132076468
chr5	135016941	135017156
chr5	136202558	136202859
chr5	137190361	137190684
chr5	137548540	137548769
chr5	138148149	138148402
chr5	138187034	138187259
chr5	138201320	138201608
chr5	138613070	138613338
chr5	140649185	140649431
chr5	141139862	141140064
chr5	144919614	144919821
chr5	152149291	152149568
chr6	6703994	6704195
chr6	6729064	6729317
chr6	7750064	7750290
chr6	21069969	21070481
chr6	22301529	22301807
chr6	28369713	28369932
chr6	31407097	31407303
chr6	31542980	31543187
chr6	32347238	32347439
chr6	34643069	34643584
chr6	39728592	39728987
chr6	49047016	49047285
chr6	49273673	49273996
chr6	49621121	49621332
chr6	51166453	51166713
chr6	51282881	51283232
chr6	54721231	54721432
chr6	57485361	57485672
chr6	71010182	71010424
chr6	76408210	76408466
chr6	78464254	78464659
chr6	83272842	83273091
chr6	83407446	83407701
chr6	85252430	85252696
chr6	86528374	86528603
chr6	88875008	88875245
chr6	88878190	88878422
chr6	95572040	95572271
chr6	97456069	97456378
chr6	99565544	99565758
chr6	100094068	100094276
chr6	100285824	100286098
chr6	100453570	100453783
chr6	100610518	100610724
chr6	103294556	103294823
chr6	108617566	108617821
chr6	113283303	113283513
chr6	113422017	113422430
chr6	113860506	113860862
chr6	113920086	113920376
chr6	114762503	114762740
chr6	114840861	114841122
chr6	116620317	116620543
chr6	119464022	119464305
chr6	120313611	120313902
chr6	121072645	121072873
chr6	121073056	121073277
chr6	128246199	128246525
chr6	129130430	129130634
chr6	134122040	134122277
chr6	140332499	140332743
chr6	143063441	143063666
chr6	143994068	143994352
chr6	144005350	144005552
chr7	3287247	3287468
chr7	4221196	4222401
chr7	4691465	4691719
chr7	16990486	16990790
chr7	17602442	17602726
chr7	20416103	20416433
chr7	25158728	25158964
chr7	27904696	27904940
chr7	31344640	31344863
chr7	31385029	31385251
chr7	35092567	35092799
chr7	35931256	35931457
chr7	39002486	39002856
chr7	39010090	39010342
chr7	47093250	47093558
chr7	51003187	51003406
chr7	52104850	52105102
chr7	54094238	54094477
chr7	71070266	71070471
chr7	71101946	71102176
chr7	71109912	71110354
chr7	71197354	71197641
chr7	72919423	72919632
chr7	75663761	75664005
chr7	86373325	86373583
chr7	86879610	86879884
chr7	87324438	87324781
chr7	87548486	87548713
chr7	87898915	87899117
chr7	87908892	87909119
chr7	88826349	88826658
chr7	91281263	91281471
chr7	91284504	91284707
chr7	91404844	91405047
chr7	104566006	104566315
chr7	104595059	104595414
chr7	105313590	105313806
chr7	106813380	106813601
chr7	107162627	107163051
chr7	107183477	107183879
chr7	107520730	107520955
chr7	107594900	107595102
chr7	116420283	116420483
chr7	120587148	120587426
chr7	124699271	124699491
chr7	127104710	127104945
chr7	127995574	127995786
chr7	132077174	132077455
chr7	133729084	133729289
chr7	133764938	133765173
chr7	133769020	133769252
chr7	137765401	137765609
chr7	137776185	137776410
chr7	137801439	137801654
chr7	138006061	138006277
chr7	139781294	139781500
chr7	140203012	140203225
chr7	140907212	140907414
chr7	141719031	141719344
chr7	142566180	142567318
chr7	146076946	146077224
chr7	146110936	146111136
chr7	146554806	146555022
chr7	149270763	149270979
chr7	149541940	149542245
chr7	149572539	149572786
chr7	150546794	150547005
chr7	151635563	151635833
chr7	151749729	151750041
chr7	151856891	151857211
chr8	3397627	3397851
chr8	3609133	3609356
chr8	10871113	10871329
chr8	10953760	10953960
chr8	13529959	13530228
chr8	13531003	13531308
chr8	24277141	24277388
chr8	24277439	24277694
chr8	24302001	24302230
chr8	26654678	26654910
chr8	26694797	26695001
chr8	26881508	26881788
chr8	30150717	30150978
chr8	32204341	32204554
chr8	34797963	34798166
chr8	36366012	36366228
chr8	36571529	36571833
chr8	40346380	40346853
chr8	46929848	46930095
chr8	47395690	47395906
chr8	47635359	47635683
chr8	48516656	48516928
chr8	63876780	63876989
chr8	70605770	70606106
chr8	72653263	72653539
chr8	72740533	72740865
chr8	72919658	72919892
chr8	73084001	73084254
chr8	73988362	73988720
chr8	74019216	74019449
chr8	74020384	74020646
chr8	74096840	74097079
chr8	79900506	79900724
chr8	80008789	80009023
chr8	80643674	80643932
chr8	81730786	81731002
chr8	84926965	84927183
chr8	85047825	85048061
chr8	87222777	87223105
chr8	88730036	88730766
chr8	90372449	90372805
chr8	94653189	94653535
chr8	95420499	95420778
chr8	96882549	96882783
chr8	96887185	96887419
chr8	97689942	97690145
chr8	97901816	97902115
chr8	98376230	98376456
chr8	108238954	108239186
chr8	108274562	108274816
chr8	108483282	108483694
chr8	109453509	109453717
chr8	109913539	109913740
chr8	111269544	111269747
chr8	111391785	111392007
chr8	113236166	113236397
chr8	114255161	114255386
chr8	118404381	118404591
chr8	119589231	119589431
chr8	120018717	120018979
chr8	120085018	120085319
chr8	120238584	120238822
chr8	121964653	121964865
chr8	122484392	122484720
chr8	122561118	122561422
chr8	122890833	122891039
chr8	122902271	122902482
chr8	122940769	122941032
chr8	123024918	123025129
chr8	124705916	124706148
chr8	124747945	124748207
chr8	124968271	124968614
chr8	125189634	125189852
chr8	126301394	126301601
chr8	128145934	128146488
chr8	128165695	128165981
chr8	128597270	128597510
chr8	128915621	128915835
chr8	129190282	129190695
chr8	129191720	129191943
chr8	129206212	129206437
chr8	129329310	129329560
chr8	129331396	129331780
chr8	129686853	129687058
chr9	2999981	3000270
chr9	3000835	3001132
chr9	3001390	3002167
chr9	3002455	3003046
chr9	3008394	3009055
chr9	3015673	3016379
chr9	3017490	3018475
chr9	3021236	3022252
chr9	3025289	3025683
chr9	3026609	3026823
chr9	3027732	3028827
chr9	3029641	3030290
chr9	3031859	3032510
chr9	3035692	3036454
chr9	3037612	3038087
chr9	9583291	9583541
chr9	13806885	13807099
chr9	14420432	14420668
chr9	14552350	14552645
chr9	15106052	15106357
chr9	20456116	20456330
chr9	31734402	31734609
chr9	34801500	34801755
chr9	34853363	34853641
chr9	35112775	35113198
chr9	37290261	37290604
chr9	43887134	43887379
chr9	44302481	44302688
chr9	44499874	44500092
chr9	44500146	44500373
chr9	44527467	44527681
chr9	45013273	45013474
chr9	45623302	45623508
chr9	45725696	45726030
chr9	48545618	48545871
chr9	48548336	48548547
chr9	50547426	50547629
chr9	57280924	57281155
chr9	57571168	57571483
chr9	57679256	57679521
chr9	57770963	57771179
chr9	58439349	58439566
chr9	59399521	59399783
chr9	59539505	59539767
chr9	61131253	61131506
chr9	61132735	61132959
chr9	61443384	61443656
chr9	62665082	62665300
chr9	62742337	62742581
chr9	63567531	63567759
chr9	67344237	67344486
chr9	68903116	68903385
chr9	68982549	68982816
chr9	69113064	69113274
chr9	71405644	71405854
chr9	75757946	75758339
chr9	89949010	89949255
chr9	97056544	97056749
chr9	99255229	99255587
chr9	100362166	100362407
chr9	102626494	102626765
chr9	102895263	102895473
chr9	103136924	103137132
chr9	103137337	103137537
chr9	105425482	105425790
chr9	106150193	106150416
chr9	106283819	106284078
chr9	106286668	106287080
chr9	107504837	107505095
chr9	107561936	107562158
chr9	109814243	109814577
chr9	110914618	110914821
chr9	114711329	114711540
chr9	115030014	115030276
chr9	115293124	115293402
chr9	118829067	118829270
chr9	120097044	120097484
chr9	120914849	120915254
chr9	121246817	121247046
chr9	121502041	121502243
chr9	121518562	121518884
chr9	121523653	121523878
chr9	121974118	121974327
chr9	121993142	121993440
chr9	122346750	122346985
chrM	1	1555
chrM	1823	4700
chrM	10997	12575
chrM	13261	13491
chrM	13540	13884
chrM	14123	14330
chrM	14407	15267
chrM	15324	15676
chrM	15989	16291
chrX	37888627	37889222
chrX	56232378	56232680
chrX	73844217	73844489
chrX	76154381	76154736
chrX	77117440	77117669
chrX	91284628	91285204
chrX	108401720	108403224
chrX	139915448	139917656
chrX	147805676	147805940

## Sheet: b.GREAT on NFIB bound-genes MG
GREAT analysis on NFIB bound genes in the mammary gland
# GREAT version 3.0.0	Species assembly: mm9	Association rule: Basal+extension: 5000 bp upstream, 1000 bp downstream, 10000 bp max extension, curated regulatory domains included	Ero1l is labeled.
1110008P14Rik	unnamed (+1750)
1700088E04Rik	unnamed (+9606)
2310030G06Rik	unnamed (+7098)
4833413E03Rik	unnamed (-6654)
4833439L19Rik	unnamed (+2636)
4930468A15Rik	unnamed (+3910)
4931406C07Rik	unnamed (-205)
4931406P16Rik	unnamed (+5887)
4933405L10Rik	unnamed (+6867)
4933411K16Rik	unnamed (+6344)
9030617O03Rik	unnamed (-2913), unnamed (-41)
9130230L23Rik	unnamed (+9489)
A3galt2	unnamed (+7803)
AI413582	unnamed (-9144)
Aanat	unnamed (-1025)
Abhd8	unnamed (-985)
Acadl	unnamed (-8483)
Acap3	unnamed (+9433)
Acox2	unnamed (+872)
Actr1a	unnamed (-1088)
Actr3b	unnamed (-8241)
Adck3	unnamed (+6927)
Adrbk1	unnamed (+3122)
Afmid	unnamed (-1599)
Akt1s1	unnamed (+615)
Alas1	unnamed (-244)
Aldh2	unnamed (+9470)
Aldh3b1	unnamed (+49)
Alg3	unnamed (+6000)
Amotl1	unnamed (-1106)
Amotl2	unnamed (+6632)
Ankmy2	unnamed (-3688)
Ap4m1	unnamed (-26)
Ap5s1	unnamed (-5491)
Apobr	unnamed (+731)
Arf5	unnamed (-3737)
Arhgap8	unnamed (+4359)
Arhgef18	unnamed (+4701)
Arid3a	unnamed (+7460), unnamed (+9405)
Arid3b	unnamed (+5126)
Asb10	unnamed (+4505)
Ass1	unnamed (+7368)
Atf3	unnamed (-311)
Atp2a3	unnamed (-9380), unnamed (-8795), unnamed (-7274)
Atp2c1	unnamed (-2049)
Atxn7l1	unnamed (-307)
BC017643	unnamed (+7386)
Bahcc1	unnamed (-1297)
Bcar1	unnamed (+762)
Bccip	unnamed (+6297)
Bcl3	unnamed (-8149)
Bcl9l	unnamed (-4634)
Bhlhe40	unnamed (+7071)
Bmf	unnamed (+4301), unnamed (+5243), unnamed (+9283)
Bnip3	unnamed (-9847)
Bricd5	unnamed (-3742), unnamed (-1352)
Btn1a1	unnamed (+4940)
Btrc	unnamed (-304)
Bzw2	unnamed (+3389)
C2cd3	unnamed (+100)
Capns2	unnamed (-4667)
Cbx4	unnamed (+7515)
Ccdc126	unnamed (+4562)
Ccdc64b	unnamed (-2464)
Ccdc65	unnamed (+6320)
Ccs	unnamed (+9918)
Cdc25c	unnamed (-136)
Cdc42ep1	unnamed (-2411)
Celsr2	unnamed (+9268)
Chd3	unnamed (+4248)
Chrdl2	unnamed (+7925)
Cldn19	unnamed (-9674)
Clec2d	unnamed (-101)
Clic4	unnamed (+5998)
Cln3	unnamed (-2426)
Cnn3	unnamed (+1900)
Col16a1	unnamed (-54)
Col24a1	unnamed (+958)
Col9a1	unnamed (+9553)
Cox14	unnamed (-1659)
Cp	unnamed (-3022)
Csf1	unnamed (+9074)
Cst7	unnamed (-3156)
Ctbp2	unnamed (+3812)
Ctdspl	unnamed (-6402)
Ctsb	unnamed (-1030)
Ctsd	unnamed (+1280)
Ctsh	unnamed (+28)
Cyp2f2	unnamed (-110)
Cyp4f40	unnamed (-433)
D630039A03Rik	unnamed (+940)
Dda1	unnamed (-4557)
Ddr1	unnamed (-7481)
Ddx41	unnamed (-6461)
Dennd2d	unnamed (+4381)
Diap3	unnamed (-88)
Dnahc17	unnamed (-7347)
Dusp18	unnamed (+7989)
Dusp26	unnamed (+4505)
E030030I06Rik	unnamed (+6160)
Eef2k	unnamed (+9335)
Efcab14	unnamed (-364)
Eif4ebp3	unnamed (+1973)
Eif4enif1	unnamed (-4381), unnamed (-3541), unnamed (-2879)
Elmsan1	unnamed (+5696), unnamed (+6833)
Elovl6	unnamed (+4034)
Emc6	unnamed (+4675)
Erh	unnamed (-9789)
Ero1l	unnamed (+8678)
Esyt3	unnamed (+3541)
Fabp3-ps1	unnamed (+3981)
Fam102a	unnamed (+4237)
Fam129b	unnamed (-5957)
Fam203a	unnamed (+4779)
Fam210b	unnamed (-307)
Fam211b	unnamed (+1657), unnamed (+4100)
Fam222a	unnamed (-2560), unnamed (+7671)
Fam3c	unnamed (+4498)
Fam46c	unnamed (-5836)
Fam50b	unnamed (-8561)
Fbp1	unnamed (-9853)
Fem1b	unnamed (-5736)
Fgd3	unnamed (-1585)
Fnbp1l	unnamed (-5284)
Fndc7	unnamed (+4046)
Foxo1	unnamed (-9651)
Fscn2	unnamed (-1268)
Furin	unnamed (-952)
Fut4	unnamed (+4068)
G0s2	unnamed (-5448)
Gabrp	unnamed (-702)
Gadd45b	unnamed (+7815)
Gale	unnamed (-423)
Galnt9	unnamed (+2650)
Gbx1	unnamed (-8676)
Gcc1	unnamed (+1901)
Gfod2	unnamed (+7875)
Ggact	unnamed (+8927)
Gm10030	unnamed (+7405)
Gm10277	unnamed (-4296)
Gm10718	unnamed (-5564), unnamed (-1803), unnamed (+1939), unnamed (+3169), unnamed (+4733), unnamed (+6419), unnamed (+8638)
Gm10720	unnamed (-6929), unnamed (+372), unnamed (+2329)
Gm10722	unnamed (-796), unnamed (+62), unnamed (+857), unnamed (+1829), unnamed (+7803)
Gm10800	unnamed (+426), unnamed (+2263), unnamed (+3436)
Gm10801	unnamed (+372), unnamed (+1628), unnamed (+2801)
Gm14221	unnamed (-2076)
Gm15821	unnamed (-4314)
Gm20425	unnamed (-4800), unnamed (-4391)
Gm2840	unnamed (+6524)
Gm2a	unnamed (+8780)
Gm4204	unnamed (-4972)
Gm5475	unnamed (-6316)
Gm8444	unnamed (+3861)
Gpx7	unnamed (+6372)
Grk6	unnamed (+3538)
Gstm1	unnamed (-133)
Gstm6	unnamed (-9972)
Gstm7	unnamed (+30)
Gstt2	unnamed (+6203)
Gstt4	unnamed (-6135)
Gtpbp3	unnamed (+7331), unnamed (+8513)
Gucd1	unnamed (+6662)
Gyltl1b	unnamed (-1842), unnamed (-471)
Hbp1	unnamed (+181)
Hdhd3	unnamed (+5235), unnamed (+9310)
Hist1h2af	unnamed (-2880)
Hist1h3g	unnamed (-4396)
Hist1h4h	unnamed (-24)
Hjurp	unnamed (+85), unnamed (+474)
Hmga1	unnamed (-5086)
Hmgcl	unnamed (-2902)
Hn1	unnamed (-50)
Hrct1	unnamed (+20)
Hrh3	unnamed (-9778)
Ier3	unnamed (-8280)
Ifnar2	unnamed (-9186)
Ifnlr1	unnamed (+3734)
Igsf5	unnamed (-357)
Il15	unnamed (+47)
Il15ra	unnamed (-522)
Il17rc	unnamed (+803)
Ildr2	unnamed (-9660)
Ilvbl	unnamed (+1425)
Irf1	unnamed (-7051)
Irf2bpl	unnamed (-9779)
Itgb5	unnamed (+7179)
Jdp2	unnamed (-764)
Kcnn4	unnamed (+3564)
Kctd14	unnamed (-6477)
Kdm5a	unnamed (-360)
Klhl33	unnamed (+199)
Lalba	unnamed (-1866)
Lao1	unnamed (-235), unnamed (+403)
Lasp1	unnamed (+9631)
Ldha	unnamed (-8143)
Lgals12	unnamed (+8515)
Lin37	unnamed (-87)
Lipm	unnamed (-5376), unnamed (-4493)
Litaf	unnamed (+2093)
Ltf	unnamed (-7076)
Lyl1	unnamed (-2415)
Mael	unnamed (-5735)
Maml1	unnamed (-217)
Map1lc3a	unnamed (+2369)
Mapk8ip3	unnamed (+4339)
2002-03-01	unnamed (-8328)
Mcm7	unnamed (+446)
Mdfi	unnamed (-7792)
Med31	unnamed (-134)
Mfsd2a	unnamed (+2253)
Mknk2	unnamed (-2060)
Mlf1ip	unnamed (-1893)
Mmp28	unnamed (-3287)
Mob1a	unnamed (-3043)
Morn3	unnamed (-5467)
Morn4	unnamed (-3043)
Mpg	unnamed (-1571)
Mpl	unnamed (-3092)
Mpst	unnamed (-4668)
Mpzl1	unnamed (-19)
Mrpl34	unnamed (-284)
Msantd2	unnamed (-6473)
Mthfd1l	unnamed (+6162)
Mtss1l	unnamed (-9094)
Mvd	unnamed (-1121)
Myadm	unnamed (-1681)
Mylk2	unnamed (+2295)
Nans	unnamed (-1789)
Ncaph	unnamed (-3146)
Ndrg1	unnamed (+4591)
Ndufa7	unnamed (+4421)
Necab2	unnamed (-5860)
Neurl3	unnamed (+9130)
Nkx1-2	unnamed (+9923)
Notch1	unnamed (+3598)
Nptn	unnamed (+9359)
Nr2c2ap	unnamed (-1831)
Nuak2	unnamed (+3391)
Nupr1	unnamed (+54), unnamed (+4134)
Ogg1	unnamed (+6442)
Olfr279	unnamed (+8349)
Ormdl2	unnamed (-165)
Ormdl3	unnamed (-994)
Osbpl2	unnamed (-5040), unnamed (+7005)
Osgin1	unnamed (+3741)
Otop1	unnamed (-3864)
Pafah2	unnamed (+941)
Pak6	unnamed (+6142)
Parp8	unnamed (-6242)
Pdcd4	unnamed (-5370)
Pdlim4	unnamed (-7273), unnamed (-2854), unnamed (+2981), unnamed (+3316)
Pef1	unnamed (-358)
Per1	unnamed (-1858)
Pex16	unnamed (-3778), unnamed (-2407)
Pgam5	unnamed (-6706)
Pgp	unnamed (-248)
Pi4k2a	unnamed (-1022)
Pigr	unnamed (-37), unnamed (+2162)
Pin1	unnamed (-351)
Piwil4	unnamed (-7333)
Pla2g6	unnamed (+4532)
Plcb2	unnamed (-1728)
Plcg2	unnamed (-3343)
Plekha1	unnamed (-3243)
Plekhd1	unnamed (-4557)
Plekhf1	unnamed (+2797)
Plin1	unnamed (-2085)
Pnma1	unnamed (-6835)
Ppcdc	unnamed (+6881)
Ppia	unnamed (-9026)
Ppm1d	unnamed (+1832)
Ppm1k	unnamed (-97)
Ppme1	unnamed (-437)
Ppp1r11	unnamed (-25)
Pptc7	unnamed (-3199)
Psap	unnamed (+2862)
Pxmp2	unnamed (+9593)
Qsox1	unnamed (+7073)
Rab40c	unnamed (-582)
Ralgds	unnamed (-9701)
Rassf4	unnamed (+3424)
Rbck1	unnamed (-4388)
Rcc1	unnamed (-8992)
Reep5	unnamed (-6677)
Retnlb	unnamed (-4754)
Rfesd	unnamed (-91)
Rft1	unnamed (-3106)
Rgs20	unnamed (-3349)
Rhbdf1	unnamed (-2640)
Rhbdl2	unnamed (-186)
Rhob	unnamed (+3928)
Rhov	unnamed (+8130)
Rnf2	unnamed (+5932)
Rph3al	unnamed (+1718)
Rps28	unnamed (-4450)
Rufy4	unnamed (-4268)
Samm50	unnamed (-8553)
Sardh	unnamed (-146)
Sarnp	unnamed (+25)
Scyl3	unnamed (+6702)
Sema3b	unnamed (+6594)
Sema3e	unnamed (-8744)
Sema4b	unnamed (-7117)
Serpine1	unnamed (-513)
Setd1b	unnamed (-4253)
Setd8	unnamed (-100)
Sfi1	unnamed (-4875), unnamed (-2852), unnamed (-1368), unnamed (-268), unnamed (+869), unnamed (+1542), unnamed (+2127), unnamed (+2990), unnamed (+3518), unnamed (+3892), unnamed (+4577), unnamed (+5121), unnamed (+5503), unnamed (+6354), unnamed (+7315), unnamed (+8293), unnamed (+9020), unnamed (+9515)
Slc12a4	unnamed (+6456)
Slc16a14	unnamed (-736)
Slc24a3	unnamed (-4153)
Slc25a10	unnamed (-975)
Slc25a33	unnamed (-6609)
Slc26a9	unnamed (-6590), unnamed (+5898)
Slc27a1	unnamed (+4134)
Slc28a3	unnamed (+9481)
Slc2a10	unnamed (-3070)
Slc34a2	unnamed (+4090)
Slc35b1	unnamed (-109)
Slc35c2	unnamed (-740), unnamed (+5530)
Slc38a3	unnamed (-188)
Slc38a7	unnamed (+1096)
Slc44a1	unnamed (-8439)
Slc6a18	unnamed (-5795)
Slc9a3r1	unnamed (+1870)
Smap2	unnamed (-6874)
Sntb2	unnamed (-6038)
Solh	unnamed (+4747)
Sos2	unnamed (-1948)
Sowahb	unnamed (+2850)
Sox10	unnamed (-5159)
Sp110	unnamed (+5862), unnamed (+6234), unnamed (+6569), unnamed (+7472)
Spns3	unnamed (+9818)
Sptbn2	unnamed (+9804)
Sra1	unnamed (+5163)
Src	unnamed (-7110)
Srebf1	unnamed (-4340), unnamed (-3856)
Stac2	unnamed (+5545)
Stard3	unnamed (-438)
Steap3	unnamed (+7654)
Sufu	unnamed (-95)
Suv420h2	unnamed (-195)
Sys1	unnamed (-1925)
Taf1d	unnamed (-4453)
Tax1bp3	unnamed (-4721)
Tbc1d10a	unnamed (-3051), unnamed (-194)
Tbc1d17	unnamed (-531)
Tbc1d24	unnamed (+2439)
Tead4	unnamed (+4469)
Tef	unnamed (-8812)
Tgfb3	unnamed (+2607)
Thrsp	unnamed (+79)
Tmbim1	unnamed (+8507)
Tmbim6	unnamed (+919)
Tmem180	unnamed (+64)
Tmem229b	unnamed (+6217)
Tmem44	unnamed (-2573)
Tmem50b	unnamed (+2523)
Tmprss4	unnamed (-1199)
Tnfaip8	unnamed (-921)
Tns1	unnamed (+3136), unnamed (+5149)
Tor1aip1	unnamed (-73)
Trf	unnamed (-4663), unnamed (-4254)
Trim16	unnamed (+100)
Tsc22d4	unnamed (+189)
Tssk5	unnamed (+1261)
Tst	unnamed (+3423)
Ttc1	unnamed (-129)
Txlna	unnamed (-310)
Txn2	unnamed (-4967)
U2af1l4	unnamed (-3588)
Ubc	unnamed (-1644)
Ube2g2	unnamed (+1059)
Vav2	unnamed (+5603)
Vdr	unnamed (+8439)
Vegfa	unnamed (+4843)
Vwa1	unnamed (-1386)
Vwa8	unnamed (-157)
Wap	unnamed (-1359)
Wdr86	unnamed (+4531)
Wfdc3	unnamed (+3188)
Wisp2	unnamed (-125)
Xdh	unnamed (-200)
Ypel2	unnamed (-8928)
Zbtb32	unnamed (-7179)
Zbtb7b	unnamed (+1704)
Zbtb7c	unnamed (-2167)
Zc3h12a	unnamed (+5398)
Zc3h12d	unnamed (+7286)
Zc3h4	unnamed (+4408)
Zfp326	unnamed (-8601)
Zfp692	unnamed (-4549)
mt-Atp6	unnamed (-4665)
mt-Atp8	unnamed (-4504)
mt-Co1	unnamed (-4550), unnamed (-2066)
mt-Co2	unnamed (-3751)
mt-Cytb	unnamed (-2359), unnamed (-769), unnamed (-433), unnamed (+82), unnamed (+692), unnamed (+1355), unnamed (+1995)
mt-Nd1	unnamed (-1973), unnamed (+511)
mt-Nd2	unnamed (-3136), unnamed (-652)
mt-Nd5	unnamed (+44)
mt-Nd6	unnamed (-2070), unnamed (-1430), unnamed (-767), unnamed (-157), unnamed (+358), unnamed (+694)

## Sheet: c.NFIB peak(Chang et al., 2013)
List of all NFIB peaks from Chang al; Nature 2013.
chr1	4785706	4785860	peak1	6.3007
chr1	5019457	5019603	peak2	6.86432
chr1	6188335	6188634	peak3	16.3359
chr1	6214251	6214467	peak4	6.37385
chr1	7102775	7103020	peak5	8.10494
chr1	7200048	7200258	peak6	5.93298
chr1	9627642	9627811	peak7	6.09
chr1	9631525	9631706	peak8	6.88762
chr1	9748255	9748401	peak9	4.79768
chr1	9805504	9805715	peak10	16.2534
chr1	9943761	9943951	peak11	4.6077
chr1	12865340	12865486	peak12	6.50375
chr1	12872040	12872238	peak13	6.15054
chr1	14000818	14001035	peak14	15.3059
chr1	14001519	14001873	peak15	9.75212
chr1	14615142	14615554	peak16	9.26138
chr1	15710474	15710640	peak17	5.32583
chr1	16656873	16657102	peak18	5.43782
chr1	16665251	16665397	peak19	5.13354
chr1	17375774	17376055	peak20	15.662
chr1	17480979	17481172	peak21	7.29989
chr1	17570310	17570501	peak22	6.29436
chr1	19450858	19451008	peak23	4.95634
chr1	19849937	19850344	peak24	17.7251
chr1	19881123	19881348	peak25	8.71271
chr1	19918869	19919123	peak26	20.5457
chr1	22167746	22167928	peak27	7.2297
chr1	23913027	23913314	peak28	4.50067
chr1	25677805	25677951	peak29	5.85005
chr1	30949987	30950244	peak30	12.9563
chr1	31019440	31019589	peak31	7.94914
chr1	31051740	31051976	peak32	5.61756
chr1	31059068	31059364	peak33	16.8171
chr1	34073807	34073998	peak34	4.82589
chr1	34120162	34120309	peak35	6.11228
chr1	34160025	34160289	peak36	19.9283
chr1	34389441	34389602	peak37	7.70695
chr1	34459536	34459698	peak38	7.92489
chr1	34642668	34642820	peak39	7.92489
chr1	34642945	34643158	peak40	4.26001
chr1	34657503	34657649	peak41	4.07096
chr1	34677883	34678132	peak42	9.27127
chr1	34722890	34723149	peak43	6.88762
chr1	35684096	35684253	peak44	5.93298
chr1	35729908	35730122	peak45	10.7179
chr1	35749706	35749871	peak46	8.11664
chr1	36054745	36054892	peak47	8.47181
chr1	36059940	36060170	peak48	6.60674
chr1	36088381	36088554	peak49	6.53577
chr1	36089953	36090182	peak50	10.7992
chr1	36141186	36141372	peak51	13.5436
chr1	36244423	36244587	peak52	4.24739
chr1	36305935	36306279	peak53	6.63693
chr1	36460111	36460427	peak54	8.46691
chr1	36485284	36485430	peak55	4.38732
chr1	36784784	36784983	peak56	11.5188
chr1	36920722	36920882	peak57	5.41
chr1	36949545	36949698	peak58	6.61409
chr1	36949772	36950134	peak59	13.5597
chr1	37077968	37078242	peak60	14.5265
chr1	37089220	37089366	peak61	6.29436
chr1	37430045	37430191	peak62	5.32583
chr1	37541309	37541518	peak63	7.29989
chr1	37890187	37890441	peak64	8.10494
chr1	38270391	38270537	peak65	3.20176
chr1	38292036	38292358	peak66	32.5731
chr1	38308241	38308438	peak67	8.06141
chr1	38320283	38320525	peak68	19.7684
chr1	38607617	38607763	peak69	5.13354
chr1	39229271	39229459	peak70	7.69803
chr1	39251749	39251896	peak71	6.48767
chr1	39349271	39349482	peak72	7.45134
chr1	39387568	39387801	peak73	8.297
chr1	39445371	39445634	peak74	5.96203
chr1	39446239	39446418	peak75	5.96203
chr1	39598803	39598949	peak76	6.59417
chr1	39657439	39657585	peak77	6.01906
chr1	39900209	39900442	peak78	8.34744
chr1	39932341	39932498	peak79	4.85388
chr1	39941509	39941655	peak80	3.192
chr1	40059210	40059417	peak81	7.13285
chr1	40266419	40266623	peak82	6.48767
chr1	40317793	40317939	peak83	6.15054
chr1	40760029	40760215	peak84	4.07096
chr1	40789663	40789941	peak85	16.7008
chr1	43098524	43098792	peak86	5.61756
chr1	43173838	43174082	peak87	7.35063
chr1	43203068	43203219	peak88	5.43782
chr1	43305465	43305705	peak89	9.02744
chr1	43306281	43306427	peak90	4.44181
chr1	43496964	43497147	peak91	12.6767
chr1	43694809	43695074	peak92	16.0246
chr1	43828021	43828190	peak93	6.96712
chr1	43933614	43933785	peak94	6.37385
chr1	44147987	44148133	peak95	5.7708
chr1	45664459	45664605	peak96	5.75448
chr1	45675828	45676124	peak97	9.812
chr1	45730245	45730392	peak98	6.59417
chr1	46849794	46849959	peak99	9.27127
chr1	46999432	46999683	peak100	6.7544
chr1	51478851	51479153	peak101	6.15054
chr1	51499694	51499920	peak102	5.65953
chr1	51530127	51530522	peak103	11.1418
chr1	52113826	52113992	peak104	7.94868
chr1	52119341	52119488	peak105	4.71485
chr1	52233399	52233585	peak106	7.13285
chr1	52233625	52233798	peak107	5.01589
chr1	52630499	52630929	peak108	7.97292
chr1	53080094	53080241	peak109	5.7708
chr1	53296701	53296847	peak110	3.20176
chr1	54615081	54615227	peak111	6.73045
chr1	54826847	54827042	peak112	12.3332
chr1	54993687	54993833	peak113	4.26001
chr1	55027338	55027511	peak114	7.70695
chr1	55161444	55161623	peak115	8.26299
chr1	55213638	55213877	peak116	10.8067
chr1	55237330	55237476	peak117	4.01268
chr1	55499945	55500193	peak118	25.3405
chr1	55575981	55576186	peak119	10.9429
chr1	57330204	57330460	peak120	4.49907
chr1	57707954	57708262	peak121	8.96222
chr1	57774197	57774444	peak122	6.11228
chr1	57852268	57852414	peak123	4.76994
chr1	58029717	58029964	peak124	8.99975
chr1	58210285	58210518	peak125	8.79525
chr1	58216208	58216409	peak126	12.1145
chr1	58392951	58393171	peak127	5.46858
chr1	58586184	58586339	peak128	10.3025
chr1	59383010	59383221	peak129	7.35063
chr1	59422694	59422878	peak130	10.5722
chr1	59434269	59434416	peak131	5.32583
chr1	59478958	59479260	peak132	4.03283
chr1	59508528	59508713	peak133	7.13285
chr1	59535455	59535700	peak134	4.82589
chr1	59542399	59542610	peak135	14.4652
chr1	59566748	59567397	peak136	20.9057
chr1	59592427	59592573	peak137	3.70769
chr1	59912694	59912859	peak138	5.61756
chr1	60180367	60180513	peak139	4.49907
chr1	60409276	60409426	peak140	8.10494
chr1	60612115	60612262	peak141	4.9451
chr1	61146344	61146525	peak142	5.61756
chr1	61310145	61310356	peak143	7.70695
chr1	62795039	62795259	peak144	4.44181
chr1	63182378	63182556	peak145	11.9512
chr1	64226056	64226202	peak146	4.64138
chr1	64474097	64474243	peak147	4.38732
chr1	64617140	64617300	peak148	7.33283
chr1	64757385	64757573	peak149	5.69736
chr1	64809010	64809337	peak150	15.9653
chr1	64875274	64875453	peak151	7.10913
chr1	64942205	64942408	peak152	3.70769
chr1	67397720	67397929	peak153	18.6621
chr1	67482038	67482202	peak154	9.10564
chr1	69106618	69106764	peak155	4.02572
chr1	69629703	69629850	peak156	6.96712
chr1	71400930	71401101	peak157	4.95634
chr1	71540292	71540480	peak158	12.1366
chr1	71540553	71540699	peak159	4.50067
chr1	71921400	71921562	peak160	7.92489
chr1	72194072	72194411	peak161	9.53261
chr1	72236395	72236548	peak162	6.92828
chr1	72307495	72307710	peak163	6.7334
chr1	72778926	72779205	peak164	5.54425
chr1	72885546	72886071	peak165	20.3238
chr1	72915626	72915830	peak166	4.26001
chr1	72936747	72936893	peak167	6.73045
chr1	73138731	73139058	peak168	11.6594
chr1	73212236	73212619	peak169	10.3844
chr1	73390078	73390224	peak170	4.02572
chr1	73528746	73528892	peak171	4.42935
chr1	73947615	73947761	peak172	6.09
chr1	74014943	74015090	peak173	7.71686
chr1	74068532	74068678	peak174	5.76475
chr1	74084416	74084660	peak175	20.2626
chr1	74084941	74085140	peak176	4.16114
chr1	74091761	74091958	peak177	6.26453
chr1	74098542	74098767	peak178	6.60674
chr1	74119160	74119374	peak179	10.5608
chr1	74121245	74121400	peak180	6.63693
chr1	74287449	74287607	peak181	9.10395
chr1	74295789	74296086	peak182	16.1296
chr1	74332714	74332863	peak183	2.90687
chr1	74397323	74397540	peak184	8.91075
chr1	74452683	74452830	peak185	8.76754
chr1	74505998	74506243	peak186	6.26453
chr1	74506603	74506762	peak187	8.6862
chr1	74661650	74661824	peak188	9.29594
chr1	74726741	74726944	peak189	3.1102
chr1	74750973	74751130	peak190	6.15054
chr1	74803216	74803401	peak191	6.81573
chr1	74900985	74901233	peak192	6.37385
chr1	75191817	75191979	peak193	5.46858
chr1	75231309	75231469	peak194	9.67608
chr1	75251449	75251598	peak195	4.42935
chr1	75393270	75393503	peak196	5.61756
chr1	75588188	75588383	peak197	9.93144
chr1	75608301	75608461	peak198	4.26001
chr1	75652821	75652967	peak199	7.2297
chr1	75925884	75926315	peak200	10.261
chr1	76001182	76001377	peak201	10.0318
chr1	76024661	76024807	peak202	4.52808
chr1	76025947	76026129	peak203	7.4717
chr1	76070789	76070935	peak204	4.58987
chr1	76070998	76071179	peak205	5.22676
chr1	76079321	76079499	peak206	3.10392
chr1	76276204	76276390	peak207	9.10564
chr1	77090523	77090698	peak208	8.11664
chr1	77320975	77321122	peak209	6.01906
chr1	77532275	77532421	peak210	7.72695
chr1	77532930	77533107	peak211	4.44181
chr1	77947231	77947625	peak212	21.6374
chr1	77972428	77972575	peak213	6.50375
chr1	78488655	78488873	peak214	5.61756
chr1	78609229	78609379	peak215	8.297
chr1	78656549	78656768	peak216	10.6629
chr1	78821220	78821509	peak217	8.50965
chr1	78821843	78822003	peak218	4.64138
chr1	79776021	79776199	peak219	8.20061
chr1	79903052	79903198	peak220	4.95634
chr1	81630388	81630543	peak221	6.48767
chr1	82243421	82243601	peak222	8.49984
chr1	82598553	82598736	peak223	7.13285
chr1	82796063	82796286	peak224	8.91075
chr1	82810896	82811093	peak225	7.70695
chr1	82831714	82831860	peak226	6.11228
chr1	83123607	83123757	peak227	6.04832
chr1	83851182	83851412	peak228	5.93298
chr1	83900291	83900517	peak229	4.64138
chr1	84310159	84310458	peak230	4.9451
chr1	84864340	84864525	peak231	9.41743
chr1	84949395	84949676	peak232	19.5147
chr1	84952578	84952830	peak233	10.6391
chr1	85775199	85775542	peak234	6.30117
chr1	85897164	85897375	peak235	10.1084
chr1	86409535	86409691	peak236	8.93928
chr1	86434058	86434281	peak237	11.1555
chr1	86441794	86442041	peak238	12.348
chr1	86462343	86462489	peak239	4.42935
chr1	86487310	86487548	peak240	5.01589
chr1	86526487	86526633	peak241	3.56853
chr1	86834779	86834925	peak242	4.76994
chr1	87213834	87213981	peak243	8.11664
chr1	87326776	87326922	peak244	3.1102
chr1	87472590	87472968	peak245	8.90412
chr1	87486373	87486699	peak246	7.42336
chr1	87692962	87693211	peak247	8.91075
chr1	87755785	87756098	peak248	8.49984
chr1	87881817	87882078	peak249	10.2691
chr1	87980867	87981134	peak250	6.15054
chr1	88013861	88014326	peak251	5.24439
chr1	88134581	88134760	peak252	11.1267
chr1	88211831	88212067	peak253	16.1705
chr1	88277090	88277644	peak254	18.9736
chr1	88443428	88443703	peak255	9.41743
chr1	88496426	88496572	peak256	4.95634
chr1	88505806	88506049	peak257	8.93879
chr1	88526311	88526486	peak258	9.29594
chr1	88539412	88539562	peak259	8.00764
chr1	88662901	88663137	peak260	4.38732
chr1	88694488	88694652	peak261	6.99244
chr1	88707786	88707932	peak262	5.43782
chr1	89015567	89015767	peak263	7.22103
chr1	89049860	89050095	peak264	8.26792
chr1	89080916	89081074	peak265	4.26001
chr1	89104326	89104711	peak266	15.3893
chr1	89124168	89124314	peak267	5.32583
chr1	89131768	89132046	peak268	30.3702
chr1	89566649	89566816	peak269	7.28046
chr1	89617569	89617716	peak270	4.07096
chr1	89663927	89664090	peak271	6.01906
chr1	90225954	90226107	peak272	6.30117
chr1	90231643	90231902	peak273	5.51486
chr1	90238064	90238406	peak274	14.3004
chr1	90380276	90380422	peak275	5.41
chr1	90406699	90406845	peak276	5.03773
chr1	90412756	90412943	peak277	7.57891
chr1	90440503	90440991	peak278	9.10395
chr1	90528240	90528459	peak279	12.9563
chr1	90533511	90533772	peak280	8.297
chr1	90603251	90603530	peak281	4.49907
chr1	90734150	90734296	peak282	4.95634
chr1	90896684	90896889	peak283	8.11664
chr1	90927438	90927631	peak284	5.54425
chr1	90997302	90997494	peak285	11.4261
chr1	91052893	91053057	peak286	8.72037
chr1	91077466	91077681	peak287	5.76475
chr1	91095995	91096202	peak288	11.1267
chr1	91201100	91201264	peak289	4.72995
chr1	91398836	91399011	peak290	5.32864
chr1	91400995	91401141	peak291	5.00421
chr1	91406013	91406202	peak292	3.78262
chr1	91406928	91407074	peak293	6.30117
chr1	91414138	91414514	peak294	17.8912
chr1	91436629	91436953	peak295	8.42635
chr1	91446077	91446440	peak296	12.6155
chr1	91460791	91460995	peak297	8.67101
chr1	91515752	91515931	peak298	12.1145
chr1	91873897	91874043	peak299	5.13354
chr1	92111552	92111852	peak300	4.42935
chr1	92124944	92125091	peak301	5.7708
chr1	92130481	92130793	peak302	13.6655
chr1	92424279	92424425	peak303	5.46858
chr1	92473702	92473848	peak304	6.50375
chr1	92546205	92546351	peak305	2.57136
chr1	92730797	92730944	peak306	5.19345
chr1	92934258	92934502	peak307	10.4175
chr1	93210422	93210578	peak308	7.97292
chr1	93688205	93688567	peak309	20.2246
chr1	93694117	93694422	peak310	6.99244
chr1	93801713	93801905	peak311	7.78047
chr1	105184418	105184716	peak312	20.5165
chr1	105487183	105487532	peak313	11.117
chr1	105515298	105515444	peak314	7.2297
chr1	105663523	105663755	peak315	7.58313
chr1	106043120	106043448	peak316	15.5384
chr1	106171311	106171458	peak317	5.43782
chr1	106395578	106395796	peak318	7.94914
chr1	106425801	106426162	peak319	26.4049
chr1	106449879	106450058	peak320	5.65953
chr1	106461200	106461403	peak321	7.28046
chr1	106666061	106666256	peak322	8.11664
chr1	106681071	106681282	peak323	6.73045
chr1	106759492	106759886	peak324	18.4333
chr1	106813400	106813546	peak325	5.43782
chr1	106822394	106822608	peak326	6.26453
chr1	106860869	106861149	peak327	25.0987
chr1	106875329	106875574	peak328	7.29989
chr1	107436304	107436450	peak329	4.01268
chr1	107471838	107472012	peak330	7.51916
chr1	107511423	107511569	peak331	3.70769
chr1	107528571	107529002	peak332	16.0331
chr1	107878811	107878966	peak333	5.93298
chr1	111864710	111865004	peak334	6.58829
chr1	111883363	111883670	peak335	8.71271
chr1	113638064	113638311	peak336	9.50064
chr1	118321780	118321938	peak337	4.49907
chr1	118650099	118650359	peak338	4.79768
chr1	118709314	118709487	peak339	7.10894
chr1	118718185	118718561	peak340	15.8281
chr1	118741299	118741678	peak341	9.812
chr1	118873469	118873759	peak342	11.5188
chr1	118944506	118944742	peak343	6.48767
chr1	119013377	119013568	peak344	8.43384
chr1	119022223	119022539	peak345	5.16733
chr1	119034034	119034222	peak346	13.1472
chr1	119071133	119071490	peak347	7.94868
chr1	119236615	119236796	peak348	7.10913
chr1	119292262	119292485	peak349	10.1119
chr1	119302444	119302643	peak350	12.5762
chr1	119446950	119447138	peak351	13.9545
chr1	119453904	119454107	peak352	12.2298
chr1	119837724	119837870	peak353	5.43782
chr1	119843235	119843419	peak354	10.4264
chr1	119913099	119913428	peak355	8.92187
chr1	119991327	119991519	peak356	9.88249
chr1	120082885	120083032	peak357	4.24739
chr1	120115743	120115962	peak358	6.92638
chr1	120116221	120116367	peak359	3.48673
chr1	120124991	120125137	peak360	4.75824
chr1	120331911	120332100	peak361	19.6508
chr1	120691095	120691315	peak362	4.9451
chr1	120749107	120749257	peak363	5.05376
chr1	120753515	120753740	peak364	6.93069
chr1	120974713	120975018	peak365	17.2547
chr1	121112661	121112871	peak366	10.9558
chr1	121250730	121250884	peak367	6.37385
chr1	125441332	125441589	peak368	10.2921
chr1	125526223	125526369	peak369	4.49907
chr1	125560755	125560968	peak370	7.42336
chr1	125663259	125663499	peak371	9.94086
chr1	125701791	125702095	peak372	9.75067
chr1	126736585	126736787	peak373	4.14664
chr1	126806578	126806724	peak374	4.49907
chr1	126817583	126817969	peak375	7.72695
chr1	126830756	126830924	peak376	8.90412
chr1	126925642	126925842	peak377	11.3569
chr1	127001790	127001973	peak378	7.33283
chr1	127437114	127437334	peak379	9.71341
chr1	127774089	127774308	peak380	8.6862
chr1	128417748	128417894	peak381	2.40658
chr1	128757188	128757335	peak382	5.52861
chr1	128826562	128826720	peak383	6.11228
chr1	129888003	129888209	peak384	13.9723
chr1	130462460	130462740	peak385	8.92187
chr1	130703720	130703866	peak386	4.64138
chr1	130715868	130716046	peak387	3.91139
chr1	130717325	130717471	peak388	4.9451
chr1	130770572	130770876	peak389	5.46858
chr1	131153141	131153383	peak390	5.46858
chr1	131200730	131200926	peak391	6.99244
chr1	131228268	131228415	peak392	5.52861
chr1	131239536	131239808	peak393	6.95733
chr1	131250872	131251018	peak394	5.06603
chr1	131417405	131417641	peak395	5.7708
chr1	131688731	131688877	peak396	4.6077
chr1	131705740	131706097	peak397	8.26792
chr1	131737310	131737598	peak398	23.631
chr1	131770696	131770947	peak399	8.91075
chr1	131872486	131872654	peak400	8.92187
chr1	132002035	132002199	peak401	6.43998
chr1	132151256	132151454	peak402	14.096
chr1	132319337	132319518	peak403	11.7589
chr1	132326754	132327043	peak404	11.4289
chr1	132349733	132349880	peak405	6.92828
chr1	132372795	132373411	peak406	12.0932
chr1	132390085	132390343	peak407	9.95656
chr1	132417346	132417550	peak408	9.57868
chr1	132417806	132417952	peak409	5.43782
chr1	133019541	133019710	peak410	8.57961
chr1	133084250	133084521	peak411	9.02744
chr1	133162116	133162384	peak412	9.10626
chr1	133178874	133179336	peak413	12.2974
chr1	133226868	133227059	peak414	8.99975
chr1	133777658	133777804	peak415	3.993
chr1	133779257	133779403	peak416	4.9451
chr1	133800905	133801191	peak417	10.5774
chr1	133916135	133916281	peak418	5.43782
chr1	134104001	134104192	peak419	8.90412
chr1	134113639	134113910	peak420	11.8674
chr1	134361865	134362129	peak421	8.81928
chr1	134406183	134406334	peak422	8.74797
chr1	134455395	134455547	peak423	6.59417
chr1	134494623	134494784	peak424	7.42776
chr1	134518908	134519132	peak425	14.4292
chr1	134560106	134560252	peak426	5.32583
chr1	134816766	134816957	peak427	5.85005
chr1	134962324	134962470	peak428	4.79768
chr1	135019842	135020179	peak429	5.16889
chr1	135032705	135032897	peak430	10.7574
chr1	135060293	135060526	peak431	4.64138
chr1	135112845	135112991	peak432	4.79768
chr1	135147423	135147575	peak433	7.8368
chr1	135177889	135178085	peak434	8.42635
chr1	135248468	135248723	peak435	5.65953
chr1	135266795	135266941	peak436	4.24739
chr1	135700065	135700268	peak437	5.65953
chr1	135755262	135755463	peak438	11.4233
chr1	135770988	135771371	peak439	7.84793
chr1	135812482	135812719	peak440	8.81928
chr1	135818575	135818722	peak441	8.96222
chr1	135857244	135857549	peak442	12.6091
chr1	135883465	135883869	peak443	9.09237
chr1	135891968	135892115	peak444	7.1967
chr1	135926025	135926216	peak445	15.5384
chr1	135933786	135933953	peak446	9.88249
chr1	136115993	136116163	peak447	8.74797
chr1	136140099	136140245	peak448	6.78191
chr1	136160135	136160678	peak449	20.0338
chr1	136214641	136214902	peak450	9.57868
chr1	136414863	136415056	peak451	4.3395
chr1	136538421	136538567	peak452	5.32583
chr1	137079612	137079807	peak453	6.3007
chr1	137992057	137992208	peak454	6.92828
chr1	138362935	138363155	peak455	4.95634
chr1	138579272	138579735	peak456	6.99244
chr1	138624006	138624209	peak457	11.2683
chr1	143130380	143130546	peak458	10.5029
chr1	143681247	143681397	peak459	8.47181
chr1	143740033	143740222	peak460	5.93298
chr1	143947017	143947290	peak461	22.2731
chr1	144006646	144006793	peak462	7.97292
chr1	144018694	144018840	peak463	3.70769
chr1	144030591	144030836	peak464	8.71271
chr1	149674277	149674556	peak465	17.8447
chr1	150139783	150139987	peak466	6.7334
chr1	150392769	150392915	peak467	4.3395
chr1	150819409	150819589	peak468	8.42635
chr1	150833285	150833431	peak469	3.6135
chr1	150898119	150898265	peak470	3.52936
chr1	150951766	150952133	peak471	19.296
chr1	150959511	150960085	peak472	20.1726
chr1	151019352	151019547	peak473	6.78191
chr1	151019598	151019830	peak474	11.3569
chr1	151214465	151214671	peak475	9.57868
chr1	151289554	151289722	peak476	6.95733
chr1	151344087	151344237	peak477	5.66938
chr1	151501150	151501350	peak478	4.38732
chr1	151737294	151737530	peak479	8.49984
chr1	151755227	151755374	peak480	3.43854
chr1	152766298	152766486	peak481	10.1119
chr1	153140119	153140277	peak482	6.26453
chr1	153153608	153153807	peak483	9.10564
chr1	153174883	153175218	peak484	27.7669
chr1	153333827	153334065	peak485	4.9451
chr1	153635595	153635945	peak486	7.32592
chr1	153679431	153679577	peak487	4.38732
chr1	153730717	153730943	peak488	14.3646
chr1	154117663	154118054	peak489	8.99975
chr1	154149035	154149246	peak490	3.83311
chr1	154150534	154150818	peak491	13.1464
chr1	154156507	154156805	peak492	11.4735
chr1	154663785	154663995	peak493	11.4289
chr1	154956879	154957097	peak494	9.67051
chr1	155113983	155114218	peak495	6.68528
chr1	155189957	155190191	peak496	6.01906
chr1	155210136	155210307	peak497	3.1102
chr1	155973541	155973687	peak498	4.26001
chr1	156403603	156403848	peak499	10.9403
chr1	156630052	156630311	peak500	7.8368
chr1	156667642	156667929	peak501	5.61756
chr1	156781277	156781439	peak502	7.42336
chr1	157079573	157079753	peak503	6.04749
chr1	157084875	157085031	peak504	13.1472
chr1	157256647	157256870	peak505	12.6767
chr1	157459820	157460191	peak506	24.2521
chr1	157465424	157465666	peak507	12.8257
chr1	158296500	158296710	peak508	5.65953
chr1	158917090	158917284	peak509	5.61756
chr1	159231871	159232017	peak510	4.26001
chr1	159510633	159510840	peak511	7.29989
chr1	159517764	159517972	peak512	10.7574
chr1	159686366	159686689	peak513	5.7708
chr1	159867510	159867775	peak514	22.5938
chr1	160194869	160195015	peak515	5.88944
chr1	160212972	160213129	peak516	9.57868
chr1	160260028	160260225	peak517	6.15054
chr1	160334965	160335111	peak518	6.11228
chr1	160905987	160906192	peak519	9.57868
chr1	161444827	161445118	peak520	8.42635
chr1	161487173	161487319	peak521	3.70769
chr1	161506430	161506670	peak522	9.27127
chr1	161567558	161567724	peak523	9.26138
chr1	161575974	161576120	peak524	4.15904
chr1	161607583	161607846	peak525	19.0813
chr1	161750441	161750617	peak526	9.41743
chr1	161876848	161877041	peak527	6.48767
chr1	161888117	161888317	peak528	9.50064
chr1	161907775	161907948	peak529	7.28046
chr1	161913608	161913822	peak530	7.92298
chr1	161925464	161925610	peak531	4.79768
chr1	161931278	161931484	peak532	8.26299
chr1	161931949	161932125	peak533	7.13285
chr1	162279200	162279346	peak534	7.34724
chr1	162327547	162327693	peak535	2.96328
chr1	162570623	162570868	peak536	13.1472
chr1	162635367	162635540	peak537	12.6544
chr1	162635586	162635894	peak538	22.1281
chr1	162643809	162643990	peak539	14.9991
chr1	162902018	162902271	peak540	13.9699
chr1	163009203	163009349	peak541	5.13354
chr1	163994894	163995204	peak542	3.20176
chr1	164223130	164223395	peak543	9.75067
chr1	164261516	164261823	peak544	21.2568
chr1	164770705	164770895	peak545	13.7513
chr1	164899524	164899670	peak546	5.32583
chr1	165046762	165046926	peak547	5.13354
chr1	165119010	165119160	peak548	4.95634
chr1	165194488	165194653	peak549	10.7574
chr1	165291779	165291940	peak550	6.11228
chr1	165302904	165303079	peak551	9.64412
chr1	165337856	165338002	peak552	6.96712
chr1	165461143	165461301	peak553	7.74714
chr1	165634613	165634814	peak554	5.46858
chr1	165836805	165836951	peak555	5.7708
chr1	165842930	165843101	peak556	4.50067
chr1	167270093	167270260	peak557	5.13354
chr1	167308579	167308755	peak558	8.92187
chr1	167350007	167350242	peak559	12.4261
chr1	167394068	167394274	peak560	5.32583
chr1	167660531	167660756	peak561	7.32592
chr1	168319162	168319419	peak562	12.1366
chr1	168328045	168328194	peak563	8.99975
chr1	168362456	168362605	peak564	7.71686
chr1	168426481	168426627	peak565	4.38732
chr1	168432165	168432312	peak566	8.42542
chr1	168504756	168505077	peak567	6.39511
chr1	168533157	168533390	peak568	10.7574
chr1	169485415	169485837	peak569	6.3007
chr1	170188564	170188903	peak570	12.7818
chr1	170392869	170393015	peak571	4.64138
chr1	170554973	170555121	peak572	7.50135
chr1	170589379	170589533	peak573	10.1119
chr1	170605663	170605831	peak574	13.341
chr1	171064464	171064616	peak575	8.90918
chr1	171287902	171288224	peak576	7.29989
chr1	171370264	171370488	peak577	6.37385
chr1	171438320	171438608	peak578	7.96601
chr1	171470519	171470680	peak579	7.4717
chr1	171473628	171473828	peak580	11.7285
chr1	171980204	171980414	peak581	9.94086
chr1	172012228	172012380	peak582	6.50375
chr1	172320190	172320348	peak583	7.10913
chr1	172426645	172426851	peak584	3.91734
chr1	172481532	172481760	peak585	14.135
chr1	172500649	172500812	peak586	4.95634
chr1	172532188	172532418	peak587	6.7334
chr1	172638886	172639264	peak588	3.73649
chr1	172854648	172854818	peak589	6.11228
chr1	173723888	173724034	peak590	6.96712
chr1	173728999	173729484	peak591	21.6404
chr1	176437350	176437496	peak592	6.11228
chr1	176720741	176721179	peak593	8.42635
chr1	177346713	177347010	peak594	8.06141
chr1	177637008	177637175	peak595	4.07096
chr1	177796213	177796417	peak596	7.42776
chr1	178319181	178319327	peak597	5.46858
chr1	178600880	178601027	peak598	7.2297
chr1	179136816	179136998	peak599	7.58313
chr1	179389715	179390034	peak600	5.7708
chr1	179452431	179452577	peak601	5.75448
chr1	179546280	179546426	peak602	4.15904
chr1	179559369	179559624	peak603	12.0991
chr1	179574435	179574605	peak604	5.091
chr1	179802915	179803071	peak605	6.30117
chr1	179803600	179803858	peak606	7.19665
chr1	180256446	180256642	peak607	8.06141
chr1	180274808	180275059	peak608	8.43155
chr1	180279699	180279933	peak609	8.9153
chr1	180307792	180307938	peak610	6.29436
chr1	180313132	180313302	peak611	6.38033
chr1	180329358	180329504	peak612	5.81038
chr1	180407494	180407699	peak613	10.8141
chr1	180409052	180409210	peak614	4.64138
chr1	180473726	180473872	peak615	3.41152
chr1	180838127	180838289	peak616	9.93144
chr1	180848370	180848516	peak617	4.15904
chr1	180943318	180943527	peak618	7.51651
chr1	181015624	181015872	peak619	14.7987
chr1	181144030	181144455	peak620	4.24739
chr1	181212234	181212400	peak621	8.10494
chr1	181229176	181229360	peak622	6.99244
chr1	181256429	181257031	peak623	19.296
chr1	181307799	181308290	peak624	17.8
chr1	181353633	181353913	peak625	7.32592
chr1	181389236	181389762	peak626	12.9419
chr1	181445910	181446056	peak627	3.43854
chr1	181529455	181529601	peak628	5.65953
chr1	182028774	182029022	peak629	3.83311
chr1	182044361	182044507	peak630	6.3007
chr1	182068121	182068313	peak631	4.65882
chr1	182074475	182074681	peak632	7.13285
chr1	182111516	182111886	peak633	8.91078
chr1	182140419	182140565	peak634	7.57891
chr1	182237368	182237687	peak635	15.8404
chr1	182251070	182251276	peak636	5.96203
chr1	182271554	182271728	peak637	13.1187
chr1	182282743	182282890	peak638	5.32583
chr1	182368207	182368506	peak639	11.4233
chr1	182383262	182383487	peak640	13.0951
chr1	182406310	182406565	peak641	5.01589
chr1	182986119	182986347	peak642	4.86898
chr1	183117161	183117307	peak643	4.9451
chr1	183261118	183261298	peak644	6.53577
chr1	183299161	183299307	peak645	3.68706
chr1	183947245	183947391	peak646	6.50375
chr1	184824605	184824753	peak647	6.92828
chr1	185203784	185203994	peak648	8.06141
chr1	185362741	185362931	peak649	7.33283
chr1	185617758	185617904	peak650	5.75448
chr1	185658692	185658966	peak651	30.3009
chr1	185670440	185670700	peak652	8.92187
chr1	185731213	185731477	peak653	5.46858
chr1	185861773	185862025	peak654	12.1366
chr1	186103234	186103381	peak655	5.7708
chr1	186111978	186112248	peak656	8.11664
chr1	186449426	186449594	peak657	3.43854
chr1	186695379	186695551	peak658	5.22958
chr1	186877648	186877884	peak659	4.42935
chr1	187215488	187215635	peak660	7.50135
chr1	188081656	188081802	peak661	4.49907
chr1	188568465	188568611	peak662	4.38732
chr1	188621310	188621594	peak663	5.46858
chr1	189359703	189360022	peak664	10.8586
chr1	189366782	189366941	peak665	7.11618
chr1	189367882	189368065	peak666	6.7005
chr1	189384033	189384357	peak667	7.60417
chr1	189461862	189462008	peak668	5.52861
chr1	189511240	189511511	peak669	9.57868
chr1	189604162	189604322	peak670	13.6716
chr1	189706045	189706307	peak671	4.50067
chr1	189770011	189770157	peak672	3.1102
chr1	189817932	189818078	peak673	4.79768
chr1	189854756	189854933	peak674	10.2366
chr1	190869537	190869691	peak675	7.94914
chr1	191183263	191183409	peak676	7.17822
chr1	191183502	191183683	peak677	10.9149
chr1	191193860	191194124	peak678	8.81928
chr1	191224360	191224506	peak679	3.31928
chr1	191292381	191292745	peak680	12.9541
chr1	191325825	191326044	peak681	8.11664
chr1	191352895	191353072	peak682	9.29594
chr1	191397679	191397826	peak683	5.13354
chr1	191579860	191580006	peak684	5.74175
chr1	191717583	191717802	peak685	3.43854
chr1	191839443	191839607	peak686	7.29989
chr1	191857351	191857513	peak687	12.4538
chr1	191872433	191872586	peak688	6.3007
chr1	191927463	191927677	peak689	8.57451
chr1	192136675	192137077	peak690	9.17519
chr1	192444826	192444995	peak691	7.65004
chr1	192457849	192458071	peak692	9.64412
chr1	192822591	192822907	peak693	8.29883
chr1	192829124	192829323	peak694	6.26453
chr1	192851675	192852038	peak695	31.4023
chr1	193141248	193141414	peak696	8.79494
chr1	193141501	193141647	peak697	4.06856
chr1	193274794	193274955	peak698	12.5325
chr1	193301345	193301491	peak699	5.58856
chr1	193327183	193327367	peak700	6.15054
chr1	193386260	193386527	peak701	12.663
chr1	193406116	193406326	peak702	10.1084
chr1	193406377	193406703	peak703	10.1084
chr1	193433766	193433912	peak704	5.32583
chr1	193515914	193516142	peak705	13.7625
chr1	193564361	193564611	peak706	8.46199
chr1	193576061	193576207	peak707	8.29883
chr1	193588958	193589163	peak708	5.43782
chr1	193851770	193851946	peak709	7.2297
chr1	194212721	194212867	peak710	5.61756
chr1	194230281	194230531	peak711	13.1472
chr1	194591487	194591740	peak712	12.2656
chr1	194593194	194593387	peak713	9.24813
chr1	194732855	194733186	peak714	8.96222
chr1	194741023	194741248	peak715	4.9451
chr1	194879522	194879833	peak716	8.93879
chr1	194895256	194895687	peak717	18.2127
chr1	194977374	194977579	peak718	10.1084
chr1	195241607	195241859	peak719	14.677
chr10	3295564	3295787	peak720	15.8404
chr10	3321463	3321749	peak721	11.5943
chr10	3360526	3360761	peak722	10.8586
chr10	3383176	3383374	peak723	6.15054
chr10	3531289	3531717	peak724	9.88249
chr10	3564274	3564577	peak725	16.6078
chr10	3697005	3697399	peak726	14.5601
chr10	3729715	3729913	peak727	6.3007
chr10	3740574	3740721	peak728	6.04832
chr10	3850943	3851174	peak729	6.60674
chr10	3851213	3851360	peak730	4.3395
chr10	3920518	3920807	peak731	11.9518
chr10	4135339	4135485	peak732	5.13354
chr10	4479371	4479517	peak733	6.50375
chr10	5805551	5805700	peak734	8.57961
chr10	5824414	5824628	peak735	6.96712
chr10	7059195	7059341	peak736	4.64138
chr10	7221699	7221888	peak737	7.92489
chr10	7667624	7667859	peak738	10.1119
chr10	7780628	7780774	peak739	5.06603
chr10	7792676	7792822	peak740	4.38732
chr10	7987736	7987903	peak741	4.95634
chr10	8027106	8027381	peak742	19.4896
chr10	8063602	8063760	peak743	7.69698
chr10	8116892	8117039	peak744	4.32525
chr10	8119860	8120054	peak745	6.30117
chr10	8143188	8143399	peak746	9.75067
chr10	8405227	8405480	peak747	13.6655
chr10	8406377	8406542	peak748	5.32583
chr10	8431890	8432063	peak749	7.74714
chr10	8695300	8695452	peak750	10.1084
chr10	8718922	8719190	peak751	4.9451
chr10	8852080	8852316	peak752	6.11228
chr10	8866348	8866494	peak753	4.71485
chr10	8873796	8874058	peak754	15.662
chr10	9239767	9239952	peak755	3.20176
chr10	9334292	9334439	peak756	8.20061
chr10	9416769	9416997	peak757	7.29989
chr10	9602565	9602751	peak758	6.15054
chr10	9666057	9666213	peak759	8.55464
chr10	10544782	10544928	peak760	3.85248
chr10	11310630	11310776	peak761	3.43854
chr10	12788042	12788346	peak762	5.88944
chr10	12817604	12817750	peak763	7.58313
chr10	12826989	12827135	peak764	6.50375
chr10	12868043	12868296	peak765	5.01589
chr10	13412184	13412587	peak766	5.61756
chr10	13501220	13501366	peak767	5.75448
chr10	13667325	13667641	peak768	18.7672
chr10	13688370	13688554	peak769	5.58856
chr10	13688597	13688928	peak770	4.52808
chr10	13805145	13805331	peak771	9.18194
chr10	14059415	14059567	peak772	7.94868
chr10	14155232	14155537	peak773	7.13285
chr10	14213417	14213760	peak774	11.8392
chr10	14332493	14333023	peak775	12.4538
chr10	14401995	14402141	peak776	6.15054
chr10	14419052	14419225	peak777	3.91139
chr10	14491889	14492128	peak778	9.72674
chr10	14605151	14605298	peak779	5.66938
chr10	14608542	14608721	peak780	7.94868
chr10	17253077	17253275	peak781	3.31928
chr10	17347813	17347959	peak782	3.85248
chr10	17365340	17365630	peak783	9.14821
chr10	17455027	17455173	peak784	3.91139
chr10	17531054	17531200	peak785	2.81922
chr10	17551895	17552053	peak786	4.25109
chr10	17562430	17562719	peak787	11.8674
chr10	17694290	17694542	peak788	14.8273
chr10	17723162	17723309	peak789	7.12848
chr10	17752508	17752784	peak790	10.261
chr10	17948089	17948372	peak791	6.60674
chr10	18234914	18235060	peak792	4.79768
chr10	18358482	18358648	peak793	12.6155
chr10	18453615	18453761	peak794	5.65953
chr10	18475192	18475530	peak795	19.6389
chr10	18480941	18481087	peak796	6.13202
chr10	18497155	18497413	peak797	6.26453
chr10	18506532	18506792	peak798	5.58227
chr10	18545946	18546330	peak799	6.7334
chr10	18863472	18863684	peak800	9.26542
chr10	18954064	18954211	peak801	6.3007
chr10	18962374	18962557	peak802	8.96222
chr10	19034954	19035120	peak803	9.14821
chr10	19035236	19035449	peak804	6.78191
chr10	19434815	19434961	peak805	4.79768
chr10	19591984	19592307	peak806	6.7334
chr10	20104727	20104994	peak807	16.0089
chr10	20150137	20150285	peak808	5.88944
chr10	20173980	20174179	peak809	10.983
chr10	20186978	20187124	peak810	6.15054
chr10	20210113	20210261	peak811	4.6077
chr10	20311919	20312072	peak812	7.32592
chr10	20379128	20379388	peak813	5.43782
chr10	21095615	21095777	peak814	4.38732
chr10	21422608	21422754	peak815	6.59417
chr10	21465826	21465996	peak816	6.15054
chr10	21535767	21535967	peak817	6.7544
chr10	21659874	21660039	peak818	6.11228
chr10	21724423	21724728	peak819	23.0578
chr10	21740255	21740531	peak820	6.86432
chr10	21829443	21829799	peak821	5.88535
chr10	21847577	21848003	peak822	13.6446
chr10	22648669	22649062	peak823	6.86432
chr10	22696317	22696463	peak824	4.38732
chr10	22746378	22746524	peak825	6.59417
chr10	23959175	23959364	peak826	11.3213
chr10	24228892	24229198	peak827	8.26299
chr10	24276338	24276528	peak828	3.31928
chr10	24282496	24282735	peak829	10.1084
chr10	24333265	24333727	peak830	25.759
chr10	24431488	24431771	peak831	10.983
chr10	24447244	24447445	peak832	7.60417
chr10	24463217	24463455	peak833	8.57961
chr10	24520616	24520762	peak834	6.50375
chr10	24534951	24535291	peak835	13.5166
chr10	24686168	24686314	peak836	7.34724
chr10	24707902	24708048	peak837	4.6035
chr10	25291149	25291326	peak838	10.1748
chr10	25297153	25297354	peak839	6.92828
chr10	25730594	25730793	peak840	15.4463
chr10	25956363	25956512	peak841	9.29594
chr10	27280585	27280793	peak842	8.20061
chr10	28075689	28075875	peak843	5.46858
chr10	28113969	28114116	peak844	5.88944
chr10	28156435	28156681	peak845	10.4957
chr10	28164094	28164541	peak846	7.78047
chr10	28270660	28270806	peak847	5.19345
chr10	28280300	28280574	peak848	6.7544
chr10	31312773	31313004	peak849	9.67051
chr10	31504219	31504506	peak850	20.7762
chr10	31533570	31533716	peak851	4.11766
chr10	31607972	31608118	peak852	6.58829
chr10	31609805	31609957	peak853	6.48767
chr10	32125705	32125914	peak854	4.79768
chr10	33951103	33951249	peak855	7.2297
chr10	34019570	34019754	peak856	5.54425
chr10	34037466	34037763	peak857	8.57961
chr10	34094605	34094761	peak858	3.10392
chr10	34282617	34282764	peak859	6.86432
chr10	34532559	34532802	peak860	11.4261
chr10	34875361	34875507	peak861	4.64138
chr10	36975047	36975207	peak862	6.99244
chr10	37141209	37141414	peak863	6.53577
chr10	37283117	37283339	peak864	6.7334
chr10	37349030	37349314	peak865	6.86432
chr10	38288270	38288416	peak866	3.85248
chr10	39424666	39424881	peak867	7.94914
chr10	39461965	39462140	peak868	5.22958
chr10	39731341	39731487	peak869	4.9451
chr10	40011477	40011623	peak870	5.61756
chr10	40084328	40084509	peak871	4.82589
chr10	40125342	40125488	peak872	3.7108
chr10	40177501	40177647	peak873	6.68528
chr10	40177812	40177970	peak874	6.68528
chr10	40220768	40220966	peak875	5.32583
chr10	40262337	40262483	peak876	5.05376
chr10	40268598	40268744	peak877	3.35094
chr10	40348725	40348887	peak878	4.6077
chr10	40425812	40425958	peak879	6.3007
chr10	40443513	40443659	peak880	4.64138
chr10	40519743	40519927	peak881	11.9705
chr10	40629999	40630145	peak882	4.64138
chr10	41275273	41275469	peak883	8.49984
chr10	41730798	41731095	peak884	8.42635
chr10	41810101	41810255	peak885	5.32583
chr10	41881523	41881803	peak886	15.5844
chr10	41887042	41887320	peak887	8.16046
chr10	41934710	41935191	peak888	20.6403
chr10	42089270	42089646	peak889	19.0181
chr10	42135320	42135556	peak890	8.11664
chr10	42205104	42205488	peak891	15.1652
chr10	42278032	42278198	peak892	7.97292
chr10	43221278	43221443	peak893	5.32583
chr10	43236289	43236540	peak894	15.6879
chr10	43517631	43518180	peak895	13.7641
chr10	43540996	43541189	peak896	3.43854
chr10	43684381	43684569	peak897	8.81928
chr10	43707865	43708011	peak898	4.71485
chr10	44004317	44004599	peak899	3.9887
chr10	44020286	44020440	peak900	12.5109
chr10	44111232	44111538	peak901	14.7592
chr10	44112331	44112542	peak902	13.6875
chr10	44118717	44118878	peak903	5.88944
chr10	44138438	44138685	peak904	4.44181
chr10	44381437	44381770	peak905	15.8404
chr10	44446855	44447009	peak906	7.97292
chr10	44723925	44724071	peak907	5.32583
chr10	44779835	44780068	peak908	7.29989
chr10	44873973	44874221	peak909	8.17858
chr10	44986905	44987051	peak910	6.11228
chr10	45577839	45577985	peak911	7.58313
chr10	49048162	49048308	peak912	5.52861
chr10	52253532	52253703	peak913	7.28046
chr10	52416515	52416739	peak914	9.53393
chr10	53348472	53348669	peak915	7.10913
chr10	53580625	53580771	peak916	6.96712
chr10	54365391	54365714	peak917	18.5571
chr10	56486686	56486894	peak918	4.64138
chr10	56880372	56880552	peak919	13.1472
chr10	58322892	58323196	peak920	9.02744
chr10	58601620	58601843	peak921	9.74545
chr10	58604775	58605109	peak922	11.1555
chr10	58652073	58652223	peak923	5.93298
chr10	58715052	58715198	peak924	6.73045
chr10	59114852	59115063	peak925	4.71485
chr10	59221568	59221733	peak926	6.95733
chr10	59221873	59222019	peak927	5.8854
chr10	59241314	59241612	peak928	7.28046
chr10	59586881	59587070	peak929	6.50375
chr10	59899708	59899882	peak930	6.53577
chr10	60081993	60082259	peak931	6.68528
chr10	60165222	60165368	peak932	5.75448
chr10	60173016	60173234	peak933	14.677
chr10	60287278	60287424	peak934	4.15904
chr10	60354869	60355172	peak935	14.2368
chr10	60361390	60361609	peak936	6.99244
chr10	60405870	60406035	peak937	9.67051
chr10	61150804	61150964	peak938	7.32592
chr10	61465145	61465494	peak939	8.96222
chr10	62192873	62193020	peak940	5.94763
chr10	62279714	62279896	peak941	5.24378
chr10	62294082	62294422	peak942	23.1275
chr10	62332442	62332588	peak943	5.03773
chr10	62401654	62401801	peak944	6.3007
chr10	62487203	62487416	peak945	4.82589
chr10	62602098	62602316	peak946	4.49907
chr10	63023774	63023921	peak947	5.22958
chr10	63244020	63244166	peak948	6.3007
chr10	63429479	63429665	peak949	5.06603
chr10	66733683	66733846	peak950	6.99244
chr10	66794811	66794957	peak951	6.3007
chr10	66921395	66921754	peak952	13.1187
chr10	67107038	67107325	peak953	7.33283
chr10	67226698	67226936	peak954	5.7708
chr10	67282077	67282246	peak955	5.63499
chr10	67287960	67288324	peak956	29.4997
chr10	67330876	67331022	peak957	4.6077
chr10	67337118	67337372	peak958	11.3569
chr10	67363675	67363821	peak959	4.64138
chr10	67549016	67549165	peak960	8.71271
chr10	67845855	67846036	peak961	4.86898
chr10	67846239	67846631	peak962	10.2691
chr10	67912648	67912851	peak963	6.29436
chr10	68136621	68136898	peak964	10.9075
chr10	68151060	68151251	peak965	7.04415
chr10	68166479	68166687	peak966	10.2691
chr10	68191819	68191972	peak967	5.41
chr10	68230934	68231102	peak968	6.99244
chr10	68443288	68443439	peak969	8.57961
chr10	68558561	68558724	peak970	5.93298
chr10	69185844	69186241	peak971	6.26453
chr10	69321263	69321476	peak972	9.50064
chr10	69352983	69353147	peak973	9.4047
chr10	69653405	69653575	peak974	8.81928
chr10	69709772	69710046	peak975	8.26792
chr10	69834761	69835078	peak976	6.99244
chr10	69872127	69872374	peak977	8.68612
chr10	69872431	69872629	peak978	5.32583
chr10	69916995	69917182	peak979	4.68262
chr10	69944938	69945092	peak980	3.43854
chr10	69962482	69962676	peak981	9.53261
chr10	70039743	70040188	peak982	9.14821
chr10	70060776	70060922	peak983	3.52936
chr10	70121218	70121364	peak984	5.52861
chr10	70204861	70205007	peak985	4.82589
chr10	70266597	70266754	peak986	5.03773
chr10	70296631	70296788	peak987	8.297
chr10	70372298	70372445	peak988	5.01589
chr10	70372503	70372696	peak989	15.6887
chr10	70477729	70478117	peak990	20.9667
chr10	70495414	70495578	peak991	6.15054
chr10	70717040	70717340	peak992	3.91734
chr10	70739961	70740107	peak993	6.3007
chr10	70783675	70783979	peak994	9.57868
chr10	70799373	70799519	peak995	4.85388
chr10	70877686	70877911	peak996	11.5188
chr10	72654691	72654914	peak997	8.297
chr10	75091775	75092158	peak998	25.8291
chr10	75104599	75104752	peak999	8.74797
chr10	75111795	75112026	peak1000	8.43155
chr10	75112567	75112754	peak1001	7.84866
chr10	75118596	75118742	peak1002	5.58856
chr10	75129322	75129725	peak1003	26.3666
chr10	75299900	75300070	peak1004	5.52861
chr10	75316944	75317157	peak1005	5.61756
chr10	75378915	75379061	peak1006	5.43782
chr10	75406818	75407082	peak1007	11.8055
chr10	75412342	75412488	peak1008	4.26001
chr10	75456606	75456762	peak1009	9.54589
chr10	75517799	75518212	peak1010	3.91139
chr10	75595690	75596028	peak1011	13.1187
chr10	75704293	75704637	peak1012	20.7182
chr10	75781182	75781337	peak1013	4.15904
chr10	75781384	75781571	peak1014	7.57891
chr10	75857684	75857934	peak1015	6.53577
chr10	75860029	75860175	peak1016	3.15827
chr10	75881274	75881551	peak1017	9.35772
chr10	76865949	76866096	peak1018	7.8368
chr10	76873963	76874269	peak1019	8.96222
chr10	76883073	76883219	peak1020	3.70769
chr10	77112020	77112192	peak1021	3.87964
chr10	77142414	77142624	peak1022	12.663
chr10	77167627	77167979	peak1023	16.1776
chr10	77201935	77202148	peak1024	14.135
chr10	77210887	77211122	peak1025	6.53577
chr10	77211328	77211617	peak1026	8.99975
chr10	77237802	77238198	peak1027	14.8213
chr10	77259371	77259517	peak1028	5.091
chr10	77324669	77324891	peak1029	9.95065
chr10	77380720	77381092	peak1030	11.0446
chr10	77464397	77464692	peak1031	13.8179
chr10	77484360	77484506	peak1032	4.82589
chr10	77545012	77545203	peak1033	10.1084
chr10	77623256	77623498	peak1034	14.3004
chr10	77666255	77666545	peak1035	6.09
chr10	77677601	77677771	peak1036	5.61756
chr10	78009331	78009478	peak1037	7.28046
chr10	78236984	78237259	peak1038	7.8368
chr10	78245025	78245383	peak1039	17.265
chr10	79764367	79764546	peak1040	10.2584
chr10	79853133	79853693	peak1041	15.5785
chr10	79861291	79861440	peak1042	3.9887
chr10	79934344	79934684	peak1043	18.9864
chr10	79985118	79985264	peak1044	5.58227
chr10	80039683	80039830	peak1045	4.71485
chr10	80050389	80050535	peak1046	3.27111
chr10	80106035	80106187	peak1047	3.75489
chr10	80149368	80149567	peak1048	5.53152
chr10	80158594	80158740	peak1049	4.79815
chr10	80249248	80249469	peak1050	3.31928
chr10	80261684	80261983	peak1051	6.13202
chr10	80435904	80436059	peak1052	6.86794
chr10	80490254	80490401	peak1053	7.74714
chr10	80664506	80664838	peak1054	15.5785
chr10	80678172	80678409	peak1055	10.983
chr10	80702040	80702244	peak1056	4.15904
chr10	80774549	80774794	peak1057	11.9518
chr10	80798135	80798338	peak1058	6.15054
chr10	80799297	80799505	peak1059	5.22958
chr10	80855247	80855393	peak1060	4.9451
chr10	80901030	80901176	peak1061	5.93298
chr10	80947931	80948095	peak1062	8.10494
chr10	81059640	81059786	peak1063	4.79768
chr10	81128592	81128817	peak1064	9.10564
chr10	81167780	81167946	peak1065	4.3395
chr10	81176153	81176338	peak1066	4.18007
chr10	81183170	81183359	peak1067	4.49907
chr10	81235952	81236098	peak1068	3.993
chr10	81416881	81417151	peak1069	19.3853
chr10	81546632	81546778	peak1070	4.64138
chr10	81570910	81571118	peak1071	14.135
chr10	82785485	82785632	peak1072	5.93298
chr10	82795906	82796112	peak1073	10.5869
chr10	82800162	82800315	peak1074	4.37248
chr10	82829707	82830002	peak1075	8.42542
chr10	83009802	83010137	peak1076	8.57451
chr10	83056443	83056637	peak1077	6.58829
chr10	83057064	83057220	peak1078	5.49503
chr10	83624934	83625187	peak1079	10.4175
chr10	83637385	83637531	peak1080	4.26001
chr10	83985232	83985460	peak1081	17.0329
chr10	84105804	84106066	peak1082	12.8257
chr10	84219232	84219807	peak1083	17.7895
chr10	84235107	84235309	peak1084	6.95733
chr10	84249084	84249269	peak1085	6.15054
chr10	84376312	84376665	peak1086	11.117
chr10	84516371	84516731	peak1087	17.8912
chr10	84917655	84917801	peak1088	4.02572
chr10	85127804	85127990	peak1089	4.49907
chr10	85367078	85367323	peak1090	6.48767
chr10	85389411	85389595	peak1091	6.53577
chr10	85434540	85434904	peak1092	17.5339
chr10	85578141	85578502	peak1093	16.5499
chr10	85597988	85598393	peak1094	13.3721
chr10	85621161	85621307	peak1095	5.46858
chr10	86022064	86022368	peak1096	3.1102
chr10	86100248	86100523	peak1097	9.6584
chr10	86100664	86101025	peak1098	5.57425
chr10	86104082	86104228	peak1099	6.40228
chr10	86223425	86223599	peak1100	6.11228
chr10	86310557	86310704	peak1101	6.92828
chr10	86339759	86339961	peak1102	6.67715
chr10	86340365	86340511	peak1103	5.76317
chr10	86705929	86706189	peak1104	7.32592
chr10	88349505	88349684	peak1105	9.74545
chr10	88451303	88451488	peak1106	7.29989
chr10	88514582	88514768	peak1107	8.49984
chr10	88828397	88828581	peak1108	12.4261
chr10	88970985	88971367	peak1109	15.3148
chr10	89551762	89552007	peak1110	12.9563
chr10	89911919	89912227	peak1111	10.9429
chr10	90370814	90371001	peak1112	3.31928
chr10	90814522	90814742	peak1113	8.17858
chr10	91181818	91182257	peak1114	10.4175
chr10	91241342	91241488	peak1115	4.9451
chr10	93136325	93136471	peak1116	4.26001
chr10	93145220	93145436	peak1117	9.50064
chr10	93276427	93276589	peak1118	4.38732
chr10	93291893	93292039	peak1119	6.11228
chr10	93361847	93361993	peak1120	5.93298
chr10	93765974	93766138	peak1121	3.41152
chr10	93800955	93801217	peak1122	11.6594
chr10	94059487	94059668	peak1123	11.9864
chr10	94116779	94116925	peak1124	3.91139
chr10	94133021	94133407	peak1125	10.1975
chr10	94480803	94481020	peak1126	10.8586
chr10	94514250	94514479	peak1127	6.29436
chr10	94526998	94527203	peak1128	11.9512
chr10	94545999	94546335	peak1129	7.69698
chr10	94990815	94990974	peak1130	4.82589
chr10	95013965	95014282	peak1131	22.4888
chr10	95280483	95280655	peak1132	6.7334
chr10	95508200	95508431	peak1133	10.4175
chr10	95648590	95648853	peak1134	12.3575
chr10	95671257	95671725	peak1135	13.9564
chr10	95729867	95730076	peak1136	8.46691
chr10	95773574	95774140	peak1137	8.99975
chr10	95941303	95941449	peak1138	5.7708
chr10	96121268	96121501	peak1139	10.983
chr10	96267259	96267541	peak1140	12.9467
chr10	96722462	96722688	peak1141	8.61494
chr10	96924430	96924577	peak1142	5.7708
chr10	98858589	98858735	peak1143	5.85005
chr10	98913819	98914037	peak1144	10.3025
chr10	99237227	99237404	peak1145	7.22103
chr10	99441128	99441377	peak1146	5.61756
chr10	99627545	99627698	peak1147	7.58313
chr10	102512249	102512404	peak1148	5.24439
chr10	104599089	104599331	peak1149	19.4896
chr10	105841273	105841492	peak1150	11.1778
chr10	107884408	107884604	peak1151	10.7337
chr10	107886212	107886402	peak1152	4.25109
chr10	107967039	107967196	peak1153	7.94914
chr10	108185956	108186103	peak1154	5.46858
chr10	108293953	108294135	peak1155	10.3025
chr10	108307763	108308051	peak1156	16.8599
chr10	108365029	108365195	peak1157	10.3879
chr10	108470425	108470627	peak1158	10.6988
chr10	109651568	109651881	peak1159	7.45134
chr10	110727871	110728060	peak1160	7.71686
chr10	111164395	111164703	peak1161	8.74797
chr10	111550215	111550361	peak1162	4.49907
chr10	111600644	111600861	peak1163	8.92187
chr10	111636497	111636645	peak1164	4.38732
chr10	111680106	111680252	peak1165	3.70769
chr10	111689621	111689926	peak1166	6.37385
chr10	111719571	111720115	peak1167	17.1627
chr10	111815941	111816145	peak1168	5.54425
chr10	111832494	111832675	peak1169	7.97292
chr10	111858012	111858158	peak1170	6.78191
chr10	111858549	111858745	peak1171	6.78191
chr10	115355013	115355333	peak1172	16.2154
chr10	115437300	115437679	peak1173	14.1147
chr10	115469083	115469438	peak1174	10.4914
chr10	115550260	115550609	peak1175	5.17887
chr10	115681262	115681525	peak1176	7.94868
chr10	115692496	115692739	peak1177	14.7735
chr10	116386675	116386821	peak1178	4.43228
chr10	116585972	116586118	peak1179	3.31928
chr10	116665309	116665455	peak1180	3.43854
chr10	116693906	116694140	peak1181	9.20401
chr10	116733704	116734068	peak1182	8.17858
chr10	116743753	116743947	peak1183	6.37385
chr10	116761545	116761825	peak1184	9.64412
chr10	116769442	116769624	peak1185	7.33283
chr10	117046697	117046844	peak1186	7.29989
chr10	117150225	117150371	peak1187	5.13354
chr10	117209613	117209759	peak1188	5.32583
chr10	117541515	117541758	peak1189	10.7179
chr10	117845197	117845344	peak1190	6.7334
chr10	118161233	118161379	peak1191	4.49907
chr10	118758754	118759049	peak1192	12.5208
chr10	118907938	118908084	peak1193	7.34724
chr10	118999091	118999255	peak1194	7.50135
chr10	119099054	119099200	peak1195	5.52861
chr10	119108376	119108522	peak1196	4.95634
chr10	119160373	119160519	peak1197	5.06603
chr10	119239944	119240118	peak1198	7.45134
chr10	119814602	119814748	peak1199	6.96712
chr10	120226787	120227030	peak1200	8.81928
chr10	120375883	120376077	peak1201	7.33283
chr10	120377453	120377600	peak1202	4.07096
chr10	120422086	120422435	peak1203	11.4735
chr10	120428814	120428962	peak1204	8.96222
chr10	120787296	120787680	peak1205	25.9528
chr10	120914863	120915112	peak1206	6.15054
chr10	120978096	120978421	peak1207	5.32583
chr10	121314401	121314559	peak1208	7.51916
chr10	121421059	121421205	peak1209	3.35288
chr10	121433003	121433208	peak1210	7.78047
chr10	121505120	121505321	peak1211	8.79525
chr10	121655980	121656232	peak1212	8.11664
chr10	121764819	121765070	peak1213	13.2818
chr10	121836912	121837058	peak1214	5.52861
chr10	121882664	121882841	peak1215	6.53577
chr10	121961158	121961395	peak1216	5.8854
chr10	122310712	122310947	peak1217	8.92187
chr10	122733634	122733780	peak1218	5.93298
chr10	122753901	122754051	peak1219	6.73045
chr10	122918012	122918442	peak1220	6.15464
chr10	125794715	125794861	peak1221	4.49907
chr10	125832730	125833128	peak1222	27.1344
chr10	125965916	125966128	peak1223	11.8392
chr10	125981979	125982469	peak1224	14.6769
chr10	125988055	125988337	peak1225	24.2056
chr10	126267656	126267831	peak1226	9.10564
chr10	126450788	126450977	peak1227	9.93144
chr10	126458584	126459013	peak1228	11.5941
chr10	126770728	126770876	peak1229	7.94914
chr10	126980296	126980567	peak1230	9.09237
chr10	126986682	126986875	peak1231	4.9451
chr10	127042110	127042257	peak1232	4.42935
chr10	127063105	127063304	peak1233	5.88944
chr10	127070265	127070441	peak1234	7.28046
chr10	127090982	127091128	peak1235	3.81697
chr10	127091178	127091325	peak1236	3.81697
chr10	127125393	127125539	peak1237	6.37385
chr10	127144632	127144973	peak1238	9.26138
chr10	127289879	127290025	peak1239	4.52808
chr10	127290352	127290570	peak1240	11.5999
chr10	127311769	127311915	peak1241	3.56857
chr10	127561783	127561995	peak1242	6.15054
chr10	127621846	127621992	peak1243	7.51916
chr10	127699237	127699384	peak1244	7.94914
chr10	127925250	127925410	peak1245	7.22103
chr10	127936022	127936313	peak1246	5.85005
chr10	128035220	128035484	peak1247	4.3395
chr10	128058669	128058816	peak1248	5.88944
chr10	128194301	128194523	peak1249	7.50135
chr10	128338054	128338201	peak1250	4.07096
chr10	128490434	128490645	peak1251	7.62105
chr10	128545596	128545742	peak1252	5.58227
chr10	128747593	128747777	peak1253	7.9278
chr10	128805024	128805328	peak1254	6.15054
chr10	128909621	128909807	peak1255	6.21772
chr11	3202284	3202430	peak1256	6.04749
chr11	3289301	3289447	peak1257	6.37385
chr11	3302925	3303071	peak1258	4.49907
chr11	3330678	3330831	peak1259	6.15464
chr11	3366442	3366785	peak1260	50.8332
chr11	3408942	3409119	peak1261	5.54425
chr11	3452398	3452544	peak1262	3.52936
chr11	3514799	3514945	peak1263	3.31928
chr11	3615726	3615942	peak1264	12.9563
chr11	3649152	3649299	peak1265	5.65953
chr11	3671302	3671570	peak1266	8.05478
chr11	3887348	3887544	peak1267	14.9881
chr11	3913703	3914108	peak1268	10.6529
chr11	4118700	4118885	peak1269	8.29883
chr11	4174246	4174485	peak1270	6.30117
chr11	4174596	4175013	peak1271	8.57451
chr11	4205175	4205422	peak1272	5.01589
chr11	4216806	4217048	peak1273	8.70985
chr11	4217933	4218276	peak1274	9.0339
chr11	4271214	4271414	peak1275	20.5457
chr11	4291691	4291851	peak1276	9.29594
chr11	4308290	4308508	peak1277	12.9563
chr11	4346720	4346964	peak1278	7.51916
chr11	4553465	4553674	peak1279	9.29594
chr11	4571860	4572011	peak1280	4.26001
chr11	4691341	4691509	peak1281	4.38732
chr11	4861160	4861407	peak1282	7.71686
chr11	4996801	4996947	peak1283	3.20176
chr11	5015702	5015849	peak1284	6.11228
chr11	5098687	5098859	peak1285	7.96601
chr11	5115096	5115349	peak1286	3.91734
chr11	5215996	5216143	peak1287	3.1102
chr11	5243893	5244245	peak1288	12.702
chr11	5388693	5388839	peak1289	4.43228
chr11	5411782	5411944	peak1290	6.11228
chr11	5542073	5542349	peak1291	6.92828
chr11	5707419	5707590	peak1292	7.29989
chr11	5837684	5837880	peak1293	4.42935
chr11	5996030	5996311	peak1294	5.46858
chr11	6016480	6016626	peak1295	6.73045
chr11	6187900	6188152	peak1296	6.7544
chr11	6292030	6292414	peak1297	7.96601
chr11	6406335	6406566	peak1298	12.2409
chr11	6546077	6546305	peak1299	5.85005
chr11	6546360	6546507	peak1300	6.99244
chr11	6605547	6605757	peak1301	6.29436
chr11	6895832	6896028	peak1302	8.93879
chr11	6952859	6953005	peak1303	4.43228
chr11	7135769	7136093	peak1304	5.32583
chr11	7423916	7424073	peak1305	9.53393
chr11	7479613	7479759	peak1306	5.46858
chr11	7604097	7604244	peak1307	6.15464
chr11	7605284	7605515	peak1308	12.8316
chr11	7625297	7625643	peak1309	17.8912
chr11	7647522	7647668	peak1310	4.15904
chr11	7780644	7780920	peak1311	5.58227
chr11	7862497	7862646	peak1312	5.19345
chr11	8076209	8076403	peak1313	6.96712
chr11	8088456	8088887	peak1314	8.72037
chr11	8101042	8101354	peak1315	19.2949
chr11	8254295	8254442	peak1316	5.75448
chr11	8468671	8468853	peak1317	4.07096
chr11	8503689	8503907	peak1318	5.46858
chr11	8523587	8523886	peak1319	12.9419
chr11	8544411	8544672	peak1320	11.7589
chr11	8569649	8569864	peak1321	9.10564
chr11	8807103	8807338	peak1322	14.1741
chr11	8830565	8831013	peak1323	10.1921
chr11	9011085	9011371	peak1324	4.82589
chr11	9118408	9118554	peak1325	7.92489
chr11	12234991	12235140	peak1326	7.13285
chr11	12384998	12385144	peak1327	5.13354
chr11	12505176	12505322	peak1328	5.85005
chr11	16257606	16257752	peak1329	5.52861
chr11	16546568	16546745	peak1330	9.10626
chr11	16560125	16560323	peak1331	4.14664
chr11	16602949	16603240	peak1332	12.6091
chr11	16612378	16612601	peak1333	7.33283
chr11	16752679	16752857	peak1334	5.01589
chr11	16753733	16753967	peak1335	7.32592
chr11	16769258	16769415	peak1336	4.60107
chr11	16769475	16769622	peak1337	6.61409
chr11	16830577	16830783	peak1338	9.83317
chr11	16851379	16851529	peak1339	6.43998
chr11	17211804	17212087	peak1340	5.7708
chr11	17249898	17250045	peak1341	7.74714
chr11	17267154	17267529	peak1342	6.59417
chr11	17415392	17415573	peak1343	4.85388
chr11	17882530	17882800	peak1344	6.99244
chr11	17951383	17951616	peak1345	7.8368
chr11	18115699	18115942	peak1346	9.10626
chr11	18171410	18171580	peak1347	4.9451
chr11	18593760	18593906	peak1348	6.3007
chr11	18709595	18709847	peak1349	5.93298
chr11	18845612	18845798	peak1350	4.79768
chr11	18957889	18958035	peak1351	7.61931
chr11	18958442	18958708	peak1352	14.2248
chr11	19020658	19020818	peak1353	7.45134
chr11	19143147	19143652	peak1354	23.5462
chr11	19282718	19282921	peak1355	6.92828
chr11	19405485	19405795	peak1356	17.6379
chr11	19468642	19469031	peak1357	5.76475
chr11	19849433	19849892	peak1358	15.9095
chr11	19924050	19924219	peak1359	4.9451
chr11	20112993	20113240	peak1360	4.26001
chr11	20201019	20201181	peak1361	9.74545
chr11	20201326	20201484	peak1362	8.52491
chr11	20249309	20249581	peak1363	4.82589
chr11	20347628	20347964	peak1364	10.983
chr11	20357866	20358012	peak1365	3.80227
chr11	20361059	20361273	peak1366	5.01589
chr11	20477375	20477674	peak1367	6.68528
chr11	20542407	20542588	peak1368	4.9451
chr11	20572101	20572247	peak1369	6.11228
chr11	20870227	20870447	peak1370	7.10913
chr11	20887194	20887340	peak1371	3.81697
chr11	20930100	20930267	peak1372	7.10913
chr11	21571757	21571957	peak1373	7.8368
chr11	22287427	22287631	peak1374	5.13354
chr11	22369886	22370168	peak1375	6.26453
chr11	22617557	22617750	peak1376	6.99244
chr11	22628878	22629196	peak1377	6.67715
chr11	22629660	22629943	peak1378	5.69736
chr11	22740939	22741085	peak1379	4.38732
chr11	22859806	22860001	peak1380	8.6862
chr11	22982241	22982433	peak1381	4.38732
chr11	22990404	22990654	peak1382	9.27127
chr11	23255853	23256018	peak1383	3.993
chr11	23306029	23306177	peak1384	8.46691
chr11	24100416	24100695	peak1385	20.5186
chr11	24120141	24120287	peak1386	4.64138
chr11	24316234	24316437	peak1387	4.79768
chr11	25710028	25710174	peak1388	4.38732
chr11	29171957	29172133	peak1389	8.55464
chr11	29172812	29173009	peak1390	3.993
chr11	30158541	30158719	peak1391	10.3879
chr11	30472160	30472588	peak1392	7.45134
chr11	30954333	30954479	peak1393	7.34724
chr11	31592060	31592241	peak1394	7.94914
chr11	32224945	32225092	peak1395	3.10442
chr11	32303001	32303308	peak1396	17.5664
chr11	32310877	32311023	peak1397	6.45853
chr11	32336483	32336915	peak1398	7.57891
chr11	32357626	32358031	peak1399	25.894
chr11	32376218	32376428	peak1400	12.3332
chr11	32435814	32436026	peak1401	16.7682
chr11	32588125	32588271	peak1402	5.46858
chr11	32925598	32926048	peak1403	9.64412
chr11	32999702	33000119	peak1404	7.70695
chr11	34865270	34865513	peak1405	4.71485
chr11	34976775	34976921	peak1406	4.79768
chr11	35196875	35197023	peak1407	6.04832
chr11	35308019	35308348	peak1408	20.7182
chr11	35317354	35317547	peak1409	7.78047
chr11	35317955	35318132	peak1410	4.66179
chr11	35415968	35416136	peak1411	5.32583
chr11	35686974	35687504	peak1412	15.0856
chr11	35737399	35737546	peak1413	5.88944
chr11	35744635	35745011	peak1414	7.8368
chr11	35750564	35750865	peak1415	23.7
chr11	36036441	36036678	peak1416	7.74714
chr11	36072964	36073140	peak1417	7.57891
chr11	36236479	36236777	peak1418	13.8155
chr11	36243691	36243979	peak1419	11.5943
chr11	36269958	36270436	peak1420	21.5953
chr11	36305415	36305582	peak1421	4.48138
chr11	36396399	36396581	peak1422	5.7708
chr11	36433032	36433270	peak1423	8.51133
chr11	36446086	36446332	peak1424	5.88535
chr11	36488807	36489005	peak1425	10.3879
chr11	37736246	37736392	peak1426	4.49907
chr11	39453435	39453719	peak1427	6.48767
chr11	40545680	40545839	peak1428	9.71341
chr11	40592187	40592403	peak1429	6.15054
chr11	40693416	40693686	peak1430	5.17887
chr11	40755397	40755543	peak1431	4.95634
chr11	42939279	42939546	peak1432	17.4839
chr11	43031712	43031917	peak1433	11.1778
chr11	43217123	43217333	peak1434	4.50067
chr11	43263917	43264125	peak1435	5.13354
chr11	43264931	43265089	peak1436	7.45134
chr11	43681847	43682078	peak1437	9.95656
chr11	43796021	43796178	peak1438	6.37385
chr11	43796301	43796453	peak1439	6.37385
chr11	44323359	44323756	peak1440	4.26001
chr11	44364652	44364886	peak1441	5.85005
chr11	44902381	44902527	peak1442	6.26453
chr11	44953942	44954131	peak1443	6.01906
chr11	45831485	45831925	peak1444	7.22103
chr11	45955365	45955633	peak1445	9.93144
chr11	45972898	45973045	peak1446	3.35094
chr11	47379285	47379506	peak1447	7.43426
chr11	48757083	48757366	peak1448	5.52861
chr11	49712746	49712963	peak1449	4.26001
chr11	50378031	50378197	peak1450	5.06603
chr11	50669750	50669904	peak1451	4.9451
chr11	50669951	50670098	peak1452	4.9451
chr11	50841417	50841563	peak1453	6.92828
chr11	50916167	50916313	peak1454	6.3007
chr11	51263483	51263710	peak1455	8.55464
chr11	51615246	51615457	peak1456	7.51916
chr11	51673428	51673760	peak1457	22.7724
chr11	51681699	51681865	peak1458	10.989
chr11	51688828	51689095	peak1459	7.13285
chr11	51874274	51874450	peak1460	5.65953
chr11	51916020	51916323	peak1461	8.68612
chr11	51922705	51922855	peak1462	6.7544
chr11	51934114	51934260	peak1463	5.85005
chr11	52077012	52077159	peak1464	4.26001
chr11	52098492	52098655	peak1465	6.39511
chr11	52210320	52210466	peak1466	4.18007
chr11	52230847	52231020	peak1467	4.9451
chr11	52333612	52333975	peak1468	10.9581
chr11	52346411	52346607	peak1469	6.99244
chr11	52418421	52418611	peak1470	8.71271
chr11	52447271	52447435	peak1471	6.48767
chr11	52814543	52814720	peak1472	6.7544
chr11	53137020	53137195	peak1473	8.93928
chr11	53300431	53300802	peak1474	13.0692
chr11	53311374	53311545	peak1475	5.93298
chr11	53707201	53707408	peak1476	10.1119
chr11	53763476	53763728	peak1477	6.33768
chr11	53821689	53821835	peak1478	4.64138
chr11	54062206	54062377	peak1479	9.89121
chr11	54065500	54065863	peak1480	7.03725
chr11	54108887	54109206	peak1481	6.22174
chr11	54140017	54140259	peak1482	8.96222
chr11	54140525	54140674	peak1483	6.26453
chr11	54522674	54522929	peak1484	9.41743
chr11	54787630	54787776	peak1485	5.32583
chr11	54860551	54860831	peak1486	9.67051
chr11	54955789	54956196	peak1487	7.22103
chr11	55016887	55017033	peak1488	6.88762
chr11	55023335	55023610	peak1489	10.7856
chr11	55025984	55026164	peak1490	18.2377
chr11	55097486	55097633	peak1491	8.90412
chr11	55097897	55098111	peak1492	6.7005
chr11	55127963	55128109	peak1493	5.32583
chr11	55328122	55328353	peak1494	7.2779
chr11	55351268	55351414	peak1495	3.31928
chr11	55356805	55356955	peak1496	6.29436
chr11	55383656	55383983	peak1497	20.0127
chr11	55419750	55419901	peak1498	6.04832
chr11	55438121	55438309	peak1499	8.99975
chr11	55438355	55438523	peak1500	3.80227
chr11	55446494	55446873	peak1501	7.8368
chr11	55469489	55469635	peak1502	3.04149
chr11	56290831	56291091	peak1503	12.9563
chr11	57688670	57688817	peak1504	7.10913
chr11	57697175	57697321	peak1505	4.95634
chr11	57962366	57962512	peak1506	5.41
chr11	58104035	58104233	peak1507	7.72695
chr11	58247471	58247617	peak1508	6.29436
chr11	58264708	58264906	peak1509	11.5943
chr11	58947082	58947249	peak1510	6.50375
chr11	58979655	58979923	peak1511	4.15904
chr11	59218450	59218668	peak1512	8.42635
chr11	59283101	59283247	peak1513	3.91139
chr11	59335146	59335414	peak1514	9.4047
chr11	59384361	59384545	peak1515	4.49907
chr11	59458829	59459231	peak1516	13.3721
chr11	59682695	59682983	peak1517	6.23299
chr11	59839586	59839757	peak1518	6.43998
chr11	59892962	59893108	peak1519	7.74714
chr11	60046418	60046646	peak1520	8.26792
chr11	60073993	60074289	peak1521	17.6379
chr11	60140174	60140347	peak1522	3.7108
chr11	60209414	60209572	peak1523	5.94763
chr11	60233387	60233565	peak1524	5.65953
chr11	60391375	60391609	peak1525	7.45134
chr11	60537613	60537843	peak1526	4.72995
chr11	60707525	60708043	peak1527	7.32592
chr11	60734490	60734710	peak1528	4.38732
chr11	60811134	60811395	peak1529	6.04749
chr11	61075896	61076042	peak1530	4.38732
chr11	61199749	61200010	peak1531	7.72695
chr11	61226150	61226447	peak1532	11.8891
chr11	61267179	61267329	peak1533	4.68262
chr11	61274241	61274406	peak1534	7.58313
chr11	61284383	61284564	peak1535	8.61494
chr11	61448718	61448928	peak1536	8.06141
chr11	61648430	61648690	peak1537	4.79768
chr11	61675467	61675757	peak1538	11.5458
chr11	61712897	61713417	peak1539	13.4805
chr11	61855126	61855379	peak1540	9.27127
chr11	62281215	62281373	peak1541	6.7544
chr11	62549810	62549956	peak1542	4.76994
chr11	62916881	62917027	peak1543	5.46858
chr11	62981936	62982082	peak1544	5.7708
chr11	63132490	63132641	peak1545	5.57425
chr11	63243993	63244216	peak1546	8.297
chr11	63687589	63687735	peak1547	7.74714
chr11	63914492	63914703	peak1548	5.93298
chr11	64027478	64027700	peak1549	7.29989
chr11	64173742	64173963	peak1550	6.92828
chr11	64186679	64186866	peak1551	7.29989
chr11	64206140	64206339	peak1552	8.93928
chr11	64937230	64937564	peak1553	14.6769
chr11	64978796	64978982	peak1554	3.1102
chr11	64979036	64979189	peak1555	8.81928
chr11	65039781	65039971	peak1556	4.79768
chr11	65049275	65049446	peak1557	9.02744
chr11	65066906	65067052	peak1558	5.93298
chr11	66960979	66961194	peak1559	9.4047
chr11	67151957	67152168	peak1560	17.0329
chr11	67345265	67345501	peak1561	8.297
chr11	67365118	67365264	peak1562	5.7708
chr11	67513102	67513248	peak1563	5.46858
chr11	67538786	67538983	peak1564	5.93298
chr11	67581799	67582031	peak1565	7.60417
chr11	67912711	67912857	peak1566	5.61756
chr11	68691428	68691658	peak1567	4.42935
chr11	68939745	68939891	peak1568	6.59417
chr11	68967564	68967947	peak1569	10.1084
chr11	69059608	69059754	peak1570	3.75489
chr11	69067667	69067869	peak1571	14.8086
chr11	69096736	69097103	peak1572	10.6149
chr11	69340040	69340186	peak1573	4.3395
chr11	69340279	69340458	peak1574	7.8368
chr11	69365854	69366037	peak1575	9.74545
chr11	69366226	69366433	peak1576	8.43155
chr11	69395914	69396131	peak1577	8.57451
chr11	69417595	69417741	peak1578	4.58987
chr11	69432237	69432383	peak1579	3.20176
chr11	69432424	69432613	peak1580	4.38732
chr11	69499209	69499390	peak1581	6.7544
chr11	69632649	69632831	peak1582	14.677
chr11	69685718	69685897	peak1583	10.1508
chr11	69706839	69707201	peak1584	21.4536
chr11	69876334	69876561	peak1585	6.40228
chr11	69919767	69919942	peak1586	5.88535
chr11	69980288	69980434	peak1587	5.88944
chr11	70015358	70015570	peak1588	10.6988
chr11	70235024	70235331	peak1589	5.2832
chr11	70259050	70259253	peak1590	9.95065
chr11	70452142	70452361	peak1591	11.117
chr11	70585492	70585711	peak1592	12.9563
chr11	70668395	70668689	peak1593	13.932
chr11	70970466	70970652	peak1594	5.22958
chr11	71319803	71319949	peak1595	3.56857
chr11	71610931	71611100	peak1596	5.93298
chr11	72002540	72002689	peak1597	8.42542
chr11	72090706	72090852	peak1598	5.52861
chr11	72103489	72103715	peak1599	6.3007
chr11	72132464	72132610	peak1600	7.74714
chr11	72142963	72143185	peak1601	9.10395
chr11	72215509	72215786	peak1602	4.95634
chr11	72411324	72411473	peak1603	5.61756
chr11	72795536	72795703	peak1604	5.65953
chr11	72940360	72940709	peak1605	14.8273
chr11	72952194	72952541	peak1606	6.27793
chr11	73021104	73021343	peak1607	10.6529
chr11	73176857	73177157	peak1608	6.7334
chr11	73266264	73266503	peak1609	5.54425
chr11	74638483	74638673	peak1610	10.4175
chr11	74723712	74723858	peak1611	6.78191
chr11	74748062	74748282	peak1612	4.04552
chr11	74761369	74761515	peak1613	6.38033
chr11	74764412	74764558	peak1614	3.30806
chr11	74829848	74830014	peak1615	7.10053
chr11	74866738	74866916	peak1616	9.90821
chr11	74925644	74925791	peak1617	7.42776
chr11	75132373	75132649	peak1618	15.5844
chr11	75139162	75139342	peak1619	11.3569
chr11	75140664	75140840	peak1620	5.81038
chr11	75340818	75341111	peak1621	5.76475
chr11	75348229	75348375	peak1622	4.6077
chr11	75462571	75462865	peak1623	7.40544
chr11	75510781	75511086	peak1624	11.6594
chr11	75569069	75569287	peak1625	5.63499
chr11	75647717	75647886	peak1626	9.16805
chr11	75648035	75648244	peak1627	12.3575
chr11	75732701	75732891	peak1628	7.10894
chr11	75861242	75861547	peak1629	4.9451
chr11	75883016	75883162	peak1630	7.92489
chr11	75967163	75967309	peak1631	3.1102
chr11	76027238	76027451	peak1632	12.702
chr11	76041063	76041265	peak1633	7.45485
chr11	76041892	76042070	peak1634	9.60018
chr11	76060063	76060546	peak1635	6.86794
chr11	76069881	76070126	peak1636	13.2525
chr11	76107268	76107414	peak1637	5.32583
chr11	76121228	76121434	peak1638	4.42978
chr11	76169043	76169189	peak1639	4.18007
chr11	76216760	76216906	peak1640	5.76475
chr11	76265258	76265466	peak1641	5.66938
chr11	76279086	76279455	peak1642	13.1044
chr11	76280882	76281040	peak1643	8.57961
chr11	76298649	76298829	peak1644	9.02744
chr11	76300930	76301143	peak1645	5.16733
chr11	76332285	76332569	peak1646	6.21772
chr11	76374965	76375138	peak1647	6.04832
chr11	76399395	76399726	peak1648	8.28025
chr11	76407062	76407340	peak1649	6.7334
chr11	76493285	76493452	peak1650	5.58978
chr11	76494420	76494702	peak1651	10.4953
chr11	76763558	76763743	peak1652	8.20061
chr11	76872895	76873099	peak1653	7.71686
chr11	76890941	76891257	peak1654	6.53577
chr11	76908617	76908818	peak1655	6.7544
chr11	76914484	76914630	peak1656	3.20176
chr11	76945034	76945180	peak1657	5.61756
chr11	77216501	77216647	peak1658	5.75448
chr11	77607778	77607924	peak1659	5.03773
chr11	77685880	77686090	peak1660	10.3025
chr11	77739507	77739653	peak1661	5.93298
chr11	77793408	77793565	peak1662	5.16733
chr11	77965499	77965746	peak1663	13.7513
chr11	78060512	78060665	peak1664	5.7708
chr11	78115280	78115494	peak1665	8.297
chr11	78189505	78189661	peak1666	6.99244
chr11	78194944	78195126	peak1667	4.01268
chr11	78240324	78240531	peak1668	6.60674
chr11	78380425	78380571	peak1669	4.42935
chr11	78466030	78466176	peak1670	3.20176
chr11	78535564	78535710	peak1671	3.1102
chr11	78697541	78697733	peak1672	7.50135
chr11	78791519	78791665	peak1673	4.79768
chr11	79112725	79113014	peak1674	5.32583
chr11	79146411	79146557	peak1675	4.6077
chr11	79188300	79188523	peak1676	7.94914
chr11	79224645	79224969	peak1677	18.4333
chr11	79254461	79254661	peak1678	8.06141
chr11	79652958	79653210	peak1679	6.48767
chr11	79673211	79673430	peak1680	14.9175
chr11	79729680	79729959	peak1681	13.8155
chr11	79827647	79827793	peak1682	4.64138
chr11	79872291	79872572	peak1683	18.5521
chr11	79877563	79877709	peak1684	3.06598
chr11	79908749	79909241	peak1685	9.64412
chr11	79992729	79992986	peak1686	6.92828
chr11	80053079	80053225	peak1687	6.3007
chr11	80078910	80079079	peak1688	9.10564
chr11	80209091	80209252	peak1689	8.71271
chr11	80294967	80295288	peak1690	10.1593
chr11	80477125	80477271	peak1691	3.7108
chr11	80820192	80820345	peak1692	10.1748
chr11	81714338	81714625	peak1693	9.10564
chr11	81817997	81818156	peak1694	6.3007
chr11	81845431	81845619	peak1695	5.32583
chr11	82035377	82035622	peak1696	10.1508
chr11	82039245	82039485	peak1697	4.43228
chr11	82045523	82045790	peak1698	16.5499
chr11	82174846	82175013	peak1699	4.79768
chr11	82781452	82781671	peak1700	5.93298
chr11	82890419	82890615	peak1701	8.06141
chr11	83020775	83020921	peak1702	5.52861
chr11	83291507	83291696	peak1703	8.93928
chr11	84047467	84047660	peak1704	11.2445
chr11	84053815	84054039	peak1705	10.8586
chr11	84062787	84062997	peak1706	3.68706
chr11	84513340	84513567	peak1707	6.15054
chr11	84522685	84522831	peak1708	5.13354
chr11	84539759	84539905	peak1709	5.32583
chr11	84828876	84829185	peak1710	12.8257
chr11	85140193	85140365	peak1711	6.60674
chr11	85297545	85297753	peak1712	6.11228
chr11	85311376	85311583	peak1713	9.53393
chr11	85353016	85353162	peak1714	3.56857
chr11	85812496	85812643	peak1715	5.88944
chr11	85949162	85949308	peak1716	5.06603
chr11	86131415	86131639	peak1717	6.15054
chr11	86201245	86201433	peak1718	6.48767
chr11	86257447	86257719	peak1719	11.1267
chr11	86412838	86413010	peak1720	6.50375
chr11	86544759	86544905	peak1721	4.38732
chr11	86683700	86683912	peak1722	13.2302
chr11	87002180	87002480	peak1723	10.4914
chr11	87062272	87062418	peak1724	4.38732
chr11	87109095	87109257	peak1725	6.88762
chr11	87404749	87404895	peak1726	3.70769
chr11	87689367	87689601	peak1727	6.15054
chr11	87939623	87939769	peak1728	3.70769
chr11	88047508	88047654	peak1729	4.37102
chr11	88118872	88119174	peak1730	8.42542
chr11	88153876	88154171	peak1731	13.7948
chr11	88165782	88166115	peak1732	12.3998
chr11	88173169	88173315	peak1733	4.71485
chr11	88180615	88180795	peak1734	6.15054
chr11	88276679	88276834	peak1735	8.06141
chr11	88365903	88366199	peak1736	4.79768
chr11	88475520	88475761	peak1737	6.04832
chr11	88570641	88570965	peak1738	5.32583
chr11	88571097	88571276	peak1739	10.1254
chr11	88701132	88701284	peak1740	5.61756
chr11	88909825	88909971	peak1741	5.93298
chr11	89009672	89009876	peak1742	9.84536
chr11	89022375	89022531	peak1743	5.13354
chr11	89187270	89187421	peak1744	3.72933
chr11	89187469	89187675	peak1745	8.50965
chr11	89206573	89207140	peak1746	7.35063
chr11	89700108	89700384	peak1747	4.93696
chr11	89724461	89724740	peak1748	16.0089
chr11	90001649	90001844	peak1749	8.61494
chr11	90002078	90002228	peak1750	6.61409
chr11	90146495	90146730	peak1751	9.57868
chr11	90355235	90355529	peak1752	4.42935
chr11	90417237	90417383	peak1753	6.3007
chr11	90464085	90464247	peak1754	6.60674
chr11	90687592	90687833	peak1755	6.7544
chr11	93955528	93955674	peak1756	6.86432
chr11	93988398	93988553	peak1757	5.03773
chr11	94321397	94321578	peak1758	7.33283
chr11	94346697	94346982	peak1759	7.8368
chr11	94404303	94404494	peak1760	9.41743
chr11	94486115	94486286	peak1761	12.7379
chr11	94498191	94498361	peak1762	6.01906
chr11	94498711	94498924	peak1763	6.01906
chr11	94499940	94500086	peak1764	8.00764
chr11	94548968	94549148	peak1765	6.95733
chr11	94549280	94549429	peak1766	5.091
chr11	94585167	94585432	peak1767	10.5837
chr11	94615602	94615754	peak1768	6.53577
chr11	94875025	94875334	peak1769	23.3497
chr11	94958120	94958378	peak1770	15.1954
chr11	94958573	94958752	peak1771	8.67101
chr11	94988980	94989126	peak1772	3.74037
chr11	95009015	95009251	peak1773	8.06141
chr11	95070294	95070554	peak1774	6.10441
chr11	95072827	95073028	peak1775	19.5632
chr11	95126489	95126888	peak1776	14.0021
chr11	95126997	95127146	peak1777	4.64138
chr11	95143159	95143322	peak1778	5.32583
chr11	95152929	95153075	peak1779	3.1102
chr11	95208650	95208796	peak1780	7.13285
chr11	95225521	95225784	peak1781	8.13053
chr11	95384390	95384858	peak1782	7.51916
chr11	95412621	95412886	peak1783	13.6875
chr11	95520718	95520864	peak1784	5.93298
chr11	95538368	95538566	peak1785	7.29989
chr11	95550710	95550931	peak1786	7.8368
chr11	95642436	95642964	peak1787	13.8179
chr11	95651009	95651169	peak1788	7.8368
chr11	95698404	95698593	peak1789	6.88762
chr11	95778003	95778193	peak1790	9.02744
chr11	95791930	95792348	peak1791	21.899
chr11	95814993	95815160	peak1792	6.13202
chr11	95819387	95819586	peak1793	5.8225
chr11	95824115	95824266	peak1794	5.94779
chr11	95837048	95837272	peak1795	11.5943
chr11	96076071	96076217	peak1796	7.33283
chr11	96080861	96081107	peak1797	11.9705
chr11	96130780	96130926	peak1798	4.26001
chr11	96320060	96320264	peak1799	7.92298
chr11	96339574	96339770	peak1800	12.2161
chr11	96346508	96346859	peak1801	8.58468
chr11	96413668	96414028	peak1802	16.5516
chr11	96661177	96661430	peak1803	7.28046
chr11	96831774	96831920	peak1804	5.96203
chr11	96837300	96837447	peak1805	5.43782
chr11	96860598	96860744	peak1806	5.58275
chr11	96861460	96861804	peak1807	18.2694
chr11	96916642	96916816	peak1808	8.81928
chr11	96943749	96943895	peak1809	5.7708
chr11	97024982	97025265	peak1810	26.0931
chr11	97126067	97126213	peak1811	4.14664
chr11	97287077	97287279	peak1812	7.03949
chr11	97309403	97309680	peak1813	8.20484
chr11	97372324	97372498	peak1814	10.4264
chr11	97393793	97393945	peak1815	6.60674
chr11	97401239	97401422	peak1816	4.38967
chr11	97416108	97416254	peak1817	4.07096
chr11	97428269	97428455	peak1818	5.32583
chr11	97435798	97435963	peak1819	7.70695
chr11	97450593	97450816	peak1820	10.2691
chr11	97540760	97540938	peak1821	6.29436
chr11	97687209	97687355	peak1822	3.31928
chr11	97737651	97738166	peak1823	8.68612
chr11	97745487	97745662	peak1824	4.9451
chr11	97932183	97932330	peak1825	4.49907
chr11	97949740	97949958	peak1826	11.2473
chr11	97957162	97957506	peak1827	9.53261
chr11	97962547	97962795	peak1828	14.5853
chr11	97967145	97967498	peak1829	33.7553
chr11	97971285	97971473	peak1830	5.8958
chr11	97987943	97988089	peak1831	4.42935
chr11	97994697	97994843	peak1832	5.46858
chr11	98021641	98021833	peak1833	6.04749
chr11	98047968	98048152	peak1834	9.02744
chr11	98150157	98150428	peak1835	10.1084
chr11	98193373	98193519	peak1836	3.70769
chr11	98283345	98283557	peak1837	6.3007
chr11	98289948	98290212	peak1838	11.4735
chr11	98412271	98412425	peak1839	8.17858
chr11	98419049	98419361	peak1840	17.417
chr11	98577822	98578046	peak1841	6.30117
chr11	98587282	98587454	peak1842	7.40544
chr11	98588258	98588488	peak1843	14.5649
chr11	98682421	98682648	peak1844	6.60674
chr11	98749012	98749166	peak1845	3.56853
chr11	98750514	98750795	peak1846	7.9278
chr11	98794817	98794963	peak1847	3.20176
chr11	98839549	98839720	peak1848	10.0126
chr11	98925469	98925615	peak1849	5.54425
chr11	98932851	98933112	peak1850	5.24378
chr11	99047185	99047393	peak1851	5.65953
chr11	99081070	99081216	peak1852	4.52852
chr11	99082228	99082436	peak1853	9.05686
chr11	99089378	99089596	peak1854	5.091
chr11	99113204	99113358	peak1855	8.86629
chr11	99121331	99121684	peak1856	11.5776
chr11	99128552	99128700	peak1857	6.37385
chr11	99129235	99129381	peak1858	3.993
chr11	99138992	99139293	peak1859	10.1254
chr11	99170626	99170772	peak1860	5.93298
chr11	99199943	99200229	peak1861	7.8368
chr11	99200274	99200465	peak1862	6.68528
chr11	99250433	99250579	peak1863	4.25524
chr11	99252248	99252405	peak1864	9.32409
chr11	99265287	99265607	peak1865	5.46858
chr11	99466139	99466285	peak1866	5.05376
chr11	99466328	99466588	peak1867	6.01906
chr11	99969787	99969933	peak1868	3.43854
chr11	99990048	99990293	peak1869	6.04832
chr11	100013884	100014133	peak1870	7.8368
chr11	100057971	100058128	peak1871	7.77019
chr11	100066628	100066877	peak1872	9.64412
chr11	100078146	100078389	peak1873	15.5785
chr11	100141057	100141203	peak1874	4.43228
chr11	100168248	100168394	peak1875	3.993
chr11	100177598	100177762	peak1876	8.79525
chr11	100253014	100253160	peak1877	4.3395
chr11	100259894	100260044	peak1878	10.0126
chr11	100287024	100287384	peak1879	25.581
chr11	100319693	100319839	peak1880	6.09
chr11	100395378	100395608	peak1881	5.8958
chr11	100406388	100406534	peak1882	6.68416
chr11	100434526	100434870	peak1883	8.46691
chr11	100504920	100505066	peak1884	3.6183
chr11	100673152	100673312	peak1885	5.7708
chr11	100770961	100771151	peak1886	4.26001
chr11	100791511	100791816	peak1887	14.0513
chr11	100859238	100859522	peak1888	11.3432
chr11	100938231	100938450	peak1889	5.63499
chr11	100979921	100980095	peak1890	6.7544
chr11	101056951	101057289	peak1891	7.45134
chr11	101170273	101170482	peak1892	12.0501
chr11	101395114	101395448	peak1893	4.24739
chr11	101442186	101442376	peak1894	11.7675
chr11	101525164	101525336	peak1895	4.49907
chr11	101668189	101668335	peak1896	3.10392
chr11	101786747	101786940	peak1897	9.17519
chr11	101791022	101791248	peak1898	7.13285
chr11	101797883	101798029	peak1899	3.1102
chr11	101839401	101839552	peak1900	7.96601
chr11	101839619	101839847	peak1901	11.4735
chr11	102087195	102087341	peak1902	5.41
chr11	102211918	102212064	peak1903	5.11769
chr11	102218976	102219150	peak1904	11.6509
chr11	102263253	102263656	peak1905	13.187
chr11	102296813	102296959	peak1906	4.71485
chr11	102309094	102309289	peak1907	7.57891
chr11	102392588	102392814	peak1908	7.50135
chr11	102408631	102408790	peak1909	6.15054
chr11	102455688	102455834	peak1910	7.74714
chr11	102466170	102466329	peak1911	6.61726
chr11	102467030	102467308	peak1912	8.57961
chr11	102556121	102556267	peak1913	5.32583
chr11	102604249	102604395	peak1914	6.61409
chr11	102613450	102613938	peak1915	9.49118
chr11	102638740	102639033	peak1916	20.8151
chr11	102948782	102948928	peak1917	6.88762
chr11	103003371	103003517	peak1918	4.43228
chr11	103017073	103017225	peak1919	6.92828
chr11	103132910	103133172	peak1920	6.37385
chr11	103140865	103141011	peak1921	6.86432
chr11	103158756	103159026	peak1922	9.67051
chr11	103258019	103258168	peak1923	4.64138
chr11	103282025	103282171	peak1924	5.7708
chr11	103292609	103292898	peak1925	7.87285
chr11	103966748	103966896	peak1926	8.90918
chr11	104106460	104106672	peak1927	6.48767
chr11	104441449	104441626	peak1928	4.11766
chr11	105353181	105353770	peak1929	7.04415
chr11	105492258	105492404	peak1930	3.31928
chr11	105494933	105495079	peak1931	4.79768
chr11	106065821	106066076	peak1932	9.27127
chr11	106084262	106084408	peak1933	5.88944
chr11	106084504	106084650	peak1934	5.88944
chr11	106217288	106217434	peak1935	3.91734
chr11	106268356	106268678	peak1936	8.61494
chr11	106491447	106491593	peak1937	6.15054
chr11	106612467	106612643	peak1938	3.1102
chr11	106657937	106658368	peak1939	16.8302
chr11	106665436	106665617	peak1940	13.9768
chr11	106896678	106896824	peak1941	6.96712
chr11	107189153	107189299	peak1942	4.9451
chr11	107427997	107428566	peak1943	21.9128
chr11	107479502	107479722	peak1944	5.46858
chr11	107795393	107795539	peak1945	6.15054
chr11	107955653	107955968	peak1946	16.5499
chr11	108150579	108150758	peak1947	5.54425
chr11	108180479	108180793	peak1948	13.3721
chr11	108215500	108215756	peak1949	5.66938
chr11	108221233	108221402	peak1950	7.71686
chr11	108221568	108221720	peak1951	6.80267
chr11	108467549	108468044	peak1952	16.5516
chr11	108621571	108621819	peak1953	9.6584
chr11	108752281	108752640	peak1954	18.7026
chr11	108933730	108933908	peak1955	7.28046
chr11	109005708	109005901	peak1956	5.22958
chr11	109011685	109012063	peak1957	26.6276
chr11	109331435	109331585	peak1958	6.73045
chr11	109541724	109541983	peak1959	5.46858
chr11	109554519	109554772	peak1960	10.3879
chr11	109585024	109585175	peak1961	4.49907
chr11	109611839	109612009	peak1962	5.94763
chr11	109709012	109709196	peak1963	9.50064
chr11	109714803	109715023	peak1964	11.3569
chr11	109722265	109722492	peak1965	16.0089
chr11	109751214	109751360	peak1966	3.31928
chr11	110671227	110671463	peak1967	7.87285
chr11	110674058	110674205	peak1968	5.81038
chr11	111065927	111066073	peak1969	4.26001
chr11	111499614	111499848	peak1970	8.20061
chr11	111880277	111880484	peak1971	9.29594
chr11	111957861	111958010	peak1972	7.74714
chr11	112008039	112008397	peak1973	9.26138
chr11	112081171	112081400	peak1974	8.57961
chr11	112199771	112199917	peak1975	3.70769
chr11	112234627	112234961	peak1976	8.06141
chr11	112253126	112253478	peak1977	8.46691
chr11	112352007	112352272	peak1978	12.7269
chr11	112428801	112428959	peak1979	7.29989
chr11	112473314	112473535	peak1980	11.4289
chr11	112478899	112479235	peak1981	7.8368
chr11	112550661	112550935	peak1982	11.1267
chr11	112620636	112621153	peak1983	12.3657
chr11	112621524	112621805	peak1984	10.19
chr11	112633357	112633503	peak1985	6.15054
chr11	112681496	112681721	peak1986	11.1144
chr11	112767508	112767813	peak1987	9.26542
chr11	112903469	112903640	peak1988	6.74463
chr11	112908989	112909277	peak1989	7.32592
chr11	112917090	112917291	peak1990	6.01249
chr11	112920760	112921113	peak1991	12.8584
chr11	112926673	112926971	peak1992	13.4701
chr11	112938166	112938382	peak1993	13.9699
chr11	113006092	113006277	peak1994	6.78191
chr11	113006318	113006505	peak1995	2.95945
chr11	113074498	113074645	peak1996	3.20176
chr11	113114231	113114470	peak1997	7.33283
chr11	113226000	113226169	peak1998	9.29594
chr11	113235692	113235880	peak1999	2.95945
[truncated: 8,723 more rows]

## Sheet: d.GREAT on NFIB bound-genes HF
GREAT analysis on NFIB bound genes in the hair follicole
# GREAT version 3.0.0	Species assembly: mm10	Association rule: Single nearest gene: 500 bp max extension, curated regulatory domains included	Ero1l is labeled.
AACS	unnamed (+25)
AATF	unnamed (+68)
ABCB1B	unnamed (+3)
ABCC10	unnamed (-225)
ABCC4	unnamed (-342)
ABHD14A	unnamed (-105)
ABHD4	unnamed (-167)
ABI2	unnamed (-268)
ABT1	unnamed (+2)
ACADVL	unnamed (-56)
ACBD5	unnamed (+235)
ACD	unnamed (+352)
ACIN1	unnamed (+26)
ACN9	unnamed (-45)
ACOT11	unnamed (-347)
ACOT9	unnamed (+258)
ACPP	unnamed (-309)
ACTN1	unnamed (-175)
ACTR2	unnamed (-204)
ACVR1B	unnamed (-370)
ACVR2B	unnamed (-458)
ACY1	unnamed (-76)
ADAM17	unnamed (+2)
ADAMTSL1	unnamed (+185)
ADCY3	unnamed (-69)
ADD1	unnamed (-249)
ADK	unnamed (+85)
ADNP	unnamed (-482)
ADO	unnamed (-136)
ADORA2A	unnamed (+108)
ADPGK	unnamed (+106)
ADSL	unnamed (-173)
ADSS	unnamed (+196)
ADTRP	unnamed (-222)
AEN	unnamed (-9)
AGO1	unnamed (-50)
AGPS	unnamed (-199)
AHCTF1	unnamed (-49)
AHCYL1	unnamed (-156)
AIM1	unnamed (+388)
AIM1L	unnamed (-362)
AKAP11	unnamed (-207)
AKAP13	unnamed (-191)
AKR1B3	unnamed (+384)
AKR1B8	unnamed (+164)
ALDH3A2	unnamed (-69)
ALDH3B1	unnamed (-43)
ALDH3B2	unnamed (+153)
ALDH6A1	unnamed (-241)
ALDH9A1	unnamed (+134)
ALG1	unnamed (+86)
ALG10B	unnamed (-134)
ALG14	unnamed (-301)
ALKBH1	unnamed (+6)
ALKBH5	unnamed (-250)
AMACR	unnamed (+218)
AMBRA1	unnamed (+31)
AMMECR1L	unnamed (-484)
AMPD2	unnamed (-35)
ANAPC4	unnamed (+129)
ANAPC5	unnamed (-10)
ANGPTL2	unnamed (-153)
ANGPTL7	unnamed (-157)
ANKHD1	unnamed (-70)
ANKLE1	unnamed (+15)
ANKLE2	unnamed (-112)
ANKRD10	unnamed (-203)
ANKRD42	unnamed (-145)
ANO6	unnamed (+8)
ANP32A	unnamed (+61)
ANP32B	unnamed (-97)
ANXA11	unnamed (-77)
ANXA8	unnamed (-124)
AOX1	unnamed (-90)
AOX4	unnamed (+5)
AP1S2	unnamed (0)
AP2A2	unnamed (-131)
AP3S2	unnamed (-74)
AP5B1	unnamed (-389)
AP5Z1	unnamed (-227)
APBB2	unnamed (+184)
APH1B	unnamed (-413)
APLF	unnamed (-178)
APOE	unnamed (+70)
AQP9	unnamed (+310)
ARCN1	unnamed (+86)
ARF2	unnamed (-49)
ARF6	unnamed (-263)
ARHGAP12	unnamed (-187)
ARHGAP17	unnamed (-187)
ARHGEF16	unnamed (-164)
ARHGEF5	unnamed (+393)
ARIH1	unnamed (-251)
ARL4A	unnamed (-85)
ARL6IP1	unnamed (-165)
ARMC10	unnamed (+222)
ARPC3	unnamed (+37)
ARPC5	unnamed (-150)
ARRDC2	unnamed (+171)
ARRDC4	unnamed (-30)
ASB3	unnamed (+11)
ASPH	unnamed (-111)
ASPHD1	unnamed (-412)
ASXL1	unnamed (-350)
ATAD2	unnamed (-100)
ATAD2B	unnamed (-119)
ATF3	unnamed (-253), unnamed (+4)
ATF7	unnamed (-37)
ATG16L1	unnamed (-144)
ATG16L2	unnamed (-90)
ATG4D	unnamed (-414)
ATG9A	unnamed (+25)
ATL2	unnamed (-310)
ATP2B4	unnamed (-7)
ATP5G1	unnamed (-474)
ATP5L	unnamed (-227)
ATP5O	unnamed (+33)
ATP6V0D1	unnamed (-185)
ATP8A1	unnamed (-226)
ATP8B1	unnamed (-381), unnamed (+3)
ATRAID	unnamed (+31)
ATRIP	unnamed (-16)
ATXN7L1	unnamed (-290)
ATXN7L2	unnamed (+99)
ATXN7L3	unnamed (-257)
AXL	unnamed (-430)
AZI2	unnamed (-133)
AZIN1	unnamed (+50)
B3GALNT2	unnamed (-424)
B3GALT6	unnamed (+446)
B3GNT2	unnamed (+197)
B3GNT8	unnamed (-196)
B4GALT7	unnamed (+134)
BC005624	unnamed (+62)
BC021891	unnamed (-110)
BC026590	unnamed (+150)
BC030307	unnamed (+248)
BC053749	unnamed (-429)
BAIAP2L1	unnamed (+32)
BAMBI	unnamed (-97)
BAP1	unnamed (-58)
BBIP1	unnamed (+255)
BBS2	unnamed (+356)
BCAM	unnamed (+17)
BCAR3	unnamed (-131)
BCAS2	unnamed (-97)
BCAS3	unnamed (-123)
BCKDHA	unnamed (-77)
BCL10	unnamed (+203)
BCL2L1	unnamed (-3)
BCL7B	unnamed (+472)
BET1L	unnamed (-133)
BET3L	unnamed (+18)
BFAR	unnamed (-28)
BIN1	unnamed (+78)
BIRC6	unnamed (+45)
BLMH	unnamed (-397)
BMP7	unnamed (+89)
BMP8A	unnamed (+34)
BMS1	unnamed (-246)
BNIP3	unnamed (-312)
BOLA2	unnamed (+105)
BRF1	unnamed (+443)
BRIP1	unnamed (-146)
BZW1	unnamed (-75)
C030034I22RIK	unnamed (-155)
C030039L03RIK	unnamed (-99)
C1GALT1C1	unnamed (+91)
C1QTNF5	unnamed (-30)
C2CD3	unnamed (-3)
CAAP1	unnamed (-42)
CACFD1	unnamed (+218)
CACYBP	unnamed (-159)
CAMKMT	unnamed (+25)
CAND1	unnamed (+24)
CAPN10	unnamed (+4)
CAPRIN2	unnamed (+115)
CAR13	unnamed (-1)
CAR9	unnamed (+66)
CARHSP1	unnamed (+485)
CASC1	unnamed (+289)
CAV1	unnamed (-156)
CAV2	unnamed (-79)
CBLB	unnamed (-459)
CBY1	unnamed (-97)
CCDC117	unnamed (-24)
CCDC127	unnamed (+71)
CCDC130	unnamed (+111)
CCDC134	unnamed (-27)
CCDC17	unnamed (-151)
CCDC173	unnamed (+102)
CCDC174	unnamed (-21)
CCDC22	unnamed (+248)
CCDC28A	unnamed (+9)
CCDC57	unnamed (+14)
CCDC62	unnamed (+115)
CCDC71	unnamed (-424)
CCDC85C	unnamed (-186)
CCDC9	unnamed (+373)
CCL2	unnamed (-71)
CCL7	unnamed (-55)
CCM2	unnamed (-453)
CCNC	unnamed (-30)
CCNE1	unnamed (-355)
CCNF	unnamed (+117)
CCNG1	unnamed (-159)
CCNG2	unnamed (+267)
CCNL1	unnamed (-66)
CCNO	unnamed (-216)
CCNT2	unnamed (+35)
CCRN4L	unnamed (+64)
CCT4	unnamed (+10)
CCZ1	unnamed (+166)
CD151	unnamed (+497)
CD164L2	unnamed (+20)
CD55	unnamed (+144)
CD82	unnamed (-121)
CDC20	unnamed (+123)
CDC25B	unnamed (+195)
CDC25C	unnamed (-171)
CDC42EP4	unnamed (+158)
CDC42SE2	unnamed (-28)
CDC5L	unnamed (+34)
CDH1	unnamed (-38)
CDH3	unnamed (-247)
CDH4	unnamed (-132)
CDK1	unnamed (-127)
CDK11B	unnamed (-247)
CDK4	unnamed (-329)
CDK5	unnamed (-313)
CDK5R1	unnamed (+152)
CDK5RAP3	unnamed (-233)
CDKL2	unnamed (+276)
CDNF	unnamed (-100)
CDV3	unnamed (-283)
CENPI	unnamed (-6)
CENPN	unnamed (-46)
CEP110	unnamed (+26)
CEP135	unnamed (-112)
CEP164	unnamed (+478)
CEP68	unnamed (-27)
CERCAM	unnamed (-363)
CERS5	unnamed (-132)
CES2E	unnamed (-14)
CES2G	unnamed (+75)
CETN3	unnamed (-355)
CGNL1	unnamed (+488)
CHAC1	unnamed (-378)
CHAF1B	unnamed (-451)
CHD9	unnamed (-298)
CHFR	unnamed (-21)
CHID1	unnamed (+10)
CHKB	unnamed (+6)
CHMP3	unnamed (+113)
CHMP7	unnamed (-96)
CHORDC1	unnamed (-154), unnamed (+220)
CHST2	unnamed (-443)
CIC	unnamed (-262)
CITED2	unnamed (+8)
CKAP2	unnamed (-224)
CLCC1	unnamed (-128)
CLCN7	unnamed (+95)
CLDN12	unnamed (-119)
CLDN25	unnamed (+21)
CLDN8	unnamed (-68)
CLEC2D	unnamed (+8)
CLK4	unnamed (+483)
CLPTM1L	unnamed (-56)
CLPX	unnamed (+337)
CLU	unnamed (+169)
CLYBL	unnamed (+29)
CMSS1	unnamed (-64)
CMTM8	unnamed (-197)
CMYA5	unnamed (+31)
CNNM2	unnamed (-133)
CNOT10	unnamed (+32)
CNOT6	unnamed (-145)
CNOT8	unnamed (-95)
CNST	unnamed (-17)
COA5	unnamed (-15)
COG3	unnamed (+133)
COG6	unnamed (+33)
COL16A1	unnamed (-100)
COLGALT1	unnamed (-8)
COMMD1	unnamed (+45)
COMMD6	unnamed (+494)
COMMD9	unnamed (-306)
COPB1	unnamed (+6)
COPS3	unnamed (+166)
COPS4	unnamed (+149)
COPS6	unnamed (+94)
COPS7A	unnamed (+42)
COPS8	unnamed (-34)
COPZ1	unnamed (-208)
COX18	unnamed (+124)
COX20	unnamed (+124)
COX5A	unnamed (-149)
COX6A1	unnamed (-117)
COX7A2L	unnamed (-58)
CPPED1	unnamed (-3)
CPSF1	unnamed (-19)
CPT2	unnamed (+369)
CREB5	unnamed (-105)
CRNN	unnamed (-51)
CRYGN	unnamed (-214)
CRYZL1	unnamed (+184)
CS	unnamed (+296)
CSDE1	unnamed (+496)
CST3	unnamed (-32)
CTBS	unnamed (+28)
CTF1	unnamed (-206)
CTH	unnamed (+65)
CTNND1	unnamed (0)
CTU1	unnamed (+23)
CUL7	unnamed (+239)
CUTA	unnamed (-249)
CWC22	unnamed (-15)
CYB5	unnamed (+35)
CYB561D1	unnamed (-65)
CYB5B	unnamed (-35)
CYB5D2	unnamed (+236)
CYB5R1	unnamed (+478)
CYCS	unnamed (-199)
CYP46A1	unnamed (-428)
CYP51	unnamed (+4)
CYR61	unnamed (-233)
CYSTM1	unnamed (-100)
DAD1	unnamed (+22)
DAP3	unnamed (0)
DAPK3	unnamed (+258)
DAPL1	unnamed (+29)
DARS	unnamed (-405)
DBR1	unnamed (+142)
DCAKD	unnamed (+19)
DCLRE1B	unnamed (+81)
DCP1A	unnamed (-11)
DCUN1D3	unnamed (-55)
DDB2	unnamed (+74)
DDHD2	unnamed (-164)
DDIT3	unnamed (-313)
DDO	unnamed (+61)
DDX20	unnamed (+83)
DDX21	unnamed (+91)
DDX24	unnamed (-213)
DDX28	unnamed (+135)
DDX39B	unnamed (-346)
DDX41	unnamed (+31)
DDX42	unnamed (+435)
DDX46	unnamed (-21)
DDX51	unnamed (+48)
DDX55	unnamed (-12)
DDX59	unnamed (-311)
DEB1	unnamed (-169)
DECR2	unnamed (+111)
DEDD2	unnamed (-9)
DEGS1	unnamed (-13)
DENND4C	unnamed (-27), unnamed (+385)
DENND6B	unnamed (-78)
DERL1	unnamed (+330)
DEXI	unnamed (-7)
DGCR8	unnamed (+365)
DHCR7	unnamed (+225)
DHRS11	unnamed (-67)
DHX35	unnamed (-186)
DIABLO	unnamed (+28)
DIMT1	unnamed (-24)
DIRAS2	unnamed (-37)
DLAT	unnamed (+228)
DLX5	unnamed (-51)
DNAHC6	unnamed (-191)
DNAJA3	unnamed (-401)
DNAJB9	unnamed (+2)
DNAJC1	unnamed (-135)
DNAJC14	unnamed (-500)
DNAJC16	unnamed (+83)
DNAJC2	unnamed (+13)
DNAJC5	unnamed (+57)
DNAJC9	unnamed (+96)
DNM1L	unnamed (+56)
DOM3Z	unnamed (+46)
DPH3	unnamed (-69)
DPP3	unnamed (-121)
DSC3	unnamed (-262)
DSCR3	unnamed (+28)
DSEL	unnamed (+52)
DSTYK	unnamed (-5), unnamed (+426)
DTWD1	unnamed (+231)
DTYMK	unnamed (+125)
DUS4L	unnamed (-11)
DUSP1	unnamed (-242)
DUSP11	unnamed (+487)
DYNC1I2	unnamed (+29)
DYNC2H1	unnamed (+4)
DZIP3	unnamed (+140)
E2F4	unnamed (-31)
E4F1	unnamed (-60)
ENSMUSG00000098188	unnamed (-7)
EBPL	unnamed (+85)
ECD	unnamed (+44)
ECH1	unnamed (-77)
ECHDC3	unnamed (+80)
ECI1	unnamed (+12)
ECI2	unnamed (-196)
ECSIT	unnamed (-128)
ECT2	unnamed (+21)
EDEM3	unnamed (-73)
EDN2	unnamed (+120)
EEF1A1	unnamed (-371)
EEF1E1	unnamed (+55)
EEF2	unnamed (-385)
EFCAB14	unnamed (-386)
EFR3B	unnamed (-305)
EFS	unnamed (-330)
EGR1	unnamed (+142)
EHD4	unnamed (+9)
EIF1	unnamed (-119)
EIF2A	unnamed (-33)
EIF2B1	unnamed (+21)
EIF2B2	unnamed (-26)
EIF2D	unnamed (+81)
EIF3K	unnamed (-70)
EIF4E2	unnamed (-6)
EIF4G1	unnamed (-40)
EIF4G3	unnamed (-300)
ELAC2	unnamed (-149), unnamed (+75)
ELK1	unnamed (-123)
ELMSAN1	unnamed (+96)
ELOVL1	unnamed (-248)
EMC3	unnamed (+55)
EMC6	unnamed (+30)
ENDOD1	unnamed (+117)
ENDOV	unnamed (+41)
ENTPD6	unnamed (+26)
EPG5	unnamed (-234)
EPHA3	unnamed (-125)
EPN3	unnamed (-39)
EPRS	unnamed (-259)
EPS15L1	unnamed (-143)
EPS8L1	unnamed (-217)
ERBB2	unnamed (-122)
ERCC1	unnamed (+394)
ERCC3	unnamed (-120)
ERCC5	unnamed (+213)
ERCC6L2	unnamed (-234)
ERI3	unnamed (+94)
ERO1L	unnamed (-259)
ESCO1	unnamed (-88)
ESYT2	unnamed (-346)
ETFA	unnamed (-223)
ETS1	unnamed (-192)
EVA1A	unnamed (+341)
EVA1C	unnamed (+49)
EVI5L	unnamed (-431)
EVPL	unnamed (-137)
EXD1	unnamed (+16)
EXOC4	unnamed (+13)
EXOC6B	unnamed (+253)
EXOG	unnamed (-21)
EXOSC1	unnamed (+282)
F2RL1	unnamed (-148)
FAF1	unnamed (+127)
FAM101B	unnamed (+437)
FAM117B	unnamed (-229)
FAM126B	unnamed (+61)
FAM161B	unnamed (-307)
FAM167A	unnamed (-49)
FAM173A	unnamed (+3)
FAM188B	unnamed (+466)
FAM195A	unnamed (-123), unnamed (+218)
FAM20A	unnamed (-123)
FAM210B	unnamed (-240)
FAM214A	unnamed (+58)
FAM222B	unnamed (-219)
FAM35A	unnamed (+118)
FAM3C	unnamed (-49)
FAM46B	unnamed (+66)
FAM50B	unnamed (-23)
FAM76B	unnamed (+448)
FAM84A	unnamed (+22)
FANCB	unnamed (+34)
FANCE	unnamed (-34)
FAR1	unnamed (-232)
FARSB	unnamed (+82)
FBXL3	unnamed (-229)
FBXL4	unnamed (+224)
FBXO5	unnamed (-26)
FBXO7	unnamed (+244)
FBXO8	unnamed (-69)
FBXW2	unnamed (-162)
FBXW9	unnamed (+153)
FCGBP	unnamed (-233)
FCGRT	unnamed (-138)
FCHO2	unnamed (-82)
FECH	unnamed (-230)
FERMT1	unnamed (+174)
FHAD1	unnamed (+18)
FIGF	unnamed (-48)
FKBP2	unnamed (-108)
FLAD1	unnamed (-58)
FLT3L	unnamed (-219)
FMN1	unnamed (-120)
FNBP4	unnamed (-75)
FOPNL	unnamed (-168)
FOSL1	unnamed (+26)
FOXC1	unnamed (+122)
FPGT	unnamed (+90)
FREM2	unnamed (+256)
FTH1	unnamed (+189)
FUBP1	unnamed (-78)
FUCA2	unnamed (+292)
FUOM	unnamed (+65)
FXR2	unnamed (-250)
FXYD3	unnamed (-217)
FZD2	unnamed (-109)
FZD3	unnamed (-200)
FZD4	unnamed (-175)
G3BP1	unnamed (-123)
G6PDX	unnamed (-126)
GAB1	unnamed (-45)
GABPA	unnamed (-110)
GABRE	unnamed (+375)
GADD45A	unnamed (-117)
GALC	unnamed (+147)
GALE	unnamed (-452)
GALK2	unnamed (-34)
GALNS	unnamed (+31)
GALNT15	unnamed (-171)
GALNT18	unnamed (-146)
GATAD2A	unnamed (-358)
GATSL3	unnamed (-120)
GCAT	unnamed (+129)
GCDH	unnamed (+54)
GCH1	unnamed (+415)
GDI2	unnamed (-383)
GFM1	unnamed (+146)
GFOD2	unnamed (+337)
GFRA1	unnamed (+15)
GHDC	unnamed (-99)
GHITM	unnamed (-372)
GIGYF2	unnamed (-154)
GINM1	unnamed (+216)
GINS4	unnamed (+3)
GIPC1	unnamed (-159)
GJB5	unnamed (+488)
GK5	unnamed (-147)
GLB1L2	unnamed (-211)
GLS	unnamed (-489), unnamed (-269)
GLS2	unnamed (-45)
GM6658	unnamed (-303)
GM7008	unnamed (-97)
GM9979	unnamed (+103)
GMFB	unnamed (+12)
GNAI1	unnamed (-351)
GNMT	unnamed (+130)
GOLGA7	unnamed (-110)
GOLGB1	unnamed (+66)
GOLIM4	unnamed (-282)
GOLPH3L	unnamed (-263)
GOSR1	unnamed (-72)
GPATCH2	unnamed (+51)
GPATCH8	unnamed (+5)
GPBP1	unnamed (+144)
GPC4	unnamed (+215)
GPN1	unnamed (+31)
GPN3	unnamed (+77)
GPR125	unnamed (-203)
GPR146	unnamed (+124)
GPR89	unnamed (+380)
GPRIN3	unnamed (-148)
GPX1	unnamed (-298)
GPX2	unnamed (-111)
GRAMD1C	unnamed (+287)
GRAMD2	unnamed (-276)
GRAMD3	unnamed (+91)
GRAMD4	unnamed (+29)
GRASP	unnamed (-65)
GRHL2	unnamed (+297)
GRHL3	unnamed (+381)
GRHPR	unnamed (+258)
GRK6	unnamed (-278)
GRPEL2	unnamed (-215)
GSK3B	unnamed (+46)
GSTM1	unnamed (-141)
GSTM6	unnamed (+94)
GSTM7	unnamed (+27)
GSTO1	unnamed (+5)
GSTT3	unnamed (-64), unnamed (+154)
GTF2A2	unnamed (-98)
GTF2B	unnamed (-179)
GTL3	unnamed (-309)
GTPBP4	unnamed (-83)
GUCA2A	unnamed (-48)
GYK	unnamed (-392)
GYS1	unnamed (-86)
H13	unnamed (-54)
H2-D1	unnamed (+326)
H2-DMA	unnamed (+296)
H2-Q4	unnamed (-166)
HACE1	unnamed (+83)
HADHB	unnamed (+21)
HAUS6	unnamed (-69)
HBP1	unnamed (-261)
HDDC2	unnamed (-493)
HDGF	unnamed (-170)
HDGFRP2	unnamed (-77)
HEBP1	unnamed (+58)
HEBP2	unnamed (-62)
HECA	unnamed (-164)
HELLS	unnamed (-143)
HERPUD2	unnamed (-353)
HEXIM2	unnamed (-304)
HIF1AN	unnamed (-117)
HIRIP3	unnamed (-55)
HIST1H3E	unnamed (-20)
HIST1H4A	unnamed (-165)
HIST1H4H	unnamed (+57)
HIST2H2BE	unnamed (+252)
HIST4H4	unnamed (+103)
HJURP	unnamed (+266)
HMGB2	unnamed (-298)
HMGXB3	unnamed (-38)
HN1L	unnamed (-29)
HNRNPA2B1	unnamed (+74)
HNRNPH3	unnamed (+46)
HNRNPR	unnamed (+57)
HNRNPUL1	unnamed (-192)
HNRNPUL2	unnamed (+493)
HOGA1	unnamed (-400)
HR	unnamed (+492)
HSCB	unnamed (+171)
HSD3B7	unnamed (+486)
HSDL1	unnamed (+235)
HSP90AA1	unnamed (+72)
HSPA12A	unnamed (+486)
HSPA13	unnamed (-402)
HSPA2	unnamed (+304)
HSPA4	unnamed (-160)
HSPA9	unnamed (-58)
HSPB2	unnamed (+136)
HSPBP1	unnamed (+59)
HSPH1	unnamed (-329), unnamed (+128)
HTRA1	unnamed (+381)
HTT	unnamed (-170)
HUS1	unnamed (-37)
HYLS1	unnamed (-283)
ICAM4	unnamed (+211)
IDI1	unnamed (+399)
IDNK	unnamed (+17)
IER5L	unnamed (-22)
IFNAR1	unnamed (-167)
IFNAR2	unnamed (+105)
IFNGR1	unnamed (+197)
IFT27	unnamed (+64)
IFT57	unnamed (+159)
IGSF9B	unnamed (-1)
IL11RA1	unnamed (+389)
IL15	unnamed (+117)
IL20RB	unnamed (+97)
IL22RA1	unnamed (-486), unnamed (-189)
IL4I1	unnamed (-25)
ILKAP	unnamed (-141)
IMPDH2	unnamed (-190)
INCENP	unnamed (-210)
INO80	unnamed (-288)
INPPL1	unnamed (-172)
INTS10	unnamed (-318)
INTS2	unnamed (-33)
INTS4	unnamed (-4)
IPO11	unnamed (-42)
IPO4	unnamed (+79)
IPO8	unnamed (-71)
IQCB1	unnamed (+363)
IQCC	unnamed (+53)
IQGAP1	unnamed (+60)
IQSEC3	unnamed (+434)
IQUB	unnamed (-151)
IREB2	unnamed (-16)
IRF2BPL	unnamed (-195)
IRX5	unnamed (+58)
ISYNA1	unnamed (-378)
ITGAV	unnamed (-82)
ITM2B	unnamed (-172)
IVNS1ABP	unnamed (-336)
JARID2	unnamed (-135)
JKAMP	unnamed (+172)
JTB	unnamed (+297)
KANSL2	unnamed (-87)
KAT5	unnamed (+209)
KBTBD7	unnamed (-81)
KCNJ2	unnamed (-164)
KCTD15	unnamed (-144)
KDM2A	unnamed (-443)
KDM5A	unnamed (-317)
KDM5B	unnamed (+8)
KDSR	unnamed (+53)
KIF11	unnamed (-131)
KIF18A	unnamed (+82)
KIF19A	unnamed (-427)
KIF24	unnamed (+54)
KIF5B	unnamed (-63)
KIFC5B	unnamed (-213)
KLC1	unnamed (-301)
KLC3	unnamed (-132)
KLF3	unnamed (+18)
KLF5	unnamed (-194)
KLHDC3	unnamed (+261)
KLHL12	unnamed (-60)
KLHL25	unnamed (+24)
KLHL33	unnamed (+301)
KLHL35	unnamed (+34)
KLK10	unnamed (+170)
KNTC1	unnamed (-100)
KRT80	unnamed (-343), unnamed (+83)
KRTAP11-1	unnamed (+370)
KSR1	unnamed (-77)
KXD1	unnamed (+28)
L3MBTL1	unnamed (-437)
LACTB	unnamed (+490)
LAD1	unnamed (+51)
LAMP1	unnamed (+69)
LAMTOR1	unnamed (+204)
LAMTOR2	unnamed (+127)
LAPTM4A	unnamed (-30), unnamed (+482)
LARS2	unnamed (-67)
LAS1L	unnamed (-91)
LDLRAD3	unnamed (-60)
LENG1	unnamed (+349)
LEPROT	unnamed (-367)
LETM1	unnamed (+99)
LETM2	unnamed (+351)
LGALS3	unnamed (+309)
LGMN	unnamed (+428)
LHX2	unnamed (+257)
LIG3	unnamed (+359)
LIMCH1	unnamed (+27)
LIMK2	unnamed (+143)
LIN54	unnamed (-175)
LINS	unnamed (+107)
LIPA	unnamed (-25)
LIPK	unnamed (-29)
LLPH	unnamed (-161)
LMBR1	unnamed (-332)
LMF1	unnamed (-65)
LMLN	unnamed (+490)
LMNA	unnamed (+166)
LNP	unnamed (+416974), unnamed (+548552), unnamed (+558609)
LPAR1	unnamed (+346)
LPAR6	unnamed (+267)
LRIG3	unnamed (-197)
LRPPRC	unnamed (-268)
LRRC49	unnamed (-177)
LRRC51	unnamed (-202)
LRRC58	unnamed (-276)
LRRC8A	unnamed (-81)
LRRFIP1	unnamed (-469)
LSM14B	unnamed (-325)
LSM4	unnamed (+471)
LSMD1	unnamed (+376)
LTBP2	unnamed (-451)
LUC7L	unnamed (-185)
LUZP1	unnamed (-442)
LYPLA2	unnamed (+26)
LYRM1	unnamed (+15)
LYRM7	unnamed (-83)
LZTFL1	unnamed (+104)
LZTR1	unnamed (-47)
MAB21L3	unnamed (+79)
MAD2L1	unnamed (-177)
MADD	unnamed (+483)
MAGOHB	unnamed (+40)
MAGT1	unnamed (+9)
MALSU1	unnamed (-9)
MALT1	unnamed (-260), unnamed (-7)
MAN2B2	unnamed (-66)
MAP3K2	unnamed (-76)
MAP3K3	unnamed (-278), unnamed (-36)
MAP7D1	unnamed (-115)
MAPK12	unnamed (+498)
MAPK14	unnamed (-19)
MAPK1IP1	unnamed (+249)
MAPK3	unnamed (-203)
MAPKAP1	unnamed (-314)
MAPKAPK3	unnamed (+361)
MARS	unnamed (-56)
MARS2	unnamed (+226)
MAST4	unnamed (+167)
MAT2A	unnamed (-153), unnamed (+414)
MATN2	unnamed (+270)
MATR3	unnamed (-48)
MAVS	unnamed (-65)
MAX	unnamed (-138)
MBD1	unnamed (-30)
MBLAC2	unnamed (+79)
MCCC1	unnamed (+68)
MCCC2	unnamed (-70)
MCFD2	unnamed (-244)
MCL1	unnamed (-92)
MCM5	unnamed (-201)
MCOLN1	unnamed (-164)
MDC1	unnamed (-240)
MDH1	unnamed (+336)
MDH2	unnamed (+127)
MDP1	unnamed (+124)
ME2	unnamed (+33)
MED1	unnamed (-153)
MED11	unnamed (+333)
MED18	unnamed (-52)
MED31	unnamed (-56)
MED6	unnamed (-296)
MEN1	unnamed (-63)
MESDC2	unnamed (-233)
METRNL	unnamed (-27)
METTL1	unnamed (+252)
METTL18	unnamed (+160)
METTL21A	unnamed (-52)
METTL25	unnamed (-5)
METTL3	unnamed (+97)
MFSD3	unnamed (-1)
MGAT4A	unnamed (-398)
MGLL	unnamed (-21)
MGME1	unnamed (-177)
MGST3	unnamed (-330)
MIF	unnamed (+148)
MIF4GD	unnamed (-290)
MIIP	unnamed (+140)
MITD1	unnamed (+97)
MKI67IP	unnamed (+20)
MKKS	unnamed (-256)
MKNK1	unnamed (-73)
MLF1IP	unnamed (-141)
MLL1	unnamed (-227)
MLST8	unnamed (+81)
MLXIPL	unnamed (+7)
MMS19	unnamed (+20)
MMS22L	unnamed (+3)
MNS1	unnamed (-37)
MOB1A	unnamed (+22)
MOB3A	unnamed (-322)
MORC2A	unnamed (-268)
MORN2	unnamed (+72)
MPC2	unnamed (+185)
MPHOSPH10	unnamed (-78)
MPP7	unnamed (+109)
MPZL1	unnamed (-173)
MPZL3	unnamed (+164)
MRGPRF	unnamed (+39)
MRPL12	unnamed (-105)
MRPL15	unnamed (-44)
MRPL28	unnamed (-221)
MRPL34	unnamed (-314)
MRPL38	unnamed (+115)
MRPL39	unnamed (+410)
MRPL44	unnamed (+92)
MRPL9	unnamed (-284)
MRPS14	unnamed (-273)
MRPS15	unnamed (+214)
MRPS24	unnamed (+182)
MRPS26	unnamed (-81)
MRPS31	unnamed (-62)
MSH6	unnamed (+197)
MSRB1	unnamed (-88)
MT1	unnamed (-15)
MT2	unnamed (-29)
MTERFD3	unnamed (+130)
MTF2	unnamed (-112)
MTHFD2	unnamed (+160)
MTIF3	unnamed (-28)
MTMR12	unnamed (-267)
MTMR6	unnamed (+9)
MTX1	unnamed (+381)
MXD4	unnamed (-282)
MYCBP	unnamed (+191)
MYCBP2	unnamed (-93)
MYH10	unnamed (-372)
MYO1E	unnamed (+310)
MYO6	unnamed (+7)
MYSM1	unnamed (+7)
NAA25	unnamed (-126)
NAA30	unnamed (-450)
NAA38	unnamed (+117)
NAA40	unnamed (+103)
NACA	unnamed (+6)
NACAD	unnamed (+401)
NACC2	unnamed (+216)
NADKD1	unnamed (-167)
NANS	unnamed (+207)
NAPB	unnamed (-54)
NARS	unnamed (-54)
NCAPG2	unnamed (-277)
NCBP2	unnamed (-58)
NCDN	unnamed (-39)
NCKAP5	unnamed (-208)
NDE1	unnamed (-21)
NDUFA10	unnamed (+85)
NDUFA4	unnamed (-39)
NDUFA5	unnamed (+369)
NDUFA6	unnamed (-254)
NDUFB2	unnamed (-179)
NDUFB7	unnamed (-17)
NDUFS7	unnamed (+238)
NEDD4L	unnamed (-491)
NEU1	unnamed (+8)
NEURL2	unnamed (+92)
NFAT5	unnamed (-146)
NFKBIA	unnamed (-7)
NFRKB	unnamed (-94)
NFU1	unnamed (-58)
NHLRC2	unnamed (+201)
NKAIN3	unnamed (+269)
NLK	unnamed (-264)
NME5	unnamed (-45)
NOC2L	unnamed (-138)
NOL11	unnamed (+155)
NOL12	unnamed (+312)
NOLC1	unnamed (+52)
NOP56	unnamed (+248)
NOS1AP	unnamed (+405)
NPHP3	unnamed (+170)
NR4A1	unnamed (+18)
NR4A3	unnamed (-78)
NR6A1	unnamed (-104)
NRADD	unnamed (-78)
NRAS	unnamed (+131)
NRBP2	unnamed (-256)
NRIP1	unnamed (+432)
NSA2	unnamed (+76)
NSFL1C	unnamed (+12)
NSUN3	unnamed (+80)
NSUN4	unnamed (+41)
NT5C	unnamed (+330)
NTSR2	unnamed (+228)
NUBPL	unnamed (+94)
NUCB2	unnamed (+17)
NUDT18	unnamed (-31)
NUDT8	unnamed (-380)
NUFIP2	unnamed (-170)
NUMA1	unnamed (+166)
NUP133	unnamed (-244)
NUP153	unnamed (-82)
NUP210	unnamed (-167)
NUP214	unnamed (-42)
NUP43	unnamed (+239)
NUP50	unnamed (+210)
NUP85	unnamed (+29)
NUP98	unnamed (+288)
NUPL1	unnamed (+56)
NUTF2	unnamed (-232)
NVL	unnamed (-86)
NXN	unnamed (-421)
NXT1	unnamed (-13)
NYAP1	unnamed (-129)
OASL1	unnamed (-141)
OCIAD2	unnamed (+54)
OIP5	unnamed (-105)
OPLAH	unnamed (-338)
ORMDL3	unnamed (0)
OSBP	unnamed (-399)
OSBPL8	unnamed (-253)
OSMR	unnamed (+24)
OVOL1	unnamed (-154)
OXCT1	unnamed (+1)
P2RX7	unnamed (+26)
P2RY1	unnamed (-486), unnamed (-162)
PAIP2	unnamed (+14)
PALMD	unnamed (+245)
PANK1	unnamed (+158)
PARK2	unnamed (+70)
PARS2	unnamed (+108)
PAXIP1	unnamed (-353)
PBRM1	unnamed (+466)
PBX1	unnamed (-342)
PCBP2	unnamed (-238)
PCDH7	unnamed (-402)
PCGF5	unnamed (-261)
PCGF6	unnamed (+422)
PCM1	unnamed (-309)
PCNA	unnamed (-13)
PCSK5	unnamed (-4)
PCX	unnamed (-252)
PCYT1A	unnamed (-176)
PDCD11	unnamed (+88)
PDDC1	unnamed (+72)
PDHB	unnamed (-112)
PDIA4	unnamed (+177)
PDIA5	unnamed (-52)
PDRG1	unnamed (+94)
PDSS1	unnamed (-141)
PDSS2	unnamed (-125)
PDZD8	unnamed (-274)
PELO	unnamed (+51)
PET100	unnamed (-34)
PET112	unnamed (-33)
PEX11B	unnamed (+113)
PFKFB2	unnamed (-136)
PFKL	unnamed (+402)
PFN2	unnamed (+210)
PGP	unnamed (-298)
PGRMC2	unnamed (-102)
PGS1	unnamed (+339)
PHB2	unnamed (+28)
PHLPP1	unnamed (-367)
PHOSPHO1	unnamed (-309)
PHPT1	unnamed (+232)
PIAS4	unnamed (+60)
PICK1	unnamed (+304)
PIGO	unnamed (+147)
PIGU	unnamed (+46)
PIGYL	unnamed (+223)
PIK3C2A	unnamed (-62)
PIK3IP1	unnamed (+354)
PIK3R3	unnamed (-335), unnamed (-67)
PIP5K1A	unnamed (-64)
PJA2	unnamed (-387)
PLA2G2F	unnamed (-188)
PLAA	unnamed (-25)
PLB1	unnamed (+383)
PLBD2	unnamed (+278)
PLCD1	unnamed (-156)
PLCXD1	unnamed (+297)
PLCXD2	unnamed (-129)
PLD3	unnamed (-5)
PLEKHA1	unnamed (-194)
PLEKHG1	unnamed (+284)
PLEKHN1	unnamed (+266)
PLK1S1	unnamed (-3)
PLK4	unnamed (+115)
PM20D2	unnamed (-64)
PMS1	unnamed (+244)
PNPO	unnamed (+164)
PNRC2	unnamed (-6)
POFUT2	unnamed (+144)
POLA1	unnamed (+43)
POLD1	unnamed (-26)
POLD3	unnamed (+15)
POLD4	unnamed (+297)
POLDIP3	unnamed (+182)
POLE4	unnamed (+183)
POLG	unnamed (+15)
POLI	unnamed (+387)
POLM	unnamed (+234)
POLR1A	unnamed (-63)
POLR2B	unnamed (+23), unnamed (+262)
POLR2E	unnamed (+38)
POLR2I	unnamed (+91)
POLR2M	unnamed (-89)
POLR3A	unnamed (+16)
POLR3D	unnamed (-184)
POP7	unnamed (+117)
POR	unnamed (-299)
POU3F2	unnamed (-170)
PPID	unnamed (+56)
PPM1D	unnamed (+236)
PPM1K	unnamed (+43)
PPM1L	unnamed (-391)
PPP1CB	unnamed (+14)
PPP2CA	unnamed (-107)
PPP2R1B	unnamed (-444)
PPP2R3A	unnamed (+476)
PPP2R5C	unnamed (-401)
PPP6C	unnamed (+20)
PPP6R1	unnamed (-160)
PPWD1	unnamed (-13)
PQLC2	unnamed (+112)
PQLC3	unnamed (-231)
PRCC	unnamed (+60)
PRDX3	unnamed (+150)
PRKCD	unnamed (-337)
PRKCDBP	unnamed (-99)
PRKCZ	unnamed (-203)
PRKRIR	unnamed (-28)
PRMT5	unnamed (+139)
PRND	unnamed (+116)
PRPF18	unnamed (-94)
PRPF3	unnamed (-30)
PRR14	unnamed (-342)
PSAPL1	unnamed (+91)
PSKH1	unnamed (-40)
PSMB1	unnamed (-154)
PSMD12	unnamed (+128)
PSMD14	unnamed (+248)
PSMD3	unnamed (-19)
PSMD4	unnamed (-10)
PSME2	unnamed (+17)
PSTK	unnamed (+16)
PTGES3	unnamed (-211)
PTMA	unnamed (-176)
PTP4A1	unnamed (-346)
PTPN18	unnamed (-129)
PTPN4	unnamed (-184)
PUF60	unnamed (-49)
PVRL4	unnamed (+24)
PWWP2A	unnamed (-35)
PXDC1	unnamed (-301)
PYURF	unnamed (+213)
QK	unnamed (-419)
QRICH1	unnamed (-134)
RAB1	unnamed (-197)
RAB3D	unnamed (-71)
RAB3GAP2	unnamed (-279)
RAB4B	unnamed (+55)
RAB8A	unnamed (-442), unnamed (+66)
RAB8B	unnamed (+96)
RABEP2	unnamed (-352)
RABIF	unnamed (+44)
RAD21	unnamed (-238)
RAD50	unnamed (+14)
RAD51D	unnamed (+97)
RAD54L	unnamed (-189)
RAD54L2	unnamed (+110)
RAD9B	unnamed (+251)
RAE1	unnamed (-197)
RALGAPB	unnamed (-410)
RANBP3	unnamed (-155)
RANGAP1	unnamed (-212)
RAP2B	unnamed (-36)
RAPGEF3	unnamed (+189)
RAPGEF6	unnamed (-45)
RASSF4	unnamed (+286)
RASSF9	unnamed (+105)
RB1CC1	unnamed (-286)
RBCK1	unnamed (-360)
RBM14	unnamed (+67)
RBM15	unnamed (-200)
RBM15B	unnamed (-436)
RBM17	unnamed (-141)
RBM25	unnamed (-13)
RBMXL1	unnamed (+452)
RBX1	unnamed (-206)
RC3H1	unnamed (-328)
RCAN3	unnamed (-377)
RCC1	unnamed (+130)
RCCD1	unnamed (+91)
RCOR1	unnamed (-474)
RDH14	unnamed (+132)
RELL1	unnamed (+176)
RETSAT	unnamed (+52)
RFC4	unnamed (-19)
RFWD2	unnamed (-382)
RFXAP	unnamed (-422)
RGL2	unnamed (+213)
RHBDD3	unnamed (-153)
RHBG	unnamed (+7)
RHOT1	unnamed (+117)
RIC8B	unnamed (+112)
RIOK2	unnamed (-242)
RIOK3	unnamed (-284)
RIPK1	unnamed (-165)
RMND5A	unnamed (-303)
RNF13	unnamed (-475), unnamed (-225)
RNF14	unnamed (+275)
RNF141	unnamed (+417)
RNF168	unnamed (+167)
RNF170	unnamed (+197)
RNF185	unnamed (-108)
RNF19A	unnamed (-336)
RNF2	unnamed (-427)
RNF39	unnamed (-397)
RNF40	unnamed (+134)
RNF6	unnamed (+164)
RNPS1	unnamed (+47)
ROGDI	unnamed (-260)
ROM1	unnamed (+194)
RPA1	unnamed (+8)
RPA2	unnamed (-70)
RPA3	unnamed (-35)
RPAIN	unnamed (+346)
RPF1	unnamed (-25)
RPL14	unnamed (-50)
RPL18A	unnamed (+164)
RPL24	unnamed (+96)
RPL27	unnamed (-165)
RPL29	unnamed (+110)
RPL37	unnamed (-46)
RPN1	unnamed (+166)
RPN2	unnamed (+208)
RPP38	unnamed (-369)
RPP40	unnamed (+342)
RPS19	unnamed (+216)
RPS19BP1	unnamed (-59)
RPS2	unnamed (-240)
RPS20	unnamed (-129)
RPS27L	unnamed (+237)
RPS4X	unnamed (+54)
RPS6KA2	unnamed (+5)
RPS6KA5	unnamed (-370)
RPS6KB1	unnamed (-27)
RQCD1	unnamed (+63)
RRM1	unnamed (+69)
RRN3	unnamed (-109)
RRP36	unnamed (-121)
RSAD1	unnamed (-156), unnamed (+141)
RSL1D1	unnamed (+439)
RSPH3A	unnamed (+26)
RSPH3B	unnamed (-323)
RWDD1	unnamed (-38)
S100A14	unnamed (-69)
SAFB	unnamed (-187)
SAMD12	unnamed (+331)
SAMHD1	unnamed (-402)
SAP130	unnamed (-81)
SARDH	unnamed (-432), unnamed (+428)
SASS6	unnamed (-88), unnamed (+135)
SBK1	unnamed (-351)
SC5D	unnamed (+110)
SCAF11	unnamed (-490)
SCAI	unnamed (-186)
SCAMP1	unnamed (+236)
SCARB2	unnamed (+11)
SCD1	unnamed (+308)
SCD3	unnamed (+292)
SCIN	unnamed (+16)
SCX	unnamed (-299)
SDF2L1	unnamed (+136)
SEC11A	unnamed (+325)
SEC14L2	unnamed (+38)
SEC22A	unnamed (-31)
SEC22B	unnamed (-136)
SEC23A	unnamed (+73)
SEC24D	unnamed (-251)
SECISBP2L	unnamed (+69)
SEL1L	unnamed (-151)
SELENBP1	unnamed (-52)
SELK	unnamed (-49)
SELM	unnamed (+5)
SEMA3C	unnamed (+164)
SEMA3E	unnamed (+111)
SEMA6A	unnamed (-196)
2015-09-01	unnamed (+371)
2010-09-01	unnamed (+196)
2007-09-01	unnamed (-260), unnamed (+35)
SERF2	unnamed (+56)
SERGEF	unnamed (+79)
SERINC5	unnamed (-58)
SERPINA9	unnamed (-101)
SERPINB2	unnamed (-1)
SERPINB5	unnamed (-194)
SERPINB6A	unnamed (-204)
SERPINH1	unnamed (-18)
SESN1	unnamed (-396)
SETD1A	unnamed (+372)
SETD7	unnamed (-186)
SETMAR	unnamed (+83)
SF3A2	unnamed (+39)
SF3A3	unnamed (+37)
SF3B1	unnamed (+53)
SF3B2	unnamed (-115)
SFR1	unnamed (-470)
SFRS18	unnamed (+91)
SFSWAP	unnamed (-218)
SFT2D2	unnamed (-138)
SGCD	unnamed (+126)
SGTA	unnamed (+465)
SH3BGRL2	unnamed (-133)
SH3BP1	unnamed (+18)
SH3D21	unnamed (-133)
SH3GL1	unnamed (-149)
SH3TC2	unnamed (-147)
SHMT1	unnamed (0)
SIAH2	unnamed (+148)
SIL1	unnamed (-8)
SIPA1	unnamed (+275)
SKA2	unnamed (-58)
SKAP2	unnamed (+205)
SLC10A6	unnamed (-162)
SLC12A9	unnamed (-339)
SLC1A5	unnamed (-151)
SLC20A1	unnamed (-241)
SLC25A12	unnamed (-97)
SLC25A14	unnamed (-157)
SLC25A15	unnamed (-125)
SLC25A35	unnamed (-375)
SLC25A36	unnamed (+123)
SLC25A51	unnamed (-158)
SLC26A6	unnamed (+85), unnamed (+477)
SLC30A9	unnamed (-33)
SLC35A2	unnamed (-324)
SLC35B1	unnamed (-68)
SLC35F5	unnamed (-154)
SLC38A10	unnamed (-8)
SLC39A6	unnamed (-36)
SLC39A9	unnamed (-427)
SLC44A2	unnamed (+11)
SLC46A1	unnamed (+406)
SLC46A3	unnamed (-7)
SLC48A1	unnamed (-104)
SLC7A4	unnamed (+397)
SLC7A6OS	unnamed (+67)
SLFN8	unnamed (-38)
SLIT2	unnamed (-7)
SLMAP	unnamed (+318)
SLMO2	unnamed (-147)
SLX4IP	unnamed (-134)
SMAD1	unnamed (-1)
SMARCA4	unnamed (-423)
SMC2	unnamed (-9)
SMEK1	unnamed (+344)
SMEK2	unnamed (+21)
SMO	unnamed (-216)
SMPD1	unnamed (+60)
SMTNL2	unnamed (+314)
SNAI2	unnamed (-425)
SNIP1	unnamed (-135)
SNRNP35	unnamed (-263)
SNRPB	unnamed (+187)
SNRPD3	unnamed (-36)
SNRPG	unnamed (-139)
SNW1	unnamed (+279)
SNX12	unnamed (-42)
SNX14	unnamed (-212)
SNX16	unnamed (+105)
SOD1	unnamed (+20)
SOS1	unnamed (-26)
SPARC	unnamed (+254)
SPC25	unnamed (-75)
SPCS3	unnamed (+421)
SPG20	unnamed (+208)
SPHK1	unnamed (-407)
SPINT1	unnamed (-387)
SPPL2B	unnamed (+45)
SPRED2	unnamed (-307)
SPTAN1	unnamed (-381)
SPTY2D1	unnamed (+71)
SREBF2	unnamed (-1)
SRR	unnamed (+80)
SRSF1	unnamed (+208)
SSBP2	unnamed (-308)
SSH2	unnamed (+287)
SSR3	unnamed (+171)
STAM	unnamed (-402)
STARD13	unnamed (+314)
STARD9	unnamed (-38)
STAT1	unnamed (-23)
STEAP4	unnamed (-127)
STIP1	unnamed (+90)
STK35	unnamed (+249)
STK38	unnamed (-394)
STOM	unnamed (-180)
STOML1	unnamed (+66)
STT3B	unnamed (-295)
STX5A	unnamed (-17)
STXBP1	unnamed (-327)
STXBP3A	unnamed (+246)
SUCO	unnamed (-284)
SUMF2	unnamed (+26)
SUPT5	unnamed (-100)
SURF6	unnamed (+72)
SUV420H2	unnamed (-6)
SUZ12	unnamed (-248)
SYF2	unnamed (+41)
SYVN1	unnamed (-158)
TAB3	unnamed (-166)
TACC2	unnamed (-332)
TACO1	unnamed (-112)
TAF13	unnamed (-120)
TAF3	unnamed (-45)
TAF6	unnamed (+298)
TAF8	unnamed (+123)
TAF9	unnamed (+17)
TAMM41	unnamed (-45)
TAOK1	unnamed (-36)
TAPBP	unnamed (+167)
TARS	unnamed (-210)
TAS2R143	unnamed (-24)
TATDN1	unnamed (+35)
TBC1D22A	unnamed (-107)
TBC1D7	unnamed (+71)
TBC1D8B	unnamed (+45)
TCEB1	unnamed (-123)
TCEB3	unnamed (-191)
TCHP	unnamed (+106)
TCTEX1D4	unnamed (-59)
TEC	unnamed (+71)
TECPR1	unnamed (-157)
TECPR2	unnamed (+33)
TEX14	unnamed (-243)
TEX2	unnamed (+375)
TFRC	unnamed (-16)
TGFBRAP1	unnamed (-36)
THADA	unnamed (-14)
THEM4	unnamed (+31)
THG1L	unnamed (-5)
THOC1	unnamed (-24)
TIMM13	unnamed (-134)
TIMM22	unnamed (+58)
TIMM23	unnamed (+308)
TIPIN	unnamed (-72)
TK1	unnamed (+66)
TLE4	unnamed (-433)
TMCC3	unnamed (-492)
TMCO1	unnamed (-3)
TMEM109	unnamed (+182)
TMEM115	unnamed (+140)
TMEM120A	unnamed (+121)
TMEM126A	unnamed (-110)
TMEM126B	unnamed (-180)
TMEM136	unnamed (+91)
TMEM150A	unnamed (-177)
TMEM176A	unnamed (-74)
TMEM177	unnamed (-56)
TMEM179B	unnamed (-199)
TMEM180	unnamed (+29)
TMEM183A	unnamed (+2)
TMEM194B	unnamed (+9)
TMEM203	unnamed (+35)
TMEM205	unnamed (+26)
TMEM206	unnamed (+23)
TMEM209	unnamed (-33)
TMEM232	unnamed (-262)
TMEM33	unnamed (-36), unnamed (+376)
TMEM56	unnamed (-239)
TMEM57	unnamed (-437)
TMEM60	unnamed (+244)
TMEM70	unnamed (+117)
TMEM72	unnamed (+57)
TMEM79	unnamed (-30)
TMEM87A	unnamed (-234)
TMTC4	unnamed (-91)
TMX1	unnamed (+10)
TNC	unnamed (-226)
TNFAIP8L1	unnamed (+64)
TNFAIP8L2	unnamed (-404)
TNFRSF18	unnamed (+69)
TNFSF13	unnamed (-254)
TNRC6A	unnamed (+48)
TNS4	unnamed (-181)
TOB2	unnamed (+9)
TOM1L1	unnamed (-112)
TOMM6	unnamed (+99)
TOPBP1	unnamed (-270), unnamed (-48)
TOPORS	unnamed (+81)
TPP2	unnamed (-302)
TPPP	unnamed (-259)
TPR	unnamed (+4)
TRAF2	unnamed (-272)
TRDMT1	unnamed (+250)
TREX1	unnamed (+183)
TRIM13	unnamed (-146)
TRIM14	unnamed (+85)
TRIM28	unnamed (+132)
TRIM3	unnamed (-224)
TRIM39	unnamed (-394)
TRIM9	unnamed (-14)
TRMT44	unnamed (-41)
TRNAU1AP	unnamed (-12)
TRRAP	unnamed (-355)
TRUB1	unnamed (+48)
TSACC	unnamed (+68)
TSC1	unnamed (-86)
TSC22D4	unnamed (+152)
TSPAN31	unnamed (-92)
TSPAN4	unnamed (+233)
TSPO	unnamed (+290)
TSPYL2	unnamed (-111)
TSPYL3	unnamed (-336)
TTC14	unnamed (-384)
TTC17	unnamed (+160)
TTC22	unnamed (-269)
TTC37	unnamed (+114)
TTC4	unnamed (+24)
TTC8	unnamed (-320)
TTC9C	unnamed (+103)
TTLL4	unnamed (-8)
TTLL5	unnamed (+118)
TTLL7	unnamed (+285)
TUBGCP3	unnamed (+11)
TUBGCP6	unnamed (-87)
TXN1	unnamed (-81)
TXNDC12	unnamed (-401)
TXNL1	unnamed (+63)
TYW3	unnamed (+28)
U2SURP	unnamed (+138)
UAP1L1	unnamed (+183)
UBALD1	unnamed (-66)
UBAP2	unnamed (+147)
UBE2C	unnamed (+247)
UBE2I	unnamed (-443), unnamed (+401)
UBE2J2	unnamed (-97)
UBE2Q2	unnamed (+92)
UBE2T	unnamed (-168)
UBL5	unnamed (+117)
UBP1	unnamed (+7)
UBR7	unnamed (-226)
UBXN1	unnamed (-85)
UBXN8	unnamed (+24)
UGDH	unnamed (-151)
UGGT1	unnamed (-200)
UGT1A1	unnamed (-10)
UHRF2	unnamed (-105)
ULK2	unnamed (-180)
ULK3	unnamed (+428)
UNC13B	unnamed (-398)
UNK	unnamed (-415)
UPB1	unnamed (+39)
UPP1	unnamed (+378)
UROS	unnamed (+443)
USP14	unnamed (+50)
USP16	unnamed (+214)
USP19	unnamed (-334)
USP2	unnamed (-67)
USP21	unnamed (-139)
USP32	unnamed (-241)
USP36	unnamed (+104)
USP4	unnamed (-220)
UTP15	unnamed (-4)
UTP3	unnamed (-345)
UVRAG	unnamed (-2)
UXS1	unnamed (-306)
UXT	unnamed (-107)
VAMP4	unnamed (+231)
VCP	unnamed (-99)
VCPIP1	unnamed (+54)
VHL	unnamed (-362), unnamed (+165)
VMP1	unnamed (+30)
VPS13B	unnamed (+65)
VPS37C	unnamed (+435)
VPS8	unnamed (-4)
VSNL1	unnamed (-240)
VSTM2A	unnamed (-45)
VTI1B	unnamed (-37)
VWA7	unnamed (-32)
WAPAL	unnamed (-289)
WBP7	unnamed (-410)
WDR25	unnamed (-24)
WDR36	unnamed (+177)
WDR4	unnamed (+415)
WDR45	unnamed (-136)
WDR5B	unnamed (-5)
WDR61	unnamed (-3)
WDR70	unnamed (+10)
WDR92	unnamed (+28)
WIBG	unnamed (-194)
WIPI1	unnamed (-492)
WIPI2	unnamed (-230)
WISP2	unnamed (-144)
WRN	unnamed (-20)
WRNIP1	unnamed (+227)
WSB1	unnamed (+110)
WWTR1	unnamed (-355)
XPNPEP1	unnamed (-182)
XPO1	unnamed (-142)
XRCC5	unnamed (+182)
XXYLT1	unnamed (-127)
YARS	unnamed (-115)
YIPF1	unnamed (-127)
YIPF5	unnamed (+40)
YIPF6	unnamed (+464)
YOD1	unnamed (+71)
YWHAE	unnamed (-73)
ZBTB40	unnamed (-15)
ZBTB6	unnamed (-48)
ZBTB8OS	unnamed (+188)
ZC3H6	unnamed (-70)
ZCCHC17	unnamed (+121)
ZCCHC9	unnamed (+139)
ZDHHC12	unnamed (-290)
ZDHHC14	unnamed (-133)
ZER1	unnamed (-119)
ZFHX2	unnamed (-166)
ZFP101	unnamed (+216)
ZFP120	unnamed (+126)
ZFP128	unnamed (+62)
ZFP143	unnamed (+49)
ZFP146	unnamed (-59)
ZFP189	unnamed (-18)
ZFP2	unnamed (-98)
ZFP213	unnamed (-82)
ZFP248	unnamed (+324)
ZFP292	unnamed (-75)
ZFP365	unnamed (-88)
ZFP426	unnamed (+121)
ZFP428	unnamed (-469)
ZFP438	unnamed (+298)
ZFP444	unnamed (+4)
ZFP446	unnamed (+41)
ZFP553	unnamed (+218)
ZFP566	unnamed (+58)
ZFP609	unnamed (-427)
ZFP619	unnamed (-11)
ZFP644	unnamed (+89)
ZFP655	unnamed (+69)
ZFP68	unnamed (-79)
ZFP688	unnamed (+56)
ZFP689	unnamed (+302)
ZFP712	unnamed (-59)
ZFP747	unnamed (+71)
ZFP748	unnamed (+125)
ZFP768	unnamed (-345)
ZFP771	unnamed (+166)
ZFP790	unnamed (+126)
ZFP846	unnamed (+251)
ZFP868	unnamed (+159)
ZFP879	unnamed (+62)
ZFP882	unnamed (+53)
ZFP933	unnamed (+113)
ZFP940	unnamed (-107)
ZFP941	unnamed (-45)
ZFP948	unnamed (-186)
ZFYVE16	unnamed (+61)
ZFYVE21	unnamed (+71)
ZHX2	unnamed (-375)
ZMAT1	unnamed (+17)
ZMYM4	unnamed (-254)
ZSCAN20	unnamed (-110)
ZSWIM7	unnamed (+81)
ZUFSP	unnamed (+36)
ZW10	unnamed (+183)
ZWINT	unnamed (-92)
