# Supplementary material for: The NFIB‐ERO1A axis promotes breast cancer metastatic colonization of disseminated tumour cells
Source: EMBO Mol Med. 2021 Mar 10;13(4):e13162. doi: 10.15252/emmm.202013162 (PMC8033524; doi:10.15252/emmm.202013162)
Supplement: Supplementary file 9 — Source Data for Figure 1 [file EMMM-13-e13162-s012.zip]

Archive with 5 entries (4 files):
- SourceDataFor_Figure1.pdf
- SourceDataFor_Figure1.xlsx
- __MACOSX/
- __MACOSX/._SourceDataFor_Figure1.pdf
- __MACOSX/._SourceDataFor_Figure1.xlsx
