# Supplementary material for: The NFIB‐ERO1A axis promotes breast cancer metastatic colonization of disseminated tumour cells
Source: EMBO Mol Med. 2021 Mar 10;13(4):e13162. doi: 10.15252/emmm.202013162 (PMC8033524; doi:10.15252/emmm.202013162)
Supplement: Supplementary file 9 — Source Data for Figure 1 [file EMMM-13-e13162-s012.zip › SourceDataFor_Figure1.xlsx]

## Sheet: Sheet1
Well	Sample Name	Target Name	Cт	Cт Mean			Well	Sample Name	Target Name	Cт	Cт Mean
A1	hr1	nfib	27.2323	27.5952	0.599242		A1	hr1	nfib	26.588	26.5444	0.963858			plate 1		plate 2			hr1	lm1	lm2	lm3	lm4	lm5	lm6	lm8	lm9
A2	hr1	nfib	27.9581	27.5952			A2	hr1	nfib	26.5008	26.5444			nfib				average
A3	lm1	nfib	23.5701	23.6477	7.01945		A3	lm1	nfib	23.6931	23.7203	7.72997		hr1	0.599242		0.963858	0.78155		0.766735	8.98144	2.06656	2.29872	1.44372	1.38052	1.80496	9.639	8.92081
A4	lm1	nfib	23.7252	23.6477			A4	lm1	nfib	23.7475	23.7203									1.23326	9.89057	3.77327	1.29032	2.05277	1.53623	1.5641	8.64246	9.72659
A5	lm2	nfib	25.6371	25.4545	1.61512		A5	lm2	nfib	25.3504	25.3488	2.949		lm1	7.01945		7.72997
A6	lm2	nfib	25.2719	25.4545			A6	lm2	nfib	25.3471	25.3488
A7	lm3	nfib	26.9648	26.7347	1.79656		A7	lm3	nfib	26.4617	26.4556	1.00845		lm2	1.61512		2.949
A8	lm3	nfib	26.5046	26.7347			A8	lm3	nfib	26.4495	26.4556
A9	lm4	nfib	26.0047	26.4233	1.12834		A9	lm4	nfib	25.6063	25.575	1.60434		lm3	1.79656		1.00845
A10	lm4	nfib	26.8418	26.4233			A10	lm4	nfib	25.5436	25.575
A11	lm5	nfib	27.2456	27.5824	1.07894		A11	lm5	nfib	25.7499	25.8573	1.20064		lm4	1.12834		1.60434
A12	lm5	nfib	27.9192	27.5824			A12	lm5	nfib	25.9647	25.8573
B1	lm6	nfib	26.0657	26.0271	1.41067		B1	lm6	nfib	26.1582	26.1587	1.22242		lm5	1.07894		1.20064
B2	lm6	nfib	26.9884	26.0271			B2	lm6	nfib	24.1593	26.1587
B3	lm8	nfib	23.6476	23.8142	7.53336		B3	lm8	nfib	23.2762	23.2897	6.75452		lm6	1.41067		1.22242
B4	lm8	nfib	23.9808	23.8142			B4	lm8	nfib	23.3032	23.2897
B5	lm9	nfib	23.5075	23.4336	6.97206		B5	lm9	nfib	23.9412	23.8428	7.60182		lm8	7.53336		6.75452
B6	lm9	nfib	23.3597	23.4336			B6	lm9	nfib	23.7444	23.8428
B7	h20	nfib	34.5205	34.5205			B7	h20	nfib	34.5205	34.5205			lm9	6.97206		7.60182
B8	h20	nfib	Undetermined	34.5205			B8	h20	nfib	Undetermined	34.5205
B9	hr1	foxp1	27.9583	27.0535	0.872294		B9	hr1	foxp1	26.3803	26.3617	1.094
B10	hr1	foxp1	27.1488	27.0535			B10	hr1	foxp1	26.3431	26.3617			foxp1				average		hr1	lm1	lm2	lm3	lm4	lm5	lm6	lm8	lm9
B11	lm1	foxp1	23.1788	23.5368	7.57989		B11	lm1	foxp1	23.7179	23.7225	7.71852		hr1	0.872294		1.094	0.983149		0.887245	7.7098	1.58288	1.64808	2.91482	6.22439	1.84037	2.12507	6.28309
B12	lm1	foxp1	23.8948	23.5368			B12	lm1	foxp1	23.727	23.7225									1.11276	7.85082	2.36523	1.60385	6.76685	4.3554	2.29964	4.13314	5.01414
C1	lm2	foxp1	25.183	25.5081	1.55621		C1	lm2	foxp1	25.7831	25.6915	2.32537		lm1	7.57989		7.71852
C2	lm2	foxp1	25.8333	25.5081			C2	lm2	foxp1	25.5999	25.6915
C3	lm3	foxp1	26.3432	26.8837	1.62031		C3	lm3	foxp1	25.7672	25.8107	1.57683		lm2	1.55621		2.32537
C4	lm3	foxp1	26.4242	26.8837			C4	lm3	foxp1	25.8542	25.8107
C5	lm4	foxp1	26.583	26.2465	1.27546		C5	lm4	foxp1	23.5036	23.523	6.65282		lm3	1.62031		1.57683
C6	lm4	foxp1	26.9099	26.2465			C6	lm4	foxp1	23.5423	23.523
C7	lm5	foxp1	25.2082	25.0786	6.1195		C7	lm5	foxp1	24.9153	24.0228	4.28201		lm4	2.86571		6.65282
C8	lm5	foxp1	25.9489	25.0786			C8	lm5	foxp1	24.1304	24.0228
C9	lm6	foxp1	25.4779	25.668	1.80936		C9	lm6	foxp1	25.3087	25.2716	2.26089		lm5	6.1195		4.28201
C10	lm6	foxp1	25.858	25.668			C10	lm6	foxp1	25.2345	25.2716
C11	lm8	foxp1	25.4595	25.6645	2.08926		C11	lm8	foxp1	24.9153	24.0228	4.0635		lm6	1.80936		2.26089
C12	lm8	foxp1	25.8694	25.6645			C12	lm8	foxp1	24.1304	24.0228
D1	lm9	foxp1	23.4905	23.6083	6.17722		D1	lm9	foxp1	24.541	24.4677	4.92965		lm8	2.08926		4.0635
D2	lm9	foxp1	23.726	23.6083			D2	lm9	foxp1	24.3944	24.4677
D3	h20	foxp1	37.0626	37.0626			D3	h20	foxp1	37.0626	37.0626			lm9	6.17722		4.92965
D4	h20	foxp1	Undetermined	Undetermined			D4	h20	foxp1	Undetermined	Undetermined
D5	hr1	nfia	26.2778	26.7	1.11449		D5	hr1	nfia	26.865	26.8035	0.805394
D6	hr1	nfia	26.1223	26.7			D6	hr1	nfia	26.5567	26.8035			nfia				average		hr1	lm1	lm2	lm3	lm4	lm5	lm6	lm8	lm9
D7	lm1	nfia	28.9622	28.813	0.195602		D7	lm1	nfia	29.9438	29.8584	0.109753		hr1	1.11449		0.805394	0.959942		1.161	0.203764	0.105147	2.27961	0.456026	1.07516	2.70829	1.81983	0.47504
D8	lm1	nfia	28.6639	28.813			D8	lm1	nfia	29.7731	29.8584									0.839003	0.114333	0.168545	3.16134	1.27045	1.29227	3.78017	1.87973	0.213402
D9	lm2	nfia	29.6087	29.4546	0.100935		D9	lm2	nfia	29.5019	29.5368	0.161793		lm1	0.195602		0.109753
D10	lm2	nfia	29.3006	29.4546			D10	lm2	nfia	29.5716	29.5368
D11	lm3	nfia	26.5195	26.4501	2.18829		D11	lm3	nfia	24.8914	24.8662	3.0347		lm2	0.100935		0.161793
D12	lm3	nfia	26.3807	26.4501			D12	lm3	nfia	24.841	24.8662
E1	lm4	nfia	27.5389	27.7893	0.437758		E1	lm4	nfia	25.9624	25.9706	1.21956		lm3	2.18829		3.0347
E2	lm4	nfia	27.0397	27.7893			E2	lm4	nfia	25.9788	25.9706
E3	lm5	nfia	27.6365	27.6464	1.03209		E3	lm5	nfia	25.8211	25.8102	1.24051		lm4	0.437758		1.21956
E4	lm5	nfia	27.6564	27.6464			E4	lm5	nfia	25.7993	25.8102
E5	lm6	nfia	24.9852	25.1451	2.5998		E5	lm6	nfia	24.6762	24.589	3.62874		lm5	1.03209		1.24051
E6	lm6	nfia	25.3049	25.1451			E6	lm6	nfia	24.5018	24.589
E7	lm8	nfia	25.9369	25.9226	1.74693		E7	lm8	nfia	25.0583	25.194	1.80443		lm6	2.5998		3.62874
E8	lm8	nfia	25.9083	25.9226			E8	lm8	nfia	25.3297	25.194
E9	lm9	nfia	27.8189	27.3681	0.456011		E9	lm9	nfia	29.3015	29.0565	0.204853		lm8	1.74693		1.80443
E10	lm9	nfia	27.9173	27.3681			E10	lm9	nfia	29.8114	29.0565
E11	h20	nfia	Undetermined				E11	h20	nfia	Undetermined				lm9	0.456011		0.204853
E12	h20	nfia	Undetermined				E12	h20	nfia	Undetermined
F1	hr1	hrpt1	26.7587	26.8564			F1	hr1	hrpt1	26.528	26.4913
F2	hr1	hrpt1	26.9541	26.8564			F2	hr1	hrpt1	26.4546	26.4913
F3	lm1	hrpt1	26.413	26.459			F3	lm1	hrpt1	26.6387	26.6708
F4	lm1	hrpt1	26.505	26.459			F4	lm1	hrpt1	26.7029	26.6708
F5	lm2	hrpt1	25.8263	26.1461			F5	lm2	hrpt1	26.9068	26.909
F6	lm2	hrpt1	26.466	26.1461			F6	lm2	hrpt1	26.9112	26.909
F7	lm3	hrpt1	27.5408	27.5799			F7	lm3	hrpt1	26.3196	26.4677
F8	lm3	hrpt1	27.619	27.5799			F8	lm3	hrpt1	26.6159	26.4677
F9	lm4	hrpt1	26.552	26.5975			F9	lm4	hrpt1	26.3248	26.2569
F10	lm4	hrpt1	26.6429	26.5975			F10	lm4	hrpt1	26.1891	26.2569
F11	lm5	hrpt1	27.5287	27.692			F11	lm5	hrpt1	26.0199	26.1211
F12	lm5	hrpt1	27.8553	27.692			F12	lm5	hrpt1	26.2223	26.1211
G1	lm6	hrpt1	26.511	26.5235			G1	lm6	hrpt1	26.145	26.4485
G2	lm6	hrpt1	26.5359	26.5235			G2	lm6	hrpt1	26.7519	26.4485
G3	lm8	hrpt1	26.7288	26.7275			G3	lm8	hrpt1	26.9596	26.0456
G4	lm8	hrpt1	26.7261	26.7275			G4	lm8	hrpt1	26.1316	26.0456
G5	lm9	hrpt1	26.0149	26.2352			G5	lm9	hrpt1	26.0283	26.7692
G6	lm9	hrpt1	26.4555	26.2352			G6	lm9	hrpt1	26.51	26.7692
G7	h20	hrpt1	Undetermined				G7	h20	hrpt1	Undetermined
G8	h20	hrpt1	Undetermined				G8	h20	hrpt1	Undetermined

## Sheet: Sheet2
Well	Sample Name	Target Name	Cт	Cт Mean
A1	hr1	nfib	27.2323	27.5952	0.599242
A2	hr1	nfib	27.9581	27.5952
A3	lm1	nfib	23.5701	23.6477	7.01945
A4	lm1	nfib	23.7252	23.6477
A5	lm2	nfib	25.6371	25.4545	1.61512
A6	lm2	nfib	25.2719	25.4545
A7	lm3	nfib	26.9648	26.7347	1.79656
A8	lm3	nfib	26.5046	26.7347
A9	lm4	nfib	26.0047	26.4233	1.12834
A10	lm4	nfib	26.8418	26.4233
A11	lm5	nfib	27.2456	27.5824	1.07894
A12	lm5	nfib	27.9192	27.5824
B1	lm6	nfib	26.0657	26.0271	1.41067
B2	lm6	nfib	26.9884	26.0271
B3	lm8	nfib	23.6476	23.8142	7.53336
B4	lm8	nfib	23.9808	23.8142
B5	lm9	nfib	23.5075	23.4336	6.97206
B6	lm9	nfib	23.3597	23.4336
B7	h20	nfib	34.5205	34.5205
B8	h20	nfib	Undetermined	34.5205
B9	hr1	foxp1	27.9583	27.0535	0.872294
B10	hr1	foxp1	27.1488	27.0535
B11	lm1	foxp1	23.1788	23.5368	7.57989
B12	lm1	foxp1	23.8948	23.5368
C1	lm2	foxp1	25.183	25.5081	1.55621
C2	lm2	foxp1	25.8333	25.5081
C3	lm3	foxp1	26.3432	26.8837	1.62031
C4	lm3	foxp1	26.4242	26.8837
C5	lm4	foxp1	26.583	26.2465	1.27546
C6	lm4	foxp1	26.9099	26.2465
C7	lm5	foxp1	25.2082	25.0786	6.1195
C8	lm5	foxp1	25.9489	25.0786
C9	lm6	foxp1	25.4779	25.668	1.80936
C10	lm6	foxp1	25.858	25.668
C11	lm8	foxp1	25.4595	25.6645	2.08926
C12	lm8	foxp1	25.8694	25.6645
D1	lm9	foxp1	23.4905	23.6083	6.17722
D2	lm9	foxp1	23.726	23.6083
D3	h20	foxp1	37.0626	37.0626
D4	h20	foxp1	Undetermined	Undetermined
D5	hr1	nfia	26.2778	26.7	1.11449
D6	hr1	nfia	26.1223	26.7
D7	lm1	nfia	28.9622	28.813	0.195602
D8	lm1	nfia	28.6639	28.813
D9	lm2	nfia	29.6087	29.4546	0.100935
D10	lm2	nfia	29.3006	29.4546
D11	lm3	nfia	26.5195	26.4501	2.18829
D12	lm3	nfia	26.3807	26.4501
E1	lm4	nfia	27.5389	27.7893	0.437758
E2	lm4	nfia	27.0397	27.7893
E3	lm5	nfia	27.6365	27.6464	1.03209
E4	lm5	nfia	27.6564	27.6464
E5	lm6	nfia	24.9852	25.1451	2.5998
E6	lm6	nfia	25.3049	25.1451
E7	lm8	nfia	25.9369	25.9226	1.74693
E8	lm8	nfia	25.9083	25.9226
E9	lm9	nfia	27.8189	27.3681	0.456011
E10	lm9	nfia	27.9173	27.3681
E11	h20	nfia	Undetermined
E12	h20	nfia	Undetermined
F1	hr1	hrpt1	26.7587	26.8564
F2	hr1	hrpt1	26.9541	26.8564
F3	lm1	hrpt1	26.413	26.459
F4	lm1	hrpt1	26.505	26.459
F5	lm2	hrpt1	25.8263	26.1461
F6	lm2	hrpt1	26.466	26.1461
F7	lm3	hrpt1	27.5408	27.5799
F8	lm3	hrpt1	27.619	27.5799
F9	lm4	hrpt1	26.552	26.5975
F10	lm4	hrpt1	26.6429	26.5975
F11	lm5	hrpt1	27.5287	27.692
F12	lm5	hrpt1	27.8553	27.692
G1	lm6	hrpt1	26.511	26.5235
G2	lm6	hrpt1	26.5359	26.5235
G3	lm8	hrpt1	26.7288	26.7275
G4	lm8	hrpt1	26.7261	26.7275
G5	lm9	hrpt1	26.0149	26.2352
G6	lm9	hrpt1	26.4555	26.2352
G7	h20	hrpt1	Undetermined
G8	h20	hrpt1	Undetermined
