# Supplementary material for: The NFIB‐ERO1A axis promotes breast cancer metastatic colonization of disseminated tumour cells
Source: EMBO Mol Med. 2021 Mar 10;13(4):e13162. doi: 10.15252/emmm.202013162 (PMC8033524; doi:10.15252/emmm.202013162)
Supplement: Supplementary file 10 — Source Data for Figure 2 [file EMMM-13-e13162-s007.xlsx]

## Sheet: a
Time	LM1	LM1	LM1	LM1	LM1	LM1	LM1	LM1	LM1	LM1	LM1.KO	LM1.KO	LM1.KO	LM1.KO	LM9	LM9	LM9	LM9	LM9.KO	LM9.KO	LM9.KO	LM9.KO
0	4	4	4	0.5	0.5	0.5	0.5	4	4	4	4	4	4	4	4	4	4	0.5	4	4	4	4
6															4	4	4	4	4	4	4	4
7	19.5	52.9	25.3					4	4	15.8	4	4	4	4
9															25.9	72.5	48.5	100.9	4	4	4	4
10															46.2	117.7	72.5		4	4	4	4
11	200.7	191.1	185.1					68.8	49	68.8	4	4	4	4
12				124.2	183.75	213.16	191.896								109.8	191.9	156.8	222.9	4	4	4	4
14	542.1	320	426.3					131	77.1	96.8	4	4	4	4	197.7	296.5	356.4	344.6	4	4	4	4
15				442.225	550	540	661.5
17								262.4	143.4	415.2	4	4	4	4	405	518.9	541	661.5	4	4	4	4
20				1532.46	2286.16	1267.5	2250								983.4	1153.2	1085.9	1219.7	4	4	4	4
21	1328.1	798.1	1436.5					1248.1	572.2	1248.1	4	4	4	4
23																			4	4	4	4
27											4								4	4	4	4
31																			4	4	4	4
34																			4	4	4	4
37																			24.5	17.4	4	13.5
38											13.5	13.5	32	13.5
41																			102.3	87.7	23.4	78.4
44											45.3	34.4	124.9	13.5
46											72.5	75.7	132.1	42.5
47																			219	159.5	61.1	202.2
48											113.7	87.7	207.4	61.1
51											157.7	163.4	622.9	87.5
55											413.1	273.8		169
58																			1054.7	483.8	258.8	922.7
59											726			451.3
60																			1346.7	752.6	470.5	1153.2
63														936
Sample;"time.to.volume";"r.squared"
LM1;13.5355150544717;0.864117329698579
LM1.1;13.806321126729;0.942214827662983
LM1.2;13.5296033264511;0.92398395415129
LM1.3;13.8406741212662;0.977793063076852
LM1.4;12.7892093993561;0.995343901520501
LM1.5;12.2431549115349;0.972023929343047
LM1.6;12.4519680773383;0.978694959272681
LM1.7;16.3166437473257;0.943172081654216
LM1.8;18.075456740914;0.938503578699893
LM1.9;15.8605437544179;0.981575218205581
LM1.KO;56.4494714573114;0.892210071741824
LM1.KO.1;60.618828120704;0.911057136598628
LM1.KO.2;50.2943012122273;0.928319304375218
LM1.KO.3;60.9438181295371;0.872626818518034
LM9;15.368879712955;0.954298368039486
LM9.1;14.2009688540327;0.845492717623205
LM9.2;14.4711110967691;0.897109372701771
LM9.3;14.044301217845;0.84588689197206
LM9.KO;53.5712394585399;0.794825242204409
LM9.KO.1;58.0804920397614;0.789995327373189
LM9.KO.2;68.9382498219492;0.721396752080924
LM9.KO.3;55.3536718685136;0.781926069514258

## Sheet: b
metastases free survival (orth inj)
	Time (d)	LM1 P	LM1 KO	LM9 P	LM9 KO
	22	1
	37	1
	25	1
	25	1
	62	0
	71		0
	172		0
	172		0
	10			1
	10			1
	10			1
	10			1
	94				0
	137				0
	137				0
	137				0

## Sheet: c
biolum quantification
	LM1.NfibWT	LM1.NfibKO
	57700	1500
	35700	1850
	28100	2250
fig1 LM1			Image Number	ROI	Image Layer	Total Flux [p/s]	Avg Radiance [p/s/cm≤/sr]	Stdev Radiance	Min Radiance	Max Radiance
mfp			LM1	Overlay	8260000	57710	77010	-3099	540500
			LM1	Overlay	3879000	35660	43160	-2078	299100
			LM1	Overlay	2669000	28140	24880	-2329	157200
			LM1 KO	Overlay	270100	1787	1796	-2945	10580
			LM1 KO	Overlay	200800	1365	1314	-2710	5624
			LM1 KO	Overlay	265500	1756	2952	-2806	99030
			LM1 KO	Overlay	299500	1981	1563	-2684	7535

## Sheet: d
Metastases free survival (i.v.)
	Time (d)	LM1 P	LM1 KO	LM9 P	LM9 KO
	7	1	0
	7	1	0
	7	1	0
	11	1
	93		0
	192		0
	192		0
	16			1
	16			1
	16			1
	30			1
	42				1
	61				1
	133				0
	174				0
	185				0

## Sheet: e
Biolumin quantification
	LM1.NfibWT	LM1.NfibKO
	1.81	0.0039
	1.15	0.00706
	1.3	0.00679
fig1 LM1		Image Number	Total Flux [p/s]	Avg Radiance [p/s/cm≤/sr]	Stdev Radiance	Min Radiance	Max Radiance
iv		LM1 KO D0	109000000	1061000	1205000	-2453	5408000			LM1 KO D0	1061000		LM1 KO d16	4140	0.00390198
		LM1 KO D0	41150000	414000	449700	8948	2654000				414000			2923	0.00706039
		LM1 KO D0	23260000	234000	279100	13690	1925000				234000			1590	0.00679487
		LM1 KO D0	19820000	199400	182600	10510	837000				199400			1671	0.00838014
		LM1 KO D0	83820000	843200	924500	6393	4230000				843200			1929	0.00228771
		LM1 d 16	57850000	382600	594400	-995	4296000
		LM1 d 16	13610000	95110	264600	-1714	2969000			LM1 d0	211300		LM1 d 16	382600	1.8107
		LM1 d 16	4142000	27390	40550	-2664	284100				82870			95110	1.1477
		LM1 KO d16	411500	4140	4281	-2608	30990				21130			27390	1.29626
		LM1 KO d16	290600	2923	2205	-1846	12770				15250
		LM1 KO d16	158000	1590	1138	-1975	4967				76280
		LM1 KO d16	166100	1671	1228	-1426	6539
		LM1 KO d16	191800	1929	1350	-2061	5607
		LM1 d0	11860000	82870	110900	-8350	614900
		LM1 d0	31090000	21130	355300	-4762	2308000
		LM1 d0	23060000	15250	293900	-7233	1967000
		LM1 d0	11220000	76280	141900	-9406	823300
