# Supplementary material for: The NFIB‐ERO1A axis promotes breast cancer metastatic colonization of disseminated tumour cells
Source: EMBO Mol Med. 2021 Mar 10;13(4):e13162. doi: 10.15252/emmm.202013162 (PMC8033524; doi:10.15252/emmm.202013162)
Supplement: Supplementary file 11 — Source Data for Figure 3 [file EMMM-13-e13162-s006.xlsx]

## Sheet: a
Metastases free mice (orto inl)
	Time(d)	HR1 gCTRL	HR1 gNFIB
	42	0
	42	0
	42	0
	42	0
	42	0
	42	0
	42	0
	42	0
	29		1
	29		1
	29		1
	29		1
	29		1
	29		1
	28		1
	28		1
	28		1
	1		1
	1		1
	1		1
	1		1
	1		1
	180	0
	180	0
	110	0
	180	0
	92	0

## Sheet: b
Biolumin quantific (orth inj)
	HR1 gCTR	HR1 gNFIB
	2530	315000
	2270	1240000
	1920	317000
	1860	907000
	HR1		Image Number	Total Flux [p/s]	Avg Radiance [p/s/cm≤/sr]	Stdev Radiance	Min Radiance	Max Radiance
	mfp		hr1 gctrl .	259800	2530	1816	-3064	8357
			hr1 gctrl .	225800	2271	1396	-2118	6621
			hr1 gctrl .	191000	1921	1864	-2872	39890
			hr1 gctrl .	191300	1862	1386	-1974	7648
			Hr1nfib	31350000	315400	256800	2378	1673000
			Hr1nfib	122800000	1235000	1403000	5956	7790000
			Hr1nfib	31540000	317300	285200	626.9	1602000
			Hr1nfib	90160000	907000	947400	15030	6638000
			Hr1nfib	10580000	106500	166400	-4622	753300

## Sheet: c
Metastases free mice (IV)
		Time(d)	HR1 gCTRL	HR1 gNFIB
		147	0
		147	0
		165	0
		165	0
		98	0
		165	0
		165	0
		165	0
		38		1
		38		1
		38		1
		38		1
		60		0
		60		0
		80	0
		80	0
		80
		80
		71	0
		75
		75
		8		1
		8		1
		8		1
		8		1
		8		1

## Sheet: d
Biolumin quantification (i.v.)
		HR1 gCTR	HR1 gNFIB
		0.0394	1.74
		0.0575	3.7
		0.182	3.27
		0.121	4.71
	HR1		Image Number	Total Flux [p/s]	Avg Radiance [p/s/cm≤/sr]	Stdev Radiance	Min Radiance	Max Radiance
	iv		gctrl D16	203700	2049	2547	-7955	11860			after inj ctrl	51950	gctrl D16	2049	0.0394418
			gctrl D16	436900	4395	5530	-4823	35950				21050		4395	0.208789
			gctrl D16	315800	3177	2598	-4071	15220				55210		3177	0.0575439
			gctrl D16	434100	4367	5778	-4213	36580				23970		4367	0.182186
			gctrl D16	227500	2288	2442	-6170	12840				18870		2288	0.121251
			after inj ctrl	5164000	51950	70550	-2268	354400			after inj gnfib	34850	g nfib d 16	60580	1.73831
			after inj ctrl	2162000	21050	25130	-2630	136100				27740		4032	0.14535
			after inj ctrl	5488000	55210	58800	-294.5	283000				47190		174700	3.70206
			after inj ctrl	2383000	23970	29760	-2351	138800				25310		82850	3.27341
			after inj ctrl	1875000	18870	22100	-1377	110200				17970		84620	4.70896
			after inj gnfib	3464000	34850	46830	-1525	240900
			after inj gnfib	2757000	27740	33740	-1293	153700
			after inj gnfib	4691000	47190	66200	-1418	405200
			after inj gnfib	2516000	25310	26470	-2040	164000
			after inj gnfib	1786000	17970	22330	-2269	117900
			g nfib d 16	6223000	60580	91000	-4611	444700
			g nfib d 16	414100	4032	5210	-4419	33080
			g nfib d 16	17360000	174700	229600	-1488	1175000
			g nfib d 16	8236000	82850	106700	-1957	749000
			g nfib d 16	8412000	84620	114100	-1608	679200
				225000	4922	9155	-7326	83610

## Sheet: e
Metastases free survival (i.v.)
	Time(d)	CTRL	NFIB O/E
	13		1
	13		1
	13		1
	20		1
	20		1
	30		0
	180	0
	180	0
	180	0
	180	0
	180	0

## Sheet: f
Biolumin quantification (i.v.)
		SUM 159 gCTR	SUM 159 gNFIB
		0.000433	0.234
		0.000863	0.369
		0.000717	0.648
		0.00178	0.181
		0.00115	0.472
			Image Number	Total Flux [p/s]	Avg Radiance [p/s/cm≤/sr]	Stdev Radiance	Min Radiance	Max Radiance
			gctrl after 20 days	149300	1502	2319	-5997	10940			gctrl d0	3471000	gctrl after 20 days	1502	0.000432728
			gctrl after 20 days	117700	1185	1880	-5153	6887				1373000		1185	0.000863074
			gctrl after 20 days	118400	1192	1758	-3672	7108				1663000		1192	0.000716777
			gctrl after 20 days	141500	1423	1863	-4849	7836				799100		1423	0.00178075
			gctrl after 20 days	136700	1288	2046	-5315	9717				1121000		1288	0.00114897
			gctrl d0	345000000	3471000	5628000	708.7	28870000				281800	gnfib d20	65810	0.233534
			gctrl d0	136400000	1373000	1580000	-831.4	7527000				322000		118900	0.369255
			gctrl d0	165300000	1663000	2536000	-804.9	13010000				277400		179700	0.647801
			gctrl d0	82080000	799100	956500	-791.1	5253000				357100		64810	0.18149
			gctrl d0	111400000	1121000	1575000	-4179	9196000				194100		91660	0.472231
			gnfib do	28010000	281800	397700	-16300	2801000
			gnfib do	32010000	322000	427600	-3768	2130000
			gnfib do	27570000	277400	324900	-754.4	1961000
			gnfib do	35490000	357100	456700	-6548	2233000
			gnfib do	19290000	194100	249300	-4079	1578000
			gnfib d20	6541000	65810	75210	-7355	348000
			gnfib d20	11820000	118900	132100	-3920	665400
			gnfib d20	17860000	179700	257700	-3739	1467000
			gnfib d20	6442000	64810	85980	-5760	540200
			gnfib d20	9111000	91660	119800	-6142	739700
