# Supplementary material for: The NFIB‐ERO1A axis promotes breast cancer metastatic colonization of disseminated tumour cells
Source: EMBO Mol Med. 2021 Mar 10;13(4):e13162. doi: 10.15252/emmm.202013162 (PMC8033524; doi:10.15252/emmm.202013162)
Supplement: Supplementary file 12 — Source Data for Figure 4 [file EMMM-13-e13162-s003.xlsx]

## Sheet: c
chip 1	LM1		Corrected input (CT-6.644)														Chip 2		LM1								LM1
	input (1%)	raw Ct	adj input		av	100*2^(adj input- Ct(IP))													input (1%)	raw Ct	adj input		av	100*2^(adj input- Ct(IP))			input (1%)	raw Ct	adj input		av	100*2^(adj input- Ct(IP))
	MEG	28.4661	21.8221						LM1										MEG	27.5203	20.8763						493_1	27.2541	20.6101
				KO	34.6376	0.013873			input (1%)	raw Ct	adj input		av	100*2^(adj input- Ct(IP))								KO	31.8348	0.0502529						KO	34.1606	0.00833465
				WT	34.6512	0.013742			493_1	27.9702	21.3262											WT	31.9502	0.0463891						WT	25.8132	2.71469
	LM9											KO	32.364	0.047566					LM9								LM9
	MEG	raw Ct	adj input									WT	25.9256	4.12532					MEG	raw Ct	adj input						493_1	raw Ct	adj input
		28.3791	21.7351	KO	34.9756	0.010333			LM9											27.7137	21.0697	KO	32.6689	0.0322325				27.4026	20.7586	KO	35.1095	0.00478562
				WT	34.4841	0.014527			493_1	raw Ct	adj input											WT	33.2098	0.0221553						WT	26.1918	2.31434
	HR1									27.8203	21.1762	KO	33.5428	0.018936					HR1								HR1
	input (1%)	raw Ct	adj input		av							WT	26.4906	2.51324					input (1%)	raw Ct	adj input		av	100*2^(adj input- Ct(IP))			input (1%)	raw Ct	adj input		av	100*2^(adj input- Ct(IP))
	MEG	27.5143	20.8703						HR1										MEG	27.3202	20.6762						493_1	27.6406	20.9966
				KO	34.6017	0.007353			input (1%)	raw Ct	adj input		av	100*2^(adj input- Ct(IP))								KO	31.5665	0.0526838						KO	34.1133	0.0112587
				WT	34.594	0.007392			493_1	28.1674	21.5234											WT	33.7849	0.0113214						WT	25.8372	3.4901
	4T1											KO	33.3239	0.028035					4T1								4T1
	MEG	raw Ct	adj input									WT	26.2064	3.89293					MEG	raw Ct	adj input						493_1	raw Ct	adj input
		28.5909	21.9469						4T1											27.8016	21.1576							26.9718	20.3278
				KO	34.5317	0.016278			493_1	raw Ct	adj input											KO	33.6199	0.0177199						KO	34.881	0.00415948
				WT	34.3962	0.017881				27.2134	20.5694											WT	32.5785	0.0364709						WT	25.271	3.25035
												KO	31.3905	0.055274
	LM1											WT	25.2134	3.9996
	input (1%)	raw Ct	adj input		av	100*2^(adj input- Ct(IP))
	492_1	27.5113	20.8673
				KO	34.6169	0.00726													LM1
				WT	25.8687	3.12208													input (1%)	raw Ct	adj input		av	100*2^(adj input- Ct(IP))
	LM9																		492_1	27.2911	20.6471
	492_1	raw Ct	adj input																			KO	36.921	0.00126207
		28.7018	22.0578	KO	36.2603	0.005304																WT	25.2027	4.25248
				WT	26.4958	4.61361													LM9
	HR1																		492_1	raw Ct	adj input
	input (1%)	raw Ct	adj input		av	100*2^(adj input- Ct(IP))														27.6969	21.0529	KO	32.2015	0.04405
	492_1	27.145	20.501																			WT	25.7017	3.98629
				KO	36.0479	0.002089													HR1
				WT	26.7084	1.35327													input (1%)	raw Ct	adj input		av	100*2^(adj input- Ct(IP))
	4T1																		492_1	27.5921	20.9481
	492_1	raw Ct	adj input																			KO	30.9364	0.0984469
		28.4839	21.8399																			WT	26.7953	1.73702
				KO	36.0874	0.005141													4T1
				WT	26.7084	3.4232													492_1	raw Ct	adj input
																				27.0348	20.3908
																						KO	30.8475	0.0711584
																						WT	24.8475	4.55414

## Sheet: d
Metastases free mice (i.v.)
	Time (d)	shCTR	sh#1_ERO1L	sh#2_ERO1L
	2	1
	2	1
	2	1
	2	1
	2	1
	25		1
	21		1
	25			1
	3	1
	3	1
	70		0
	70		0
	70		0
	70		0
	70		0
	70			0
	70			0
	70			0
	70			0
	70			0
	20	1
	20	1
	70			0

## Sheet: e
bioloum quanti (normalized already to D0)
	SUM 159 shCTR	SUM 159 sh1 ERO1a	SUM 159 sh2 ERO1a
	1.09	0.0072	0.0218
	2.02	0.0252	0.00576
	4.63	0.0308	0.0112
	1.86	0.0146	0.0404
Ero1l			Image Number	Total Flux [p/s]	Avg Radiance [p/s/cm≤/sr]	Stdev Radiance	Min Radiance	Max Radiance
			d8 sh ctrl	13750000	103460	116900	-3642	618300			sh ctr after inj	95180		d8 sh ctrl	103460		1.08699
			d8 sh ctrl	33660000	222600	244700	-417.2	1076000				110400			222600		2.0163
			d8 sh ctrl	44940000	972000	5474000	1106	22890000				210000			972000		4.62857
			d8 sh ctrl	15140000	102900	162900	-3934	1544000				55310			102900		1.86042
			d20 sh 1	202800	2041	1971	-4345	8255
			d20 sh 1	234300	2357	2224	-3530	11250			sh1 after injection	283500		d20 sh 1	2041		0.00719929
			d20 sh 1	4172000	41970	63010	-730.1	454100				93520			2357		0.0252032
			d20 sh 1	176200	1773	1605	-2551	7554
			d20 sh 1	287800	2895	2794	-2794	17700				57560			1773		0.0308026
			d20 sh 2	125000	1257	1812	-4003	6828				198300			2895		0.0145991
			d20 sh 2	162800	1638	1579	-3460	7010			sh2 after injection	57700		d20 sh 2	1257		0.0217851
			d20 sh 2	141500	1423	1535	-3386	13160
			d20 sh 2	150800	1468	2346	-3670	49160				247000			1423		0.00576113
			d20 sh 2	143700	1445	1651	-3870	7429				130600			1468		0.0112404
			sh1 after injection	28180000	283500	376300	-1689	2586000				35730			1445		0.0404422
			sh1 after injection	9606000	93520	130300	-1070	646900
			sh1 after injection	365400	3676	2744	-2844	14270
			sh1 after injection	5722000	57560	73930	-1563	394600
			sh1 after injection	19710000	198300	247700	-1505	1142000
			sh2 after injection	5735000	57700	63020	-2996	333200
			sh2 after injection	1745000	17560	16100	-1780	74980
			sh2 after injection	24550000	247000	340200	-317	1528000
			sh2 after injection	12980000	130600	170400	-312.8	820700
			sh2 after injection	3670000	35730	42990	-2753	234500
			sh ctr after inj	14000000	95180	121700	-3028	724000
			sh ctr after inj	30060000	110400	283100	-2965	1572000
			sh ctr after inj	1625000	210000	14430	-2923	81130
			sh ctr after inj	8137000	55310	104000	-2224	589600
			sh ctr after inj	3150000	21410	39700	-2549	271700

## Sheet: f
Overal survival
	Time (d)	shCTR	sh#1_ERO1L	sh#2_ERO1L
	2	1
	15	1
	15	1
	15	1
	15	1
	25		1
	21		1
	25			1
	3	1
	3	1
	20	1
	20	1
	70			1
	70		1
	70		1
	70		1
	70		1
	70		1
	70			1
	70			1
	70			1
	70			1
	70			1
