# Supplementary material for: The NFIB‐ERO1A axis promotes breast cancer metastatic colonization of disseminated tumour cells
Source: EMBO Mol Med. 2021 Mar 10;13(4):e13162. doi: 10.15252/emmm.202013162 (PMC8033524; doi:10.15252/emmm.202013162)
Supplement: Supplementary file 13 — Source Data for Figure 5 [file EMMM-13-e13162-s009.zip › SourceDataFor_Figure5.xlsx]

## Sheet: a
		LM1	LM1 KO	LM9	LM9 KO	HR1gCTR	HRIgNFIB	4T1	4T1 KO	SUMgCTR	SUM NFIB	sh1	sh2	BLANK
		4507.5	3142.5	4369.5	3190	3148.5	4295	4422.5	2739	2903.5	4176.5	3244.5	2993.5	1541
		4233	3093.5	3749	2989.5	3142	4254	4254	3141	3020.5	4475	3040	2989	1592.5
		4339.5	3111	4350	3020	3001	4429.5	4319.5	2964	2903.5	4385.5	2907	2968.5	1477.5
		4348.5	2934	4348	2840	2933	4405	4283	2905	3020.5	4318	2928.5	2935.5	1979
		LM1	LM1 KO	LM9	LM9 KO	HR1gCTR	HRIgNFIB	4T1	4T1 KO	SUMgCTR	SUM NFIB	sh1	sh2
		2966.5	1601.5	2828.5	1649	1607.5	2754	2881.5	1198	1362.5	2635.5	1703.5	1452.5
		2640.5	1501	2156.5	1397	1549.5	2661.5	2661.5	1548.5	1428	2882.5	1447.5	1396.5
		2862	1633.5	2872.5	1542.5	1523.5	2952	2842	1486.5	1426	2908	1429.5	1491
		2369.5	955	2369	861	954	2426	2304	926	1041.5	2339	949.5	956.5
	Normalized to blank	2803.5	1551.25	2492.5	1523	1578.5	2707.75	2771.5	1373.25	1395.25	2759	1575.5	1424.5
		2615.75	1294.25	2620.75	1201.75	1238.75	2689	2573	1206.25	1233.75	2623.5	1189.5	1223.75
		2709.62		2556.62		2698.38		2672.25			2691.25
		1.03465	0.572496	0.974918	0.595707	0.584982	1.00347	1.03714	0.513893	0.518439	1.02517	0.585416	0.529308
		0.965355	0.477649	1.02508	0.470053	0.459073	0.996526	0.962859	0.451399	0.45843	0.974826	0.441988	0.454714

## Sheet: b
	Source	MeanIntensityOf40X647
	Ratio cyto
	nuc
	Source	MeanIntensityOf40X647
	gctr1072.nd2	1198.09			gnfib1090.nd2	998.9			sh1 1067.nd2	851.13			sh2 1081.nd2	1082.91
	gctr1078.nd2	1086.93			gnfib1091.nd2	896.14			sh1 1068.nd2	861.94			sh2 1082.nd2	1058.87
	gctr1079.nd2	1020.04			gnfib1092.nd2	1067.25			sh1 1069.nd2	842.99			sh2 1083.nd2	1173.83
	gctr1080.nd2	952.5			gnfib1093.nd2	933.11			sh1 1074.nd2	1103.03			sh2 1084.nd2	1148.55
					gnfib1094.nd2	1123.06							sh2 1085.nd2	1256.6
	Cyto
	gctr1072.nd2	656.45			gnfib1090.nd2	324.04			sh1 1067.nd2	548.83			sh2 1081.nd2	759.81
	gctr1078.nd2	562.62			gnfib1091.nd2	334.23			sh1 1068.nd2	552.1			sh2 1082.nd2	775.88
	gctr1079.nd2	613.15			gnfib1092.nd2	341.06			sh1 1069.nd2	546.88			sh2 1083.nd2	807.97
	gctr1080.nd2	562.02			gnfib1093.nd2	420.38			sh1 1074.nd2	532.25			sh2 1084.nd2	784.68
					gnfib1094.nd2	401.218							sh2 1085.nd2	897.94
	Ratio cyto
	gctr1072.nd2	1.8251			gnfib1090.nd2	3.08264			sh1 1067.nd2	1.55081			sh2 1081.nd2	1.42524
	gctr1078.nd2	1.93191			gnfib1091.nd2	2.68121			sh1 1068.nd2	1.5612			sh2 1082.nd2	1.36473
	gctr1079.nd2	1.66361			gnfib1092.nd2	3.12921			sh1 1069.nd2	1.54145			sh2 1083.nd2	1.45281
	gctr1080.nd2	1.69478			gnfib1093.nd2	2.21968			sh1 1074.nd2	2.07239			sh2 1084.nd2	1.46372
					gnfib1094.nd2	2.79913							sh2 1085.nd2	1.39942

## Sheet: c
SUM159 cell lines														SUM159 lung extracts
SUM gCTR	shCTR	sh1_ERO1L	sh2_ERO1L											shCTR	sh1_ERO1L	sh2_ERO1L
0.892679	3.449	0.402705	0.446188											0.682262	0.223268	0.100181
0.965999	4.86544	0.574461	0.828205											1.0378	0.492685	0.320973
1.14132	3.68275	0.454877	0.502533											1.27994	0.547568	0.27052
1	gctr	vegfa	26.6457	26.7839		0.416626	1	avg gctrl	0.466715
	gctr	vegfa	26.9221	26.7839		0.416626
	shctr	vegfa	24.0426	24.0434		1.6097	3.86366							1
	shctr	vegfa	24.0441	24.0434		1.6097									shctr lung	vegfa	27.433	27.6014		0.25	1		avg shctrl	0.366428
	sh1	vegfa	27.7651	27.7735		0.187949	0.45112								shctr lung	vegfa	27.5083	27.6014		0.25
	sh1	vegfa	27.7819	27.7735		0.187949									sh1 lung	vegfa	29.8044	29.8744		0.0818118	0.327247
	sh2	vegfa	27.6957	27.7948		0.208243	0.49983								sh1 lung	vegfa	29.9443	29.8744		0.0818118
	sh2	vegfa	27.8939	27.7948		0.208243									sh2 lung	vegfa	29.9539	29.9099		0.0367093	0.146837
															sh2 lung	vegfa	29.8658	29.9099
	gctr	hrpt1	24.942	25.5207
	gctr	hrpt1	26.0995	25.5207
	shctr	hrpt1	24.51	24.7302
	shctr	hrpt1	24.9503	24.7302
	sh1	hrpt1	25.176	25.3619											shctr lung	hrpt1	25.7465	25.6014
	sh1	hrpt1	25.5479	25.3619											shctr lung	hrpt1	25.4562	25.6014
	sh2	hrpt1	25.5311	25.5311											sh1 lung	hrpt1	26.2702	26.2628
	sh2	hrpt1	25.5311	25.5311											sh1 lung	hrpt1	26.2554	26.2628
															sh2 lung	hrpt1	24.933	25.1421
2															sh2 lung	hrpt1	25.3513	25.1421
	gctr	vegfa	26.37	26.67		0.450846	1
	gctr	vegfa	26.97	26.67		0.450846
	shctr	vegfa	23.5039	23.547		2.27077	5.0367
	shctr	vegfa	23.5901	23.547		2.27077								2	shctr lung	vegfa	26.7399	26.8222		0.38028	1
	sh1	vegfa	27.1329	27.261		0.268109	0.594681								shctr lung	vegfa	26.9046	26.8222		0.38028
	sh1	vegfa	27.3891	27.261		0.268109									sh1 lung	vegfa	28.9098	29.1208		0.180534	0.474739
	sh2	vegfa	26.9702	26.9024		0.386536	0.857357								sh1 lung	vegfa	29.3318	29.1208		0.180534
	sh2	vegfa	26.8347	26.9024		0.386536									sh2 lung	vegfa	29.9432	29.3072		0.117613	0.309281
															sh2 lung	vegfa	28.6712	29.3072		0.117613
	gctr	hrpt1	24.942	25.5207
	gctr	hrpt1	26.0995	25.5207											shctr lung	hrpt1	25.3355	25.4274
	shctr	hrpt1	24.51	24.7302											shctr lung	hrpt1	25.5192	25.4274
	shctr	hrpt1	24.9503	24.7302											sh1 lung	hrpt1	26.3319	26.6511
	sh1	hrpt1	25.176	25.3619											sh1 lung	hrpt1	26.9703	26.6511
	sh1	hrpt1	25.5479	25.3619											sh2 lung	hrpt1	25.7156	26.2193
	sh2	hrpt1	25.5311	25.5311											sh2 lung	hrpt1	26.7231	26.2193
	sh2	hrpt1	25.5311	25.5311
3	gctr	vegfa	26.9702	26.9024		0.532672	1							3	shctr lung	vegfa	27.161	27.3248		0.469004	1
	gctr	vegfa	26.8347	26.9024		0.532672									shctr lung	vegfa	27.4885	27.3248		0.469004
	shctr	vegfa	23.9507	23.9488		1.71879	3.22674								sh1 lung	vegfa	28.268	28.5109		0.200644	0.427809
	shctr	vegfa	23.9468	23.9488		1.71879									sh1 lung	vegfa	28.7539	28.5109		0.200644
	sh1	vegfa	28.1329	28.261		0.212298	0.398552								sh2 lung	vegfa	29.2527	29.0328		0.0991262	0.211355
	sh1	vegfa	28.3891	28.261		0.212298									sh2 lung	vegfa	29.0128	29.0328		0.0991262
	sh2	vegfa	28.4885	28.3248		0.23454	0.440308
	sh2	vegfa	28.268	28.3248		0.23454
															shctr lung	hrpt1	26.1997	26.2324
															shctr lung	hrpt1	26.2652	26.2324
	gctr	hrpt1	26.1113	25.9938											sh1 lung	hrpt1	26.219	26.1936
	gctr	hrpt1	25.8763	25.9938											sh1 lung	hrpt1	26.1683	26.1936
	shctr	hrpt1	24.51	24.7302											sh2 lung	hrpt1	25.0647	25.6982
	shctr	hrpt1	24.9503	24.7302											sh2 lung	hrpt1	26.3316	25.6982
	sh1	hrpt1	26.0273	26.0252
	sh1	hrpt1	26.0231	26.0252
	sh2	hrpt1	26.1546	26.2327
	sh2	hrpt1	26.3108	26.2327

## Sheet: d
metastatic ares					CD31 positive
sh CTR	sh1 ERO1a	sh2 ERO1a			sh CTR	sh1 ERO1a	sh2 ERO1a
21.6	6.66	0			11.7591	10.6003	0
3.67	1.4	0			16.1607	6.29463	0
2.81	0	0			4.89737	0	0
5.17693	5.6095	0			9.41601	5.6095	0
25.876	0	0			4.85798	0	0
24.5451		0			34.8658		0
32.4008					33.2542
33.1419					30.4888
Image Title	ROI#	LungArea [px^2]	Metastasis area [px^2]	CD31+ area [px^2]	Positive Area [%]						Image Title	ROI#	LungArea [px^2]	Metastasis area [px^2]	CD31+ area [px^2]	Positive Area [%]
sh ctr		6503618									sh ctr		21574200				sh ctr
sh ctr	Metastasis #1		87840	5006	5.699	sh ctr	336688	0.0517693	5.17693		sh ctr	Metastasis #1		291666	19377	6.64356
sh ctr	Metastasis #2		32240	494	1.53226						sh ctr	Metastasis #2		136512	13193	9.66435		4660698	0.216031	21.6031
sh ctr	Metastasis #3		25768	3066	11.8985		9.41601				sh ctr	Metastasis #3		466404	71452	15.3198
sh ctr	Metastasis #4		30480	954	3.12992						sh ctr	Metastasis #4		275394	43293	15.7204
sh ctr	Metastasis #5		37872	225	0.594106						sh ctr	Metastasis #5		131946	19515	14.7901		11.7591
sh ctr	Metastasis #6		71800	6644	9.25348						sh ctr	Metastasis #6		72858	14280	19.5998
sh ctr	Metastasis #7		50688	17135	33.8048						sh ctr	Metastasis #7		259320	40814	15.7389
sh ctr		4225688				sh ctr					sh ctr	Metastasis #8		285432	34251	11.9997
sh ctr	Metastasis #1		54408	9659	17.7529		1093440	0.25876	25.876		sh ctr	Metastasis #9		503592	32701	6.49355
sh ctr	Metastasis #2		159520	2087	1.3083						sh ctr	Metastasis #10		122592	11188	9.12621
sh ctr	Metastasis #3		84496	1805	2.1362		4.85798				sh ctr	Metastasis #11		23316	3956	16.9669
sh ctr	Metastasis #4		70144	533	0.759865						sh ctr	Metastasis #12		1404366	124979	8.89932
sh ctr	Metastasis #5		239088	3299	1.37983						sh ctr	Metastasis #13		687300	13099	1.90586
sh ctr	Metastasis #6		333136	7360	2.20931						sh ctr		24202950				sh ctr
sh ctr	Metastasis #7		94584	1213	1.28246						sh ctr	Metastasis #1		109470	555	0.506988		887652	0.0366754	3.66754
sh ctr	Metastasis #8		58064	6988	12.035						sh ctr	Metastasis #2		15720	1672	10.6361
sh ctr		487905									sh ctr	Metastasis #3		47442	9877	20.8191
sh ctr	Metastasis #1		37158	3618	9.7368	sh ctr	119757	0.245451	24.5451		sh ctr	Metastasis #4		350784	9491	2.70565		16.1607
sh ctr	Metastasis #2		5415	1830	33.795						sh ctr	Metastasis #5		55560	877	1.57847
sh ctr	Metastasis #3		8691	2597	29.8815		34.8658				sh ctr	Metastasis #6		119490	3664	3.06637
sh ctr	Metastasis #4		4944	3921	79.3083						sh ctr	Metastasis #7		131838	31239	23.695
sh ctr	Metastasis #5		21201	2226	10.4995						sh ctr	Metastasis #8		57348	38009	66.2778
sh ctr	Metastasis #6		3642	1322	36.2987						sh 1 ero1l		14156728				sh 1 ero1l
sh ctr	Metastasis #7		35637	3135	8.79704						sh 1 ero1l	Metastasis #1		582400	54710	9.39389		943120	0.0666199	6.66199
sh ctr	Metastasis #8		3069	2167	70.6093						sh 1 ero1l	Metastasis #2		360720	42589	11.8067		10.6003
sh ctr		4427894									sh 1 ero1l		167424108				sh 1 ero1l
sh ctr	Metastasis #1		194424	42987	22.1099	sh ctr					sh 1 ero1l	Metastasis #1		360204	56013	15.5504		2343864	0.0139996	1.39996
sh ctr	Metastasis #2		237976	120428	50.6051		1434672	0.324008	32.4008		sh 1 ero1l	Metastasis #2		944850	69880	7.39588
sh ctr	Metastasis #3		288152	66798	23.1815						sh 1 ero1l	Metastasis #3		572376	80919	1.13739
sh ctr	Metastasis #4		492048	99523	20.2263		33.2542				sh 1 ero1l	Metastasis #4		466434	47086	1.09489		6.29463
sh ctr	Metastasis #5		93048	30092	32.3403						sh ctr	Metastasis #1		178622	4425	2.4773	sh ctr
sh ctr	Metastasis #6		81136	34598	42.642						sh ctr	Metastasis #2		115380	784	0.679494		681128	0.0281424	2.81424
sh ctr	Metastasis #7		47888	19957	41.6743						sh ctr	Metastasis #3		195186	27225	13.9482
sh ctr		833913									sh ctr	Metastasis #4		35526	2299	6.47132
sh ctr	Metastasis #1		36720	11384	31.0022	sh ctr					sh ctr	Metastasis #5		112008	4722	4.21577		4.89737
sh ctr	Metastasis #2		16836	7984	47.4222		276375	0.331419	33.1419		sh ctr	Metastasis #6		44406	707	1.59213
sh ctr	Metastasis #3		34413	7178	20.8584
sh ctr	Metastasis #4		49569	12060	24.3297		30.4888
sh ctr	Metastasis #5		48195	11635	24.1415
sh ctr	Metastasis #6		90642	31887	35.1791
sh1 ero1l		6722956				sh1 ero1l
sh2 ero1l		5650360				sh2 ero1l
sh2 ero1l		7758960				sh2 ero1l
sh1 ero1l		12824316				sh1 ero1l
sh1 ero1l	Metastasis #1		107676	1960	1.82028
sh1 ero1l	Metastasis #2		108648	483	0.444555		390294	0.0304339	3.04339
sh1 ero1l	Metastasis #3		10812	296	2.7377
sh1 ero1l	Metastasis #4		14178	2354	16.6032		5.6095
sh1 ero1l	Metastasis #5		31434	3316	10.5491
sh1 ero1l	Metastasis #6		26196	931	3.55398
sh1 ero1l	Metastasis #7		91350	3250	3.55774

## Sheet: e
Image Name	Nb master segments
4T1 -tr	90	105.5	95	104.5
4T1 2-tr	121		114
4T1 KO 2-tr	33	22	26	20
4T1 KO-tr	11		14
HR1 gCTR 2-tr	8	12	12	13.5
HR1 gCTR-tr	16		15
HR1g4NFIB 2-tr	99	110	109	110
HR1g4NFIB-tr	121		111
LM1 2-tr	65	70.5	78	70.5
LM1-tr	76		63
LM1 KO -tr	9	10	7	9.5
LM1 KO 2-tr	11		12
Lm9 2-tr	103	104	123	116
LM9-tr	105		109
LM9 KO 2-tr	23	14.5	13	16.5
LM9 KO-tr	6		20
SUMgCTR 2-tr	22	22	26	19
SUMgCTR-tr	22		12
SUMgNFIB 2-tr	99	108	107	106
SUMgNFIB-tr	117		105
sh 2 2-tr	28	30	26	26.5
sh 2-tr	32		27
sh 2 VEGFA 2-tr	92	108	99	102
sh2 VEGFA-tr	124		105
sh1 VEGFA 2-tr	57	58	65	65.5
sh1 VEGFA-tr	59		66
sh1 2-tr	18	15.5	20	17.5
SUM sh1-tr	13		15
