# Supplementary material for: The NFIB‐ERO1A axis promotes breast cancer metastatic colonization of disseminated tumour cells
Source: EMBO Mol Med. 2021 Mar 10;13(4):e13162. doi: 10.15252/emmm.202013162 (PMC8033524; doi:10.15252/emmm.202013162)
Supplement: Supplementary file 14 — Source Data for Figure 6 [file EMMM-13-e13162-s010.zip]

Archive with 7 entries (6 files):
- SourceDataFor_Figure6_ERO1A.pdf
- SourceDataFor_Figure6_NFIB.pdf
- SourceDataFor_Figure6_VEGFA.pdf
- __MACOSX/
- __MACOSX/._SourceDataFor_Figure6_ERO1A.pdf
- __MACOSX/._SourceDataFor_Figure6_NFIB.pdf
- __MACOSX/._SourceDataFor_Figure6_VEGFA.pdf
